# Supplementary material for: A conserved Pol II elongator SPT6L mediates Pol V transcription to regulate RNA-directed DNA methylation in Arabidopsis
Source: Nat Commun. 2024 May 25;15:4460. doi: 10.1038/s41467-024-48940-8 (PMC11127964; doi:10.1038/s41467-024-48940-8)
Supplement: Supplementary file 4 — Supplementary Data 1 [file 41467_2024_48940_MOESM4_ESM.xlsx]

## Sheet: SPT6L genic peaks
#chrom	start	end	name	score	strand	thickStart	thickEnd	itemRGB	blockCount	blockSizes	blockStart	deepTools_group
chr1	29803457	29809708	Spt6_peak_3380	3256	.	29803457	29809708	0	1	6251	29803455	genic
chr1	22034428	22040084	Spt6_peak_2415	2492	.	22034428	22040084	0	1	5656	22034426	genic
chr1	29235351	29239478	Spt6_peak_3295	2130	.	29235351	29239478	0	1	4127	29235349	genic
chr1	5977308	5981967	Spt6_peak_822	1917	.	5977308	5981967	0	1	4659	5977303	genic
chr1	14158437	14162129	Spt6_peak_1740	1867	.	14158437	14162129	0	1	3692	14158436	genic
chr4	16559532	16563044	Spt6_peak_9848	1679	.	16559532	16563044	0	1	3512	16559531	genic
chr1	22867049	22871378	Spt6_peak_2509	2075	.	22867049	22871378	0	1	4329	22867047	genic
chr4	14796604	14801613	Spt6_peak_9589	2045	.	14796604	14801613	0	1	5009	14796603	genic
chr1	10715631	10719541	Spt6_peak_1430	1890	.	10715631	10719541	0	1	3910	10715630	genic
chr2	17137923	17142029	Spt6_peak_5203	2621	.	17137923	17142029	0	1	4106	17137922	genic
chr1	3252180	3256203	Spt6_peak_475	1831	.	3252180	3256203	0	1	4023	3252177	genic
chr5	3754199	3758330	Spt6_peak_10601	1531	.	3754199	3758330	0	1	4131	3754196	genic
chr2	10846754	10850667	Spt6_peak_4404	1711	.	10846754	10850667	0	1	3913	10846753	genic
chr4	17280446	17283511	Spt6_peak_9931	3714	.	17280446	17283511	0	1	3065	17280445	genic
chr5	5935073	5939928	Spt6_peak_10920	1274	.	5935073	5939928	0	1	4855	5935068	genic
chr1	28576999	28581287	Spt6_peak_3209	1813	.	28576999	28581287	0	1	4288	28576997	genic
chr4	15487792	15493221	Spt6_peak_9691	1577	.	15487792	15493221	0	1	5429	15487791	genic
chr3	20776235	20779402	Spt6_peak_7782	2480	.	20776235	20779402	0	1	3167	20776233	genic
chr2	7754886	7758003	Spt6_peak_4027	2797	.	7754886	7758003	0	1	3117	7754879	genic
chr1	29355049	29358993	Spt6_peak_3320	1640	.	29355049	29358993	0	1	3944	29355047	genic
chr4	16354239	16358303	Spt6_peak_9818	1970	.	16354239	16358303	0	1	4064	16354238	genic
chr1	2437406	2440443	Spt6_peak_352	2082	.	2437406	2440443	0	1	3037	2437404	genic
chr1	27308452	27313168	Spt6_peak_3042	1785	.	27308452	27313168	0	1	4716	27308450	genic
chr5	23384630	23388345	Spt6_peak_12668	843	.	23384630	23388345	0	1	3715	23384628	genic
chr4	2717830	2720682	Spt6_peak_8458	1531	.	2717830	2720682	0	1	2852	2717828	genic
chr5	25881030	25887188	Spt6_peak_12977	1752	.	25881030	25887188	0	1	6158	25881028	genic
chr3	21932333	21936500	Spt6_peak_7938	2292	.	21932333	21936500	0	1	4167	21932331	genic
chr1	29431721	29436551	Spt6_peak_3329	1004	.	29431721	29436551	0	1	4830	29431719	genic
chr3	5330293	5334816	Spt6_peak_6285	1216	.	5330293	5334816	0	1	4523	5330288	genic
chr4	7758355	7761653	Spt6_peak_8738	1231	.	7758355	7761653	0	1	3298	7758348	genic
chr5	25383367	25387507	Spt6_peak_12912	1573	.	25383367	25387507	0	1	4140	25383365	genic
chr5	16688568	16693666	Spt6_peak_11806	1921	.	16688568	16693666	0	1	5098	16688567	genic
chr4	9660627	9663947	Spt6_peak_8970	2174	.	9660627	9663947	0	1	3320	9660618	genic
chr3	17176707	17180302	Spt6_peak_7271	1735	.	17176707	17180302	0	1	3595	17176706	genic
chr1	9668507	9676289	Spt6_peak_1292	2091	.	9668507	9676289	0	1	7782	9668498	genic
chr4	9990747	9994426	Spt6_peak_9013	1467	.	9990747	9994426	0	1	3679	9990738	genic
chr1	10375794	10382080	Spt6_peak_1394	1382	.	10375794	10382080	0	1	6286	10375793	genic
chr5	33962	37930	Spt6_peak_10129	1594	.	33962	37930	0	1	3968	33959	genic
chr4	14579632	14582506	Spt6_peak_9560	1138	.	14579632	14582506	0	1	2874	14579631	genic
chr1	2873375	2878171	Spt6_peak_417	1914	.	2873375	2878171	0	1	4796	2873373	genic
chr3	18935757	18939579	Spt6_peak_7496	1349	.	18935757	18939579	0	1	3822	18935756	genic
chr3	2604860	2607891	Spt6_peak_5912	1223	.	2604860	2607891	0	1	3031	2604858	genic
chr5	553436	556666	Spt6_peak_10188	1369	.	553436	556666	0	1	3230	553431	genic
chr4	18025589	18029306	Spt6_peak_10022	1064	.	18025589	18029306	0	1	3717	18025588	genic
chr5	24910260	24915902	Spt6_peak_12845	1886	.	24910260	24915902	0	1	5642	24910258	genic
chr2	16108308	16111363	Spt6_peak_5049	1779	.	16108308	16111363	0	1	3055	16108307	genic
chr3	1489314	1491938	Spt6_peak_5737	1235	.	1489314	1491938	0	1	2624	1489313	genic
chr1	11798014	11801102	Spt6_peak_1565	933	.	11798014	11801102	0	1	3088	11798013	genic
chr2	15320338	15324017	Spt6_peak_4950	1222	.	15320338	15324017	0	1	3679	15320337	genic
chr3	8960169	8964123	Spt6_peak_6739	1677	.	8960169	8964123	0	1	3954	8960161	genic
chr3	21296075	21299619	Spt6_peak_7862	1570	.	21296075	21299619	0	1	3544	21296073	genic
chr4	13743112	13746687	Spt6_peak_9461	1119	.	13743112	13746687	0	1	3575	13743111	genic
chr3	17907685	17910659	Spt6_peak_7360	2234	.	17907685	17910659	0	1	2974	17907684	genic
chr3	17697423	17700121	Spt6_peak_7337	1098	.	17697423	17700121	0	1	2698	17697422	genic
chr3	2012072	2016022	Spt6_peak_5805	1458	.	2012072	2016022	0	1	3950	2012070	genic
chr5	21240827	21243713	Spt6_peak_12408	1779	.	21240827	21243713	0	1	2886	21240825	genic
chr5	16815397	16819019	Spt6_peak_11828	2608	.	16815397	16819019	0	1	3622	16815396	genic
chr5	2857996	2860982	Spt6_peak_10489	2026	.	2857996	2860982	0	1	2986	2857994	genic
chr3	16525422	16529315	Spt6_peak_7191	442	.	16525422	16529315	0	1	3893	16525421	genic
chr3	4650309	4653945	Spt6_peak_6196	1000	.	4650309	4653945	0	1	3636	4650305	genic
chr5	24288528	24291747	Spt6_peak_12776	1466	.	24288528	24291747	0	1	3219	24288526	genic
chr4	5775001	5778460	Spt6_peak_8539	3100	.	5775001	5778460	0	1	3459	5774996	genic
chr4	18555630	18558819	Spt6_peak_10120	2210	.	18555630	18558819	0	1	3189	18555629	genic
chr5	6758240	6765052	Spt6_peak_11029	2263	.	6758240	6765052	0	1	6812	6758234	genic
chr1	20965905	20971854	Spt6_peak_2270	1904	.	20965905	20971854	0	1	5949	20965903	genic
chr5	26224631	26228444	Spt6_peak_13023	1327	.	26224631	26228444	0	1	3813	26224629	genic
chr5	24821436	24828194	Spt6_peak_12831	974	.	24821436	24828194	0	1	6758	24821434	genic
chr5	26455488	26459581	Spt6_peak_13053	1718	.	26455488	26459581	0	1	4093	26455486	genic
chr5	26853904	26856112	Spt6_peak_13090	1348	.	26853904	26856112	0	1	2208	26853902	genic
chr4	11155353	11158217	Spt6_peak_9138	1165	.	11155353	11158217	0	1	2864	11155352	genic
chr4	2587243	2590303	Spt6_peak_8443	1592	.	2587243	2590303	0	1	3060	2587241	genic
chr2	7994794	7997447	Spt6_peak_4050	2096	.	7994794	7997447	0	1	2653	7994787	genic
chr4	15383111	15385774	Spt6_peak_9677	2872	.	15383111	15385774	0	1	2663	15383110	genic
chr2	16772083	16775090	Spt6_peak_5157	2189	.	16772083	16775090	0	1	3007	16772082	genic
chr1	8334451	8339098	Spt6_peak_1121	2482	.	8334451	8339098	0	1	4647	8334443	genic
chr5	17585740	17589148	Spt6_peak_11920	612	.	17585740	17589148	0	1	3408	17585739	genic
chr1	27273356	27276334	Spt6_peak_3039	2594	.	27273356	27276334	0	1	2978	27273354	genic
chr3	5951420	5954095	Spt6_peak_6385	1666	.	5951420	5954095	0	1	2675	5951415	genic
chr1	19844639	19848200	Spt6_peak_2111	1556	.	19844639	19848200	0	1	3561	19844638	genic
chr2	14462035	14465297	Spt6_peak_4844	1117	.	14462035	14465297	0	1	3262	14462034	genic
chr3	20549049	20551174	Spt6_peak_7739	802	.	20549049	20551174	0	1	2125	20549047	genic
chr1	63321	66980	Spt6_peak_9	1746	.	63321	66980	0	1	3659	63315	genic
chr1	23700980	23706230	Spt6_peak_2601	971	.	23700980	23706230	0	1	5250	23700978	genic
chr5	18791785	18796317	Spt6_peak_12071	780	.	18791785	18796317	0	1	4532	18791784	genic
chr5	21982954	21987219	Spt6_peak_12488	1576	.	21982954	21987219	0	1	4265	21982952	genic
chr3	18361869	18365141	Spt6_peak_7425	2467	.	18361869	18365141	0	1	3272	18361868	genic
chr4	16260588	16263478	Spt6_peak_9797	2214	.	16260588	16263478	0	1	2890	16260587	genic
chr5	20764385	20769249	Spt6_peak_12344	996	.	20764385	20769249	0	1	4864	20764383	genic
chr5	8793667	8796923	Spt6_peak_11313	766	.	8793667	8796923	0	1	3256	8793659	genic
chr1	6621952	6624240	Spt6_peak_910	2765	.	6621952	6624240	0	1	2288	6621946	genic
chr2	198902	202516	Spt6_peak_3493	1366	.	198902	202516	0	1	3614	198901	genic
chr1	27484198	27488814	Spt6_peak_3071	778	.	27484198	27488814	0	1	4616	27484196	genic
chr2	17268982	17271237	Spt6_peak_5215	3143	.	17268982	17271237	0	1	2255	17268981	genic
chr2	12814246	12816650	Spt6_peak_4652	2034	.	12814246	12816650	0	1	2404	12814245	genic
chr4	14847949	14851191	Spt6_peak_9603	741	.	14847949	14851191	0	1	3242	14847948	genic
chr5	9096388	9100003	Spt6_peak_11352	2453	.	9096388	9100003	0	1	3615	9096379	genic
chr3	7912998	7917718	Spt6_peak_6622	887	.	7912998	7917718	0	1	4720	7912991	genic
chr1	29364082	29366817	Spt6_peak_3321	1637	.	29364082	29366817	0	1	2735	29364080	genic
chr3	21288476	21293093	Spt6_peak_7861	528	.	21288476	21293093	0	1	4617	21288474	genic
chr1	16133878	16137927	Spt6_peak_1755	2096	.	16133878	16137927	0	1	4049	16133877	genic
chr5	19397362	19401771	Spt6_peak_12189	629	.	19397362	19401771	0	1	4409	19397361	genic
chr1	22053105	22057365	Spt6_peak_2419	786	.	22053105	22057365	0	1	4260	22053103	genic
chr5	8416142	8419169	Spt6_peak_11261	1545	.	8416142	8419169	0	1	3027	8416134	genic
chr5	23997574	23999921	Spt6_peak_12744	834	.	23997574	23999921	0	1	2347	23997572	genic
chr1	9963514	9966643	Spt6_peak_1343	1392	.	9963514	9966643	0	1	3129	9963505	genic
chr1	30383470	30386330	Spt6_peak_3459	2067	.	30383470	30386330	0	1	2860	30383467	genic
chr1	5922694	5926936	Spt6_peak_809	1149	.	5922694	5926936	0	1	4242	5922689	genic
chr2	16699900	16702164	Spt6_peak_5153	1807	.	16699900	16702164	0	1	2264	16699899	genic
chr3	507112	511541	Spt6_peak_5615	1627	.	507112	511541	0	1	4429	507107	genic
chr3	18439318	18442342	Spt6_peak_7440	1434	.	18439318	18442342	0	1	3024	18439317	genic
chr4	14770081	14775546	Spt6_peak_9585	606	.	14770081	14775546	0	1	5465	14770080	genic
chr1	7143813	7147247	Spt6_peak_980	595	.	7143813	7147247	0	1	3434	7143806	genic
chr5	1519746	1523269	Spt6_peak_10320	1528	.	1519746	1523269	0	1	3523	1519745	genic
chr1	11612072	11617518	Spt6_peak_1541	1812	.	11612072	11617518	0	1	5446	11612071	genic
chr3	19117033	19120980	Spt6_peak_7521	936	.	19117033	19120980	0	1	3947	19117032	genic
chr5	16366499	16369557	Spt6_peak_11764	1081	.	16366499	16369557	0	1	3058	16366498	genic
chr1	2573240	2577036	Spt6_peak_365	871	.	2573240	2577036	0	1	3796	2573238	genic
chr5	4206964	4208809	Spt6_peak_10682	924	.	4206964	4208809	0	1	1845	4206960	genic
chr1	24695187	24698559	Spt6_peak_2725	1138	.	24695187	24698559	0	1	3372	24695185	genic
chr2	10450423	10454597	Spt6_peak_4368	1486	.	10450423	10454597	0	1	4174	10450422	genic
chr1	5954593	5957252	Spt6_peak_817	2425	.	5954593	5957252	0	1	2659	5954588	genic
chr2	16011699	16014729	Spt6_peak_5031	336	.	16011699	16014729	0	1	3030	16011698	genic
chr5	1529655	1535490	Spt6_peak_10321	1066	.	1529655	1535490	0	1	5835	1529654	genic
chr5	17097538	17099502	Spt6_peak_11863	1191	.	17097538	17099502	0	1	1964	17097537	genic
chr2	9562395	9563258	Spt6_peak_4276	1589	.	9562395	9563258	0	1	863	9562386	genic
chr5	6813936	6816269	Spt6_peak_11041	2305	.	6813936	6816269	0	1	2333	6813930	genic
chr5	24063420	24066202	Spt6_peak_12751	759	.	24063420	24066202	0	1	2782	24063418	genic
chr5	1672132	1674769	Spt6_peak_10341	1860	.	1672132	1674769	0	1	2637	1672131	genic
chr5	5092083	5095104	Spt6_peak_10811	1285	.	5092083	5095104	0	1	3021	5092078	genic
chr4	13831009	13834474	Spt6_peak_9478	765	.	13831009	13834474	0	1	3465	13831008	genic
chr1	7103344	7105913	Spt6_peak_975	854	.	7103344	7105913	0	1	2569	7103337	genic
chr1	199490	203305	Spt6_peak_33	2135	.	199490	203305	0	1	3815	199489	genic
chr2	2358449	2360655	Spt6_peak_3735	1329	.	2358449	2360655	0	1	2206	2358447	genic
chr4	13455975	13460135	Spt6_peak_9431	833	.	13455975	13460135	0	1	4160	13455974	genic
chr5	23619387	23624025	Spt6_peak_12701	761	.	23619387	23624025	0	1	4638	23619385	genic
chr2	19336680	19341386	Spt6_peak_5489	1207	.	19336680	19341386	0	1	4706	19336679	genic
chr5	4218863	4222236	Spt6_peak_10687	935	.	4218863	4222236	0	1	3373	4218859	genic
chr4	8054860	8057715	Spt6_peak_8775	1153	.	8054860	8057715	0	1	2855	8054852	genic
chr1	7176683	7181799	Spt6_peak_987	1280	.	7176683	7181799	0	1	5116	7176676	genic
chr2	15988471	15993305	Spt6_peak_5024	1472	.	15988471	15993305	0	1	4834	15988470	genic
chr4	14881333	14883482	Spt6_peak_9606	1437	.	14881333	14883482	0	1	2149	14881332	genic
chr3	20553508	20557120	Spt6_peak_7741	2025	.	20553508	20557120	0	1	3612	20553506	genic
chr2	15876783	15880252	Spt6_peak_5009	1838	.	15876783	15880252	0	1	3469	15876782	genic
chr3	20551354	20552224	Spt6_peak_7740	1475	.	20551354	20552224	0	1	870	20551352	genic
chr2	7864107	7868249	Spt6_peak_4036	718	.	7864107	7868249	0	1	4142	7864100	genic
chr1	21746647	21753677	Spt6_peak_2363	439	.	21746647	21753677	0	1	7030	21746645	genic
chr1	6967596	6971081	Spt6_peak_953	2035	.	6967596	6971081	0	1	3485	6967590	genic
chr2	14736465	14740203	Spt6_peak_4875	858	.	14736465	14740203	0	1	3738	14736464	genic
chr2	18374180	18377182	Spt6_peak_5351	1098	.	18374180	18377182	0	1	3002	18374179	genic
chr3	8603436	8605235	Spt6_peak_6698	1057	.	8603436	8605235	0	1	1799	8603428	genic
chr4	9603773	9607241	Spt6_peak_8954	963	.	9603773	9607241	0	1	3468	9603764	genic
chr5	25525898	25528051	Spt6_peak_12926	1461	.	25525898	25528051	0	1	2153	25525896	genic
chr5	19166795	19172893	Spt6_peak_12135	1896	.	19166795	19172893	0	1	6098	19166794	genic
chr4	11470832	11473066	Spt6_peak_9176	1639	.	11470832	11473066	0	1	2234	11470831	genic
chr2	13141219	13143379	Spt6_peak_4694	2615	.	13141219	13143379	0	1	2160	13141218	genic
chr1	26654748	26657003	Spt6_peak_2957	1982	.	26654748	26657003	0	1	2255	26654746	genic
chr2	8222668	8228066	Spt6_peak_4074	1283	.	8222668	8228066	0	1	5398	8222660	genic
chr5	4202893	4206441	Spt6_peak_10681	2074	.	4202893	4206441	0	1	3548	4202889	genic
chr5	21509547	21513570	Spt6_peak_12437	769	.	21509547	21513570	0	1	4023	21509545	genic
chr1	268182	270558	Spt6_peak_43	1625	.	268182	270558	0	1	2376	268180	genic
chr1	28776791	28783286	Spt6_peak_3239	1255	.	28776791	28783286	0	1	6495	28776789	genic
chr5	21700166	21710576	Spt6_peak_12462	1274	.	21700166	21710576	0	1	10410	21700164	genic
chr5	21632113	21634350	Spt6_peak_12451	2756	.	21632113	21634350	0	1	2237	21632111	genic
chr3	5121229	5123112	Spt6_peak_6256	1235	.	5121229	5123112	0	1	1883	5121224	genic
chr2	16821491	16824560	Spt6_peak_5161	1527	.	16821491	16824560	0	1	3069	16821490	genic
chr4	12686361	12688536	Spt6_peak_9323	1276	.	12686361	12688536	0	1	2175	12686360	genic
chr1	19199459	19202230	Spt6_peak_2049	1127	.	19199459	19202230	0	1	2771	19199458	genic
chr5	266294	269957	Spt6_peak_10154	867	.	266294	269957	0	1	3663	266292	genic
chr1	25752577	25758241	Spt6_peak_2832	1459	.	25752577	25758241	0	1	5664	25752575	genic
chr5	8773421	8775813	Spt6_peak_11311	1674	.	8773421	8775813	0	1	2392	8773413	genic
chr3	634610	637625	Spt6_peak_5642	742	.	634610	637625	0	1	3015	634604	genic
chr4	9816340	9819871	Spt6_peak_8988	1655	.	9816340	9819871	0	1	3531	9816331	genic
chr5	17096849	17097390	Spt6_peak_11862	464	.	17096849	17097390	0	1	541	17096848	genic
chr3	5123255	5123767	Spt6_peak_6257	302	.	5123255	5123767	0	1	512	5123250	genic
chr4	12612411	12614839	Spt6_peak_9315	2462	.	12612411	12614839	0	1	2428	12612410	genic
chr1	21169261	21172636	Spt6_peak_2295	1483	.	21169261	21172636	0	1	3375	21169259	genic
chr2	2587153	2590457	Spt6_peak_3739	1987	.	2587153	2590457	0	1	3304	2587151	genic
chr2	18364790	18368158	Spt6_peak_5350	1849	.	18364790	18368158	0	1	3368	18364789	genic
chr1	28147802	28150554	Spt6_peak_3144	1985	.	28147802	28150554	0	1	2752	28147800	genic
chr3	17180674	17180997	Spt6_peak_7272	143	.	17180674	17180997	0	1	323	17180673	genic
chr4	10296071	10299373	Spt6_peak_9048	1243	.	10296071	10299373	0	1	3302	10296070	genic
chr1	24838195	24841296	Spt6_peak_2739	1459	.	24838195	24841296	0	1	3101	24838193	genic
chr2	10832727	10835802	Spt6_peak_4403	798	.	10832727	10835802	0	1	3075	10832726	genic
chr4	15272138	15275291	Spt6_peak_9660	1482	.	15272138	15275291	0	1	3153	15272137	genic
chr5	18228905	18232000	Spt6_peak_12000	1420	.	18228905	18232000	0	1	3095	18228904	genic
chr3	20005636	20008830	Spt6_peak_7652	1145	.	20005636	20008830	0	1	3194	20005634	genic
chr1	4508981	4513873	Spt6_peak_637	766	.	4508981	4513873	0	1	4892	4508977	genic
chr2	19091034	19093377	Spt6_peak_5462	963	.	19091034	19093377	0	1	2343	19091033	genic
chr5	22307610	22309922	Spt6_peak_12531	2574	.	22307610	22309922	0	1	2312	22307608	genic
chr5	3052067	3055238	Spt6_peak_10511	683	.	3052067	3055238	0	1	3171	3052064	genic
chr3	2484318	2489887	Spt6_peak_5897	994	.	2484318	2489887	0	1	5569	2484316	genic
chr1	6463940	6466478	Spt6_peak_891	1596	.	6463940	6466478	0	1	2538	6463934	genic
chr5	8117700	8121028	Spt6_peak_11228	233	.	8117700	8121028	0	1	3328	8117692	genic
chr5	6833695	6837187	Spt6_peak_11045	987	.	6833695	6837187	0	1	3492	6833689	genic
chr4	15944027	15946910	Spt6_peak_9758	2178	.	15944027	15946910	0	1	2883	15944026	genic
chr4	15500922	15504381	Spt6_peak_9693	1075	.	15500922	15504381	0	1	3459	15500921	genic
chr5	3524270	3527128	Spt6_peak_10576	1912	.	3524270	3527128	0	1	2858	3524267	genic
chr1	488199	489980	Spt6_peak_80	1520	.	488199	489980	0	1	1781	488195	genic
chr3	4384276	4388473	Spt6_peak_6157	1811	.	4384276	4388473	0	1	4197	4384272	genic
chr4	17039262	17041184	Spt6_peak_9904	467	.	17039262	17041184	0	1	1922	17039261	genic
chr2	9264764	9266677	Spt6_peak_4225	1805	.	9264764	9266677	0	1	1913	9264755	genic
chr2	17360416	17363109	Spt6_peak_5230	869	.	17360416	17363109	0	1	2693	17360415	genic
chr5	25097911	25100522	Spt6_peak_12864	1530	.	25097911	25100522	0	1	2611	25097909	genic
chr5	25113780	25117909	Spt6_peak_12866	923	.	25113780	25117909	0	1	4129	25113778	genic
chr3	17974427	17976732	Spt6_peak_7366	835	.	17974427	17976732	0	1	2305	17974426	genic
chr3	4591878	4595009	Spt6_peak_6183	1370	.	4591878	4595009	0	1	3131	4591874	genic
chr1	7836091	7839657	Spt6_peak_1058	1531	.	7836091	7839657	0	1	3566	7836084	genic
chr4	16341144	16344761	Spt6_peak_9815	939	.	16341144	16344761	0	1	3617	16341143	genic
chr5	17734650	17738693	Spt6_peak_11946	1007	.	17734650	17738693	0	1	4043	17734649	genic
chr1	2927583	2929724	Spt6_peak_427	1686	.	2927583	2929724	0	1	2141	2927581	genic
chr1	1430806	1432754	Spt6_peak_218	1558	.	1430806	1432754	0	1	1948	1430805	genic
chr2	11863996	11867064	Spt6_peak_4549	1460	.	11863996	11867064	0	1	3068	11863995	genic
chr4	14937870	14941049	Spt6_peak_9616	1163	.	14937870	14941049	0	1	3179	14937869	genic
chr2	972916	977502	Spt6_peak_3599	1179	.	972916	977502	0	1	4586	972907	genic
chr4	12138112	12145075	Spt6_peak_9245	1365	.	12138112	12145075	0	1	6963	12138111	genic
chr3	8112775	8115544	Spt6_peak_6640	1668	.	8112775	8115544	0	1	2769	8112767	genic
chr5	263040	265725	Spt6_peak_10153	697	.	263040	265725	0	1	2685	263038	genic
chr1	8828199	8829650	Spt6_peak_1183	554	.	8828199	8829650	0	1	1451	8828191	genic
chr2	9525895	9528029	Spt6_peak_4262	2025	.	9525895	9528029	0	1	2134	9525886	genic
chr5	3758573	3759102	Spt6_peak_10602	132	.	3758573	3759102	0	1	529	3758570	genic
chr3	8605361	8606507	Spt6_peak_6699	869	.	8605361	8606507	0	1	1146	8605353	genic
chr2	9563318	9564829	Spt6_peak_4277	1182	.	9563318	9564829	0	1	1511	9563309	genic
chr5	13900127	13901904	Spt6_peak_11563	1380	.	13900127	13901904	0	1	1777	13900126	genic
chr1	9481420	9485414	Spt6_peak_1267	1052	.	9481420	9485414	0	1	3994	9481411	genic
chr3	1288079	1290817	Spt6_peak_5710	1459	.	1288079	1290817	0	1	2738	1288078	genic
chr2	15257535	15264317	Spt6_peak_4940	658	.	15257535	15264317	0	1	6782	15257534	genic
chr1	23390461	23392925	Spt6_peak_2559	1556	.	23390461	23392925	0	1	2464	23390459	genic
chr2	13659098	13661377	Spt6_peak_4761	1484	.	13659098	13661377	0	1	2279	13659097	genic
chr4	12249067	12251837	Spt6_peak_9259	1561	.	12249067	12251837	0	1	2770	12249066	genic
chr3	3698719	3701211	Spt6_peak_6052	337	.	3698719	3701211	0	1	2492	3698716	genic
chr1	8799525	8800029	Spt6_peak_1176	114	.	8799525	8800029	0	1	504	8799517	genic
chr5	5003786	5005650	Spt6_peak_10799	183	.	5003786	5005650	0	1	1864	5003781	genic
chr1	3778735	3780293	Spt6_peak_545	558	.	3778735	3780293	0	1	1558	3778732	genic
chr2	13554833	13557446	Spt6_peak_4749	811	.	13554833	13557446	0	1	2613	13554832	genic
chr3	6840253	6842819	Spt6_peak_6492	817	.	6840253	6842819	0	1	2566	6840247	genic
chr5	1319803	1323386	Spt6_peak_10295	790	.	1319803	1323386	0	1	3583	1319802	genic
chr4	18324667	18328998	Spt6_peak_10084	205	.	18324667	18328998	0	1	4331	18324666	genic
chr4	9488233	9492262	Spt6_peak_8938	435	.	9488233	9492262	0	1	4029	9488224	genic
chr4	18210062	18217891	Spt6_peak_10057	1890	.	18210062	18217891	0	1	7829	18210061	genic
chr1	8813797	8815289	Spt6_peak_1180	1079	.	8813797	8815289	0	1	1492	8813789	genic
chr4	17038592	17039024	Spt6_peak_9903	183	.	17038592	17039024	0	1	432	17038591	genic
chr1	933544	937667	Spt6_peak_145	1066	.	933544	937667	0	1	4123	933535	genic
chr5	24674888	24679068	Spt6_peak_12818	1132	.	24674888	24679068	0	1	4180	24674886	genic
chr4	14657024	14661359	Spt6_peak_9567	1344	.	14657024	14661359	0	1	4335	14657023	genic
chr4	9292947	9295564	Spt6_peak_8917	1034	.	9292947	9295564	0	1	2617	9292938	genic
chr1	8776788	8778403	Spt6_peak_1172	1975	.	8776788	8778403	0	1	1615	8776780	genic
chr3	18158416	18161477	Spt6_peak_7395	845	.	18158416	18161477	0	1	3061	18158415	genic
chr5	5560911	5565736	Spt6_peak_10872	363	.	5560911	5565736	0	1	4825	5560906	genic
chr3	3499767	3502394	Spt6_peak_6023	1124	.	3499767	3502394	0	1	2627	3499764	genic
chr5	25518604	25523129	Spt6_peak_12925	683	.	25518604	25523129	0	1	4525	25518602	genic
chr2	13683971	13690276	Spt6_peak_4766	524	.	13683971	13690276	0	1	6305	13683970	genic
chr3	2386326	2388578	Spt6_peak_5880	1261	.	2386326	2388578	0	1	2252	2386324	genic
chr4	160826	163627	Spt6_peak_8163	420	.	160826	163627	0	1	2801	160825	genic
chr4	6864005	6866545	Spt6_peak_8648	2239	.	6864005	6866545	0	1	2540	6863999	genic
chr2	6810536	6812842	Spt6_peak_3900	893	.	6810536	6812842	0	1	2306	6810530	genic
chr2	11752147	11754084	Spt6_peak_4533	2342	.	11752147	11754084	0	1	1937	11752146	genic
chr4	13066619	13069537	Spt6_peak_9374	1317	.	13066619	13069537	0	1	2918	13066618	genic
chr5	2355959	2358640	Spt6_peak_10424	938	.	2355959	2358640	0	1	2681	2355957	genic
chr1	7324531	7329661	Spt6_peak_1000	348	.	7324531	7329661	0	1	5130	7324524	genic
chr4	11402246	11405167	Spt6_peak_9168	674	.	11402246	11405167	0	1	2921	11402245	genic
chr3	16756686	16759720	Spt6_peak_7219	2118	.	16756686	16759720	0	1	3034	16756685	genic
chr3	3186235	3188573	Spt6_peak_5987	1625	.	3186235	3188573	0	1	2338	3186232	genic
chr5	7164578	7167611	Spt6_peak_11095	2478	.	7164578	7167611	0	1	3033	7164571	genic
chr3	686999	692283	Spt6_peak_5650	697	.	686999	692283	0	1	5284	686993	genic
chr1	6267016	6268918	Spt6_peak_867	2539	.	6267016	6268918	0	1	1902	6267010	genic
chr5	26421625	26424463	Spt6_peak_13046	1191	.	26421625	26424463	0	1	2838	26421623	genic
chr5	26930428	26932716	Spt6_peak_13099	844	.	26930428	26932716	0	1	2288	26930426	genic
chr1	22508328	22512315	Spt6_peak_2464	879	.	22508328	22512315	0	1	3987	22508326	genic
chr4	5162927	5166918	Spt6_peak_8483	419	.	5162927	5166918	0	1	3991	5162922	genic
chr5	13902091	13903056	Spt6_peak_11564	959	.	13902091	13903056	0	1	965	13902090	genic
chr2	12972821	12976013	Spt6_peak_4672	1646	.	12972821	12976013	0	1	3192	12972820	genic
chr1	28576425	28576917	Spt6_peak_3208	58	.	28576425	28576917	0	1	492	28576423	genic
chr1	18097947	18102250	Spt6_peak_1921	1525	.	18097947	18102250	0	1	4303	18097946	genic
chr3	7084343	7086859	Spt6_peak_6527	1489	.	7084343	7086859	0	1	2516	7084336	genic
chr1	9774708	9777702	Spt6_peak_1309	1094	.	9774708	9777702	0	1	2994	9774699	genic
chr1	16835542	16838322	Spt6_peak_1792	484	.	16835542	16838322	0	1	2780	16835541	genic
chr4	17540423	17542559	Spt6_peak_9969	762	.	17540423	17542559	0	1	2136	17540422	genic
chr4	1276301	1280176	Spt6_peak_8333	1857	.	1276301	1280176	0	1	3875	1276300	genic
chr3	7918506	7919977	Spt6_peak_6623	1950	.	7918506	7919977	0	1	1471	7918499	genic
chr1	1954853	1959242	Spt6_peak_271	1201	.	1954853	1959242	0	1	4389	1954852	genic
chr2	19137909	19139139	Spt6_peak_5467	368	.	19137909	19139139	0	1	1230	19137908	genic
chr1	21759967	21766068	Spt6_peak_2370	831	.	21759967	21766068	0	1	6101	21759965	genic
chr4	10375401	10378718	Spt6_peak_9058	1227	.	10375401	10378718	0	1	3317	10375400	genic
chr1	486833	488064	Spt6_peak_79	1557	.	486833	488064	0	1	1231	486829	genic
chr4	15374397	15378028	Spt6_peak_9675	503	.	15374397	15378028	0	1	3631	15374396	genic
chr1	27982566	27985181	Spt6_peak_3128	1130	.	27982566	27985181	0	1	2615	27982564	genic
chr1	27166193	27168331	Spt6_peak_3028	788	.	27166193	27168331	0	1	2138	27166191	genic
chr5	23469538	23474159	Spt6_peak_12684	651	.	23469538	23474159	0	1	4621	23469536	genic
chr4	17669927	17672505	Spt6_peak_9989	1507	.	17669927	17672505	0	1	2578	17669926	genic
chr4	12864328	12867195	Spt6_peak_9354	769	.	12864328	12867195	0	1	2867	12864327	genic
chr1	1198122	1201421	Spt6_peak_183	593	.	1198122	1201421	0	1	3299	1198121	genic
chr4	13749793	13751877	Spt6_peak_9462	970	.	13749793	13751877	0	1	2084	13749792	genic
chr5	1929906	1931919	Spt6_peak_10375	1710	.	1929906	1931919	0	1	2013	1929905	genic
chr5	23306388	23308437	Spt6_peak_12655	2358	.	23306388	23308437	0	1	2049	23306386	genic
chr5	19603798	19607022	Spt6_peak_12214	1760	.	19603798	19607022	0	1	3224	19603797	genic
chr1	5398811	5402924	Spt6_peak_741	880	.	5398811	5402924	0	1	4113	5398806	genic
chr3	5758812	5761231	Spt6_peak_6354	819	.	5758812	5761231	0	1	2419	5758807	genic
chr3	592373	595792	Spt6_peak_5632	1337	.	592373	595792	0	1	3419	592368	genic
chr1	8981233	8983133	Spt6_peak_1208	887	.	8981233	8983133	0	1	1900	8981225	genic
chr4	5637461	5640543	Spt6_peak_8525	418	.	5637461	5640543	0	1	3082	5637456	genic
chr5	15843800	15847095	Spt6_peak_11709	1593	.	15843800	15847095	0	1	3295	15843799	genic
chr3	23090216	23093079	Spt6_peak_8096	1240	.	23090216	23093079	0	1	2863	23090214	genic
chr3	3727739	3731035	Spt6_peak_6058	1050	.	3727739	3731035	0	1	3296	3727736	genic
chr1	26318362	26320234	Spt6_peak_2905	541	.	26318362	26320234	0	1	1872	26318360	genic
chr3	6610797	6614129	Spt6_peak_6461	641	.	6610797	6614129	0	1	3332	6610791	genic
chr1	7084189	7085855	Spt6_peak_970	2539	.	7084189	7085855	0	1	1666	7084182	genic
chr5	16814708	16815195	Spt6_peak_11827	64	.	16814708	16815195	0	1	487	16814707	genic
chr3	20797382	20800964	Spt6_peak_7785	1459	.	20797382	20800964	0	1	3582	20797380	genic
chr2	12378352	12381185	Spt6_peak_4598	399	.	12378352	12381185	0	1	2833	12378351	genic
chr5	23718389	23724466	Spt6_peak_12717	1822	.	23718389	23724466	0	1	6077	23718387	genic
chr1	26400641	26403186	Spt6_peak_2924	1414	.	26400641	26403186	0	1	2545	26400639	genic
chr2	10566830	10568638	Spt6_peak_4379	1223	.	10566830	10568638	0	1	1808	10566829	genic
chr1	8976289	8978601	Spt6_peak_1207	2778	.	8976289	8978601	0	1	2312	8976281	genic
chr1	25880237	25882425	Spt6_peak_2842	1087	.	25880237	25882425	0	1	2188	25880235	genic
chr5	4209374	4209907	Spt6_peak_10683	54	.	4209374	4209907	0	1	533	4209370	genic
chr1	24555645	24558035	Spt6_peak_2709	1231	.	24555645	24558035	0	1	2390	24555643	genic
chr1	24553884	24555469	Spt6_peak_2708	869	.	24553884	24555469	0	1	1585	24553882	genic
chr3	1488439	1489205	Spt6_peak_5736	799	.	1488439	1489205	0	1	766	1488438	genic
chr4	18539866	18544420	Spt6_peak_10118	640	.	18539866	18544420	0	1	4554	18539865	genic
chr4	12402892	12408451	Spt6_peak_9278	1283	.	12402892	12408451	0	1	5559	12402891	genic
chr5	4556171	4559115	Spt6_peak_10744	382	.	4556171	4559115	0	1	2944	4556167	genic
chr4	11401214	11402114	Spt6_peak_9167	324	.	11401214	11402114	0	1	900	11401213	genic
chr5	21759294	21763540	Spt6_peak_12472	1381	.	21759294	21763540	0	1	4246	21759292	genic
chr5	20196914	20200293	Spt6_peak_12271	1183	.	20196914	20200293	0	1	3379	20196912	genic
chr1	6832220	6834647	Spt6_peak_944	1061	.	6832220	6834647	0	1	2427	6832214	genic
chr4	16558569	16559309	Spt6_peak_9847	596	.	16558569	16559309	0	1	740	16558568	genic
chr1	19935644	19941510	Spt6_peak_2136	799	.	19935644	19941510	0	1	5866	19935643	genic
chr5	24453496	24455988	Spt6_peak_12794	593	.	24453496	24455988	0	1	2492	24453494	genic
chr1	4890184	4890559	Spt6_peak_670	43	.	4890184	4890559	0	1	375	4890180	genic
chr2	12821618	12823567	Spt6_peak_4653	922	.	12821618	12823567	0	1	1949	12821617	genic
chr4	14534918	14537348	Spt6_peak_9555	1201	.	14534918	14537348	0	1	2430	14534917	genic
chr1	27959530	27962086	Spt6_peak_3122	760	.	27959530	27962086	0	1	2556	27959528	genic
chr4	15289221	15291600	Spt6_peak_9663	1048	.	15289221	15291600	0	1	2379	15289220	genic
chr5	25892626	25894449	Spt6_peak_12979	549	.	25892626	25894449	0	1	1823	25892624	genic
chr3	9404481	9406473	Spt6_peak_6798	659	.	9404481	9406473	0	1	1992	9404472	genic
chr4	16049961	16053969	Spt6_peak_9777	570	.	16049961	16053969	0	1	4008	16049960	genic
chr2	8896894	8899062	Spt6_peak_4161	1916	.	8896894	8899062	0	1	2168	8896886	genic
chr3	17700234	17700867	Spt6_peak_7338	761	.	17700234	17700867	0	1	633	17700233	genic
chr4	12102724	12106945	Spt6_peak_9243	1041	.	12102724	12106945	0	1	4221	12102723	genic
chr3	6474638	6477886	Spt6_peak_6449	1233	.	6474638	6477886	0	1	3248	6474632	genic
chr2	10134867	10136415	Spt6_peak_4333	2027	.	10134867	10136415	0	1	1548	10134866	genic
chr3	360869	364769	Spt6_peak_5592	1544	.	360869	364769	0	1	3900	360866	genic
chr5	16693911	16699008	Spt6_peak_11807	1486	.	16693911	16699008	0	1	5097	16693910	genic
chr1	6266342	6266866	Spt6_peak_866	329	.	6266342	6266866	0	1	524	6266336	genic
chr4	15640153	15646948	Spt6_peak_9716	1201	.	15640153	15646948	0	1	6795	15640152	genic
chr1	25648953	25652786	Spt6_peak_2816	489	.	25648953	25652786	0	1	3833	25648951	genic
chr4	12753944	12757294	Spt6_peak_9334	786	.	12753944	12757294	0	1	3350	12753943	genic
chr1	4039539	4043278	Spt6_peak_572	702	.	4039539	4043278	0	1	3739	4039535	genic
chr1	20101413	20104254	Spt6_peak_2161	823	.	20101413	20104254	0	1	2841	20101411	genic
chr5	20581726	20583886	Spt6_peak_12318	1098	.	20581726	20583886	0	1	2160	20581724	genic
chr5	22310219	22311069	Spt6_peak_12532	157	.	22310219	22311069	0	1	850	22310217	genic
chr1	3236896	3239471	Spt6_peak_473	598	.	3236896	3239471	0	1	2575	3236893	genic
chr5	25748489	25751024	Spt6_peak_12962	1933	.	25748489	25751024	0	1	2535	25748487	genic
chr4	12539690	12542940	Spt6_peak_9297	1189	.	12539690	12542940	0	1	3250	12539689	genic
chr3	6090260	6093027	Spt6_peak_6406	480	.	6090260	6093027	0	1	2767	6090254	genic
chr4	522301	524734	Spt6_peak_8223	928	.	522301	524734	0	1	2433	522296	genic
chr1	5075275	5077987	Spt6_peak_704	987	.	5075275	5077987	0	1	2712	5075270	genic
chr1	57045	59084	Spt6_peak_8	589	.	57045	59084	0	1	2039	57040	genic
chr3	85602	89445	Spt6_peak_5547	1470	.	85602	89445	0	1	3843	85594	genic
chr3	21824354	21828072	Spt6_peak_7928	766	.	21824354	21828072	0	1	3718	21824352	genic
chr3	384171	386552	Spt6_peak_5596	416	.	384171	386552	0	1	2381	384168	genic
chr3	23037008	23040580	Spt6_peak_8080	1131	.	23037008	23040580	0	1	3572	23037006	genic
chr5	9243426	9245462	Spt6_peak_11362	434	.	9243426	9245462	0	1	2036	9243417	genic
chr1	3289669	3296272	Spt6_peak_482	1285	.	3289669	3296272	0	1	6603	3289666	genic
chr3	1477223	1479380	Spt6_peak_5734	736	.	1477223	1479380	0	1	2157	1477222	genic
chr1	9647346	9649359	Spt6_peak_1290	1386	.	9647346	9649359	0	1	2013	9647337	genic
chr5	25703783	25705288	Spt6_peak_12954	1450	.	25703783	25705288	0	1	1505	25703781	genic
chr4	16451797	16453909	Spt6_peak_9834	1595	.	16451797	16453909	0	1	2112	16451796	genic
chr4	11468366	11470768	Spt6_peak_9175	423	.	11468366	11470768	0	1	2402	11468365	genic
chr4	12565157	12567780	Spt6_peak_9303	1069	.	12565157	12567780	0	1	2623	12565156	genic
chr2	19332918	19335089	Spt6_peak_5488	1693	.	19332918	19335089	0	1	2171	19332917	genic
chr2	11514602	11518257	Spt6_peak_4497	1175	.	11514602	11518257	0	1	3655	11514601	genic
chr1	22040391	22040691	Spt6_peak_2416	110	.	22040391	22040691	0	1	300	22040389	genic
chr1	26657503	26657821	Spt6_peak_2958	110	.	26657503	26657821	0	1	318	26657501	genic
chr1	1188529	1191429	Spt6_peak_181	1418	.	1188529	1191429	0	1	2900	1188528	genic
chr2	13138991	13140765	Spt6_peak_4693	1111	.	13138991	13140765	0	1	1774	13138990	genic
chr1	29345602	29347740	Spt6_peak_3318	1975	.	29345602	29347740	0	1	2138	29345600	genic
chr5	2605560	2610102	Spt6_peak_10447	672	.	2605560	2610102	0	1	4542	2605558	genic
chr1	3800176	3804191	Spt6_peak_547	1103	.	3800176	3804191	0	1	4015	3800173	genic
chr2	14043016	14045563	Spt6_peak_4796	1697	.	14043016	14045563	0	1	2547	14043015	genic
chr2	6813028	6813478	Spt6_peak_3901	185	.	6813028	6813478	0	1	450	6813022	genic
chr1	8800103	8800843	Spt6_peak_1177	126	.	8800103	8800843	0	1	740	8800095	genic
chr1	13897894	13900522	Spt6_peak_1732	1916	.	13897894	13900522	0	1	2628	13897893	genic
chr1	25712020	25714822	Spt6_peak_2823	506	.	25712020	25714822	0	1	2802	25712018	genic
chr2	17136905	17137279	Spt6_peak_5202	102	.	17136905	17137279	0	1	374	17136904	genic
chr1	26687407	26690902	Spt6_peak_2964	1333	.	26687407	26690902	0	1	3495	26687405	genic
chr1	28228608	28232882	Spt6_peak_3156	1522	.	28228608	28232882	0	1	4274	28228606	genic
chr3	541662	545236	Spt6_peak_5624	1143	.	541662	545236	0	1	3574	541657	genic
chr3	2384006	2385850	Spt6_peak_5879	540	.	2384006	2385850	0	1	1844	2384004	genic
chr1	10287899	10291321	Spt6_peak_1385	548	.	10287899	10291321	0	1	3422	10287898	genic
chr5	21634771	21635614	Spt6_peak_12452	62	.	21634771	21635614	0	1	843	21634769	genic
chr3	2839953	2842802	Spt6_peak_5940	1773	.	2839953	2842802	0	1	2849	2839951	genic
chr4	9424631	9428756	Spt6_peak_8934	223	.	9424631	9428756	0	1	4125	9424622	genic
chr1	25693478	25696155	Spt6_peak_2819	1123	.	25693478	25696155	0	1	2677	25693476	genic
chr1	11528523	11532106	Spt6_peak_1527	1808	.	11528523	11532106	0	1	3583	11528522	genic
chr1	28586061	28587884	Spt6_peak_3211	3277	.	28586061	28587884	0	1	1823	28586059	genic
chr3	19818679	19821168	Spt6_peak_7632	1024	.	19818679	19821168	0	1	2489	19818678	genic
chr1	27148381	27150800	Spt6_peak_3025	1605	.	27148381	27150800	0	1	2419	27148379	genic
chr5	20615019	20617285	Spt6_peak_12324	1674	.	20615019	20617285	0	1	2266	20615017	genic
chr5	3072961	3079556	Spt6_peak_10513	392	.	3072961	3079556	0	1	6595	3072958	genic
chr4	11569686	11573030	Spt6_peak_9188	1141	.	11569686	11573030	0	1	3344	11569685	genic
chr1	56397	56768	Spt6_peak_7	187	.	56397	56768	0	1	371	56392	genic
chr2	16588667	16590865	Spt6_peak_5132	659	.	16588667	16590865	0	1	2198	16588666	genic
chr5	3398933	3400676	Spt6_peak_10554	283	.	3398933	3400676	0	1	1743	3398930	genic
chr4	7761749	7762064	Spt6_peak_8739	143	.	7761749	7762064	0	1	315	7761742	genic
chr3	20296750	20298559	Spt6_peak_7696	1697	.	20296750	20298559	0	1	1809	20296748	genic
chr1	26470727	26474173	Spt6_peak_2932	540	.	26470727	26474173	0	1	3446	26470725	genic
chr5	9050785	9055158	Spt6_peak_11346	636	.	9050785	9055158	0	1	4373	9050776	genic
chr2	10753652	10755504	Spt6_peak_4395	1644	.	10753652	10755504	0	1	1852	10753651	genic
chr2	10136499	10137597	Spt6_peak_4334	2025	.	10136499	10137597	0	1	1098	10136498	genic
chr1	29452437	29457902	Spt6_peak_3331	1262	.	29452437	29457902	0	1	5465	29452435	genic
chr5	10540139	10543997	Spt6_peak_11473	1056	.	10540139	10543997	0	1	3858	10540138	genic
chr3	5252398	5254481	Spt6_peak_6275	915	.	5252398	5254481	0	1	2083	5252393	genic
chr1	12979460	12983450	Spt6_peak_1688	1107	.	12979460	12983450	0	1	3990	12979459	genic
chr1	3164691	3167904	Spt6_peak_461	730	.	3164691	3167904	0	1	3213	3164688	genic
chr1	26316006	26318084	Spt6_peak_2904	1048	.	26316006	26318084	0	1	2078	26316004	genic
chr2	11147161	11150384	Spt6_peak_4446	1457	.	11147161	11150384	0	1	3223	11147160	genic
chr4	18559259	18560357	Spt6_peak_10121	122	.	18559259	18560357	0	1	1098	18559258	genic
chr1	3780382	3780811	Spt6_peak_546	267	.	3780382	3780811	0	1	429	3780379	genic
chr4	7214549	7216670	Spt6_peak_8693	1999	.	7214549	7216670	0	1	2121	7214542	genic
chr3	2648447	2653098	Spt6_peak_5918	919	.	2648447	2653098	0	1	4651	2648445	genic
chr2	11566136	11567948	Spt6_peak_4509	2133	.	11566136	11567948	0	1	1812	11566135	genic
chr1	12177695	12179410	Spt6_peak_1618	994	.	12177695	12179410	0	1	1715	12177694	genic
chr1	28734287	28739225	Spt6_peak_3230	854	.	28734287	28739225	0	1	4938	28734285	genic
chr5	3784133	3785692	Spt6_peak_10613	2152	.	3784133	3785692	0	1	1559	3784130	genic
chr5	1674844	1675369	Spt6_peak_10342	319	.	1674844	1675369	0	1	525	1674843	genic
chr5	710200	712907	Spt6_peak_10208	522	.	710200	712907	0	1	2707	710193	genic
chr4	12317931	12320404	Spt6_peak_9268	1207	.	12317931	12320404	0	1	2473	12317930	genic
chr1	18807724	18813218	Spt6_peak_2000	1281	.	18807724	18813218	0	1	5494	18807723	genic
chr3	23201152	23203094	Spt6_peak_8113	675	.	23201152	23203094	0	1	1942	23201150	genic
chr1	5092009	5094507	Spt6_peak_706	448	.	5092009	5094507	0	1	2498	5092004	genic
chr5	25332745	25335523	Spt6_peak_12904	823	.	25332745	25335523	0	1	2778	25332743	genic
chr1	571899	574884	Spt6_peak_90	326	.	571899	574884	0	1	2985	571894	genic
chr3	3020901	3023441	Spt6_peak_5970	670	.	3020901	3023441	0	1	2540	3020898	genic
chr5	9873054	9876201	Spt6_peak_11437	1561	.	9873054	9876201	0	1	3147	9873045	genic
chr5	4530162	4532912	Spt6_peak_10742	808	.	4530162	4532912	0	1	2750	4530158	genic
chr3	9671478	9674658	Spt6_peak_6832	1089	.	9671478	9674658	0	1	3180	9671469	genic
chr3	12448772	12450265	Spt6_peak_7054	669	.	12448772	12450265	0	1	1493	12448771	genic
chr4	18486800	18487314	Spt6_peak_10099	612	.	18486800	18487314	0	1	514	18486799	genic
chr3	3583569	3585845	Spt6_peak_6036	928	.	3583569	3585845	0	1	2276	3583566	genic
chr1	4016252	4021061	Spt6_peak_571	1262	.	4016252	4021061	0	1	4809	4016248	genic
chr1	24293599	24295366	Spt6_peak_2677	982	.	24293599	24295366	0	1	1767	24293597	genic
chr4	11172542	11175164	Spt6_peak_9143	573	.	11172542	11175164	0	1	2622	11172541	genic
chr4	10499081	10501452	Spt6_peak_9071	1366	.	10499081	10501452	0	1	2371	10499080	genic
chr3	5592792	5597774	Spt6_peak_6320	347	.	5592792	5597774	0	1	4982	5592787	genic
chr5	2132120	2135085	Spt6_peak_10400	693	.	2132120	2135085	0	1	2965	2132118	genic
chr2	17265754	17268031	Spt6_peak_5214	2118	.	17265754	17268031	0	1	2277	17265753	genic
chr4	8279569	8283505	Spt6_peak_8804	483	.	8279569	8283505	0	1	3936	8279561	genic
chr4	8843465	8846122	Spt6_peak_8868	1045	.	8843465	8846122	0	1	2657	8843457	genic
chr1	7955069	7958537	Spt6_peak_1075	554	.	7955069	7958537	0	1	3468	7955062	genic
chr5	23056089	23057798	Spt6_peak_12621	812	.	23056089	23057798	0	1	1709	23056087	genic
chr5	921888	924673	Spt6_peak_10236	803	.	921888	924673	0	1	2785	921879	genic
chr4	13811546	13812537	Spt6_peak_9472	1023	.	13811546	13812537	0	1	991	13811545	genic
chr1	25510385	25511860	Spt6_peak_2805	869	.	25510385	25511860	0	1	1475	25510383	genic
chr4	17283865	17284842	Spt6_peak_9932	164	.	17283865	17284842	0	1	977	17283864	genic
chr1	6299605	6301634	Spt6_peak_871	2135	.	6299605	6301634	0	1	2029	6299599	genic
chr2	11809313	11811072	Spt6_peak_4540	688	.	11809313	11811072	0	1	1759	11809312	genic
chr3	8685846	8687557	Spt6_peak_6713	1156	.	8685846	8687557	0	1	1711	8685838	genic
chr4	11968375	11970550	Spt6_peak_9230	857	.	11968375	11970550	0	1	2175	11968374	genic
chr2	14047044	14051112	Spt6_peak_4797	753	.	14047044	14051112	0	1	4068	14047043	genic
chr3	9406856	9408015	Spt6_peak_6799	994	.	9406856	9408015	0	1	1159	9406847	genic
chr2	7589847	7594015	Spt6_peak_3998	1369	.	7589847	7594015	0	1	4168	7589840	genic
chr5	3397640	3398686	Spt6_peak_10553	550	.	3397640	3398686	0	1	1046	3397637	genic
chr5	17839854	17843719	Spt6_peak_11969	901	.	17839854	17843719	0	1	3865	17839853	genic
chr1	19220786	19224272	Spt6_peak_2056	465	.	19220786	19224272	0	1	3486	19220785	genic
chr3	21741224	21746273	Spt6_peak_7920	1054	.	21741224	21746273	0	1	5049	21741222	genic
chr3	21306679	21310559	Spt6_peak_7863	856	.	21306679	21310559	0	1	3880	21306677	genic
chr1	17281733	17284740	Spt6_peak_1834	317	.	17281733	17284740	0	1	3007	17281732	genic
chr2	12902762	12906234	Spt6_peak_4666	797	.	12902762	12906234	0	1	3472	12902761	genic
chr3	18089132	18093188	Spt6_peak_7385	1454	.	18089132	18093188	0	1	4056	18089131	genic
chr4	298680	299693	Spt6_peak_8184	693	.	298680	299693	0	1	1013	298678	genic
chr2	13519847	13523763	Spt6_peak_4741	1037	.	13519847	13523763	0	1	3916	13519846	genic
chr2	15592502	15594539	Spt6_peak_4981	1997	.	15592502	15594539	0	1	2037	15592501	genic
chr2	19366679	19369478	Spt6_peak_5491	1283	.	19366679	19369478	0	1	2799	19366678	genic
chr1	11928643	11930129	Spt6_peak_1582	2519	.	11928643	11930129	0	1	1486	11928642	genic
chr1	4888132	4890058	Spt6_peak_669	1664	.	4888132	4890058	0	1	1926	4888128	genic
chr3	18919586	18922977	Spt6_peak_7494	1290	.	18919586	18922977	0	1	3391	18919585	genic
chr1	10264229	10266967	Spt6_peak_1380	804	.	10264229	10266967	0	1	2738	10264228	genic
chr5	1360649	1364273	Spt6_peak_10300	893	.	1360649	1364273	0	1	3624	1360648	genic
chr3	8558537	8561865	Spt6_peak_6695	583	.	8558537	8561865	0	1	3328	8558529	genic
chr1	22585890	22589560	Spt6_peak_2473	823	.	22585890	22589560	0	1	3670	22585888	genic
chr5	469570	472688	Spt6_peak_10177	1892	.	469570	472688	0	1	3118	469566	genic
chr4	18485061	18486712	Spt6_peak_10098	625	.	18485061	18486712	0	1	1651	18485060	genic
chr4	13084767	13087117	Spt6_peak_9377	1027	.	13084767	13087117	0	1	2350	13084766	genic
chr2	6919013	6922027	Spt6_peak_3908	484	.	6919013	6922027	0	1	3014	6919007	genic
chr5	6092203	6094939	Spt6_peak_10943	1533	.	6092203	6094939	0	1	2736	6092197	genic
chr4	14818590	14818938	Spt6_peak_9594	30	.	14818590	14818938	0	1	348	14818589	genic
chr5	1719123	1722876	Spt6_peak_10348	256	.	1719123	1722876	0	1	3753	1719122	genic
chr1	24292465	24293509	Spt6_peak_2676	697	.	24292465	24293509	0	1	1044	24292463	genic
chr2	9740190	9741697	Spt6_peak_4300	1580	.	9740190	9741697	0	1	1507	9740181	genic
chr1	7102965	7103286	Spt6_peak_974	189	.	7102965	7103286	0	1	321	7102958	genic
chr3	4988085	4994048	Spt6_peak_6239	511	.	4988085	4994048	0	1	5963	4988081	genic
chr1	26694626	26696466	Spt6_peak_2966	2627	.	26694626	26696466	0	1	1840	26694624	genic
chr4	7487500	7490129	Spt6_peak_8720	1571	.	7487500	7490129	0	1	2629	7487493	genic
chr4	16641999	16644663	Spt6_peak_9854	303	.	16641999	16644663	0	1	2664	16641998	genic
chr2	7220109	7221553	Spt6_peak_3946	232	.	7220109	7221553	0	1	1444	7220102	genic
chr2	19135881	19137694	Spt6_peak_5466	2043	.	19135881	19137694	0	1	1813	19135880	genic
chr3	2902748	2905673	Spt6_peak_5953	729	.	2902748	2905673	0	1	2925	2902746	genic
chr5	22958903	22962667	Spt6_peak_12611	995	.	22958903	22962667	0	1	3764	22958901	genic
chr2	9924827	9926660	Spt6_peak_4310	2174	.	9924827	9926660	0	1	1833	9924818	genic
chr5	3331984	3334965	Spt6_peak_10545	732	.	3331984	3334965	0	1	2981	3331981	genic
chr5	1302927	1306180	Spt6_peak_10293	919	.	1302927	1306180	0	1	3253	1302926	genic
chr4	1039954	1041718	Spt6_peak_8287	618	.	1039954	1041718	0	1	1764	1039953	genic
chr1	5202869	5206895	Spt6_peak_724	958	.	5202869	5206895	0	1	4026	5202864	genic
chr1	26618829	26621682	Spt6_peak_2952	978	.	26618829	26621682	0	1	2853	26618827	genic
chr4	17331868	17333070	Spt6_peak_9941	869	.	17331868	17333070	0	1	1202	17331867	genic
chr1	4915439	4918544	Spt6_peak_676	1154	.	4915439	4918544	0	1	3105	4915435	genic
chr3	3942631	3945129	Spt6_peak_6084	1157	.	3942631	3945129	0	1	2498	3942628	genic
chr5	3921336	3924118	Spt6_peak_10640	1525	.	3921336	3924118	0	1	2782	3921333	genic
chr2	2286831	2289355	Spt6_peak_3722	707	.	2286831	2289355	0	1	2524	2286829	genic
chr2	16591048	16591450	Spt6_peak_5133	215	.	16591048	16591450	0	1	402	16591047	genic
chr1	24637092	24639178	Spt6_peak_2718	474	.	24637092	24639178	0	1	2086	24637090	genic
chr3	21828141	21829228	Spt6_peak_7929	173	.	21828141	21829228	0	1	1087	21828139	genic
chr2	18861274	18863954	Spt6_peak_5421	2269	.	18861274	18863954	0	1	2680	18861273	genic
chr5	23995598	23997394	Spt6_peak_12743	822	.	23995598	23997394	0	1	1796	23995596	genic
chr3	18252182	18254414	Spt6_peak_7407	422	.	18252182	18254414	0	1	2232	18252181	genic
chr3	6488456	6490397	Spt6_peak_6452	277	.	6488456	6490397	0	1	1941	6488450	genic
chr3	4782402	4786646	Spt6_peak_6214	635	.	4782402	4786646	0	1	4244	4782398	genic
chr2	16292230	16294497	Spt6_peak_5076	900	.	16292230	16294497	0	1	2267	16292229	genic
chr1	2867309	2870334	Spt6_peak_415	957	.	2867309	2870334	0	1	3025	2867307	genic
chr1	9406941	9408927	Spt6_peak_1260	1454	.	9406941	9408927	0	1	1986	9406932	genic
chr3	3481052	3488627	Spt6_peak_6021	1342	.	3481052	3488627	0	1	7575	3481049	genic
chr1	7176255	7176629	Spt6_peak_986	72	.	7176255	7176629	0	1	374	7176248	genic
chr5	4529263	4529757	Spt6_peak_10741	487	.	4529263	4529757	0	1	494	4529259	genic
chr3	17130382	17133355	Spt6_peak_7264	417	.	17130382	17133355	0	1	2973	17130381	genic
chr5	7248429	7250510	Spt6_peak_11109	1967	.	7248429	7250510	0	1	2081	7248422	genic
chr3	4049579	4052318	Spt6_peak_6098	1647	.	4049579	4052318	0	1	2739	4049575	genic
chr5	4213039	4213677	Spt6_peak_10685	524	.	4213039	4213677	0	1	638	4213035	genic
chr1	4107666	4108163	Spt6_peak_577	629	.	4107666	4108163	0	1	497	4107662	genic
chr4	9540435	9544505	Spt6_peak_8946	443	.	9540435	9544505	0	1	4070	9540426	genic
chr5	21434007	21437379	Spt6_peak_12429	360	.	21434007	21437379	0	1	3372	21434005	genic
chr5	20090824	20093244	Spt6_peak_12265	1045	.	20090824	20093244	0	1	2420	20090822	genic
chr1	24811057	24812808	Spt6_peak_2736	2279	.	24811057	24812808	0	1	1751	24811055	genic
chr5	26228658	26229343	Spt6_peak_13024	332	.	26228658	26229343	0	1	685	26228656	genic
chr4	8547680	8550502	Spt6_peak_8839	1484	.	8547680	8550502	0	1	2822	8547672	genic
chr5	5260143	5262706	Spt6_peak_10828	1423	.	5260143	5262706	0	1	2563	5260138	genic
chr5	2203770	2206170	Spt6_peak_10404	692	.	2203770	2206170	0	1	2400	2203768	genic
chr3	3019381	3020834	Spt6_peak_5969	465	.	3019381	3020834	0	1	1453	3019378	genic
chr1	20704618	20706376	Spt6_peak_2242	1561	.	20704618	20706376	0	1	1758	20704616	genic
chr1	2458224	2461091	Spt6_peak_355	1050	.	2458224	2461091	0	1	2867	2458222	genic
chr2	8899250	8899808	Spt6_peak_4162	360	.	8899250	8899808	0	1	558	8899242	genic
chr2	13194150	13200089	Spt6_peak_4704	138	.	13194150	13200089	0	1	5939	13194149	genic
chr3	16896089	16898202	Spt6_peak_7238	1505	.	16896089	16898202	0	1	2113	16896088	genic
chr1	24307478	24309119	Spt6_peak_2680	419	.	24307478	24309119	0	1	1641	24307476	genic
chr4	10030646	10033681	Spt6_peak_9021	1333	.	10030646	10033681	0	1	3035	10030645	genic
chr3	3488843	3491866	Spt6_peak_6022	682	.	3488843	3491866	0	1	3023	3488840	genic
chr1	196686	199054	Spt6_peak_32	1228	.	196686	199054	0	1	2368	196685	genic
chr5	14997757	14999736	Spt6_peak_11645	2267	.	14997757	14999736	0	1	1979	14997756	genic
chr2	11282076	11284150	Spt6_peak_4466	1635	.	11282076	11284150	0	1	2074	11282075	genic
chr3	17183810	17186068	Spt6_peak_7275	432	.	17183810	17186068	0	1	2258	17183809	genic
chr5	1416590	1420588	Spt6_peak_10305	711	.	1416590	1420588	0	1	3998	1416589	genic
chr2	18819902	18821960	Spt6_peak_5413	252	.	18819902	18821960	0	1	2058	18819901	genic
chr1	23911449	23915213	Spt6_peak_2635	331	.	23911449	23915213	0	1	3764	23911447	genic
chr1	2462646	2465751	Spt6_peak_356	135	.	2462646	2465751	0	1	3105	2462644	genic
chr5	24916072	24917828	Spt6_peak_12846	234	.	24916072	24917828	0	1	1756	24916070	genic
chr3	11266740	11269351	Spt6_peak_7027	555	.	11266740	11269351	0	1	2611	11266739	genic
chr5	16911595	16913972	Spt6_peak_11843	1135	.	16911595	16913972	0	1	2377	16911594	genic
chr5	3800353	3804275	Spt6_peak_10618	510	.	3800353	3804275	0	1	3922	3800350	genic
chr1	27644917	27646800	Spt6_peak_3090	2341	.	27644917	27646800	0	1	1883	27644915	genic
chr5	22735664	22738040	Spt6_peak_12594	713	.	22735664	22738040	0	1	2376	22735662	genic
chr2	16531656	16534288	Spt6_peak_5121	605	.	16531656	16534288	0	1	2632	16531655	genic
chr3	21393943	21397626	Spt6_peak_7874	342	.	21393943	21397626	0	1	3683	21393941	genic
chr5	2064253	2066668	Spt6_peak_10395	920	.	2064253	2066668	0	1	2415	2064251	genic
chr2	19086125	19090133	Spt6_peak_5461	1083	.	19086125	19090133	0	1	4008	19086124	genic
chr4	16471549	16479502	Spt6_peak_9836	1741	.	16471549	16479502	0	1	7953	16471548	genic
chr3	4012443	4013831	Spt6_peak_6091	1248	.	4012443	4013831	0	1	1388	4012439	genic
chr5	26602626	26604482	Spt6_peak_13067	1114	.	26602626	26604482	0	1	1856	26602624	genic
chr2	9207000	9210593	Spt6_peak_4218	1107	.	9207000	9210593	0	1	3593	9206991	genic
chr5	6924335	6924825	Spt6_peak_11054	41	.	6924335	6924825	0	1	490	6924329	genic
chr1	7087739	7089304	Spt6_peak_971	2634	.	7087739	7089304	0	1	1565	7087732	genic
chr3	2354627	2357131	Spt6_peak_5872	841	.	2354627	2357131	0	1	2504	2354625	genic
chr3	294928	295488	Spt6_peak_5586	136	.	294928	295488	0	1	560	294926	genic
chr3	22292580	22294195	Spt6_peak_7988	174	.	22292580	22294195	0	1	1615	22292578	genic
chr4	808009	809450	Spt6_peak_8260	133	.	808009	809450	0	1	1441	808001	genic
chr2	2360962	2363286	Spt6_peak_3736	1458	.	2360962	2363286	0	1	2324	2360960	genic
chr4	16441142	16445485	Spt6_peak_9833	902	.	16441142	16445485	0	1	4343	16441141	genic
chr5	26903741	26905590	Spt6_peak_13096	881	.	26903741	26905590	0	1	1849	26903739	genic
chr1	29191486	29193436	Spt6_peak_3291	1147	.	29191486	29193436	0	1	1950	29191484	genic
chr3	21261777	21263594	Spt6_peak_7856	1878	.	21261777	21263594	0	1	1817	21261775	genic
chr1	2454750	2457678	Spt6_peak_354	486	.	2454750	2457678	0	1	2928	2454748	genic
chr1	10309263	10312582	Spt6_peak_1390	716	.	10309263	10312582	0	1	3319	10309262	genic
chr2	18864134	18864819	Spt6_peak_5422	740	.	18864134	18864819	0	1	685	18864133	genic
chr4	2290050	2292988	Spt6_peak_8401	1471	.	2290050	2292988	0	1	2938	2290048	genic
chr4	300432	301414	Spt6_peak_8185	163	.	300432	301414	0	1	982	300429	genic
chr1	3928349	3931635	Spt6_peak_562	442	.	3928349	3931635	0	1	3286	3928346	genic
chr5	4214271	4214781	Spt6_peak_10686	174	.	4214271	4214781	0	1	510	4214267	genic
chr3	16471521	16475662	Spt6_peak_7189	982	.	16471521	16475662	0	1	4141	16471520	genic
chr3	3188665	3188998	Spt6_peak_5988	263	.	3188665	3188998	0	1	333	3188662	genic
chr3	22454396	22457550	Spt6_peak_8006	516	.	22454396	22457550	0	1	3154	22454394	genic
chr4	1038732	1039628	Spt6_peak_8286	49	.	1038732	1039628	0	1	896	1038731	genic
chr2	106503	108803	Spt6_peak_3474	1205	.	106503	108803	0	1	2300	106502	genic
chr4	11893308	11896600	Spt6_peak_9221	949	.	11893308	11896600	0	1	3292	11893307	genic
chr3	17183208	17183544	Spt6_peak_7274	111	.	17183208	17183544	0	1	336	17183207	genic
chr4	844456	845670	Spt6_peak_8262	681	.	844456	845670	0	1	1214	844448	genic
chr5	9245785	9246464	Spt6_peak_11363	409	.	9245785	9246464	0	1	679	9245776	genic
chr5	16827787	16829641	Spt6_peak_11834	464	.	16827787	16829641	0	1	1854	16827786	genic
chr5	6825801	6826200	Spt6_peak_11042	65	.	6825801	6826200	0	1	399	6825795	genic
chr3	6780481	6783682	Spt6_peak_6484	413	.	6780481	6783682	0	1	3201	6780475	genic
chr2	11816713	11820378	Spt6_peak_4542	500	.	11816713	11820378	0	1	3665	11816712	genic
chr5	709520	710124	Spt6_peak_10207	1372	.	709520	710124	0	1	604	709513	genic
chr3	19626686	19629229	Spt6_peak_7613	610	.	19626686	19629229	0	1	2543	19626685	genic
chr5	6826313	6827647	Spt6_peak_11043	1490	.	6826313	6827647	0	1	1334	6826307	genic
chr4	12827867	12829767	Spt6_peak_9348	845	.	12827867	12829767	0	1	1900	12827866	genic
chr1	5390113	5391738	Spt6_peak_740	214	.	5390113	5391738	0	1	1625	5390108	genic
chr4	10460409	10463531	Spt6_peak_9067	220	.	10460409	10463531	0	1	3122	10460408	genic
chr1	28483713	28486184	Spt6_peak_3193	953	.	28483713	28486184	0	1	2471	28483711	genic
chr3	10507688	10509206	Spt6_peak_6951	771	.	10507688	10509206	0	1	1518	10507687	genic
chr1	3492416	3493191	Spt6_peak_512	125	.	3492416	3493191	0	1	775	3492413	genic
chr5	692418	694656	Spt6_peak_10204	1571	.	692418	694656	0	1	2238	692412	genic
chr5	2319141	2325477	Spt6_peak_10419	1404	.	2319141	2325477	0	1	6336	2319139	genic
chr1	24309694	24313111	Spt6_peak_2681	126	.	24309694	24313111	0	1	3417	24309692	genic
chr2	15192381	15194297	Spt6_peak_4930	639	.	15192381	15194297	0	1	1916	15192380	genic
chr2	9742221	9742673	Spt6_peak_4301	123	.	9742221	9742673	0	1	452	9742212	genic
chr4	17308883	17312545	Spt6_peak_9938	1283	.	17308883	17312545	0	1	3662	17308882	genic
chr3	6664177	6666937	Spt6_peak_6466	752	.	6664177	6666937	0	1	2760	6664171	genic
chr5	25664320	25666395	Spt6_peak_12944	1808	.	25664320	25666395	0	1	2075	25664318	genic
chr1	2189192	2190772	Spt6_peak_312	1227	.	2189192	2190772	0	1	1580	2189190	genic
chr4	17044516	17044938	Spt6_peak_9906	287	.	17044516	17044938	0	1	422	17044515	genic
chr3	21407342	21410888	Spt6_peak_7876	820	.	21407342	21410888	0	1	3546	21407340	genic
chr5	10292413	10294241	Spt6_peak_11462	255	.	10292413	10294241	0	1	1828	10292412	genic
chr5	5584341	5587486	Spt6_peak_10875	557	.	5584341	5587486	0	1	3145	5584336	genic
chr1	4575778	4576105	Spt6_peak_646	50	.	4575778	4576105	0	1	327	4575774	genic
chr3	18929844	18932087	Spt6_peak_7495	1137	.	18929844	18932087	0	1	2243	18929843	genic
chr3	22142911	22145231	Spt6_peak_7967	546	.	22142911	22145231	0	1	2320	22142909	genic
chr4	18263555	18266435	Spt6_peak_10068	2081	.	18263555	18266435	0	1	2880	18263554	genic
chr1	19154429	19156459	Spt6_peak_2033	1179	.	19154429	19156459	0	1	2030	19154428	genic
chr1	9089072	9092580	Spt6_peak_1221	939	.	9089072	9092580	0	1	3508	9089063	genic
chr3	181853	184535	Spt6_peak_5568	390	.	181853	184535	0	1	2682	181852	genic
chr1	26562058	26565809	Spt6_peak_2946	664	.	26562058	26565809	0	1	3751	26562056	genic
chr4	9772321	9775670	Spt6_peak_8986	836	.	9772321	9775670	0	1	3349	9772312	genic
chr3	1355681	1357477	Spt6_peak_5718	193	.	1355681	1357477	0	1	1796	1355680	genic
chr1	1477442	1478975	Spt6_peak_224	595	.	1477442	1478975	0	1	1533	1477441	genic
chr2	12413719	12416265	Spt6_peak_4601	575	.	12413719	12416265	0	1	2546	12413718	genic
chr1	16834158	16835406	Spt6_peak_1791	414	.	16834158	16835406	0	1	1248	16834157	genic
chr5	12342	16012	Spt6_peak_10128	330	.	12342	16012	0	1	3670	12341	genic
chr1	21441107	21443028	Spt6_peak_2325	1173	.	21441107	21443028	0	1	1921	21441105	genic
chr4	13220080	13222086	Spt6_peak_9400	543	.	13220080	13222086	0	1	2006	13220079	genic
chr1	8836708	8839749	Spt6_peak_1184	698	.	8836708	8839749	0	1	3041	8836700	genic
chr1	4637964	4642212	Spt6_peak_653	602	.	4637964	4642212	0	1	4248	4637960	genic
chr2	15479938	15481470	Spt6_peak_4969	441	.	15479938	15481470	0	1	1532	15479937	genic
chr3	9409226	9410994	Spt6_peak_6800	1926	.	9409226	9410994	0	1	1768	9409217	genic
chr5	6424165	6426577	Spt6_peak_10979	1048	.	6424165	6426577	0	1	2412	6424159	genic
chr5	23499388	23501446	Spt6_peak_12687	1045	.	23499388	23501446	0	1	2058	23499386	genic
chr1	4576169	4578208	Spt6_peak_647	434	.	4576169	4578208	0	1	2039	4576165	genic
chr5	3759320	3760369	Spt6_peak_10603	208	.	3759320	3760369	0	1	1049	3759317	genic
chr2	17990356	17992059	Spt6_peak_5296	1760	.	17990356	17992059	0	1	1703	17990355	genic
chr4	8270628	8273751	Spt6_peak_8803	883	.	8270628	8273751	0	1	3123	8270620	genic
chr5	21818941	21819535	Spt6_peak_12478	342	.	21818941	21819535	0	1	594	21818939	genic
chr4	12610386	12612101	Spt6_peak_9314	357	.	12610386	12612101	0	1	1715	12610385	genic
chr1	16266700	16269381	Spt6_peak_1761	1750	.	16266700	16269381	0	1	2681	16266699	genic
chr2	13187110	13190031	Spt6_peak_4703	566	.	13187110	13190031	0	1	2921	13187109	genic
chr1	12867390	12869670	Spt6_peak_1678	1390	.	12867390	12869670	0	1	2280	12867389	genic
chr2	17948048	17952108	Spt6_peak_5292	376	.	17948048	17952108	0	1	4060	17948047	genic
chr3	3859876	3862327	Spt6_peak_6073	840	.	3859876	3862327	0	1	2451	3859873	genic
chr1	29303605	29305481	Spt6_peak_3309	913	.	29303605	29305481	0	1	1876	29303603	genic
chr1	21362015	21364879	Spt6_peak_2315	479	.	21362015	21364879	0	1	2864	21362013	genic
chr1	21753753	21754691	Spt6_peak_2364	784	.	21753753	21754691	0	1	938	21753751	genic
chr1	5171100	5172742	Spt6_peak_719	1116	.	5171100	5172742	0	1	1642	5171095	genic
chr5	3554094	3557469	Spt6_peak_10579	1154	.	3554094	3557469	0	1	3375	3554091	genic
chr1	11930624	11932585	Spt6_peak_1583	1300	.	11930624	11932585	0	1	1961	11930623	genic
chr1	20706469	20706966	Spt6_peak_2243	471	.	20706469	20706966	0	1	497	20706467	genic
chr2	16049923	16051476	Spt6_peak_5043	530	.	16049923	16051476	0	1	1553	16049922	genic
chr2	11750774	11751749	Spt6_peak_4532	296	.	11750774	11751749	0	1	975	11750773	genic
chr3	1259528	1261621	Spt6_peak_5706	850	.	1259528	1261621	0	1	2093	1259527	genic
chr4	5741864	5742300	Spt6_peak_8535	239	.	5741864	5742300	0	1	436	5741859	genic
chr4	5636557	5637087	Spt6_peak_8524	514	.	5636557	5637087	0	1	530	5636552	genic
chr2	15754556	15756898	Spt6_peak_5000	838	.	15754556	15756898	0	1	2342	15754555	genic
chr3	5761477	5762143	Spt6_peak_6355	187	.	5761477	5762143	0	1	666	5761472	genic
chr1	232426	237855	Spt6_peak_39	566	.	232426	237855	0	1	5429	232424	genic
chr3	9154705	9157224	Spt6_peak_6761	411	.	9154705	9157224	0	1	2519	9154696	genic
chr1	17846927	17849008	Spt6_peak_1891	1355	.	17846927	17849008	0	1	2081	17846926	genic
chr1	1357285	1357886	Spt6_peak_201	132	.	1357285	1357886	0	1	601	1357284	genic
chr5	18952012	18953975	Spt6_peak_12104	1253	.	18952012	18953975	0	1	1963	18952011	genic
chr4	15101395	15105511	Spt6_peak_9633	752	.	15101395	15105511	0	1	4116	15101394	genic
chr3	23008066	23010461	Spt6_peak_8075	755	.	23008066	23010461	0	1	2395	23008064	genic
chr1	3335049	3335414	Spt6_peak_488	37	.	3335049	3335414	0	1	365	3335046	genic
chr3	19569501	19571322	Spt6_peak_7604	1179	.	19569501	19571322	0	1	1821	19569500	genic
chr3	7445834	7449379	Spt6_peak_6568	522	.	7445834	7449379	0	1	3545	7445827	genic
chr1	27054324	27056273	Spt6_peak_3015	521	.	27054324	27056273	0	1	1949	27054322	genic
chr3	1592590	1592997	Spt6_peak_5751	285	.	1592590	1592997	0	1	407	1592589	genic
chr4	14921284	14922536	Spt6_peak_9612	1892	.	14921284	14922536	0	1	1252	14921283	genic
chr1	27338532	27340039	Spt6_peak_3047	528	.	27338532	27340039	0	1	1507	27338530	genic
chr5	18368795	18371022	Spt6_peak_12016	919	.	18368795	18371022	0	1	2227	18368794	genic
chr4	18273255	18275143	Spt6_peak_10069	1131	.	18273255	18275143	0	1	1888	18273254	genic
chr5	16130747	16134372	Spt6_peak_11731	594	.	16130747	16134372	0	1	3625	16130746	genic
chr5	2816395	2819219	Spt6_peak_10480	1154	.	2816395	2819219	0	1	2824	2816393	genic
chr2	11863348	11863809	Spt6_peak_4548	216	.	11863348	11863809	0	1	461	11863347	genic
chr1	26322594	26324719	Spt6_peak_2906	1560	.	26322594	26324719	0	1	2125	26322592	genic
chr3	20896351	20898177	Spt6_peak_7803	1168	.	20896351	20898177	0	1	1826	20896349	genic
chr5	26614678	26619936	Spt6_peak_13068	940	.	26614678	26619936	0	1	5258	26614676	genic
chr5	6851021	6853510	Spt6_peak_11048	1114	.	6851021	6853510	0	1	2489	6851015	genic
chr5	26083994	26088124	Spt6_peak_13004	83	.	26083994	26088124	0	1	4130	26083992	genic
chr4	8517529	8520466	Spt6_peak_8835	611	.	8517529	8520466	0	1	2937	8517521	genic
chr5	25891502	25892286	Spt6_peak_12978	463	.	25891502	25892286	0	1	784	25891500	genic
chr3	12450403	12451170	Spt6_peak_7055	177	.	12450403	12451170	0	1	767	12450402	genic
chr5	24623333	24626061	Spt6_peak_12810	1032	.	24623333	24626061	0	1	2728	24623331	genic
chr5	5002535	5003705	Spt6_peak_10798	272	.	5002535	5003705	0	1	1170	5002530	genic
chr1	29660138	29665325	Spt6_peak_3363	654	.	29660138	29665325	0	1	5187	29660136	genic
chr1	10291689	10293940	Spt6_peak_1386	151	.	10291689	10293940	0	1	2251	10291688	genic
chr1	8933846	8935390	Spt6_peak_1200	492	.	8933846	8935390	0	1	1544	8933838	genic
chr4	10012746	10015730	Spt6_peak_9017	656	.	10012746	10015730	0	1	2984	10012745	genic
chr1	2194098	2194609	Spt6_peak_314	40	.	2194098	2194609	0	1	511	2194096	genic
chr3	6522325	6524453	Spt6_peak_6455	556	.	6522325	6524453	0	1	2128	6522319	genic
chr1	27242484	27244883	Spt6_peak_3035	886	.	27242484	27244883	0	1	2399	27242482	genic
chr3	7087071	7088455	Spt6_peak_6528	397	.	7087071	7088455	0	1	1384	7087064	genic
chr3	16009924	16013303	Spt6_peak_7145	1009	.	16009924	16013303	0	1	3379	16009923	genic
chr3	9308784	9313372	Spt6_peak_6781	349	.	9308784	9313372	0	1	4588	9308775	genic
chr5	21138871	21140618	Spt6_peak_12387	686	.	21138871	21140618	0	1	1747	21138869	genic
chr5	25721811	25722818	Spt6_peak_12957	1632	.	25721811	25722818	0	1	1007	25721809	genic
chr2	17840054	17843884	Spt6_peak_5284	885	.	17840054	17843884	0	1	3830	17840053	genic
chr4	15601372	15602883	Spt6_peak_9708	352	.	15601372	15602883	0	1	1511	15601371	genic
chr4	10642608	10646151	Spt6_peak_9094	281	.	10642608	10646151	0	1	3543	10642607	genic
chr2	12624378	12625733	Spt6_peak_4622	1674	.	12624378	12625733	0	1	1355	12624377	genic
chr5	21317086	21318796	Spt6_peak_12415	334	.	21317086	21318796	0	1	1710	21317084	genic
chr1	8556596	8558985	Spt6_peak_1139	505	.	8556596	8558985	0	1	2389	8556588	genic
chr1	11738087	11740250	Spt6_peak_1558	1546	.	11738087	11740250	0	1	2163	11738086	genic
chr5	24763385	24765485	Spt6_peak_12827	1006	.	24763385	24765485	0	1	2100	24763383	genic
chr4	5403772	5406236	Spt6_peak_8511	568	.	5403772	5406236	0	1	2464	5403767	genic
chr5	6687230	6689634	Spt6_peak_11019	797	.	6687230	6689634	0	1	2404	6687224	genic
chr3	21059769	21061683	Spt6_peak_7826	1192	.	21059769	21061683	0	1	1914	21059767	genic
chr2	17730676	17733902	Spt6_peak_5276	1654	.	17730676	17733902	0	1	3226	17730675	genic
chr4	13219473	13219843	Spt6_peak_9399	222	.	13219473	13219843	0	1	370	13219472	genic
chr1	23555603	23559391	Spt6_peak_2575	271	.	23555603	23559391	0	1	3788	23555601	genic
chr2	9051335	9054653	Spt6_peak_4194	954	.	9051335	9054653	0	1	3318	9051326	genic
chr5	26172882	26175000	Spt6_peak_13017	738	.	26172882	26175000	0	1	2118	26172880	genic
chr3	15987785	15989518	Spt6_peak_7138	694	.	15987785	15989518	0	1	1733	15987784	genic
chr5	6827720	6828153	Spt6_peak_11044	360	.	6827720	6828153	0	1	433	6827714	genic
chr5	6682236	6684680	Spt6_peak_11018	946	.	6682236	6684680	0	1	2444	6682230	genic
chr2	18029201	18031472	Spt6_peak_5303	654	.	18029201	18031472	0	1	2271	18029200	genic
chr2	828123	832462	Spt6_peak_3581	586	.	828123	832462	0	1	4339	828115	genic
chr5	4828701	4831412	Spt6_peak_10774	665	.	4828701	4831412	0	1	2711	4828697	genic
chr3	6490540	6491225	Spt6_peak_6453	156	.	6490540	6491225	0	1	685	6490534	genic
chr2	7218326	7219517	Spt6_peak_3945	383	.	7218326	7219517	0	1	1191	7218319	genic
chr1	12180664	12182415	Spt6_peak_1619	983	.	12180664	12182415	0	1	1751	12180663	genic
chr5	17522398	17523983	Spt6_peak_11915	1884	.	17522398	17523983	0	1	1585	17522397	genic
chr1	24552759	24553457	Spt6_peak_2707	580	.	24552759	24553457	0	1	698	24552757	genic
chr1	26971370	26974692	Spt6_peak_3003	1015	.	26971370	26974692	0	1	3322	26971368	genic
chr4	10299559	10299929	Spt6_peak_9049	440	.	10299559	10299929	0	1	370	10299558	genic
chr1	28460001	28461468	Spt6_peak_3186	315	.	28460001	28461468	0	1	1467	28459999	genic
chr1	22797634	22799542	Spt6_peak_2499	1049	.	22797634	22799542	0	1	1908	22797632	genic
chr5	5354722	5357416	Spt6_peak_10838	424	.	5354722	5357416	0	1	2694	5354717	genic
chr3	20045257	20048705	Spt6_peak_7662	268	.	20045257	20048705	0	1	3448	20045255	genic
chr2	7606915	7610061	Spt6_peak_3999	759	.	7606915	7610061	0	1	3146	7606908	genic
chr3	15951738	15953239	Spt6_peak_7132	1428	.	15951738	15953239	0	1	1501	15951737	genic
chr1	6696946	6698898	Spt6_peak_925	1918	.	6696946	6698898	0	1	1952	6696940	genic
chr1	4542211	4543927	Spt6_peak_639	952	.	4542211	4543927	0	1	1716	4542207	genic
chr5	289895	291864	Spt6_peak_10159	513	.	289895	291864	0	1	1969	289893	genic
chr3	10045173	10046554	Spt6_peak_6890	1039	.	10045173	10046554	0	1	1381	10045172	genic
chr1	1186671	1187965	Spt6_peak_180	118	.	1186671	1187965	0	1	1294	1186670	genic
chr4	10580479	10584198	Spt6_peak_9079	769	.	10580479	10584198	0	1	3719	10580478	genic
chr1	9002023	9004673	Spt6_peak_1212	1027	.	9002023	9004673	0	1	2650	9002014	genic
chr5	9407280	9409963	Spt6_peak_11385	652	.	9407280	9409963	0	1	2683	9407271	genic
chr4	17048649	17050405	Spt6_peak_9908	1100	.	17048649	17050405	0	1	1756	17048648	genic
chr3	3354091	3356458	Spt6_peak_6002	753	.	3354091	3356458	0	1	2367	3354088	genic
chr3	23447827	23448172	Spt6_peak_8145	52	.	23447827	23448172	0	1	345	23447825	genic
chr3	19425027	19425327	Spt6_peak_7576	111	.	19425027	19425327	0	1	300	19425026	genic
chr2	296177	298123	Spt6_peak_3513	2352	.	296177	298123	0	1	1946	296175	genic
chr1	30300872	30304031	Spt6_peak_3451	332	.	30300872	30304031	0	1	3159	30300869	genic
chr5	25841960	25843522	Spt6_peak_12973	657	.	25841960	25843522	0	1	1562	25841958	genic
chr4	15469088	15469575	Spt6_peak_9687	152	.	15469088	15469575	0	1	487	15469087	genic
chr5	24628783	24632666	Spt6_peak_12812	954	.	24628783	24632666	0	1	3883	24628781	genic
chr3	19425628	19427160	Spt6_peak_7577	1472	.	19425628	19427160	0	1	1532	19425627	genic
chr4	11004487	11007394	Spt6_peak_9129	1542	.	11004487	11007394	0	1	2907	11004486	genic
chr1	17191452	17193816	Spt6_peak_1828	622	.	17191452	17193816	0	1	2364	17191451	genic
chr5	547509	549850	Spt6_peak_10185	595	.	547509	549850	0	1	2341	547504	genic
chr5	3760519	3761248	Spt6_peak_10604	871	.	3760519	3761248	0	1	729	3760516	genic
chr5	24140043	24142392	Spt6_peak_12762	1562	.	24140043	24142392	0	1	2349	24140041	genic
chr5	15635073	15636790	Spt6_peak_11697	727	.	15635073	15636790	0	1	1717	15635072	genic
chr5	4212447	4212797	Spt6_peak_10684	101	.	4212447	4212797	0	1	350	4212443	genic
chr1	24538931	24542705	Spt6_peak_2705	869	.	24538931	24542705	0	1	3774	24538929	genic
chr1	2827056	2829873	Spt6_peak_407	941	.	2827056	2829873	0	1	2817	2827054	genic
chr4	1072147	1075290	Spt6_peak_8294	910	.	1072147	1075290	0	1	3143	1072146	genic
chr4	5740285	5741562	Spt6_peak_8534	1087	.	5740285	5741562	0	1	1277	5740280	genic
chr1	30241640	30243677	Spt6_peak_3444	170	.	30241640	30243677	0	1	2037	30241637	genic
chr2	19017497	19019363	Spt6_peak_5450	1296	.	19017497	19019363	0	1	1866	19017496	genic
chr1	67052	67550	Spt6_peak_10	277	.	67052	67550	0	1	498	67046	genic
chr4	8984767	8987078	Spt6_peak_8877	1037	.	8984767	8987078	0	1	2311	8984759	genic
chr3	1080591	1083909	Spt6_peak_5693	671	.	1080591	1083909	0	1	3318	1080590	genic
chr4	18023164	18025482	Spt6_peak_10021	200	.	18023164	18025482	0	1	2318	18023163	genic
chr1	23685251	23687805	Spt6_peak_2597	1107	.	23685251	23687805	0	1	2554	23685249	genic
chr4	7491109	7492049	Spt6_peak_8721	127	.	7491109	7492049	0	1	940	7491102	genic
chr3	4410442	4412145	Spt6_peak_6160	1130	.	4410442	4412145	0	1	1703	4410438	genic
chr2	15478546	15479845	Spt6_peak_4968	1182	.	15478546	15479845	0	1	1299	15478545	genic
chr1	29860769	29863757	Spt6_peak_3387	1140	.	29860769	29863757	0	1	2988	29860767	genic
chr1	24490308	24492867	Spt6_peak_2702	336	.	24490308	24492867	0	1	2559	24490306	genic
chr4	9538116	9540365	Spt6_peak_8945	1064	.	9538116	9540365	0	1	2249	9538107	genic
chr5	4156661	4161714	Spt6_peak_10674	740	.	4156661	4161714	0	1	5053	4156657	genic
chr5	793903	796191	Spt6_peak_10214	56	.	793903	796191	0	1	2288	793896	genic
chr5	25323005	25324747	Spt6_peak_12902	871	.	25323005	25324747	0	1	1742	25323003	genic
chr1	6062152	6063916	Spt6_peak_834	626	.	6062152	6063916	0	1	1764	6062146	genic
chr2	9007002	9008101	Spt6_peak_4186	234	.	9007002	9008101	0	1	1099	9006993	genic
chr5	26873012	26873783	Spt6_peak_13093	111	.	26873012	26873783	0	1	771	26873010	genic
chr3	5047492	5049819	Spt6_peak_6245	946	.	5047492	5049819	0	1	2327	5047487	genic
chr4	17287196	17289088	Spt6_peak_9934	362	.	17287196	17289088	0	1	1892	17287195	genic
chr1	7874057	7876441	Spt6_peak_1060	1207	.	7874057	7876441	0	1	2384	7874050	genic
chr3	21033973	21036274	Spt6_peak_7821	901	.	21033973	21036274	0	1	2301	21033971	genic
chr1	9740635	9741321	Spt6_peak_1301	553	.	9740635	9741321	0	1	686	9740626	genic
chr4	14920431	14921047	Spt6_peak_9611	1008	.	14920431	14921047	0	1	616	14920430	genic
chr1	8905064	8907037	Spt6_peak_1194	1265	.	8905064	8907037	0	1	1973	8905056	genic
chr1	9205807	9207929	Spt6_peak_1237	1515	.	9205807	9207929	0	1	2122	9205798	genic
chr3	7379747	7383987	Spt6_peak_6562	779	.	7379747	7383987	0	1	4240	7379740	genic
chr2	18626283	18627541	Spt6_peak_5392	1423	.	18626283	18627541	0	1	1258	18626282	genic
chr5	4176580	4180269	Spt6_peak_10678	1031	.	4176580	4180269	0	1	3689	4176576	genic
chr5	7090566	7093206	Spt6_peak_11083	1141	.	7090566	7093206	0	1	2640	7090559	genic
chr3	9945669	9948240	Spt6_peak_6877	1509	.	9945669	9948240	0	1	2571	9945660	genic
chr5	26101779	26102995	Spt6_peak_13008	483	.	26101779	26102995	0	1	1216	26101777	genic
chr5	16807150	16810700	Spt6_peak_11825	316	.	16807150	16810700	0	1	3550	16807149	genic
chr5	24510889	24513397	Spt6_peak_12801	226	.	24510889	24513397	0	1	2508	24510887	genic
chr4	14048286	14050760	Spt6_peak_9504	1006	.	14048286	14050760	0	1	2474	14048285	genic
chr5	2399532	2401474	Spt6_peak_10428	949	.	2399532	2401474	0	1	1942	2399530	genic
chr2	15082898	15084518	Spt6_peak_4917	1243	.	15082898	15084518	0	1	1620	15082897	genic
chr2	15339619	15343718	Spt6_peak_4951	1198	.	15339619	15343718	0	1	4099	15339618	genic
chr3	22602974	22605487	Spt6_peak_8019	882	.	22602974	22605487	0	1	2513	22602972	genic
chr3	17359408	17361817	Spt6_peak_7294	823	.	17359408	17361817	0	1	2409	17359407	genic
chr5	550143	550487	Spt6_peak_10186	126	.	550143	550487	0	1	344	550138	genic
chr1	24902024	24904812	Spt6_peak_2744	1037	.	24902024	24904812	0	1	2788	24902022	genic
chr4	16282120	16284456	Spt6_peak_9802	799	.	16282120	16284456	0	1	2336	16282119	genic
chr3	18208640	18210655	Spt6_peak_7400	505	.	18208640	18210655	0	1	2015	18208639	genic
chr5	7364216	7365383	Spt6_peak_11124	656	.	7364216	7365383	0	1	1167	7364209	genic
chr4	12171088	12174236	Spt6_peak_9253	734	.	12171088	12174236	0	1	3148	12171087	genic
chr3	21836586	21838989	Spt6_peak_7931	341	.	21836586	21838989	0	1	2403	21836584	genic
chr1	8910688	8912618	Spt6_peak_1196	709	.	8910688	8912618	0	1	1930	8910680	genic
chr4	1515982	1517398	Spt6_peak_8371	264	.	1515982	1517398	0	1	1416	1515981	genic
chr4	14380676	14383190	Spt6_peak_9534	1748	.	14380676	14383190	0	1	2514	14380675	genic
chr3	3442445	3444101	Spt6_peak_6019	1080	.	3442445	3444101	0	1	1656	3442442	genic
chr1	30063058	30065958	Spt6_peak_3421	831	.	30063058	30065958	0	1	2900	30063055	genic
chr3	7835725	7839556	Spt6_peak_6601	1031	.	7835725	7839556	0	1	3831	7835718	genic
chr3	7260071	7262640	Spt6_peak_6554	1625	.	7260071	7262640	0	1	2569	7260064	genic
chr3	23406779	23408699	Spt6_peak_8134	89	.	23406779	23408699	0	1	1920	23406777	genic
chr1	4798241	4801263	Spt6_peak_662	1417	.	4798241	4801263	0	1	3022	4798237	genic
chr3	23010711	23013677	Spt6_peak_8076	314	.	23010711	23013677	0	1	2966	23010709	genic
chr2	17952714	17954036	Spt6_peak_5293	1130	.	17952714	17954036	0	1	1322	17952713	genic
chr3	20295931	20296607	Spt6_peak_7695	302	.	20295931	20296607	0	1	676	20295929	genic
chr4	17225181	17226754	Spt6_peak_9924	2494	.	17225181	17226754	0	1	1573	17225180	genic
chr1	9300588	9303554	Spt6_peak_1246	690	.	9300588	9303554	0	1	2966	9300579	genic
chr3	4736611	4739092	Spt6_peak_6209	268	.	4736611	4739092	0	1	2481	4736607	genic
chr5	18381113	18383586	Spt6_peak_12017	1006	.	18381113	18383586	0	1	2473	18381112	genic
chr1	20259436	20262461	Spt6_peak_2190	121	.	20259436	20262461	0	1	3025	20259434	genic
chr1	4607858	4610608	Spt6_peak_650	890	.	4607858	4610608	0	1	2750	4607854	genic
chr5	833502	834417	Spt6_peak_10222	1237	.	833502	834417	0	1	915	833494	genic
chr3	9722542	9724085	Spt6_peak_6844	381	.	9722542	9724085	0	1	1543	9722533	genic
chr5	685929	689330	Spt6_peak_10203	211	.	685929	689330	0	1	3401	685923	genic
chr3	22268535	22270733	Spt6_peak_7982	1174	.	22268535	22270733	0	1	2198	22268533	genic
chr3	5668894	5670932	Spt6_peak_6334	1450	.	5668894	5670932	0	1	2038	5668889	genic
chr3	4511066	4516434	Spt6_peak_6174	489	.	4511066	4516434	0	1	5368	4511062	genic
chr5	20614420	20614802	Spt6_peak_12323	91	.	20614420	20614802	0	1	382	20614418	genic
chr5	26642251	26644384	Spt6_peak_13070	194	.	26642251	26644384	0	1	2133	26642249	genic
chr3	21829341	21829749	Spt6_peak_7930	78	.	21829341	21829749	0	1	408	21829339	genic
chr1	27079298	27081632	Spt6_peak_3018	968	.	27079298	27081632	0	1	2334	27079296	genic
chr1	4282815	4286143	Spt6_peak_597	1636	.	4282815	4286143	0	1	3328	4282811	genic
chr4	13834828	13835182	Spt6_peak_9479	49	.	13834828	13835182	0	1	354	13834827	genic
chr5	24828322	24829857	Spt6_peak_12832	259	.	24828322	24829857	0	1	1535	24828320	genic
chr1	28932983	28935787	Spt6_peak_3259	582	.	28932983	28935787	0	1	2804	28932981	genic
chr5	21151739	21154171	Spt6_peak_12389	594	.	21151739	21154171	0	1	2432	21151737	genic
chr3	21210773	21214025	Spt6_peak_7849	1288	.	21210773	21214025	0	1	3252	21210771	genic
chr4	13371526	13374450	Spt6_peak_9418	1627	.	13371526	13374450	0	1	2924	13371525	genic
chr1	1141206	1143223	Spt6_peak_176	816	.	1141206	1143223	0	1	2017	1141205	genic
chr5	23340510	23343359	Spt6_peak_12664	622	.	23340510	23343359	0	1	2849	23340508	genic
chr5	19135926	19138328	Spt6_peak_12130	817	.	19135926	19138328	0	1	2402	19135925	genic
chr5	17524192	17524662	Spt6_peak_11916	182	.	17524192	17524662	0	1	470	17524191	genic
chr3	5692662	5694546	Spt6_peak_6339	716	.	5692662	5694546	0	1	1884	5692657	genic
chr1	2191791	2193819	Spt6_peak_313	766	.	2191791	2193819	0	1	2028	2191789	genic
chr5	25811385	25812505	Spt6_peak_12970	162	.	25811385	25812505	0	1	1120	25811383	genic
chr2	5927939	5930545	Spt6_peak_3832	812	.	5927939	5930545	0	1	2606	5927934	genic
chr1	9720449	9722710	Spt6_peak_1296	430	.	9720449	9722710	0	1	2261	9720440	genic
chr5	14302759	14305620	Spt6_peak_11598	1371	.	14302759	14305620	0	1	2861	14302758	genic
chr4	845893	846778	Spt6_peak_8263	1033	.	845893	846778	0	1	885	845885	genic
chr3	4773102	4774159	Spt6_peak_6213	330	.	4773102	4774159	0	1	1057	4773098	genic
chr3	22964569	22971716	Spt6_peak_8070	392	.	22964569	22971716	0	1	7147	22964567	genic
chr1	21796119	21797753	Spt6_peak_2378	293	.	21796119	21797753	0	1	1634	21796117	genic
chr4	14954365	14956515	Spt6_peak_9618	756	.	14954365	14956515	0	1	2150	14954364	genic
chr5	9957735	9958543	Spt6_peak_11443	901	.	9957735	9958543	0	1	808	9957726	genic
chr5	832007	833203	Spt6_peak_10221	998	.	832007	833203	0	1	1196	831999	genic
chr5	20688723	20695097	Spt6_peak_12332	672	.	20688723	20695097	0	1	6374	20688721	genic
chr5	17197678	17199881	Spt6_peak_11877	687	.	17197678	17199881	0	1	2203	17197677	genic
chr3	6959226	6962624	Spt6_peak_6511	571	.	6959226	6962624	0	1	3398	6959220	genic
chr2	13917319	13917736	Spt6_peak_4782	53	.	13917319	13917736	0	1	417	13917318	genic
chr1	117095	117636	Spt6_peak_17	64	.	117095	117636	0	1	541	117094	genic
chr5	9958804	9960253	Spt6_peak_11444	413	.	9958804	9960253	0	1	1449	9958795	genic
chr3	8899865	8902856	Spt6_peak_6729	326	.	8899865	8902856	0	1	2991	8899857	genic
chr4	13810775	13811094	Spt6_peak_9471	156	.	13810775	13811094	0	1	319	13810774	genic
chr2	19471035	19471924	Spt6_peak_5507	46	.	19471035	19471924	0	1	889	19471034	genic
chr3	6120632	6122896	Spt6_peak_6414	246	.	6120632	6122896	0	1	2264	6120626	genic
chr3	20716459	20718483	Spt6_peak_7769	449	.	20716459	20718483	0	1	2024	20716457	genic
chr5	15851385	15854582	Spt6_peak_11711	869	.	15851385	15854582	0	1	3197	15851384	genic
chr5	3877415	3879465	Spt6_peak_10634	838	.	3877415	3879465	0	1	2050	3877412	genic
chr2	6949951	6951723	Spt6_peak_3918	1067	.	6949951	6951723	0	1	1772	6949945	genic
chr3	8375518	8378335	Spt6_peak_6672	864	.	8375518	8378335	0	1	2817	8375510	genic
chr5	3744913	3747194	Spt6_peak_10599	1160	.	3744913	3747194	0	1	2281	3744910	genic
chr3	19505007	19507415	Spt6_peak_7590	953	.	19505007	19507415	0	1	2408	19505006	genic
chr2	13678070	13679486	Spt6_peak_4764	1494	.	13678070	13679486	0	1	1416	13678069	genic
chr3	1593260	1595370	Spt6_peak_5752	320	.	1593260	1595370	0	1	2110	1593259	genic
chr4	11399095	11400816	Spt6_peak_9166	315	.	11399095	11400816	0	1	1721	11399094	genic
chr2	18333513	18334755	Spt6_peak_5347	91	.	18333513	18334755	0	1	1242	18333512	genic
chr4	10453953	10459357	Spt6_peak_9066	1171	.	10453953	10459357	0	1	5404	10453952	genic
chr3	8587200	8589324	Spt6_peak_6696	313	.	8587200	8589324	0	1	2124	8587192	genic
chr5	8589349	8590230	Spt6_peak_11285	89	.	8589349	8590230	0	1	881	8589341	genic
chr1	25262133	25264419	Spt6_peak_2773	1750	.	25262133	25264419	0	1	2286	25262131	genic
chr5	25969358	25972995	Spt6_peak_12990	861	.	25969358	25972995	0	1	3637	25969356	genic
chr3	481428	482941	Spt6_peak_5612	514	.	481428	482941	0	1	1513	481424	genic
chr5	24556377	24559405	Spt6_peak_12807	1205	.	24556377	24559405	0	1	3028	24556375	genic
chr3	1035135	1035461	Spt6_peak_5684	131	.	1035135	1035461	0	1	326	1035134	genic
chr1	5769065	5771103	Spt6_peak_785	764	.	5769065	5771103	0	1	2038	5769060	genic
chr1	2172934	2173461	Spt6_peak_307	538	.	2172934	2173461	0	1	527	2172932	genic
chr5	6414428	6416307	Spt6_peak_10977	417	.	6414428	6416307	0	1	1879	6414422	genic
chr1	9741415	9742750	Spt6_peak_1302	825	.	9741415	9742750	0	1	1335	9741406	genic
chr5	22228943	22230876	Spt6_peak_12515	630	.	22228943	22230876	0	1	1933	22228941	genic
chr1	22628309	22630448	Spt6_peak_2476	1688	.	22628309	22630448	0	1	2139	22628307	genic
chr1	3777302	3778360	Spt6_peak_544	371	.	3777302	3778360	0	1	1058	3777299	genic
chr3	10517593	10519874	Spt6_peak_6953	731	.	10517593	10519874	0	1	2281	10517592	genic
chr5	26936034	26938466	Spt6_peak_13102	1272	.	26936034	26938466	0	1	2432	26936032	genic
chr1	6355657	6360246	Spt6_peak_877	728	.	6355657	6360246	0	1	4589	6355651	genic
chr2	17112177	17114871	Spt6_peak_5198	346	.	17112177	17114871	0	1	2694	17112176	genic
chr3	22290943	22292530	Spt6_peak_7987	1057	.	22290943	22292530	0	1	1587	22290941	genic
chr1	1355583	1357041	Spt6_peak_200	78	.	1355583	1357041	0	1	1458	1355582	genic
chr5	22264322	22266735	Spt6_peak_12521	802	.	22264322	22266735	0	1	2413	22264320	genic
chr4	14819306	14820616	Spt6_peak_9595	1818	.	14819306	14820616	0	1	1310	14819305	genic
chr1	3416256	3418780	Spt6_peak_505	268	.	3416256	3418780	0	1	2524	3416253	genic
chr5	658292	660153	Spt6_peak_10200	1000	.	658292	660153	0	1	1861	658286	genic
chr5	6343090	6344160	Spt6_peak_10966	60	.	6343090	6344160	0	1	1070	6343084	genic
chr2	18814307	18817956	Spt6_peak_5412	643	.	18814307	18817956	0	1	3649	18814306	genic
chr5	5532375	5535366	Spt6_peak_10865	929	.	5532375	5535366	0	1	2991	5532370	genic
chr1	4108366	4109883	Spt6_peak_578	104	.	4108366	4109883	0	1	1517	4108362	genic
chr1	26533963	26535576	Spt6_peak_2941	1199	.	26533963	26535576	0	1	1613	26533961	genic
chr1	1947976	1952745	Spt6_peak_270	808	.	1947976	1952745	0	1	4769	1947975	genic
chr3	23409105	23410260	Spt6_peak_8135	75	.	23409105	23410260	0	1	1155	23409103	genic
chr4	10941459	10942498	Spt6_peak_9119	1184	.	10941459	10942498	0	1	1039	10941458	genic
chr1	10687842	10689932	Spt6_peak_1425	97	.	10687842	10689932	0	1	2090	10687841	genic
chr1	21832369	21834052	Spt6_peak_2386	388	.	21832369	21834052	0	1	1683	21832367	genic
chr3	19534542	19535048	Spt6_peak_7596	254	.	19534542	19535048	0	1	506	19534541	genic
chr2	7516755	7519947	Spt6_peak_3982	754	.	7516755	7519947	0	1	3192	7516748	genic
chr5	26453049	26453698	Spt6_peak_13052	698	.	26453049	26453698	0	1	649	26453047	genic
chr1	12049236	12050572	Spt6_peak_1595	735	.	12049236	12050572	0	1	1336	12049235	genic
chr3	22273966	22277640	Spt6_peak_7984	598	.	22273966	22277640	0	1	3674	22273964	genic
chr1	25508531	25509426	Spt6_peak_2804	67	.	25508531	25509426	0	1	895	25508529	genic
chr1	12023594	12025289	Spt6_peak_1592	1198	.	12023594	12025289	0	1	1695	12023593	genic
chr1	21238254	21241052	Spt6_peak_2305	1342	.	21238254	21241052	0	1	2798	21238252	genic
chr1	3662724	3664445	Spt6_peak_538	1592	.	3662724	3664445	0	1	1721	3662721	genic
chr3	680887	684373	Spt6_peak_5648	954	.	680887	684373	0	1	3486	680881	genic
chr4	17802820	17805786	Spt6_peak_9998	552	.	17802820	17805786	0	1	2966	17802819	genic
chr1	7894972	7896165	Spt6_peak_1063	202	.	7894972	7896165	0	1	1193	7894965	genic
chr5	23108902	23117526	Spt6_peak_12635	632	.	23108902	23117526	0	1	8624	23108900	genic
chr3	20217493	20220023	Spt6_peak_7687	2068	.	20217493	20220023	0	1	2530	20217491	genic
chr3	2227274	2227676	Spt6_peak_5844	52	.	2227274	2227676	0	1	402	2227272	genic
chr1	2032090	2032556	Spt6_peak_282	100	.	2032090	2032556	0	1	466	2032088	genic
chr5	25718230	25721341	Spt6_peak_12956	425	.	25718230	25721341	0	1	3111	25718228	genic
chr5	6470041	6471503	Spt6_peak_10988	1401	.	6470041	6471503	0	1	1462	6470035	genic
chr1	7905752	7906436	Spt6_peak_1066	208	.	7905752	7906436	0	1	684	7905745	genic
chr4	10687011	10689724	Spt6_peak_9103	982	.	10687011	10689724	0	1	2713	10687010	genic
chr3	618358	620141	Spt6_peak_5641	607	.	618358	620141	0	1	1783	618352	genic
chr1	171373	172963	Spt6_peak_27	1274	.	171373	172963	0	1	1590	171372	genic
chr1	28458886	28459841	Spt6_peak_3185	57	.	28458886	28459841	0	1	955	28458884	genic
chr4	15307634	15309773	Spt6_peak_9667	835	.	15307634	15309773	0	1	2139	15307633	genic
chr4	13881640	13883287	Spt6_peak_9488	1018	.	13881640	13883287	0	1	1647	13881639	genic
chr3	2822632	2825450	Spt6_peak_5939	783	.	2822632	2825450	0	1	2818	2822630	genic
chr5	19183943	19186125	Spt6_peak_12139	530	.	19183943	19186125	0	1	2182	19183942	genic
chr1	27942839	27946814	Spt6_peak_3119	429	.	27942839	27946814	0	1	3975	27942837	genic
chr4	16085603	16090801	Spt6_peak_9781	1531	.	16085603	16090801	0	1	5198	16085602	genic
chr3	19440773	19442401	Spt6_peak_7579	876	.	19440773	19442401	0	1	1628	19440772	genic
chr3	9268696	9271825	Spt6_peak_6774	1090	.	9268696	9271825	0	1	3129	9268687	genic
chr5	24300130	24301660	Spt6_peak_12778	1490	.	24300130	24301660	0	1	1530	24300128	genic
chr3	6555616	6557889	Spt6_peak_6458	708	.	6555616	6557889	0	1	2273	6555610	genic
chr5	17713664	17714912	Spt6_peak_11941	1253	.	17713664	17714912	0	1	1248	17713663	genic
chr1	7950271	7952959	Spt6_peak_1074	814	.	7950271	7952959	0	1	2688	7950264	genic
chr4	8300434	8303926	Spt6_peak_8806	1375	.	8300434	8303926	0	1	3492	8300426	genic
chr5	7524430	7526082	Spt6_peak_11146	372	.	7524430	7526082	0	1	1652	7524423	genic
chr3	1656246	1657494	Spt6_peak_5764	561	.	1656246	1657494	0	1	1248	1656245	genic
chr2	4482318	4484842	Spt6_peak_3777	1419	.	4482318	4484842	0	1	2524	4482314	genic
chr5	21817325	21818759	Spt6_peak_12477	645	.	21817325	21818759	0	1	1434	21817323	genic
chr4	241990	247113	Spt6_peak_8175	840	.	241990	247113	0	1	5123	241988	genic
chr3	3356727	3357570	Spt6_peak_6003	85	.	3356727	3357570	0	1	843	3356724	genic
chr5	25392470	25396602	Spt6_peak_12913	661	.	25392470	25396602	0	1	4132	25392468	genic
chr1	10638841	10641511	Spt6_peak_1417	1533	.	10638841	10641511	0	1	2670	10638840	genic
chr5	18407288	18412594	Spt6_peak_12022	915	.	18407288	18412594	0	1	5306	18407287	genic
chr2	1531211	1534496	Spt6_peak_3656	784	.	1531211	1534496	0	1	3285	1531210	genic
chr5	9667615	9670830	Spt6_peak_11413	538	.	9667615	9670830	0	1	3215	9667606	genic
chr1	7903803	7905205	Spt6_peak_1065	356	.	7903803	7905205	0	1	1402	7903796	genic
chr2	10822988	10823882	Spt6_peak_4400	125	.	10822988	10823882	0	1	894	10822987	genic
chr5	7526293	7526594	Spt6_peak_11147	107	.	7526293	7526594	0	1	301	7526286	genic
chr4	9499218	9504404	Spt6_peak_8941	318	.	9499218	9504404	0	1	5186	9499209	genic
chr5	7365489	7366650	Spt6_peak_11125	592	.	7365489	7366650	0	1	1161	7365482	genic
chr3	20543547	20546044	Spt6_peak_7738	324	.	20543547	20546044	0	1	2497	20543545	genic
chr1	4156813	4157949	Spt6_peak_583	323	.	4156813	4157949	0	1	1136	4156809	genic
chr4	1038098	1038421	Spt6_peak_8285	85	.	1038098	1038421	0	1	323	1038097	genic
chr3	2954317	2954999	Spt6_peak_5957	117	.	2954317	2954999	0	1	682	2954315	genic
chr3	295975	297499	Spt6_peak_5587	653	.	295975	297499	0	1	1524	295973	genic
chr3	2443055	2445065	Spt6_peak_5889	1008	.	2443055	2445065	0	1	2010	2443053	genic
chr3	10505893	10507348	Spt6_peak_6950	494	.	10505893	10507348	0	1	1455	10505892	genic
chr1	12851886	12853624	Spt6_peak_1676	554	.	12851886	12853624	0	1	1738	12851885	genic
chr2	9068043	9071116	Spt6_peak_4198	1382	.	9068043	9071116	0	1	3073	9068034	genic
chr1	4890737	4891986	Spt6_peak_671	160	.	4890737	4891986	0	1	1249	4890733	genic
chr3	18166041	18168765	Spt6_peak_7396	1847	.	18166041	18168765	0	1	2724	18166040	genic
chr2	12997559	13000439	Spt6_peak_4674	901	.	12997559	13000439	0	1	2880	12997558	genic
chr2	18227511	18228841	Spt6_peak_5330	1162	.	18227511	18228841	0	1	1330	18227510	genic
chr1	17906817	17909073	Spt6_peak_1900	1024	.	17906817	17909073	0	1	2256	17906816	genic
chr3	15798993	15800584	Spt6_peak_7121	1926	.	15798993	15800584	0	1	1591	15798992	genic
chr5	19288782	19289404	Spt6_peak_12163	113	.	19288782	19289404	0	1	622	19288781	genic
chr3	1655149	1656044	Spt6_peak_5763	122	.	1655149	1656044	0	1	895	1655148	genic
chr1	9491866	9494439	Spt6_peak_1270	731	.	9491866	9494439	0	1	2573	9491857	genic
chr4	16374439	16375247	Spt6_peak_9821	116	.	16374439	16375247	0	1	808	16374438	genic
chr5	7277190	7280695	Spt6_peak_11115	946	.	7277190	7280695	0	1	3505	7277183	genic
chr1	24647168	24648774	Spt6_peak_2720	1084	.	24647168	24648774	0	1	1606	24647166	genic
chr3	3592515	3594324	Spt6_peak_6037	39	.	3592515	3594324	0	1	1809	3592512	genic
chr3	3322729	3325329	Spt6_peak_6001	728	.	3322729	3325329	0	1	2600	3322726	genic
chr1	27863716	27865533	Spt6_peak_3115	970	.	27863716	27865533	0	1	1817	27863714	genic
chr5	17684257	17686968	Spt6_peak_11936	973	.	17684257	17686968	0	1	2711	17684256	genic
chr2	2141385	2147035	Spt6_peak_3707	1158	.	2141385	2147035	0	1	5650	2141383	genic
chr1	24053632	24053965	Spt6_peak_2653	144	.	24053632	24053965	0	1	333	24053630	genic
chr5	3258121	3260293	Spt6_peak_10536	1216	.	3258121	3260293	0	1	2172	3258118	genic
chr3	4213754	4215800	Spt6_peak_6118	85	.	4213754	4215800	0	1	2046	4213750	genic
chr3	1512671	1515432	Spt6_peak_5742	496	.	1512671	1515432	0	1	2761	1512670	genic
chr1	2032621	2034404	Spt6_peak_283	265	.	2032621	2034404	0	1	1783	2032619	genic
chr4	7009252	7011469	Spt6_peak_8664	453	.	7009252	7011469	0	1	2217	7009245	genic
chr5	8355735	8356618	Spt6_peak_11254	489	.	8355735	8356618	0	1	883	8355727	genic
chr5	1448083	1450252	Spt6_peak_10308	969	.	1448083	1450252	0	1	2169	1448082	genic
chr1	10855809	10860214	Spt6_peak_1455	1056	.	10855809	10860214	0	1	4405	10855808	genic
chr1	7485067	7490564	Spt6_peak_1020	485	.	7485067	7490564	0	1	5497	7485060	genic
chr2	5741935	5746783	Spt6_peak_3819	799	.	5741935	5746783	0	1	4848	5741930	genic
chr1	5090915	5091799	Spt6_peak_705	744	.	5090915	5091799	0	1	884	5090910	genic
chr1	6772876	6774337	Spt6_peak_934	225	.	6772876	6774337	0	1	1461	6772870	genic
chr1	6522878	6525935	Spt6_peak_895	697	.	6522878	6525935	0	1	3057	6522872	genic
chr5	15903226	15905946	Spt6_peak_11714	1459	.	15903226	15905946	0	1	2720	15903225	genic
chr5	6923290	6924070	Spt6_peak_11053	60	.	6923290	6924070	0	1	780	6923284	genic
chr1	26584220	26586646	Spt6_peak_2947	499	.	26584220	26586646	0	1	2426	26584218	genic
chr1	3754938	3756696	Spt6_peak_542	405	.	3754938	3756696	0	1	1758	3754935	genic
chr1	2149894	2152412	Spt6_peak_301	311	.	2149894	2152412	0	1	2518	2149892	genic
chr1	21792893	21795880	Spt6_peak_2377	265	.	21792893	21795880	0	1	2987	21792891	genic
chr2	8125220	8129063	Spt6_peak_4067	324	.	8125220	8129063	0	1	3843	8125212	genic
chr2	9989278	9991826	Spt6_peak_4321	401	.	9989278	9991826	0	1	2548	9989269	genic
chr5	684107	685825	Spt6_peak_10202	466	.	684107	685825	0	1	1718	684101	genic
chr1	27976228	27977470	Spt6_peak_3126	1073	.	27976228	27977470	0	1	1242	27976226	genic
chr5	25810272	25810592	Spt6_peak_12969	40	.	25810272	25810592	0	1	320	25810270	genic
chr5	9475729	9478737	Spt6_peak_11395	176	.	9475729	9478737	0	1	3008	9475720	genic
chr2	11669106	11671919	Spt6_peak_4518	982	.	11669106	11671919	0	1	2813	11669105	genic
chr1	28697031	28698670	Spt6_peak_3226	241	.	28697031	28698670	0	1	1639	28697029	genic
chr4	972629	975422	Spt6_peak_8279	969	.	972629	975422	0	1	2793	972620	genic
chr1	12451273	12454658	Spt6_peak_1642	833	.	12451273	12454658	0	1	3385	12451272	genic
chr1	12048672	12049036	Spt6_peak_1594	68	.	12048672	12049036	0	1	364	12048671	genic
chr3	10589257	10590643	Spt6_peak_6959	1626	.	10589257	10590643	0	1	1386	10589256	genic
chr4	8047953	8049712	Spt6_peak_8774	144	.	8047953	8049712	0	1	1759	8047945	genic
chr1	16486848	16487713	Spt6_peak_1774	87	.	16486848	16487713	0	1	865	16486847	genic
chr3	22400240	22403113	Spt6_peak_8003	1081	.	22400240	22403113	0	1	2873	22400238	genic
chr2	18334928	18336749	Spt6_peak_5348	536	.	18334928	18336749	0	1	1821	18334927	genic
chr2	14666162	14668703	Spt6_peak_4872	375	.	14666162	14668703	0	1	2541	14666161	genic
chr4	17046929	17047316	Spt6_peak_9907	46	.	17046929	17047316	0	1	387	17046928	genic
chr4	12849213	12851356	Spt6_peak_9351	1098	.	12849213	12851356	0	1	2143	12849212	genic
chr5	17242684	17244641	Spt6_peak_11886	1710	.	17242684	17244641	0	1	1957	17242683	genic
chr5	25696442	25698863	Spt6_peak_12953	314	.	25696442	25698863	0	1	2421	25696440	genic
chr2	18226056	18227461	Spt6_peak_5329	395	.	18226056	18227461	0	1	1405	18226055	genic
chr5	24452688	24453284	Spt6_peak_12793	455	.	24452688	24453284	0	1	596	24452686	genic
chr3	19593147	19595795	Spt6_peak_7608	1006	.	19593147	19595795	0	1	2648	19593146	genic
chr1	9242498	9245253	Spt6_peak_1242	555	.	9242498	9245253	0	1	2755	9242489	genic
chr2	6314132	6316370	Spt6_peak_3850	885	.	6314132	6316370	0	1	2238	6314126	genic
chr1	18519503	18520514	Spt6_peak_1965	531	.	18519503	18520514	0	1	1011	18519502	genic
chr4	8255501	8260767	Spt6_peak_8798	1265	.	8255501	8260767	0	1	5266	8255493	genic
chr4	2661422	2663192	Spt6_peak_8453	273	.	2661422	2663192	0	1	1770	2661420	genic
chr2	16291456	16292042	Spt6_peak_5075	170	.	16291456	16292042	0	1	586	16291455	genic
chr5	24929737	24931433	Spt6_peak_12848	301	.	24929737	24931433	0	1	1696	24929735	genic
chr3	22632277	22633701	Spt6_peak_8027	127	.	22632277	22633701	0	1	1424	22632275	genic
chr1	28516660	28518204	Spt6_peak_3195	1254	.	28516660	28518204	0	1	1544	28516658	genic
chr4	11797500	11800330	Spt6_peak_9214	288	.	11797500	11800330	0	1	2830	11797499	genic
chr4	15066540	15069386	Spt6_peak_9631	122	.	15066540	15069386	0	1	2846	15066539	genic
chr5	22686348	22690048	Spt6_peak_12585	399	.	22686348	22690048	0	1	3700	22686346	genic
chr2	1121717	1122630	Spt6_peak_3621	728	.	1121717	1122630	0	1	913	1121716	genic
chr5	19560228	19563278	Spt6_peak_12210	549	.	19560228	19563278	0	1	3050	19560227	genic
chr4	16333366	16335530	Spt6_peak_9812	782	.	16333366	16335530	0	1	2164	16333365	genic
chr3	17523681	17526665	Spt6_peak_7314	858	.	17523681	17526665	0	1	2984	17523680	genic
chr5	626111	628743	Spt6_peak_10197	1065	.	626111	628743	0	1	2632	626105	genic
chr5	26871852	26872521	Spt6_peak_13092	178	.	26871852	26872521	0	1	669	26871850	genic
chr5	4827970	4828396	Spt6_peak_10773	267	.	4827970	4828396	0	1	426	4827966	genic
chr3	8919053	8921799	Spt6_peak_6730	379	.	8919053	8921799	0	1	2746	8919045	genic
chr3	2585758	2595621	Spt6_peak_5910	1396	.	2585758	2595621	0	1	9863	2585756	genic
chr5	20704237	20706850	Spt6_peak_12335	621	.	20704237	20706850	0	1	2613	20704235	genic
chr1	7976544	7978655	Spt6_peak_1080	467	.	7976544	7978655	0	1	2111	7976537	genic
chr3	1617389	1620164	Spt6_peak_5760	608	.	1617389	1620164	0	1	2775	1617388	genic
chr3	9868271	9870726	Spt6_peak_6868	140	.	9868271	9870726	0	1	2455	9868262	genic
chr2	11757170	11759525	Spt6_peak_4534	560	.	11757170	11759525	0	1	2355	11757169	genic
chr3	4408937	4410282	Spt6_peak_6159	822	.	4408937	4410282	0	1	1345	4408933	genic
chr3	1167255	1169204	Spt6_peak_5699	949	.	1167255	1169204	0	1	1949	1167254	genic
chr1	12550851	12551859	Spt6_peak_1658	167	.	12550851	12551859	0	1	1008	12550850	genic
chr3	23051664	23054291	Spt6_peak_8081	761	.	23051664	23054291	0	1	2627	23051662	genic
chr2	9472024	9477189	Spt6_peak_4255	1542	.	9472024	9477189	0	1	5165	9472015	genic
chr3	20399972	20401445	Spt6_peak_7720	624	.	20399972	20401445	0	1	1473	20399970	genic
chr5	3464224	3466499	Spt6_peak_10566	409	.	3464224	3466499	0	1	2275	3464221	genic
chr1	27114912	27117645	Spt6_peak_3021	532	.	27114912	27117645	0	1	2733	27114910	genic
chr5	16447119	16450108	Spt6_peak_11779	551	.	16447119	16450108	0	1	2989	16447118	genic
chr3	8180707	8181976	Spt6_peak_6651	2552	.	8180707	8181976	0	1	1269	8180699	genic
chr5	21726475	21727736	Spt6_peak_12467	206	.	21726475	21727736	0	1	1261	21726473	genic
chr5	26363159	26366029	Spt6_peak_13037	221	.	26363159	26366029	0	1	2870	26363157	genic
chr5	22077659	22078009	Spt6_peak_12496	51	.	22077659	22078009	0	1	350	22077657	genic
chr2	17892879	17893638	Spt6_peak_5286	101	.	17892879	17893638	0	1	759	17892878	genic
chr3	1357556	1358138	Spt6_peak_5719	283	.	1357556	1358138	0	1	582	1357555	genic
chr1	26189628	26191894	Spt6_peak_2886	1324	.	26189628	26191894	0	1	2266	26189626	genic
chr5	23974655	23977379	Spt6_peak_12740	614	.	23974655	23977379	0	1	2724	23974653	genic
chr4	8021088	8023957	Spt6_peak_8771	941	.	8021088	8023957	0	1	2869	8021080	genic
chr1	24313469	24314183	Spt6_peak_2682	121	.	24313469	24314183	0	1	714	24313467	genic
chr5	26653390	26657995	Spt6_peak_13071	809	.	26653390	26657995	0	1	4605	26653388	genic
chr3	22786583	22786917	Spt6_peak_8052	32	.	22786583	22786917	0	1	334	22786581	genic
chr5	18979182	18980611	Spt6_peak_12108	297	.	18979182	18980611	0	1	1429	18979181	genic
chr5	16065003	16069092	Spt6_peak_11727	458	.	16065003	16069092	0	1	4089	16065002	genic
chr1	5039901	5040329	Spt6_peak_693	136	.	5039901	5040329	0	1	428	5039896	genic
chr4	16802029	16805286	Spt6_peak_9867	293	.	16802029	16805286	0	1	3257	16802028	genic
chr5	26416059	26417228	Spt6_peak_13045	595	.	26416059	26417228	0	1	1169	26416057	genic
chr5	24855597	24859449	Spt6_peak_12836	518	.	24855597	24859449	0	1	3852	24855595	genic
chr5	19610289	19611459	Spt6_peak_12217	243	.	19610289	19611459	0	1	1170	19610288	genic
chr3	3270854	3273995	Spt6_peak_5996	439	.	3270854	3273995	0	1	3141	3270851	genic
chr5	17858589	17860942	Spt6_peak_11971	743	.	17858589	17860942	0	1	2353	17858588	genic
chr2	19469760	19470722	Spt6_peak_5506	161	.	19469760	19470722	0	1	962	19469759	genic
chr3	17157825	17160344	Spt6_peak_7270	692	.	17157825	17160344	0	1	2519	17157824	genic
chr1	23016819	23019258	Spt6_peak_2519	350	.	23016819	23019258	0	1	2439	23016817	genic
chr5	8854437	8856779	Spt6_peak_11317	933	.	8854437	8856779	0	1	2342	8854429	genic
chr5	9830329	9832519	Spt6_peak_11433	925	.	9830329	9832519	0	1	2190	9830320	genic
chr1	6670594	6672565	Spt6_peak_918	151	.	6670594	6672565	0	1	1971	6670588	genic
chr5	24294889	24299659	Spt6_peak_12777	478	.	24294889	24299659	0	1	4770	24294887	genic
chr3	480649	481251	Spt6_peak_5611	140	.	480649	481251	0	1	602	480645	genic
chr2	19139466	19140646	Spt6_peak_5468	243	.	19139466	19140646	0	1	1180	19139465	genic
chr3	10046656	10047425	Spt6_peak_6891	505	.	10046656	10047425	0	1	769	10046655	genic
chr1	16764554	16766057	Spt6_peak_1786	183	.	16764554	16766057	0	1	1503	16764553	genic
chr1	10681956	10683363	Spt6_peak_1423	632	.	10681956	10683363	0	1	1407	10681955	genic
chr1	117863	119112	Spt6_peak_18	114	.	117863	119112	0	1	1249	117862	genic
chr2	19558200	19560031	Spt6_peak_5522	735	.	19558200	19560031	0	1	1831	19558199	genic
chr1	28766253	28767590	Spt6_peak_3235	2605	.	28766253	28767590	0	1	1337	28766251	genic
chr2	17260948	17262891	Spt6_peak_5213	939	.	17260948	17262891	0	1	1943	17260947	genic
chr5	25663942	25664260	Spt6_peak_12943	139	.	25663942	25664260	0	1	318	25663940	genic
chr3	19285140	19287004	Spt6_peak_7551	282	.	19285140	19287004	0	1	1864	19285139	genic
chr4	17333175	17334318	Spt6_peak_9942	116	.	17333175	17334318	0	1	1143	17333174	genic
chr5	26103280	26104721	Spt6_peak_13009	200	.	26103280	26104721	0	1	1441	26103278	genic
chr3	19091096	19093014	Spt6_peak_7517	417	.	19091096	19093014	0	1	1918	19091095	genic
chr5	26641262	26642119	Spt6_peak_13069	683	.	26641262	26642119	0	1	857	26641260	genic
chr5	4690335	4691192	Spt6_peak_10761	368	.	4690335	4691192	0	1	857	4690331	genic
chr1	12552167	12553147	Spt6_peak_1659	559	.	12552167	12553147	0	1	980	12552166	genic
chr1	23730291	23734308	Spt6_peak_2607	761	.	23730291	23734308	0	1	4017	23730289	genic
chr3	23445648	23447099	Spt6_peak_8144	589	.	23445648	23447099	0	1	1451	23445646	genic
chr5	5211915	5213329	Spt6_peak_10822	1770	.	5211915	5213329	0	1	1414	5211910	genic
chr2	10427346	10427796	Spt6_peak_4362	257	.	10427346	10427796	0	1	450	10427345	genic
chr1	26296411	26299583	Spt6_peak_2901	414	.	26296411	26299583	0	1	3172	26296409	genic
chr1	3335668	3338305	Spt6_peak_489	174	.	3335668	3338305	0	1	2637	3335665	genic
chr2	14980111	14983524	Spt6_peak_4903	659	.	14980111	14983524	0	1	3413	14980110	genic
chr4	16345099	16347088	Spt6_peak_9816	298	.	16345099	16347088	0	1	1989	16345098	genic
chr3	18504175	18506266	Spt6_peak_7451	917	.	18504175	18506266	0	1	2091	18504174	genic
chr2	13638513	13640591	Spt6_peak_4758	424	.	13638513	13640591	0	1	2078	13638512	genic
chr5	24766415	24767561	Spt6_peak_12828	1172	.	24766415	24767561	0	1	1146	24766413	genic
chr3	18249898	18251221	Spt6_peak_7406	143	.	18249898	18251221	0	1	1323	18249897	genic
chr5	8357457	8358213	Spt6_peak_11255	45	.	8357457	8358213	0	1	756	8357449	genic
chr1	27374475	27377147	Spt6_peak_3055	1351	.	27374475	27377147	0	1	2672	27374473	genic
chr1	18756876	18758521	Spt6_peak_1996	829	.	18756876	18758521	0	1	1645	18756875	genic
chr1	111143	112040	Spt6_peak_16	942	.	111143	112040	0	1	897	111142	genic
chr4	14989877	14992996	Spt6_peak_9623	102	.	14989877	14992996	0	1	3119	14989876	genic
chr5	18559973	18561265	Spt6_peak_12040	582	.	18559973	18561265	0	1	1292	18559972	genic
chr4	796075	798362	Spt6_peak_8259	326	.	796075	798362	0	1	2287	796068	genic
chr3	9308269	9308671	Spt6_peak_6780	188	.	9308269	9308671	0	1	402	9308260	genic
chr4	13707310	13709105	Spt6_peak_9457	427	.	13707310	13709105	0	1	1795	13707309	genic
chr2	16461813	16463328	Spt6_peak_5105	584	.	16461813	16463328	0	1	1515	16461812	genic
chr1	7878280	7881202	Spt6_peak_1061	1443	.	7878280	7881202	0	1	2922	7878273	genic
chr1	21939257	21941044	Spt6_peak_2407	124	.	21939257	21941044	0	1	1787	21939255	genic
chr1	8907442	8909187	Spt6_peak_1195	184	.	8907442	8909187	0	1	1745	8907434	genic
chr3	20066669	20067840	Spt6_peak_7670	808	.	20066669	20067840	0	1	1171	20066667	genic
chr1	8117274	8122025	Spt6_peak_1098	253	.	8117274	8122025	0	1	4751	8117266	genic
chr1	21827910	21832152	Spt6_peak_2385	466	.	21827910	21832152	0	1	4242	21827908	genic
chr3	5212948	5214898	Spt6_peak_6268	1521	.	5212948	5214898	0	1	1950	5212943	genic
chr4	10942595	10943407	Spt6_peak_9120	835	.	10942595	10943407	0	1	812	10942594	genic
chr2	11006738	11008482	Spt6_peak_4423	150	.	11006738	11008482	0	1	1744	11006737	genic
chr5	22226988	22228609	Spt6_peak_12514	773	.	22226988	22228609	0	1	1621	22226986	genic
chr1	1358043	1358418	Spt6_peak_202	123	.	1358043	1358418	0	1	375	1358042	genic
chr4	7771705	7772386	Spt6_peak_8742	34	.	7771705	7772386	0	1	681	7771698	genic
chr2	14219788	14221448	Spt6_peak_4819	118	.	14219788	14221448	0	1	1660	14219787	genic
chr2	19538081	19540742	Spt6_peak_5518	627	.	19538081	19540742	0	1	2661	19538080	genic
chr1	28746729	28748290	Spt6_peak_3233	1623	.	28746729	28748290	0	1	1561	28746727	genic
chr1	20213356	20214930	Spt6_peak_2185	431	.	20213356	20214930	0	1	1574	20213354	genic
chr3	3867898	3870586	Spt6_peak_6076	825	.	3867898	3870586	0	1	2688	3867895	genic
chr4	12742391	12744929	Spt6_peak_9332	528	.	12742391	12744929	0	1	2538	12742390	genic
chr3	12448098	12448539	Spt6_peak_7053	292	.	12448098	12448539	0	1	441	12448097	genic
chr4	16331774	16332256	Spt6_peak_9811	73	.	16331774	16332256	0	1	482	16331773	genic
chr1	1766633	1768281	Spt6_peak_249	412	.	1766633	1768281	0	1	1648	1766632	genic
chr1	3240192	3241659	Spt6_peak_474	75	.	3240192	3241659	0	1	1467	3240189	genic
chr4	17999125	18004193	Spt6_peak_10016	940	.	17999125	18004193	0	1	5068	17999124	genic
chr4	15469746	15471332	Spt6_peak_9688	1217	.	15469746	15471332	0	1	1586	15469745	genic
chr1	3916529	3918565	Spt6_peak_560	1295	.	3916529	3918565	0	1	2036	3916526	genic
chr1	9746827	9749094	Spt6_peak_1303	1149	.	9746827	9749094	0	1	2267	9746818	genic
chr2	13674476	13676282	Spt6_peak_4762	1567	.	13674476	13676282	0	1	1806	13674475	genic
chr5	25037368	25038657	Spt6_peak_12857	696	.	25037368	25038657	0	1	1289	25037366	genic
chr1	18217584	18218706	Spt6_peak_1931	404	.	18217584	18218706	0	1	1122	18217583	genic
chr1	19946687	19952211	Spt6_peak_2137	1024	.	19946687	19952211	0	1	5524	19946686	genic
chr2	81168	82581	Spt6_peak_3468	214	.	81168	82581	0	1	1413	81160	genic
chr2	9841945	9843182	Spt6_peak_4307	1754	.	9841945	9843182	0	1	1237	9841936	genic
chr5	19046382	19051685	Spt6_peak_12118	159	.	19046382	19051685	0	1	5303	19046381	genic
chr1	28772266	28774923	Spt6_peak_3238	776	.	28772266	28774923	0	1	2657	28772264	genic
chr3	22151851	22154904	Spt6_peak_7968	424	.	22151851	22154904	0	1	3053	22151849	genic
chr5	4739902	4741931	Spt6_peak_10763	429	.	4739902	4741931	0	1	2029	4739898	genic
chr4	13593404	13595342	Spt6_peak_9448	1808	.	13593404	13595342	0	1	1938	13593403	genic
chr5	19287394	19288158	Spt6_peak_12162	374	.	19287394	19288158	0	1	764	19287393	genic
chr4	12818687	12820994	Spt6_peak_9347	1441	.	12818687	12820994	0	1	2307	12818686	genic
chr3	214895	216726	Spt6_peak_5576	270	.	214895	216726	0	1	1831	214893	genic
chr5	6344224	6345415	Spt6_peak_10967	1035	.	6344224	6345415	0	1	1191	6344218	genic
chr5	4059174	4060760	Spt6_peak_10657	493	.	4059174	4060760	0	1	1586	4059170	genic
chr4	13075819	13078926	Spt6_peak_9376	744	.	13075819	13078926	0	1	3107	13075818	genic
chr1	3119913	3122668	Spt6_peak_456	620	.	3119913	3122668	0	1	2755	3119910	genic
chr2	9657367	9659259	Spt6_peak_4285	220	.	9657367	9659259	0	1	1892	9657358	genic
chr1	29636527	29638601	Spt6_peak_3359	275	.	29636527	29638601	0	1	2074	29636525	genic
chr1	23652228	23654506	Spt6_peak_2592	287	.	23652228	23654506	0	1	2278	23652226	genic
chr3	21671751	21675105	Spt6_peak_7905	731	.	21671751	21675105	0	1	3354	21671749	genic
chr5	26410565	26413678	Spt6_peak_13043	664	.	26410565	26413678	0	1	3113	26410563	genic
chr2	16068765	16069643	Spt6_peak_5045	744	.	16068765	16069643	0	1	878	16068764	genic
chr1	5844960	5846211	Spt6_peak_795	631	.	5844960	5846211	0	1	1251	5844955	genic
chr1	5304316	5305475	Spt6_peak_737	228	.	5304316	5305475	0	1	1159	5304311	genic
chr3	2226814	2227175	Spt6_peak_5843	69	.	2226814	2227175	0	1	361	2226812	genic
chr3	38464	40950	Spt6_peak_5540	834	.	38464	40950	0	1	2486	38461	genic
chr5	1215712	1217163	Spt6_peak_10277	815	.	1215712	1217163	0	1	1451	1215711	genic
chr4	9031213	9031734	Spt6_peak_8881	307	.	9031213	9031734	0	1	521	9031204	genic
chr5	19836326	19838088	Spt6_peak_12241	360	.	19836326	19838088	0	1	1762	19836325	genic
chr4	12088962	12091073	Spt6_peak_9240	390	.	12088962	12091073	0	1	2111	12088961	genic
chr5	16183872	16195157	Spt6_peak_11740	485	.	16183872	16195157	0	1	11285	16183871	genic
chr5	771332	773217	Spt6_peak_10211	458	.	771332	773217	0	1	1885	771325	genic
chr5	7541261	7545709	Spt6_peak_11150	876	.	7541261	7545709	0	1	4448	7541254	genic
chr1	6972438	6975463	Spt6_peak_954	927	.	6972438	6975463	0	1	3025	6972432	genic
chr1	22645587	22647780	Spt6_peak_2479	777	.	22645587	22647780	0	1	2193	22645585	genic
chr2	12405271	12407157	Spt6_peak_4600	318	.	12405271	12407157	0	1	1886	12405270	genic
chr3	4532977	4535730	Spt6_peak_6177	552	.	4532977	4535730	0	1	2753	4532973	genic
chr1	10257755	10261172	Spt6_peak_1379	645	.	10257755	10261172	0	1	3417	10257754	genic
chr2	15557523	15558648	Spt6_peak_4978	262	.	15557523	15558648	0	1	1125	15557522	genic
chr5	5087294	5090369	Spt6_peak_10810	646	.	5087294	5090369	0	1	3075	5087289	genic
chr3	23234705	23236300	Spt6_peak_8118	704	.	23234705	23236300	0	1	1595	23234703	genic
chr1	5106922	5111809	Spt6_peak_710	247	.	5106922	5111809	0	1	4887	5106917	genic
chr5	26873922	26874526	Spt6_peak_13094	49	.	26873922	26874526	0	1	604	26873920	genic
chr2	18070090	18071680	Spt6_peak_5309	518	.	18070090	18071680	0	1	1590	18070089	genic
chr3	20065609	20066541	Spt6_peak_7669	338	.	20065609	20066541	0	1	932	20065607	genic
chr1	18517614	18518850	Spt6_peak_1964	261	.	18517614	18518850	0	1	1236	18517613	genic
chr1	16485668	16486723	Spt6_peak_1773	987	.	16485668	16486723	0	1	1055	16485667	genic
chr2	18910666	18912107	Spt6_peak_5428	675	.	18910666	18912107	0	1	1441	18910665	genic
chr2	12226098	12227492	Spt6_peak_4586	226	.	12226098	12227492	0	1	1394	12226097	genic
chr3	17636703	17637588	Spt6_peak_7328	131	.	17636703	17637588	0	1	885	17636702	genic
chr4	16940638	16942278	Spt6_peak_9885	469	.	16940638	16942278	0	1	1640	16940637	genic
chr1	109104	110408	Spt6_peak_15	172	.	109104	110408	0	1	1304	109103	genic
chr4	7768818	7771653	Spt6_peak_8741	694	.	7768818	7771653	0	1	2835	7768811	genic
chr5	23315387	23316663	Spt6_peak_12660	237	.	23315387	23316663	0	1	1276	23315385	genic
chr4	15525769	15527905	Spt6_peak_9697	1163	.	15525769	15527905	0	1	2136	15525768	genic
chr5	17215707	17217455	Spt6_peak_11880	857	.	17215707	17217455	0	1	1748	17215706	genic
chr1	8079160	8081096	Spt6_peak_1089	1031	.	8079160	8081096	0	1	1936	8079152	genic
chr4	13604189	13606398	Spt6_peak_9450	1169	.	13604189	13606398	0	1	2209	13604188	genic
chr2	16039167	16040936	Spt6_peak_5041	190	.	16039167	16040936	0	1	1769	16039166	genic
chr3	2410882	2413471	Spt6_peak_5882	795	.	2410882	2413471	0	1	2589	2410880	genic
chr1	607321	609518	Spt6_peak_93	1297	.	607321	609518	0	1	2197	607315	genic
chr4	9560229	9563486	Spt6_peak_8948	302	.	9560229	9563486	0	1	3257	9560220	genic
chr1	29842417	29844007	Spt6_peak_3385	100	.	29842417	29844007	0	1	1590	29842415	genic
chr1	6143423	6145136	Spt6_peak_846	224	.	6143423	6145136	0	1	1713	6143417	genic
chr3	5116566	5118188	Spt6_peak_6254	408	.	5116566	5118188	0	1	1622	5116561	genic
chr2	82709	83797	Spt6_peak_3469	1083	.	82709	83797	0	1	1088	82701	genic
chr5	18838338	18838846	Spt6_peak_12080	114	.	18838338	18838846	0	1	508	18838337	genic
chr1	18215828	18217440	Spt6_peak_1930	113	.	18215828	18217440	0	1	1612	18215827	genic
chr1	2690809	2692979	Spt6_peak_383	799	.	2690809	2692979	0	1	2170	2690807	genic
chr2	13918718	13919630	Spt6_peak_4783	439	.	13918718	13919630	0	1	912	13918717	genic
chr2	15010515	15012718	Spt6_peak_4911	577	.	15010515	15012718	0	1	2203	15010514	genic
chr3	20760015	20763113	Spt6_peak_7779	575	.	20760015	20763113	0	1	3098	20760013	genic
chr4	11182127	11184543	Spt6_peak_9145	655	.	11182127	11184543	0	1	2416	11182126	genic
chr1	2171869	2172829	Spt6_peak_306	460	.	2171869	2172829	0	1	960	2171867	genic
chr3	7906763	7908854	Spt6_peak_6621	813	.	7906763	7908854	0	1	2091	7906756	genic
chr4	15819638	15821161	Spt6_peak_9745	550	.	15819638	15821161	0	1	1523	15819637	genic
chr5	793122	793842	Spt6_peak_10213	637	.	793122	793842	0	1	720	793115	genic
chr3	7794730	7796171	Spt6_peak_6596	415	.	7794730	7796171	0	1	1441	7794723	genic
chr5	16380933	16382864	Spt6_peak_11765	328	.	16380933	16382864	0	1	1931	16380932	genic
chr3	8641592	8643915	Spt6_peak_6704	412	.	8641592	8643915	0	1	2323	8641584	genic
chr5	5899167	5900971	Spt6_peak_10912	245	.	5899167	5900971	0	1	1804	5899162	genic
chr1	22647856	22648156	Spt6_peak_2480	48	.	22647856	22648156	0	1	300	22647854	genic
chr2	19608905	19610128	Spt6_peak_5525	428	.	19608905	19610128	0	1	1223	19608904	genic
chr4	13915511	13917391	Spt6_peak_9493	1589	.	13915511	13917391	0	1	1880	13915510	genic
chr5	22078180	22080237	Spt6_peak_12497	125	.	22078180	22080237	0	1	2057	22078178	genic
chr3	212769	214633	Spt6_peak_5575	404	.	212769	214633	0	1	1864	212767	genic
chr2	100532	102320	Spt6_peak_3473	419	.	100532	102320	0	1	1788	100531	genic
chr5	17712358	17713479	Spt6_peak_11940	1065	.	17712358	17713479	0	1	1121	17712357	genic
chr3	6802788	6804279	Spt6_peak_6489	323	.	6802788	6804279	0	1	1491	6802782	genic
chr1	5540469	5543424	Spt6_peak_761	554	.	5540469	5543424	0	1	2955	5540464	genic
chr5	4984596	4986239	Spt6_peak_10796	711	.	4984596	4986239	0	1	1643	4984592	genic
chr3	3960038	3961285	Spt6_peak_6086	854	.	3960038	3961285	0	1	1247	3960035	genic
chr3	22459540	22461845	Spt6_peak_8007	1590	.	22459540	22461845	0	1	2305	22459538	genic
chr1	25782018	25784444	Spt6_peak_2834	500	.	25782018	25784444	0	1	2426	25782016	genic
chr1	29462445	29463821	Spt6_peak_3332	187	.	29462445	29463821	0	1	1376	29462443	genic
chr2	13038025	13042201	Spt6_peak_4681	455	.	13038025	13042201	0	1	4176	13038024	genic
chr5	145010	147180	Spt6_peak_10138	1057	.	145010	147180	0	1	2170	145009	genic
chr1	25708823	25710864	Spt6_peak_2822	921	.	25708823	25710864	0	1	2041	25708821	genic
chr3	8447535	8450200	Spt6_peak_6676	1202	.	8447535	8450200	0	1	2665	8447527	genic
chr1	29194608	29196026	Spt6_peak_3292	185	.	29194608	29196026	0	1	1418	29194606	genic
chr1	21078423	21080333	Spt6_peak_2287	767	.	21078423	21080333	0	1	1910	21078421	genic
chr3	9403871	9404317	Spt6_peak_6797	280	.	9403871	9404317	0	1	446	9403862	genic
chr1	25438489	25442889	Spt6_peak_2793	595	.	25438489	25442889	0	1	4400	25438487	genic
chr1	10944579	10949341	Spt6_peak_1465	346	.	10944579	10949341	0	1	4762	10944578	genic
chr4	9946504	9948015	Spt6_peak_9006	1552	.	9946504	9948015	0	1	1511	9946495	genic
chr3	21681645	21683444	Spt6_peak_7906	248	.	21681645	21683444	0	1	1799	21681643	genic
chr1	3490786	3491818	Spt6_peak_511	807	.	3490786	3491818	0	1	1032	3490783	genic
chr3	3418609	3420922	Spt6_peak_6013	1620	.	3418609	3420922	0	1	2313	3418606	genic
chr1	19990203	19992310	Spt6_peak_2148	982	.	19990203	19992310	0	1	2107	19990202	genic
chr3	19465491	19467103	Spt6_peak_7582	153	.	19465491	19467103	0	1	1612	19465490	genic
chr1	12983621	12984739	Spt6_peak_1689	581	.	12983621	12984739	0	1	1118	12983620	genic
chr4	1148434	1150133	Spt6_peak_8317	665	.	1148434	1150133	0	1	1699	1148433	genic
chr2	584013	585165	Spt6_peak_3559	134	.	584013	585165	0	1	1152	584008	genic
chr5	1543437	1544699	Spt6_peak_10323	516	.	1543437	1544699	0	1	1262	1543436	genic
chr1	10680778	10681581	Spt6_peak_1422	145	.	10680778	10681581	0	1	803	10680777	genic
chr2	15757002	15757498	Spt6_peak_5001	83	.	15757002	15757498	0	1	496	15757001	genic
chr1	5305526	5306435	Spt6_peak_738	453	.	5305526	5306435	0	1	909	5305521	genic
chr2	19529702	19532103	Spt6_peak_5516	876	.	19529702	19532103	0	1	2401	19529701	genic
chr2	10830006	10831624	Spt6_peak_4402	962	.	10830006	10831624	0	1	1618	10830005	genic
chr3	19451872	19452336	Spt6_peak_7581	270	.	19451872	19452336	0	1	464	19451871	genic
chr5	5902482	5904304	Spt6_peak_10913	183	.	5902482	5904304	0	1	1822	5902477	genic
chr5	3377555	3378715	Spt6_peak_10552	1364	.	3377555	3378715	0	1	1160	3377552	genic
chr3	2888975	2890382	Spt6_peak_5949	1349	.	2888975	2890382	0	1	1407	2888973	genic
chr3	3734903	3738153	Spt6_peak_6059	891	.	3734903	3738153	0	1	3250	3734900	genic
chr5	4934485	4936498	Spt6_peak_10787	949	.	4934485	4936498	0	1	2013	4934481	genic
chr1	2239693	2240115	Spt6_peak_320	31	.	2239693	2240115	0	1	422	2239691	genic
chr1	20195363	20198640	Spt6_peak_2181	240	.	20195363	20198640	0	1	3277	20195361	genic
chr3	21214116	21216572	Spt6_peak_7850	555	.	21214116	21216572	0	1	2456	21214114	genic
chr3	4771661	4773001	Spt6_peak_6212	124	.	4771661	4773001	0	1	1340	4771657	genic
chr2	18425091	18427463	Spt6_peak_5365	941	.	18425091	18427463	0	1	2372	18425090	genic
chr5	24831157	24832175	Spt6_peak_12833	365	.	24831157	24832175	0	1	1018	24831155	genic
chr5	2855060	2856827	Spt6_peak_10488	256	.	2855060	2856827	0	1	1767	2855058	genic
chr3	10967470	10969379	Spt6_peak_6998	1414	.	10967470	10969379	0	1	1909	10967469	genic
chr5	16162722	16164161	Spt6_peak_11737	255	.	16162722	16164161	0	1	1439	16162721	genic
chr5	6088846	6090745	Spt6_peak_10942	997	.	6088846	6090745	0	1	1899	6088840	genic
chr5	19349154	19349864	Spt6_peak_12177	91	.	19349154	19349864	0	1	710	19349153	genic
chr2	16527434	16529474	Spt6_peak_5120	997	.	16527434	16529474	0	1	2040	16527433	genic
chr1	28715156	28718151	Spt6_peak_3228	650	.	28715156	28718151	0	1	2995	28715154	genic
chr1	8385146	8386895	Spt6_peak_1122	933	.	8385146	8386895	0	1	1749	8385138	genic
chr5	3283775	3286448	Spt6_peak_10539	1664	.	3283775	3286448	0	1	2673	3283772	genic
chr3	1360904	1362733	Spt6_peak_5720	795	.	1360904	1362733	0	1	1829	1360903	genic
chr2	18973266	18975025	Spt6_peak_5440	718	.	18973266	18975025	0	1	1759	18973265	genic
chr3	2132591	2135139	Spt6_peak_5828	658	.	2132591	2135139	0	1	2548	2132589	genic
chr1	1331133	1333065	Spt6_peak_195	1387	.	1331133	1333065	0	1	1932	1331132	genic
chr2	5924482	5927716	Spt6_peak_3831	335	.	5924482	5927716	0	1	3234	5924477	genic
chr5	1602139	1604338	Spt6_peak_10332	936	.	1602139	1604338	0	1	2199	1602138	genic
chr3	9710242	9712637	Spt6_peak_6841	233	.	9710242	9712637	0	1	2395	9710233	genic
chr3	20140253	20141890	Spt6_peak_7679	87	.	20140253	20141890	0	1	1637	20140251	genic
chr4	15587702	15588421	Spt6_peak_9706	366	.	15587702	15588421	0	1	719	15587701	genic
chr1	28574285	28575684	Spt6_peak_3207	988	.	28574285	28575684	0	1	1399	28574283	genic
chr1	9868425	9872153	Spt6_peak_1324	111	.	9868425	9872153	0	1	3728	9868416	genic
chr4	12391262	12393849	Spt6_peak_9276	446	.	12391262	12393849	0	1	2587	12391261	genic
chr5	24481180	24482553	Spt6_peak_12797	247	.	24481180	24482553	0	1	1373	24481178	genic
chr5	23695797	23696835	Spt6_peak_12711	680	.	23695797	23696835	0	1	1038	23695795	genic
chr2	9008402	9009667	Spt6_peak_4187	136	.	9008402	9009667	0	1	1265	9008393	genic
chr3	1834334	1837219	Spt6_peak_5788	802	.	1834334	1837219	0	1	2885	1834333	genic
chr1	443182	446207	Spt6_peak_72	365	.	443182	446207	0	1	3025	443178	genic
chr5	16636259	16638344	Spt6_peak_11801	547	.	16636259	16638344	0	1	2085	16636258	genic
chr2	12425735	12427125	Spt6_peak_4603	398	.	12425735	12427125	0	1	1390	12425734	genic
chr1	20136427	20137326	Spt6_peak_2173	975	.	20136427	20137326	0	1	899	20136425	genic
chr4	292980	296309	Spt6_peak_8182	1058	.	292980	296309	0	1	3329	292978	genic
chr5	23517496	23521381	Spt6_peak_12690	450	.	23517496	23521381	0	1	3885	23517494	genic
chr1	1967331	1968091	Spt6_peak_273	97	.	1967331	1968091	0	1	760	1967330	genic
chr5	24103787	24104370	Spt6_peak_12755	949	.	24103787	24104370	0	1	583	24103785	genic
chr5	23081187	23082925	Spt6_peak_12628	194	.	23081187	23082925	0	1	1738	23081185	genic
chr3	2243912	2244505	Spt6_peak_5847	78	.	2243912	2244505	0	1	593	2243910	genic
chr2	10824640	10825239	Spt6_peak_4401	623	.	10824640	10825239	0	1	599	10824639	genic
chr3	20845292	20848472	Spt6_peak_7795	693	.	20845292	20848472	0	1	3180	20845290	genic
chr1	18694182	18697492	Spt6_peak_1989	216	.	18694182	18697492	0	1	3310	18694181	genic
chr1	28657978	28660146	Spt6_peak_3223	620	.	28657978	28660146	0	1	2168	28657976	genic
chr1	27639223	27640455	Spt6_peak_3089	692	.	27639223	27640455	0	1	1232	27639221	genic
chr5	5227891	5229569	Spt6_peak_10824	949	.	5227891	5229569	0	1	1678	5227886	genic
chr3	17527635	17531266	Spt6_peak_7315	463	.	17527635	17531266	0	1	3631	17527634	genic
chr4	17097743	17099491	Spt6_peak_9911	349	.	17097743	17099491	0	1	1748	17097742	genic
chr3	19535190	19535794	Spt6_peak_7597	54	.	19535190	19535794	0	1	604	19535189	genic
chr3	23430230	23431300	Spt6_peak_8140	1433	.	23430230	23431300	0	1	1070	23430228	genic
chr2	255399	257502	Spt6_peak_3505	92	.	255399	257502	0	1	2103	255397	genic
chr4	12661741	12663298	Spt6_peak_9320	660	.	12661741	12663298	0	1	1557	12661740	genic
chr1	28547834	28548170	Spt6_peak_3203	72	.	28547834	28548170	0	1	336	28547832	genic
chr2	9413303	9414296	Spt6_peak_4247	143	.	9413303	9414296	0	1	993	9413294	genic
chr4	18571338	18573189	Spt6_peak_10124	463	.	18571338	18573189	0	1	1851	18571337	genic
chr2	19034311	19035218	Spt6_peak_5452	147	.	19034311	19035218	0	1	907	19034310	genic
chr1	20135119	20136253	Spt6_peak_2172	195	.	20135119	20136253	0	1	1134	20135117	genic
chr2	11170636	11172252	Spt6_peak_4453	166	.	11170636	11172252	0	1	1616	11170635	genic
chr2	15558899	15559381	Spt6_peak_4979	93	.	15558899	15559381	0	1	482	15558898	genic
chr1	2223859	2224676	Spt6_peak_319	187	.	2223859	2224676	0	1	817	2223857	genic
chr2	19035578	19036093	Spt6_peak_5453	76	.	19035578	19036093	0	1	515	19035577	genic
chr4	10347645	10349708	Spt6_peak_9052	724	.	10347645	10349708	0	1	2063	10347644	genic
chr3	17285603	17288581	Spt6_peak_7286	593	.	17285603	17288581	0	1	2978	17285602	genic
chr1	9023901	9025834	Spt6_peak_1213	470	.	9023901	9025834	0	1	1933	9023892	genic
chr2	8943620	8944478	Spt6_peak_4169	114	.	8943620	8944478	0	1	858	8943612	genic
chr2	9659807	9661201	Spt6_peak_4286	489	.	9659807	9661201	0	1	1394	9659798	genic
chr5	3472038	3473517	Spt6_peak_10567	1228	.	3472038	3473517	0	1	1479	3472035	genic
chr5	1609174	1610343	Spt6_peak_10333	615	.	1609174	1610343	0	1	1169	1609173	genic
chr3	20397496	20399693	Spt6_peak_7719	938	.	20397496	20399693	0	1	2197	20397494	genic
chr5	23083381	23084561	Spt6_peak_12629	918	.	23083381	23084561	0	1	1180	23083379	genic
chr5	1275013	1275851	Spt6_peak_10286	114	.	1275013	1275851	0	1	838	1275012	genic
chr3	1535712	1538657	Spt6_peak_5746	352	.	1535712	1538657	0	1	2945	1535711	genic
chr4	13879496	13881411	Spt6_peak_9487	218	.	13879496	13881411	0	1	1915	13879495	genic
chr5	24102663	24103717	Spt6_peak_12754	1126	.	24102663	24103717	0	1	1054	24102661	genic
chr1	21817891	21819288	Spt6_peak_2382	285	.	21817891	21819288	0	1	1397	21817889	genic
chr4	13812769	13814030	Spt6_peak_9473	832	.	13812769	13814030	0	1	1261	13812768	genic
chr3	4831303	4831964	Spt6_peak_6224	136	.	4831303	4831964	0	1	661	4831299	genic
chr1	5062697	5064197	Spt6_peak_701	282	.	5062697	5064197	0	1	1500	5062692	genic
chr2	19310054	19312122	Spt6_peak_5484	72	.	19310054	19312122	0	1	2068	19310053	genic
chr4	9759283	9760360	Spt6_peak_8985	877	.	9759283	9760360	0	1	1077	9759274	genic
chr3	4314567	4318231	Spt6_peak_6142	241	.	4314567	4318231	0	1	3664	4314563	genic
chr1	27473737	27475620	Spt6_peak_3068	829	.	27473737	27475620	0	1	1883	27473735	genic
chr3	18514373	18516297	Spt6_peak_7452	536	.	18514373	18516297	0	1	1924	18514372	genic
chr2	13679565	13679996	Spt6_peak_4765	136	.	13679565	13679996	0	1	431	13679564	genic
chr5	18828080	18830069	Spt6_peak_12075	1158	.	18828080	18830069	0	1	1989	18828079	genic
chr4	15045899	15049085	Spt6_peak_9629	266	.	15045899	15049085	0	1	3186	15045898	genic
chr4	11645901	11648382	Spt6_peak_9196	403	.	11645901	11648382	0	1	2481	11645900	genic
chr3	21193924	21195731	Spt6_peak_7846	517	.	21193924	21195731	0	1	1807	21193922	genic
chr1	24054130	24056298	Spt6_peak_2654	136	.	24054130	24056298	0	1	2168	24054128	genic
chr1	30403026	30404708	Spt6_peak_3461	1509	.	30403026	30404708	0	1	1682	30403023	genic
chr1	29099857	29101692	Spt6_peak_3280	209	.	29099857	29101692	0	1	1835	29099855	genic
chr1	9722761	9724757	Spt6_peak_1297	292	.	9722761	9724757	0	1	1996	9722752	genic
chr1	2240174	2240588	Spt6_peak_321	62	.	2240174	2240588	0	1	414	2240172	genic
chr2	12993690	12995783	Spt6_peak_4673	281	.	12993690	12995783	0	1	2093	12993689	genic
chr5	1372871	1374753	Spt6_peak_10302	979	.	1372871	1374753	0	1	1882	1372870	genic
chr1	5774934	5777111	Spt6_peak_787	1218	.	5774934	5777111	0	1	2177	5774929	genic
chr5	21560743	21563487	Spt6_peak_12448	629	.	21560743	21563487	0	1	2744	21560741	genic
chr2	15089021	15090586	Spt6_peak_4918	135	.	15089021	15090586	0	1	1565	15089020	genic
chr5	8590467	8591521	Spt6_peak_11286	472	.	8590467	8591521	0	1	1054	8590459	genic
chr2	12937114	12938741	Spt6_peak_4671	230	.	12937114	12938741	0	1	1627	12937113	genic
chr3	9989415	9992250	Spt6_peak_6884	830	.	9989415	9992250	0	1	2835	9989406	genic
chr5	19092228	19093927	Spt6_peak_12124	1256	.	19092228	19093927	0	1	1699	19092227	genic
chr4	13662791	13664364	Spt6_peak_9453	1613	.	13662791	13664364	0	1	1573	13662790	genic
chr5	23440308	23442102	Spt6_peak_12675	285	.	23440308	23442102	0	1	1794	23440306	genic
chr3	19450577	19451598	Spt6_peak_7580	631	.	19450577	19451598	0	1	1021	19450576	genic
chr1	7735522	7738467	Spt6_peak_1048	301	.	7735522	7738467	0	1	2945	7735515	genic
chr3	10285253	10287707	Spt6_peak_6927	879	.	10285253	10287707	0	1	2454	10285252	genic
chr2	13256129	13258248	Spt6_peak_4708	609	.	13256129	13258248	0	1	2119	13256128	genic
chr1	1008278	1010250	Spt6_peak_153	311	.	1008278	1010250	0	1	1972	1008277	genic
chr1	6213243	6218672	Spt6_peak_856	845	.	6213243	6218672	0	1	5429	6213237	genic
chr1	26293203	26295312	Spt6_peak_2900	754	.	26293203	26295312	0	1	2109	26293201	genic
chr4	17021053	17022446	Spt6_peak_9899	264	.	17021053	17022446	0	1	1393	17021052	genic
chr1	9730945	9731768	Spt6_peak_1299	147	.	9730945	9731768	0	1	823	9730936	genic
chr5	22077284	22077600	Spt6_peak_12495	72	.	22077284	22077600	0	1	316	22077282	genic
chr4	8047261	8047769	Spt6_peak_8773	477	.	8047261	8047769	0	1	508	8047253	genic
chr5	26147799	26150240	Spt6_peak_13014	636	.	26147799	26150240	0	1	2441	26147797	genic
chr3	16271623	16273243	Spt6_peak_7175	290	.	16271623	16273243	0	1	1620	16271622	genic
chr1	22176530	22178291	Spt6_peak_2430	626	.	22176530	22178291	0	1	1761	22176528	genic
chr1	4748700	4751424	Spt6_peak_658	96	.	4748700	4751424	0	1	2724	4748696	genic
chr4	1081314	1088141	Spt6_peak_8296	1441	.	1081314	1088141	0	1	6827	1081313	genic
chr5	1243767	1247407	Spt6_peak_10279	460	.	1243767	1247407	0	1	3640	1243766	genic
chr4	5406327	5407397	Spt6_peak_8512	217	.	5406327	5407397	0	1	1070	5406322	genic
chr4	12977722	12978599	Spt6_peak_9368	114	.	12977722	12978599	0	1	877	12977721	genic
chr3	18892391	18895526	Spt6_peak_7490	733	.	18892391	18895526	0	1	3135	18892390	genic
chr1	5933917	5939227	Spt6_peak_810	1021	.	5933917	5939227	0	1	5310	5933912	genic
chr3	22630775	22631557	Spt6_peak_8026	39	.	22630775	22631557	0	1	782	22630773	genic
chr1	1202264	1205847	Spt6_peak_184	295	.	1202264	1205847	0	1	3583	1202263	genic
chr4	7516444	7519349	Spt6_peak_8723	945	.	7516444	7519349	0	1	2905	7516437	genic
chr4	13089905	13090642	Spt6_peak_9379	423	.	13089905	13090642	0	1	737	13089904	genic
chr3	19649320	19652428	Spt6_peak_7616	361	.	19649320	19652428	0	1	3108	19649319	genic
chr5	21716714	21718189	Spt6_peak_12464	1218	.	21716714	21718189	0	1	1475	21716712	genic
chr4	13593001	13593318	Spt6_peak_9447	32	.	13593001	13593318	0	1	317	13593000	genic
chr5	22681332	22684156	Spt6_peak_12584	412	.	22681332	22684156	0	1	2824	22681330	genic
chr5	6557093	6559379	Spt6_peak_11001	487	.	6557093	6559379	0	1	2286	6557087	genic
chr4	8972204	8974670	Spt6_peak_8875	607	.	8972204	8974670	0	1	2466	8972196	genic
chr4	10578313	10580121	Spt6_peak_9078	600	.	10578313	10580121	0	1	1808	10578312	genic
chr2	13180973	13183066	Spt6_peak_4700	1143	.	13180973	13183066	0	1	2093	13180972	genic
chr2	385899	387663	Spt6_peak_3531	491	.	385899	387663	0	1	1764	385896	genic
chr5	9276617	9278994	Spt6_peak_11369	769	.	9276617	9278994	0	1	2377	9276608	genic
chr2	10544187	10545352	Spt6_peak_4373	312	.	10544187	10545352	0	1	1165	10544186	genic
chr5	9398901	9401901	Spt6_peak_11384	1021	.	9398901	9401901	0	1	3000	9398892	genic
chr1	6711180	6712789	Spt6_peak_927	665	.	6711180	6712789	0	1	1609	6711174	genic
chr4	9713530	9715573	Spt6_peak_8976	1153	.	9713530	9715573	0	1	2043	9713521	genic
chr1	11827334	11829886	Spt6_peak_1568	724	.	11827334	11829886	0	1	2552	11827333	genic
chr5	5499372	5500729	Spt6_peak_10857	128	.	5499372	5500729	0	1	1357	5499367	genic
chr3	1033779	1034922	Spt6_peak_5683	270	.	1033779	1034922	0	1	1143	1033778	genic
chr3	4290404	4292970	Spt6_peak_6135	329	.	4290404	4292970	0	1	2566	4290400	genic
chr1	4592006	4593706	Spt6_peak_649	636	.	4592006	4593706	0	1	1700	4592002	genic
chr5	22337802	22340265	Spt6_peak_12539	591	.	22337802	22340265	0	1	2463	22337800	genic
chr1	22720083	22723234	Spt6_peak_2491	869	.	22720083	22723234	0	1	3151	22720081	genic
chr3	4668475	4670557	Spt6_peak_6197	868	.	4668475	4670557	0	1	2082	4668471	genic
chr3	21717593	21718641	Spt6_peak_7916	384	.	21717593	21718641	0	1	1048	21717591	genic
chr1	9497700	9499471	Spt6_peak_1271	733	.	9497700	9499471	0	1	1771	9497691	genic
chr5	19729749	19732616	Spt6_peak_12232	256	.	19729749	19732616	0	1	2867	19729748	genic
chr3	3379989	3382015	Spt6_peak_6008	346	.	3379989	3382015	0	1	2026	3379986	genic
chr5	9714132	9716339	Spt6_peak_11419	481	.	9714132	9716339	0	1	2207	9714123	genic
chr5	18832794	18835048	Spt6_peak_12076	1026	.	18832794	18835048	0	1	2254	18832793	genic
chr1	19988209	19990136	Spt6_peak_2147	139	.	19988209	19990136	0	1	1927	19988208	genic
chr1	4349417	4351494	Spt6_peak_609	383	.	4349417	4351494	0	1	2077	4349413	genic
chr1	2350365	2352417	Spt6_peak_336	329	.	2350365	2352417	0	1	2052	2350363	genic
chr4	12059686	12062014	Spt6_peak_9236	709	.	12059686	12062014	0	1	2328	12059685	genic
chr1	30108821	30111382	Spt6_peak_3431	700	.	30108821	30111382	0	1	2561	30108818	genic
chr4	11033835	11035779	Spt6_peak_9132	709	.	11033835	11035779	0	1	1944	11033834	genic
chr1	8560157	8562615	Spt6_peak_1140	612	.	8560157	8562615	0	1	2458	8560149	genic
chr3	3016482	3018885	Spt6_peak_5968	319	.	3016482	3018885	0	1	2403	3016479	genic
chr1	628448	630457	Spt6_peak_95	1175	.	628448	630457	0	1	2009	628442	genic
chr2	9081632	9083319	Spt6_peak_4201	970	.	9081632	9083319	0	1	1687	9081623	genic
chr3	9195358	9196947	Spt6_peak_6767	621	.	9195358	9196947	0	1	1589	9195349	genic
chr3	15901315	15903585	Spt6_peak_7128	391	.	15901315	15903585	0	1	2270	15901314	genic
chr3	1621504	1623487	Spt6_peak_5761	1281	.	1621504	1623487	0	1	1983	1621503	genic
chr5	24127177	24128680	Spt6_peak_12761	462	.	24127177	24128680	0	1	1503	24127175	genic
chr5	20799827	20801437	Spt6_peak_12349	814	.	20799827	20801437	0	1	1610	20799825	genic
chr4	18115448	18116588	Spt6_peak_10036	284	.	18115448	18116588	0	1	1140	18115447	genic
chr1	24773803	24775879	Spt6_peak_2734	1405	.	24773803	24775879	0	1	2076	24773801	genic
chr3	5566330	5568867	Spt6_peak_6315	312	.	5566330	5568867	0	1	2537	5566325	genic
chr1	24485107	24487297	Spt6_peak_2700	1024	.	24485107	24487297	0	1	2190	24485105	genic
chr4	18519731	18522038	Spt6_peak_10111	628	.	18519731	18522038	0	1	2307	18519730	genic
chr2	13371887	13373605	Spt6_peak_4718	406	.	13371887	13373605	0	1	1718	13371886	genic
chr4	5923864	5925129	Spt6_peak_8552	1504	.	5923864	5925129	0	1	1265	5923859	genic
chr4	18112733	18114064	Spt6_peak_10035	592	.	18112733	18114064	0	1	1331	18112732	genic
chr4	128507	130673	Spt6_peak_8156	629	.	128507	130673	0	1	2166	128506	genic
chr1	28546467	28547532	Spt6_peak_3202	332	.	28546467	28547532	0	1	1065	28546465	genic
chr5	22653918	22654889	Spt6_peak_12581	99	.	22653918	22654889	0	1	971	22653916	genic
chr1	7038074	7039624	Spt6_peak_966	1098	.	7038074	7039624	0	1	1550	7038067	genic
chr3	3622866	3624986	Spt6_peak_6040	1184	.	3622866	3624986	0	1	2120	3622863	genic
chr1	385198	388081	Spt6_peak_61	1765	.	385198	388081	0	1	2883	385195	genic
chr4	14825762	14827150	Spt6_peak_9597	2184	.	14825762	14827150	0	1	1388	14825761	genic
chr4	16974216	16978014	Spt6_peak_9895	363	.	16974216	16978014	0	1	3798	16974215	genic
chr3	22809584	22810905	Spt6_peak_8057	1985	.	22809584	22810905	0	1	1321	22809582	genic
chr4	15599534	15600053	Spt6_peak_9707	143	.	15599534	15600053	0	1	519	15599533	genic
chr2	16069760	16070355	Spt6_peak_5046	58	.	16069760	16070355	0	1	595	16069759	genic
chr2	8097417	8099361	Spt6_peak_4059	971	.	8097417	8099361	0	1	1944	8097409	genic
chr2	2026071	2027600	Spt6_peak_3699	1971	.	2026071	2027600	0	1	1529	2026069	genic
chr3	6563198	6564560	Spt6_peak_6459	1648	.	6563198	6564560	0	1	1362	6563192	genic
chr2	14988336	14988641	Spt6_peak_4906	131	.	14988336	14988641	0	1	305	14988335	genic
chr5	6922439	6923128	Spt6_peak_11052	100	.	6922439	6923128	0	1	689	6922433	genic
chr2	18965905	18967223	Spt6_peak_5439	312	.	18965905	18967223	0	1	1318	18965904	genic
chr3	18075811	18078619	Spt6_peak_7383	1045	.	18075811	18078619	0	1	2808	18075810	genic
chr5	23978903	23981522	Spt6_peak_12741	566	.	23978903	23981522	0	1	2619	23978901	genic
chr3	2658499	2659529	Spt6_peak_5922	151	.	2658499	2659529	0	1	1030	2658497	genic
chr3	2299437	2300978	Spt6_peak_5866	698	.	2299437	2300978	0	1	1541	2299435	genic
chr4	15345639	15347778	Spt6_peak_9669	565	.	15345639	15347778	0	1	2139	15345638	genic
chr1	27258421	27260196	Spt6_peak_3037	949	.	27258421	27260196	0	1	1775	27258419	genic
chr5	4451471	4453707	Spt6_peak_10728	346	.	4451471	4453707	0	1	2236	4451467	genic
chr1	11114374	11116148	Spt6_peak_1476	1617	.	11114374	11116148	0	1	1774	11114373	genic
chr5	22818144	22820360	Spt6_peak_12598	280	.	22818144	22820360	0	1	2216	22818142	genic
chr1	8684828	8687494	Spt6_peak_1160	1022	.	8684828	8687494	0	1	2666	8684820	genic
chr4	15585674	15586980	Spt6_peak_9705	251	.	15585674	15586980	0	1	1306	15585673	genic
chr4	14715340	14717404	Spt6_peak_9574	37	.	14715340	14717404	0	1	2064	14715339	genic
chr2	9828817	9830410	Spt6_peak_4305	933	.	9828817	9830410	0	1	1593	9828808	genic
chr2	14532307	14534243	Spt6_peak_4851	883	.	14532307	14534243	0	1	1936	14532306	genic
chr4	18526554	18527375	Spt6_peak_10113	290	.	18526554	18527375	0	1	821	18526553	genic
chr5	26095029	26095927	Spt6_peak_13007	2330	.	26095029	26095927	0	1	898	26095027	genic
chr3	20695591	20698236	Spt6_peak_7764	238	.	20695591	20698236	0	1	2645	20695589	genic
chr1	5037666	5039616	Spt6_peak_692	300	.	5037666	5039616	0	1	1950	5037661	genic
chr5	1444801	1447909	Spt6_peak_10307	162	.	1444801	1447909	0	1	3108	1444800	genic
chr3	2955073	2956108	Spt6_peak_5958	956	.	2955073	2956108	0	1	1035	2955071	genic
chr3	1036841	1037349	Spt6_peak_5685	105	.	1036841	1037349	0	1	508	1036840	genic
chr4	10640122	10642431	Spt6_peak_9093	440	.	10640122	10642431	0	1	2309	10640121	genic
chr5	1541468	1542552	Spt6_peak_10322	104	.	1541468	1542552	0	1	1084	1541467	genic
chr1	6577182	6579215	Spt6_peak_902	782	.	6577182	6579215	0	1	2033	6577176	genic
chr4	13809742	13810724	Spt6_peak_9470	2177	.	13809742	13810724	0	1	982	13809741	genic
chr3	20918276	20921293	Spt6_peak_7807	309	.	20918276	20921293	0	1	3017	20918274	genic
chr3	14229174	14229933	Spt6_peak_7075	36	.	14229174	14229933	0	1	759	14229173	genic
chr1	10685523	10686757	Spt6_peak_1424	720	.	10685523	10686757	0	1	1234	10685522	genic
chr3	23414936	23416148	Spt6_peak_8137	662	.	23414936	23416148	0	1	1212	23414934	genic
chr1	4368362	4369147	Spt6_peak_613	514	.	4368362	4369147	0	1	785	4368358	genic
chr2	11683936	11685101	Spt6_peak_4522	675	.	11683936	11685101	0	1	1165	11683935	genic
chr2	8111034	8112508	Spt6_peak_4062	311	.	8111034	8112508	0	1	1474	8111026	genic
chr3	20917131	20918099	Spt6_peak_7806	42	.	20917131	20918099	0	1	968	20917129	genic
chr3	19833834	19836494	Spt6_peak_7633	484	.	19833834	19836494	0	1	2660	19833833	genic
chr5	2681474	2682538	Spt6_peak_10460	476	.	2681474	2682538	0	1	1064	2681472	genic
chr1	20065303	20068037	Spt6_peak_2156	379	.	20065303	20068037	0	1	2734	20065301	genic
chr5	19118452	19120551	Spt6_peak_12128	330	.	19118452	19120551	0	1	2099	19118451	genic
chr4	1045670	1047128	Spt6_peak_8289	2331	.	1045670	1047128	0	1	1458	1045669	genic
chr3	19284343	19284895	Spt6_peak_7550	45	.	19284343	19284895	0	1	552	19284342	genic
chr5	21131935	21132835	Spt6_peak_12385	121	.	21131935	21132835	0	1	900	21131933	genic
chr5	18402453	18403416	Spt6_peak_12020	71	.	18402453	18403416	0	1	963	18402452	genic
chr1	4435229	4436134	Spt6_peak_627	414	.	4435229	4436134	0	1	905	4435225	genic
chr5	5406308	5407475	Spt6_peak_10847	560	.	5406308	5407475	0	1	1167	5406303	genic
chr5	6467495	6469015	Spt6_peak_10987	779	.	6467495	6469015	0	1	1520	6467489	genic
chr5	26831039	26833419	Spt6_peak_13089	98	.	26831039	26833419	0	1	2380	26831037	genic
chr1	3333261	3334156	Spt6_peak_487	219	.	3333261	3334156	0	1	895	3333258	genic
chr5	307034	309181	Spt6_peak_10160	888	.	307034	309181	0	1	2147	307031	genic
chr1	6145210	6146613	Spt6_peak_847	456	.	6145210	6146613	0	1	1403	6145204	genic
chr1	10626224	10627564	Spt6_peak_1416	1040	.	10626224	10627564	0	1	1340	10626223	genic
chr5	23570024	23571770	Spt6_peak_12698	539	.	23570024	23571770	0	1	1746	23570022	genic
chr1	29657323	29659377	Spt6_peak_3362	683	.	29657323	29659377	0	1	2054	29657321	genic
chr1	26040083	26041127	Spt6_peak_2863	450	.	26040083	26041127	0	1	1044	26040081	genic
chr2	585895	587337	Spt6_peak_3560	162	.	585895	587337	0	1	1442	585890	genic
chr4	9300450	9302050	Spt6_peak_8918	407	.	9300450	9302050	0	1	1600	9300441	genic
chr2	11861548	11861860	Spt6_peak_4546	184	.	11861548	11861860	0	1	312	11861547	genic
chr4	16330981	16331667	Spt6_peak_9810	91	.	16330981	16331667	0	1	686	16330980	genic
chr3	17444934	17447083	Spt6_peak_7302	1081	.	17444934	17447083	0	1	2149	17444933	genic
chr1	9933590	9935290	Spt6_peak_1338	678	.	9933590	9935290	0	1	1700	9933581	genic
chr5	26255049	26256767	Spt6_peak_13027	636	.	26255049	26256767	0	1	1718	26255047	genic
chr3	19743793	19745486	Spt6_peak_7626	119	.	19743793	19745486	0	1	1693	19743792	genic
chr2	8515828	8518144	Spt6_peak_4112	838	.	8515828	8518144	0	1	2316	8515820	genic
chr3	7157833	7160413	Spt6_peak_6537	464	.	7157833	7160413	0	1	2580	7157826	genic
chr2	11762739	11764796	Spt6_peak_4535	934	.	11762739	11764796	0	1	2057	11762738	genic
chr3	19006601	19007848	Spt6_peak_7506	581	.	19006601	19007848	0	1	1247	19006600	genic
chr4	12519300	12519745	Spt6_peak_9295	202	.	12519300	12519745	0	1	445	12519299	genic
chr4	10783846	10786396	Spt6_peak_9110	441	.	10783846	10786396	0	1	2550	10783845	genic
chr2	8110013	8110462	Spt6_peak_4061	52	.	8110013	8110462	0	1	449	8110005	genic
chr3	4947311	4948624	Spt6_peak_6235	107	.	4947311	4948624	0	1	1313	4947307	genic
chr1	1216077	1218119	Spt6_peak_185	1186	.	1216077	1218119	0	1	2042	1216076	genic
chr1	6567954	6569564	Spt6_peak_901	1056	.	6567954	6569564	0	1	1610	6567948	genic
chr1	18737224	18739532	Spt6_peak_1994	186	.	18737224	18739532	0	1	2308	18737223	genic
chr5	19350170	19351091	Spt6_peak_12178	420	.	19350170	19351091	0	1	921	19350169	genic
chr2	15270579	15271245	Spt6_peak_4942	126	.	15270579	15271245	0	1	666	15270578	genic
chr2	8942357	8943195	Spt6_peak_4168	888	.	8942357	8943195	0	1	838	8942349	genic
chr1	26512918	26514068	Spt6_peak_2939	188	.	26512918	26514068	0	1	1150	26512916	genic
chr1	412829	414653	Spt6_peak_67	166	.	412829	414653	0	1	1824	412825	genic
chr3	5166456	5169653	Spt6_peak_6262	379	.	5166456	5169653	0	1	3197	5166451	genic
chr1	19097950	19100454	Spt6_peak_2019	255	.	19097950	19100454	0	1	2504	19097949	genic
chr3	9914578	9915652	Spt6_peak_6873	1393	.	9914578	9915652	0	1	1074	9914569	genic
chr2	15634152	15636057	Spt6_peak_4987	1048	.	15634152	15636057	0	1	1905	15634151	genic
chr3	2365326	2366406	Spt6_peak_5876	171	.	2365326	2366406	0	1	1080	2365324	genic
chr1	19474405	19476334	Spt6_peak_2076	1459	.	19474405	19476334	0	1	1929	19474404	genic
chr3	7160523	7162674	Spt6_peak_6538	869	.	7160523	7162674	0	1	2151	7160516	genic
chr5	21069993	21072012	Spt6_peak_12378	318	.	21069993	21072012	0	1	2019	21069991	genic
chr4	7467502	7468374	Spt6_peak_8716	504	.	7467502	7468374	0	1	872	7467495	genic
chr1	6457709	6460069	Spt6_peak_890	318	.	6457709	6460069	0	1	2360	6457703	genic
chr1	24137213	24139800	Spt6_peak_2658	433	.	24137213	24139800	0	1	2587	24137211	genic
chr4	11987294	11988920	Spt6_peak_9231	912	.	11987294	11988920	0	1	1626	11987293	genic
chr2	15278814	15280998	Spt6_peak_4945	974	.	15278814	15280998	0	1	2184	15278813	genic
chr3	1611582	1611965	Spt6_peak_5757	109	.	1611582	1611965	0	1	383	1611581	genic
chr3	2115896	2118090	Spt6_peak_5822	940	.	2115896	2118090	0	1	2194	2115894	genic
chr4	2572647	2575547	Spt6_peak_8440	264	.	2572647	2575547	0	1	2900	2572645	genic
chr2	9249016	9250592	Spt6_peak_4223	389	.	9249016	9250592	0	1	1576	9249007	genic
chr4	14816694	14818522	Spt6_peak_9593	45	.	14816694	14818522	0	1	1828	14816693	genic
chr1	2815827	2816399	Spt6_peak_402	47	.	2815827	2816399	0	1	572	2815825	genic
chr1	28643086	28644398	Spt6_peak_3218	506	.	28643086	28644398	0	1	1312	28643084	genic
chr2	10346608	10349790	Spt6_peak_4352	85	.	10346608	10349790	0	1	3182	10346607	genic
chr1	5413776	5415676	Spt6_peak_743	1359	.	5413776	5415676	0	1	1900	5413771	genic
chr4	10607701	10608434	Spt6_peak_9083	181	.	10607701	10608434	0	1	733	10607700	genic
chr3	2144128	2145122	Spt6_peak_5831	889	.	2144128	2145122	0	1	994	2144126	genic
chr2	18436940	18437689	Spt6_peak_5366	539	.	18436940	18437689	0	1	749	18436939	genic
chr4	14475952	14477755	Spt6_peak_9547	336	.	14475952	14477755	0	1	1803	14475951	genic
chr4	7858258	7859208	Spt6_peak_8754	84	.	7858258	7859208	0	1	950	7858251	genic
chr1	29486065	29487917	Spt6_peak_3334	430	.	29486065	29487917	0	1	1852	29486063	genic
chr2	7487233	7489873	Spt6_peak_3977	550	.	7487233	7489873	0	1	2640	7487226	genic
chr2	8093328	8095709	Spt6_peak_4058	236	.	8093328	8095709	0	1	2381	8093320	genic
chr5	18244286	18246983	Spt6_peak_12001	769	.	18244286	18246983	0	1	2697	18244285	genic
chr5	19326868	19328983	Spt6_peak_12171	1666	.	19326868	19328983	0	1	2115	19326867	genic
chr1	22178573	22180834	Spt6_peak_2431	62	.	22178573	22180834	0	1	2261	22178571	genic
chr5	22604310	22605636	Spt6_peak_12574	769	.	22604310	22605636	0	1	1326	22604308	genic
chr1	19174117	19176395	Spt6_peak_2040	93	.	19174117	19176395	0	1	2278	19174116	genic
chr4	12918352	12920379	Spt6_peak_9358	676	.	12918352	12920379	0	1	2027	12918351	genic
chr3	2859648	2861142	Spt6_peak_5944	555	.	2859648	2861142	0	1	1494	2859646	genic
chr3	3218969	3220153	Spt6_peak_5990	1159	.	3218969	3220153	0	1	1184	3218966	genic
chr5	19720689	19721882	Spt6_peak_12231	658	.	19720689	19721882	0	1	1193	19720688	genic
chr5	3862112	3863762	Spt6_peak_10632	412	.	3862112	3863762	0	1	1650	3862109	genic
chr5	24485532	24486269	Spt6_peak_12798	144	.	24485532	24486269	0	1	737	24485530	genic
chr2	17610763	17612326	Spt6_peak_5262	757	.	17610763	17612326	0	1	1563	17610762	genic
chr5	884053	885957	Spt6_peak_10230	459	.	884053	885957	0	1	1904	884045	genic
chr3	4121754	4123485	Spt6_peak_6105	261	.	4121754	4123485	0	1	1731	4121750	genic
chr4	36799	38812	Spt6_peak_8151	748	.	36799	38812	0	1	2013	36796	genic
chr1	26911622	26913063	Spt6_peak_2997	880	.	26911622	26913063	0	1	1441	26911620	genic
chr5	23356295	23357086	Spt6_peak_12666	172	.	23356295	23357086	0	1	791	23356293	genic
chr2	7323784	7325957	Spt6_peak_3961	575	.	7323784	7325957	0	1	2173	7323777	genic
chr4	12784899	12786087	Spt6_peak_9338	185	.	12784899	12786087	0	1	1188	12784898	genic
chr1	4926568	4928610	Spt6_peak_677	864	.	4926568	4928610	0	1	2042	4926564	genic
chr4	1118775	1121054	Spt6_peak_8306	290	.	1118775	1121054	0	1	2279	1118774	genic
chr3	4472233	4474033	Spt6_peak_6168	614	.	4472233	4474033	0	1	1800	4472229	genic
chr3	1755221	1755871	Spt6_peak_5775	869	.	1755221	1755871	0	1	650	1755220	genic
chr4	12519808	12520787	Spt6_peak_9296	696	.	12519808	12520787	0	1	979	12519807	genic
chr2	11860440	11861449	Spt6_peak_4545	379	.	11860440	11861449	0	1	1009	11860439	genic
chr4	16972076	16973977	Spt6_peak_9894	1353	.	16972076	16973977	0	1	1901	16972075	genic
chr1	20646944	20648979	Spt6_peak_2231	792	.	20646944	20648979	0	1	2035	20646942	genic
chr1	29641964	29643412	Spt6_peak_3360	617	.	29641964	29643412	0	1	1448	29641962	genic
chr1	23712033	23712833	Spt6_peak_2602	385	.	23712033	23712833	0	1	800	23712031	genic
chr1	29975676	29977159	Spt6_peak_3405	536	.	29975676	29977159	0	1	1483	29975674	genic
chr3	17778229	17780051	Spt6_peak_7354	1468	.	17778229	17780051	0	1	1822	17778228	genic
chr3	23242255	23244390	Spt6_peak_8119	1052	.	23242255	23244390	0	1	2135	23242253	genic
chr1	18401816	18403435	Spt6_peak_1952	694	.	18401816	18403435	0	1	1619	18401815	genic
chr1	8524971	8527029	Spt6_peak_1133	439	.	8524971	8527029	0	1	2058	8524963	genic
chr3	17732977	17734168	Spt6_peak_7343	848	.	17732977	17734168	0	1	1191	17732976	genic
chr5	17020766	17021973	Spt6_peak_11855	933	.	17020766	17021973	0	1	1207	17020765	genic
chr3	8469901	8471335	Spt6_peak_6681	111	.	8469901	8471335	0	1	1434	8469893	genic
chr4	1503119	1504550	Spt6_peak_8367	351	.	1503119	1504550	0	1	1431	1503118	genic
chr1	1127142	1129638	Spt6_peak_175	629	.	1127142	1129638	0	1	2496	1127141	genic
chr2	15229086	15230615	Spt6_peak_4936	806	.	15229086	15230615	0	1	1529	15229085	genic
chr2	15902566	15903740	Spt6_peak_5015	709	.	15902566	15903740	0	1	1174	15902565	genic
chr1	7318343	7320340	Spt6_peak_999	368	.	7318343	7320340	0	1	1997	7318336	genic
chr3	21634582	21637055	Spt6_peak_7899	1142	.	21634582	21637055	0	1	2473	21634580	genic
chr3	23290426	23291930	Spt6_peak_8126	402	.	23290426	23291930	0	1	1504	23290424	genic
chr4	1309195	1310777	Spt6_peak_8338	217	.	1309195	1310777	0	1	1582	1309194	genic
chr4	536861	538052	Spt6_peak_8224	642	.	536861	538052	0	1	1191	536856	genic
chr1	179781	181761	Spt6_peak_28	396	.	179781	181761	0	1	1980	179780	genic
chr5	1275922	1277325	Spt6_peak_10287	78	.	1275922	1277325	0	1	1403	1275921	genic
chr3	8309307	8310847	Spt6_peak_6662	1755	.	8309307	8310847	0	1	1540	8309299	genic
chr2	16085521	16086864	Spt6_peak_5047	619	.	16085521	16086864	0	1	1343	16085520	genic
chr1	6803743	6804057	Spt6_peak_938	49	.	6803743	6804057	0	1	314	6803737	genic
chr3	8321461	8323800	Spt6_peak_6664	384	.	8321461	8323800	0	1	2339	8321453	genic
chr5	25408566	25409116	Spt6_peak_12916	33	.	25408566	25409116	0	1	550	25408564	genic
chr3	3777384	3779640	Spt6_peak_6067	300	.	3777384	3779640	0	1	2256	3777381	genic
chr1	1074907	1077142	Spt6_peak_164	1433	.	1074907	1077142	0	1	2235	1074906	genic
chr3	9250743	9252931	Spt6_peak_6773	600	.	9250743	9252931	0	1	2188	9250734	genic
chr1	16647595	16649152	Spt6_peak_1782	778	.	16647595	16649152	0	1	1557	16647594	genic
chr2	18254595	18255782	Spt6_peak_5335	108	.	18254595	18255782	0	1	1187	18254594	genic
chr5	18839138	18840261	Spt6_peak_12081	365	.	18839138	18840261	0	1	1123	18839137	genic
chr4	13128608	13129883	Spt6_peak_9385	1273	.	13128608	13129883	0	1	1275	13128607	genic
chr5	25040669	25041384	Spt6_peak_12858	836	.	25040669	25041384	0	1	715	25040667	genic
chr1	2173685	2174867	Spt6_peak_308	50	.	2173685	2174867	0	1	1182	2173683	genic
chr1	9732051	9732444	Spt6_peak_1300	44	.	9732051	9732444	0	1	393	9732042	genic
chr3	8135584	8137698	Spt6_peak_6645	293	.	8135584	8137698	0	1	2114	8135576	genic
chr1	5762256	5763524	Spt6_peak_783	627	.	5762256	5763524	0	1	1268	5762251	genic
chr3	10787847	10789955	Spt6_peak_6980	351	.	10787847	10789955	0	1	2108	10787846	genic
chr4	16904575	16906055	Spt6_peak_9881	203	.	16904575	16906055	0	1	1480	16904574	genic
chr1	6804176	6804838	Spt6_peak_939	72	.	6804176	6804838	0	1	662	6804170	genic
chr2	16438289	16439081	Spt6_peak_5098	110	.	16438289	16439081	0	1	792	16438288	genic
chr5	18347244	18349552	Spt6_peak_12013	368	.	18347244	18349552	0	1	2308	18347243	genic
chr1	2813925	2815296	Spt6_peak_401	169	.	2813925	2815296	0	1	1371	2813923	genic
chr3	1614138	1616115	Spt6_peak_5759	876	.	1614138	1616115	0	1	1977	1614137	genic
chr5	17022050	17022634	Spt6_peak_11856	417	.	17022050	17022634	0	1	584	17022049	genic
chr5	24120285	24122340	Spt6_peak_12759	941	.	24120285	24122340	0	1	2055	24120283	genic
chr1	12369142	12371596	Spt6_peak_1638	879	.	12369142	12371596	0	1	2454	12369141	genic
chr3	7877988	7879114	Spt6_peak_6612	608	.	7877988	7879114	0	1	1126	7877981	genic
chr5	5718700	5719849	Spt6_peak_10893	1115	.	5718700	5719849	0	1	1149	5718695	genic
chr3	21219845	21221278	Spt6_peak_7851	638	.	21219845	21221278	0	1	1433	21219843	genic
chr5	6774338	6776309	Spt6_peak_11030	72	.	6774338	6776309	0	1	1971	6774332	genic
chr5	4296242	4297095	Spt6_peak_10696	453	.	4296242	4297095	0	1	853	4296238	genic
chr1	7912373	7914846	Spt6_peak_1067	357	.	7912373	7914846	0	1	2473	7912366	genic
chr4	17032116	17033966	Spt6_peak_9901	429	.	17032116	17033966	0	1	1850	17032115	genic
chr1	4105270	4106863	Spt6_peak_576	182	.	4105270	4106863	0	1	1593	4105266	genic
chr5	6176682	6178874	Spt6_peak_10951	754	.	6176682	6178874	0	1	2192	6176676	genic
chr5	16146869	16149168	Spt6_peak_11733	701	.	16146869	16149168	0	1	2299	16146868	genic
chr5	5575687	5577924	Spt6_peak_10874	519	.	5575687	5577924	0	1	2237	5575682	genic
chr1	1966644	1967087	Spt6_peak_272	152	.	1966644	1967087	0	1	443	1966643	genic
chr5	5724479	5726041	Spt6_peak_10895	276	.	5724479	5726041	0	1	1562	5724474	genic
chr3	6094544	6096850	Spt6_peak_6407	169	.	6094544	6096850	0	1	2306	6094538	genic
chr1	15650309	15652538	Spt6_peak_1742	1162	.	15650309	15652538	0	1	2229	15650308	genic
chr5	1840376	1841191	Spt6_peak_10362	370	.	1840376	1841191	0	1	815	1840375	genic
chr4	1490028	1491908	Spt6_peak_8364	377	.	1490028	1491908	0	1	1880	1490027	genic
chr5	21354978	21357151	Spt6_peak_12421	1098	.	21354978	21357151	0	1	2173	21354976	genic
chr3	16747617	16748641	Spt6_peak_7213	771	.	16747617	16748641	0	1	1024	16747616	genic
chr5	18974926	18976623	Spt6_peak_12107	32	.	18974926	18976623	0	1	1697	18974925	genic
chr2	15642466	15644262	Spt6_peak_4988	642	.	15642466	15644262	0	1	1796	15642465	genic
chr5	24486409	24486969	Spt6_peak_12799	31	.	24486409	24486969	0	1	560	24486407	genic
chr1	3396788	3397695	Spt6_peak_501	187	.	3396788	3397695	0	1	907	3396785	genic
chr1	2619927	2620740	Spt6_peak_374	361	.	2619927	2620740	0	1	813	2619925	genic
chr1	28889228	28890936	Spt6_peak_3252	777	.	28889228	28890936	0	1	1708	28889226	genic
chr1	23083166	23084271	Spt6_peak_2526	357	.	23083166	23084271	0	1	1105	23083164	genic
chr1	10051136	10052568	Spt6_peak_1359	739	.	10051136	10052568	0	1	1432	10051135	genic
chr3	5557174	5559132	Spt6_peak_6314	709	.	5557174	5559132	0	1	1958	5557169	genic
chr3	347756	348982	Spt6_peak_5590	114	.	347756	348982	0	1	1226	347753	genic
chr2	2350996	2352603	Spt6_peak_3734	1014	.	2350996	2352603	0	1	1607	2350994	genic
chr1	18933004	18934392	Spt6_peak_2007	195	.	18933004	18934392	0	1	1388	18933003	genic
chr1	11291134	11293792	Spt6_peak_1499	408	.	11291134	11293792	0	1	2658	11291133	genic
chr5	7005282	7007165	Spt6_peak_11071	141	.	7005282	7007165	0	1	1883	7005275	genic
chr5	25710645	25711317	Spt6_peak_12955	539	.	25710645	25711317	0	1	672	25710643	genic
chr4	7859306	7859930	Spt6_peak_8755	99	.	7859306	7859930	0	1	624	7859299	genic
chr1	25484228	25486374	Spt6_peak_2802	363	.	25484228	25486374	0	1	2146	25484226	genic
chr1	29387681	29389411	Spt6_peak_3324	130	.	29387681	29389411	0	1	1730	29387679	genic
chr5	7302968	7305720	Spt6_peak_11119	826	.	7302968	7305720	0	1	2752	7302961	genic
chr5	19975624	19977483	Spt6_peak_12251	619	.	19975624	19977483	0	1	1859	19975623	genic
chr3	18665307	18666666	Spt6_peak_7466	154	.	18665307	18666666	0	1	1359	18665306	genic
chr4	12624977	12626823	Spt6_peak_9318	505	.	12624977	12626823	0	1	1846	12624976	genic
chr2	16743006	16745596	Spt6_peak_5155	532	.	16743006	16745596	0	1	2590	16743005	genic
chr5	7927411	7930027	Spt6_peak_11202	705	.	7927411	7930027	0	1	2616	7927404	genic
chr5	6061674	6063086	Spt6_peak_10939	1079	.	6061674	6063086	0	1	1412	6061668	genic
chr1	28265196	28267023	Spt6_peak_3160	691	.	28265196	28267023	0	1	1827	28265194	genic
chr4	10608498	10609718	Spt6_peak_9084	255	.	10608498	10609718	0	1	1220	10608497	genic
chr3	22675024	22676826	Spt6_peak_8038	787	.	22675024	22676826	0	1	1802	22675022	genic
chr2	17057422	17058522	Spt6_peak_5191	311	.	17057422	17058522	0	1	1100	17057421	genic
chr3	10911218	10912963	Spt6_peak_6992	254	.	10911218	10912963	0	1	1745	10911217	genic
chr5	25079010	25081021	Spt6_peak_12863	527	.	25079010	25081021	0	1	2011	25079008	genic
chr4	16986063	16987702	Spt6_peak_9896	530	.	16986063	16987702	0	1	1639	16986062	genic
chr4	431314	433074	Spt6_peak_8203	931	.	431314	433074	0	1	1760	431310	genic
chr4	11929848	11931931	Spt6_peak_9224	999	.	11929848	11931931	0	1	2083	11929847	genic
chr1	26673696	26675890	Spt6_peak_2961	376	.	26673696	26675890	0	1	2194	26673694	genic
chr5	24638022	24638756	Spt6_peak_12813	222	.	24638022	24638756	0	1	734	24638020	genic
chr4	7844441	7847370	Spt6_peak_8753	608	.	7844441	7847370	0	1	2929	7844434	genic
chr1	23973320	23974357	Spt6_peak_2643	577	.	23973320	23974357	0	1	1037	23973318	genic
chr1	2075962	2077762	Spt6_peak_289	292	.	2075962	2077762	0	1	1800	2075960	genic
chr5	24402201	24402670	Spt6_peak_12790	237	.	24402201	24402670	0	1	469	24402199	genic
chr3	7109451	7111985	Spt6_peak_6533	525	.	7109451	7111985	0	1	2534	7109444	genic
chr5	6581177	6583169	Spt6_peak_11007	1184	.	6581177	6583169	0	1	1992	6581171	genic
chr3	20891568	20893498	Spt6_peak_7802	1155	.	20891568	20893498	0	1	1930	20891566	genic
chr3	3604625	3605607	Spt6_peak_6039	900	.	3604625	3605607	0	1	982	3604622	genic
chr1	2390911	2392434	Spt6_peak_345	194	.	2390911	2392434	0	1	1523	2390909	genic
chr4	14807563	14809872	Spt6_peak_9592	459	.	14807563	14809872	0	1	2309	14807562	genic
chr4	564793	566409	Spt6_peak_8229	846	.	564793	566409	0	1	1616	564788	genic
chr4	16386330	16387756	Spt6_peak_9822	226	.	16386330	16387756	0	1	1426	16386329	genic
chr1	23202738	23203050	Spt6_peak_2539	33	.	23202738	23203050	0	1	312	23202736	genic
chr1	27432165	27434222	Spt6_peak_3061	492	.	27432165	27434222	0	1	2057	27432163	genic
chr1	6913338	6915265	Spt6_peak_950	634	.	6913338	6915265	0	1	1927	6913332	genic
chr2	17795986	17797304	Spt6_peak_5280	717	.	17795986	17797304	0	1	1318	17795985	genic
chr2	17083973	17085100	Spt6_peak_5194	357	.	17083973	17085100	0	1	1127	17083972	genic
chr3	18940763	18942044	Spt6_peak_7497	642	.	18940763	18942044	0	1	1281	18940762	genic
chr4	7192856	7194670	Spt6_peak_8689	452	.	7192856	7194670	0	1	1814	7192849	genic
chr3	18140119	18142264	Spt6_peak_7394	1015	.	18140119	18142264	0	1	2145	18140118	genic
chr5	15557455	15559208	Spt6_peak_11689	167	.	15557455	15559208	0	1	1753	15557454	genic
chr5	26244761	26246426	Spt6_peak_13025	1166	.	26244761	26246426	0	1	1665	26244759	genic
chr5	10043459	10045881	Spt6_peak_11453	1020	.	10043459	10045881	0	1	2422	10043458	genic
chr3	18806469	18806830	Spt6_peak_7478	67	.	18806469	18806830	0	1	361	18806468	genic
chr5	371760	373322	Spt6_peak_10166	311	.	371760	373322	0	1	1562	371757	genic
chr1	23890847	23891990	Spt6_peak_2633	200	.	23890847	23891990	0	1	1143	23890845	genic
chr3	1105561	1107901	Spt6_peak_5694	358	.	1105561	1107901	0	1	2340	1105560	genic
chr5	3515742	3517033	Spt6_peak_10575	976	.	3515742	3517033	0	1	1291	3515739	genic
chr2	13530988	13533071	Spt6_peak_4745	478	.	13530988	13533071	0	1	2083	13530987	genic
chr1	7696478	7697670	Spt6_peak_1043	1215	.	7696478	7697670	0	1	1192	7696471	genic
chr4	17982726	17985198	Spt6_peak_10015	170	.	17982726	17985198	0	1	2472	17982725	genic
chr4	17440308	17441891	Spt6_peak_9962	280	.	17440308	17441891	0	1	1583	17440307	genic
chr1	7660626	7661909	Spt6_peak_1039	606	.	7660626	7661909	0	1	1283	7660619	genic
chr3	19382798	19384169	Spt6_peak_7571	1239	.	19382798	19384169	0	1	1371	19382797	genic
chr3	15208703	15210347	Spt6_peak_7091	584	.	15208703	15210347	0	1	1644	15208702	genic
chr4	15406094	15407655	Spt6_peak_9680	398	.	15406094	15407655	0	1	1561	15406093	genic
chr4	13547937	13549101	Spt6_peak_9444	846	.	13547937	13549101	0	1	1164	13547936	genic
chr5	20070678	20071904	Spt6_peak_12261	647	.	20070678	20071904	0	1	1226	20070676	genic
chr3	6935009	6936897	Spt6_peak_6508	227	.	6935009	6936897	0	1	1888	6935003	genic
chr1	8073606	8074974	Spt6_peak_1087	175	.	8073606	8074974	0	1	1368	8073598	genic
chr4	142133	144323	Spt6_peak_8158	917	.	142133	144323	0	1	2190	142132	genic
chr1	7398808	7400645	Spt6_peak_1016	1007	.	7398808	7400645	0	1	1837	7398801	genic
chr2	17294691	17296393	Spt6_peak_5217	584	.	17294691	17296393	0	1	1702	17294690	genic
chr3	22650452	22651549	Spt6_peak_8031	1608	.	22650452	22651549	0	1	1097	22650450	genic
chr1	4467347	4468937	Spt6_peak_631	280	.	4467347	4468937	0	1	1590	4467343	genic
chr5	4196511	4197774	Spt6_peak_10679	949	.	4196511	4197774	0	1	1263	4196507	genic
chr1	5128354	5129578	Spt6_peak_713	2197	.	5128354	5129578	0	1	1224	5128349	genic
chr3	16379701	16381378	Spt6_peak_7182	419	.	16379701	16381378	0	1	1677	16379700	genic
chr5	17330019	17331653	Spt6_peak_11894	181	.	17330019	17331653	0	1	1634	17330018	genic
chr5	4756114	4757872	Spt6_peak_10768	236	.	4756114	4757872	0	1	1758	4756110	genic
chr3	5954571	5955490	Spt6_peak_6386	184	.	5954571	5955490	0	1	919	5954566	genic
chr4	10646502	10647630	Spt6_peak_9095	377	.	10646502	10647630	0	1	1128	10646501	genic
chr2	13676524	13677255	Spt6_peak_4763	565	.	13676524	13677255	0	1	731	13676523	genic
chr2	9528697	9529076	Spt6_peak_4263	171	.	9528697	9529076	0	1	379	9528688	genic
chr2	11862582	11862929	Spt6_peak_4547	75	.	11862582	11862929	0	1	347	11862581	genic
chr2	17363241	17364876	Spt6_peak_5231	664	.	17363241	17364876	0	1	1635	17363240	genic
chr4	18218189	18218741	Spt6_peak_10058	116	.	18218189	18218741	0	1	552	18218188	genic
chr3	2608537	2608850	Spt6_peak_5913	42	.	2608537	2608850	0	1	313	2608535	genic
chr1	5169760	5170640	Spt6_peak_718	445	.	5169760	5170640	0	1	880	5169755	genic
chr1	9885335	9885980	Spt6_peak_1328	169	.	9885335	9885980	0	1	645	9885326	genic
chr1	21742588	21744239	Spt6_peak_2361	307	.	21742588	21744239	0	1	1651	21742586	genic
chr1	12176883	12177339	Spt6_peak_1617	223	.	12176883	12177339	0	1	456	12176882	genic
chr2	15880454	15880874	Spt6_peak_5010	100	.	15880454	15880874	0	1	420	15880453	genic
chr3	16009498	16009807	Spt6_peak_7144	43	.	16009498	16009807	0	1	309	16009497	genic
chr3	10520365	10521382	Spt6_peak_6954	226	.	10520365	10521382	0	1	1017	10520364	genic
chr4	6863368	6863694	Spt6_peak_8647	193	.	6863368	6863694	0	1	326	6863362	genic
chr3	17182418	17182871	Spt6_peak_7273	77	.	17182418	17182871	0	1	453	17182417	genic
chr5	19607377	19607873	Spt6_peak_12215	228	.	19607377	19607873	0	1	496	19607376	genic
chr2	18624488	18626164	Spt6_peak_5391	636	.	18624488	18626164	0	1	1676	18624487	genic
chr2	9561352	9561814	Spt6_peak_4275	365	.	9561352	9561814	0	1	462	9561343	genic
chr1	7143221	7143577	Spt6_peak_979	126	.	7143221	7143577	0	1	356	7143214	genic
chr3	22373615	22374905	Spt6_peak_8001	47	.	22373615	22374905	0	1	1290	22373613	genic
chr4	5792879	5793475	Spt6_peak_8543	869	.	5792879	5793475	0	1	596	5792874	genic
chr5	16826333	16827705	Spt6_peak_11833	167	.	16826333	16827705	0	1	1372	16826332	genic
chr2	2216113	2216453	Spt6_peak_3711	71	.	2216113	2216453	0	1	340	2216111	genic
chr5	17244759	17245416	Spt6_peak_11887	81	.	17244759	17245416	0	1	657	17244758	genic
chr4	5792211	5792779	Spt6_peak_8542	257	.	5792211	5792779	0	1	568	5792206	genic
chr1	3256386	3257763	Spt6_peak_476	127	.	3256386	3257763	0	1	1377	3256383	genic
chr2	7200514	7202521	Spt6_peak_3942	433	.	7200514	7202521	0	1	2007	7200507	genic
chr3	5050715	5051627	Spt6_peak_6246	78	.	5050715	5051627	0	1	912	5050710	genic
chr4	17227426	17227802	Spt6_peak_9925	285	.	17227426	17227802	0	1	376	17227425	genic
chr3	23203528	23203934	Spt6_peak_8114	318	.	23203528	23203934	0	1	406	23203526	genic
chr2	10565014	10565705	Spt6_peak_4378	348	.	10565014	10565705	0	1	691	10565013	genic
chr3	525916	526656	Spt6_peak_5617	296	.	525916	526656	0	1	740	525911	genic
chr2	8514928	8515437	Spt6_peak_4111	61	.	8514928	8515437	0	1	509	8514920	genic
chr5	5359053	5359357	Spt6_peak_10839	78	.	5359053	5359357	0	1	304	5359048	genic
chr2	18496358	18497961	Spt6_peak_5372	310	.	18496358	18497961	0	1	1603	18496357	genic
chr5	973326	978892	Spt6_peak_10240	1692	.	973326	978892	0	1	5566	973317	genic
chr2	2214775	2216010	Spt6_peak_3710	212	.	2214775	2216010	0	1	1235	2214773	genic
chr5	1324319	1324629	Spt6_peak_10296	94	.	1324319	1324629	0	1	310	1324318	genic
chr2	203036	203405	Spt6_peak_3494	44	.	203036	203405	0	1	369	203034	genic
chr4	10035112	10037772	Spt6_peak_9022	905	.	10035112	10037772	0	1	2660	10035111	genic
chr5	7176076	7176634	Spt6_peak_11098	50	.	7176076	7176634	0	1	558	7176069	genic
chr1	21173299	21174168	Spt6_peak_2296	941	.	21173299	21174168	0	1	869	21173297	genic
chr1	24361075	24361486	Spt6_peak_2687	95	.	24361075	24361486	0	1	411	24361073	genic
chr3	1492822	1493469	Spt6_peak_5738	70	.	1492822	1493469	0	1	647	1492821	genic
chr1	5846265	5847903	Spt6_peak_796	41	.	5846265	5847903	0	1	1638	5846260	genic
chr3	9721899	9722394	Spt6_peak_6843	336	.	9721899	9722394	0	1	495	9721890	genic
chr1	30243972	30244290	Spt6_peak_3445	88	.	30243972	30244290	0	1	318	30243969	genic
chr4	16353644	16353957	Spt6_peak_9817	35	.	16353644	16353957	0	1	313	16353643	genic
chr1	19153232	19154330	Spt6_peak_2032	598	.	19153232	19154330	0	1	1098	19153231	genic
chr3	7642081	7642531	Spt6_peak_6586	538	.	7642081	7642531	0	1	450	7642074	genic
chr3	23431869	23432739	Spt6_peak_8141	115	.	23431869	23432739	0	1	870	23431867	genic
chr1	24361601	24362042	Spt6_peak_2688	92	.	24361601	24362042	0	1	441	24361599	genic
chr4	18555007	18555489	Spt6_peak_10119	232	.	18555007	18555489	0	1	482	18555006	genic
chr1	9851136	9852037	Spt6_peak_1322	32	.	9851136	9852037	0	1	901	9851127	genic
chr1	12051594	12052481	Spt6_peak_1596	207	.	12051594	12052481	0	1	887	12051593	genic
chr2	4005771	4006446	Spt6_peak_3760	467	.	4005771	4006446	0	1	675	4005767	genic
chr1	22032360	22034031	Spt6_peak_2414	176	.	22032360	22034031	0	1	1671	22032358	genic
chr4	17042606	17043102	Spt6_peak_9905	134	.	17042606	17043102	0	1	496	17042605	genic
chr1	28146244	28147187	Spt6_peak_3143	109	.	28146244	28147187	0	1	943	28146242	genic
chr5	18383885	18384189	Spt6_peak_12018	130	.	18383885	18384189	0	1	304	18383884	genic
chr4	11656300	11657560	Spt6_peak_9198	479	.	11656300	11657560	0	1	1260	11656299	genic
chr1	27634654	27634999	Spt6_peak_3085	92	.	27634654	27634999	0	1	345	27634652	genic
chr4	15275869	15277545	Spt6_peak_9661	481	.	15275869	15277545	0	1	1676	15275868	genic
chr3	20347664	20349045	Spt6_peak_7709	478	.	20347664	20349045	0	1	1381	20347662	genic
chr4	16054388	16054788	Spt6_peak_9778	318	.	16054388	16054788	0	1	400	16054387	genic
chr2	6947132	6948896	Spt6_peak_3917	505	.	6947132	6948896	0	1	1764	6947126	genic
chr3	3945355	3945877	Spt6_peak_6085	129	.	3945355	3945877	0	1	522	3945352	genic
chr5	3410617	3410956	Spt6_peak_10556	37	.	3410617	3410956	0	1	339	3410614	genic
chr1	16766113	16767320	Spt6_peak_1787	492	.	16766113	16767320	0	1	1207	16766112	genic
chr1	5953342	5953948	Spt6_peak_816	112	.	5953342	5953948	0	1	606	5953337	genic
chr3	10901979	10904443	Spt6_peak_6990	1077	.	10901979	10904443	0	1	2464	10901978	genic
chr5	2819509	2820596	Spt6_peak_10481	65	.	2819509	2820596	0	1	1087	2819507	genic
chr3	686394	686932	Spt6_peak_5649	137	.	686394	686932	0	1	538	686388	genic
chr1	12011254	12012608	Spt6_peak_1590	716	.	12011254	12012608	0	1	1354	12011253	genic
chr5	6471964	6472914	Spt6_peak_10989	206	.	6471964	6472914	0	1	950	6471958	genic
chr4	2593597	2594253	Spt6_peak_8445	1024	.	2593597	2594253	0	1	656	2593595	genic
chr5	16397465	16398002	Spt6_peak_11769	40	.	16397465	16398002	0	1	537	16397464	genic
chr4	12563545	12564838	Spt6_peak_9302	540	.	12563545	12564838	0	1	1293	12563544	genic
chr1	7039737	7040089	Spt6_peak_967	75	.	7039737	7040089	0	1	352	7039730	genic
chr5	25666982	25668693	Spt6_peak_12945	197	.	25666982	25668693	0	1	1711	25666980	genic
chr1	20104504	20105115	Spt6_peak_2162	58	.	20104504	20105115	0	1	611	20104502	genic
chr1	644021	645050	Spt6_peak_101	761	.	644021	645050	0	1	1029	644015	genic
chr5	6130814	6136020	Spt6_peak_10946	587	.	6130814	6136020	0	1	5206	6130808	genic
chr3	20346748	20347366	Spt6_peak_7708	124	.	20346748	20347366	0	1	618	20346746	genic
chr4	296994	297490	Spt6_peak_8183	64	.	296994	297490	0	1	496	296992	genic
chr1	28527630	28528604	Spt6_peak_3196	783	.	28527630	28528604	0	1	974	28527628	genic
chr1	4575252	4575706	Spt6_peak_645	53	.	4575252	4575706	0	1	454	4575248	genic
chr2	16697768	16699603	Spt6_peak_5152	384	.	16697768	16699603	0	1	1835	16697767	genic
chr5	1478255	1479137	Spt6_peak_10310	114	.	1478255	1479137	0	1	882	1478254	genic
chr5	7273488	7275435	Spt6_peak_11113	280	.	7273488	7275435	0	1	1947	7273481	genic
chr5	15004136	15006187	Spt6_peak_11647	478	.	15004136	15006187	0	1	2051	15004135	genic
chr5	18559038	18559748	Spt6_peak_12039	333	.	18559038	18559748	0	1	710	18559037	genic
chr1	2870467	2871102	Spt6_peak_416	202	.	2870467	2871102	0	1	635	2870465	genic
chr3	23233133	23234369	Spt6_peak_8117	159	.	23233133	23234369	0	1	1236	23233131	genic
chr3	15986939	15987546	Spt6_peak_7137	217	.	15986939	15987546	0	1	607	15986938	genic
chr2	8911883	8913735	Spt6_peak_4165	319	.	8911883	8913735	0	1	1852	8911875	genic
chr3	4926790	4927915	Spt6_peak_6231	516	.	4926790	4927915	0	1	1125	4926786	genic
chr3	596063	596462	Spt6_peak_5633	180	.	596063	596462	0	1	399	596058	genic
chr5	26934958	26935835	Spt6_peak_13101	167	.	26934958	26935835	0	1	877	26934956	genic
chr3	10044568	10044956	Spt6_peak_6889	307	.	10044568	10044956	0	1	388	10044567	genic
chr2	6400021	6401493	Spt6_peak_3862	371	.	6400021	6401493	0	1	1472	6400015	genic
chr3	591759	592134	Spt6_peak_5631	52	.	591759	592134	0	1	375	591754	genic
chr1	26195216	26195712	Spt6_peak_2889	95	.	26195216	26195712	0	1	496	26195214	genic
chr3	526731	528564	Spt6_peak_5618	124	.	526731	528564	0	1	1833	526726	genic
chr5	16398644	16399886	Spt6_peak_11770	135	.	16398644	16399886	0	1	1242	16398643	genic
chr5	6925162	6927507	Spt6_peak_11055	424	.	6925162	6927507	0	1	2345	6925156	genic
chr2	14908073	14908373	Spt6_peak_4889	87	.	14908073	14908373	0	1	300	14908072	genic
chr5	22641171	22641802	Spt6_peak_12577	178	.	22641171	22641802	0	1	631	22641169	genic
chr3	6484676	6486554	Spt6_peak_6451	364	.	6484676	6486554	0	1	1878	6484670	genic
chr1	12866733	12867225	Spt6_peak_1677	409	.	12866733	12867225	0	1	492	12866732	genic
chr3	9827842	9828975	Spt6_peak_6861	1092	.	9827842	9828975	0	1	1133	9827833	genic
chr5	24979953	24984046	Spt6_peak_12853	712	.	24979953	24984046	0	1	4093	24979951	genic
chr3	15800932	15801295	Spt6_peak_7122	158	.	15800932	15801295	0	1	363	15800931	genic
chr2	1526925	1527346	Spt6_peak_3653	126	.	1526925	1527346	0	1	421	1526924	genic
chr3	20142100	20142493	Spt6_peak_7680	92	.	20142100	20142493	0	1	393	20142098	genic
chr5	25183367	25184093	Spt6_peak_12877	644	.	25183367	25184093	0	1	726	25183365	genic
chr1	25511967	25513648	Spt6_peak_2806	134	.	25511967	25513648	0	1	1681	25511965	genic
chr1	21755267	21755993	Spt6_peak_2365	422	.	21755267	21755993	0	1	726	21755265	genic
chr5	18835815	18836601	Spt6_peak_12077	140	.	18835815	18836601	0	1	786	18835814	genic
chr3	16068813	16069699	Spt6_peak_7155	248	.	16068813	16069699	0	1	886	16068812	genic
chr4	16339839	16340494	Spt6_peak_9814	504	.	16339839	16340494	0	1	655	16339838	genic
chr1	27975223	27975774	Spt6_peak_3125	325	.	27975223	27975774	0	1	551	27975221	genic
chr3	9825732	9827568	Spt6_peak_6860	131	.	9825732	9827568	0	1	1836	9825723	genic
chr3	8606595	8607148	Spt6_peak_6700	92	.	8606595	8607148	0	1	553	8606587	genic
chr4	17037455	17038016	Spt6_peak_9902	76	.	17037455	17038016	0	1	561	17037454	genic
chr2	11568780	11569120	Spt6_peak_4510	63	.	11568780	11569120	0	1	340	11568779	genic
chr5	23074171	23075607	Spt6_peak_12625	582	.	23074171	23075607	0	1	1436	23074169	genic
chr5	18117538	18119171	Spt6_peak_11993	380	.	18117538	18119171	0	1	1633	18117537	genic
chr4	17638930	17639380	Spt6_peak_9986	197	.	17638930	17639380	0	1	450	17638929	genic
chr2	17490544	17491642	Spt6_peak_5249	56	.	17490544	17491642	0	1	1098	17490543	genic
chr1	21781239	21783845	Spt6_peak_2373	460	.	21781239	21783845	0	1	2606	21781237	genic
chr1	10497505	10499670	Spt6_peak_1404	803	.	10497505	10499670	0	1	2165	10497504	genic
chr1	27632713	27634542	Spt6_peak_3084	214	.	27632713	27634542	0	1	1829	27632711	genic
chr5	17688336	17691757	Spt6_peak_11937	861	.	17688336	17691757	0	1	3421	17688335	genic
chr2	15169707	15171823	Spt6_peak_4927	826	.	15169707	15171823	0	1	2116	15169706	genic
chr5	26929131	26929489	Spt6_peak_13098	32	.	26929131	26929489	0	1	358	26929129	genic
chr5	22233875	22234550	Spt6_peak_12517	248	.	22233875	22234550	0	1	675	22233873	genic
chr5	1591359	1591699	Spt6_peak_10331	83	.	1591359	1591699	0	1	340	1591358	genic
chr2	19610533	19611210	Spt6_peak_5526	387	.	19610533	19611210	0	1	677	19610532	genic
chr5	4438727	4442272	Spt6_peak_10725	627	.	4438727	4442272	0	1	3545	4438723	genic
chr1	1185675	1186506	Spt6_peak_179	167	.	1185675	1186506	0	1	831	1185674	genic
chr4	16939965	16940587	Spt6_peak_9884	411	.	16939965	16940587	0	1	622	16939964	genic
chr5	10634092	10634429	Spt6_peak_11478	58	.	10634092	10634429	0	1	337	10634091	genic
chr5	21433438	21433844	Spt6_peak_12428	280	.	21433438	21433844	0	1	406	21433436	genic
chr4	16952541	16954764	Spt6_peak_9889	68	.	16952541	16954764	0	1	2223	16952540	genic
chr5	26933806	26934578	Spt6_peak_13100	291	.	26933806	26934578	0	1	772	26933804	genic
chr4	13025054	13026682	Spt6_peak_9372	223	.	13025054	13026682	0	1	1628	13025053	genic
chr1	5040492	5041013	Spt6_peak_694	604	.	5040492	5041013	0	1	521	5040487	genic
chr1	26233364	26236455	Spt6_peak_2895	385	.	26233364	26236455	0	1	3091	26233362	genic
chr5	25185009	25185841	Spt6_peak_12878	60	.	25185009	25185841	0	1	832	25185007	genic
chr4	13520484	13521401	Spt6_peak_9440	69	.	13520484	13521401	0	1	917	13520483	genic
chr1	23033301	23034603	Spt6_peak_2522	356	.	23033301	23034603	0	1	1302	23033299	genic
chr2	18965033	18965757	Spt6_peak_5438	66	.	18965033	18965757	0	1	724	18965032	genic
chr5	17359909	17361631	Spt6_peak_11899	377	.	17359909	17361631	0	1	1722	17359908	genic
chr2	13381002	13382024	Spt6_peak_4721	769	.	13381002	13382024	0	1	1022	13381001	genic
chr5	23638850	23639304	Spt6_peak_12703	85	.	23638850	23639304	0	1	454	23638848	genic
chr3	20311162	20312416	Spt6_peak_7699	178	.	20311162	20312416	0	1	1254	20311160	genic
chr3	2357779	2358343	Spt6_peak_5873	330	.	2357779	2358343	0	1	564	2357777	genic
chr1	19968747	19969369	Spt6_peak_2139	37	.	19968747	19969369	0	1	622	19968746	genic
chr3	4010501	4011489	Spt6_peak_6090	105	.	4010501	4011489	0	1	988	4010497	genic
chr2	15737238	15740298	Spt6_peak_4996	482	.	15737238	15740298	0	1	3060	15737237	genic
chr1	20212022	20212340	Spt6_peak_2184	41	.	20212022	20212340	0	1	318	20212020	genic
chr1	9449298	9449681	Spt6_peak_1264	265	.	9449298	9449681	0	1	383	9449289	genic
chr4	8269300	8269969	Spt6_peak_8802	91	.	8269300	8269969	0	1	669	8269292	genic
chr5	19608542	19610091	Spt6_peak_12216	306	.	19608542	19610091	0	1	1549	19608541	genic
chr5	1590149	1591172	Spt6_peak_10330	1175	.	1590149	1591172	0	1	1023	1590148	genic
chr5	18954138	18954695	Spt6_peak_12105	232	.	18954138	18954695	0	1	557	18954137	genic
chr3	22787740	22788296	Spt6_peak_8053	475	.	22787740	22788296	0	1	556	22787738	genic
chr1	27483104	27483610	Spt6_peak_3070	71	.	27483104	27483610	0	1	506	27483102	genic
chr2	17336181	17336553	Spt6_peak_5225	95	.	17336181	17336553	0	1	372	17336180	genic
chr3	17634988	17636475	Spt6_peak_7327	263	.	17634988	17636475	0	1	1487	17634987	genic
chr3	5211754	5212195	Spt6_peak_6267	160	.	5211754	5212195	0	1	441	5211749	genic
chr1	29626130	29627087	Spt6_peak_3356	107	.	29626130	29627087	0	1	957	29626128	genic
chr5	26172007	26172776	Spt6_peak_13016	559	.	26172007	26172776	0	1	769	26172005	genic
chr1	6265404	6265950	Spt6_peak_865	143	.	6265404	6265950	0	1	546	6265398	genic
chr4	15306606	15307582	Spt6_peak_9666	141	.	15306606	15307582	0	1	976	15306605	genic
chr5	24626887	24627323	Spt6_peak_12811	45	.	24626887	24627323	0	1	436	24626885	genic
chr2	18822935	18823290	Spt6_peak_5414	166	.	18822935	18823290	0	1	355	18822934	genic
chr5	18116752	18117482	Spt6_peak_11992	65	.	18116752	18117482	0	1	730	18116751	genic
chr3	6525042	6525485	Spt6_peak_6456	73	.	6525042	6525485	0	1	443	6525036	genic
chr5	26223486	26223872	Spt6_peak_13022	53	.	26223486	26223872	0	1	386	26223484	genic
chr2	9080875	9081569	Spt6_peak_4200	57	.	9080875	9081569	0	1	694	9080866	genic
chr1	23713527	23714545	Spt6_peak_2603	169	.	23713527	23714545	0	1	1018	23713525	genic
chr1	6327418	6328313	Spt6_peak_874	134	.	6327418	6328313	0	1	895	6327412	genic
chr1	122257	122570	Spt6_peak_20	57	.	122257	122570	0	1	313	122256	genic
chr4	14981438	14982006	Spt6_peak_9621	128	.	14981438	14982006	0	1	568	14981437	genic
chr5	2827023	2828054	Spt6_peak_10484	104	.	2827023	2828054	0	1	1031	2827021	genic
chr5	17640489	17641466	Spt6_peak_11925	31	.	17640489	17641466	0	1	977	17640488	genic
chr4	12247735	12248469	Spt6_peak_9258	74	.	12247735	12248469	0	1	734	12247734	genic
chr4	18560433	18561021	Spt6_peak_10122	452	.	18560433	18561021	0	1	588	18560432	genic
chr2	16474748	16476637	Spt6_peak_5107	615	.	16474748	16476637	0	1	1889	16474747	genic
chr1	19970146	19970970	Spt6_peak_2140	422	.	19970146	19970970	0	1	824	19970145	genic
chr3	4309030	4309680	Spt6_peak_6140	37	.	4309030	4309680	0	1	650	4309026	genic
chr5	9284609	9288936	Spt6_peak_11372	505	.	9284609	9288936	0	1	4327	9284600	genic
chr5	210233	210778	Spt6_peak_10148	377	.	210233	210778	0	1	545	210231	genic
chr1	24552028	24552621	Spt6_peak_2706	709	.	24552028	24552621	0	1	593	24552026	genic
chr1	7896803	7897630	Spt6_peak_1064	208	.	7896803	7897630	0	1	827	7896796	genic
chr2	19312206	19312590	Spt6_peak_5485	62	.	19312206	19312590	0	1	384	19312205	genic
chr3	4566109	4567137	Spt6_peak_6180	111	.	4566109	4567137	0	1	1028	4566105	genic
chr2	9988760	9989209	Spt6_peak_4320	47	.	9988760	9989209	0	1	449	9988751	genic
chr3	616184	617746	Spt6_peak_5640	617	.	616184	617746	0	1	1562	616178	genic
chr5	15847260	15848259	Spt6_peak_11710	97	.	15847260	15848259	0	1	999	15847259	genic
chr4	18257375	18258694	Spt6_peak_10066	316	.	18257375	18258694	0	1	1319	18257374	genic
chr4	17826502	17826978	Spt6_peak_10003	35	.	17826502	17826978	0	1	476	17826501	genic
chr4	16373384	16374011	Spt6_peak_9820	371	.	16373384	16374011	0	1	627	16373383	genic
chr4	302128	302579	Spt6_peak_8186	174	.	302128	302579	0	1	451	302125	genic
chr3	22745715	22746626	Spt6_peak_8046	36	.	22745715	22746626	0	1	911	22745713	genic
[truncated: 8,787 more rows]

## Sheet: SPT6L intergenic peaks
#chrom	start	end	name	score	strand	thickStart	thickEnd	itemRGB	blockCount	blockSizes	blockStart	deepTools_group
chr5	21160929	21162984	Spt6_peak_12393	2384	.	21160929	21162984	0	1	2055	21160927	Intergenic
chr1	1430089	1430413	Spt6_peak_217	184	.	1430089	1430413	0	1	324	1430088	Intergenic
chr5	8723208	8726118	Spt6_peak_11301	1115	.	8723208	8726118	0	1	2910	8723200	Intergenic
chr1	21745929	21746581	Spt6_peak_2362	753	.	21745929	21746581	0	1	652	21745927	Intergenic
chr5	10291613	10292099	Spt6_peak_11461	925	.	10291613	10292099	0	1	486	10291612	Intergenic
chr1	8826800	8827583	Spt6_peak_1182	520	.	8826800	8827583	0	1	783	8826792	Intergenic
chr1	8812444	8813247	Spt6_peak_1179	419	.	8812444	8813247	0	1	803	8812436	Intergenic
chr1	8775304	8776571	Spt6_peak_1171	771	.	8775304	8776571	0	1	1267	8775296	Intergenic
chr1	9778264	9778682	Spt6_peak_1310	381	.	9778264	9778682	0	1	418	9778255	Intergenic
chr4	10897589	10898893	Spt6_peak_9115	196	.	10897589	10898893	0	1	1304	10897588	Intergenic
chr5	8419454	8419979	Spt6_peak_11262	52	.	8419454	8419979	0	1	525	8419446	Intergenic
chr2	6946409	6946881	Spt6_peak_3916	629	.	6946409	6946881	0	1	472	6946403	Intergenic
chr4	10648104	10649358	Spt6_peak_9096	694	.	10648104	10649358	0	1	1254	10648103	Intergenic
chr2	16010348	16010850	Spt6_peak_5030	158	.	16010348	16010850	0	1	502	16010347	Intergenic
chr3	16070559	16071279	Spt6_peak_7156	559	.	16070559	16071279	0	1	720	16070558	Intergenic
chr3	22372057	22373113	Spt6_peak_8000	414	.	22372057	22373113	0	1	1056	22372055	Intergenic
chr5	26415031	26415758	Spt6_peak_13044	107	.	26415031	26415758	0	1	727	26415029	Intergenic
chr1	17845938	17846865	Spt6_peak_1890	357	.	17845938	17846865	0	1	927	17845937	Intergenic
chr1	8797989	8798664	Spt6_peak_1175	647	.	8797989	8798664	0	1	675	8797981	Intergenic
chr1	8932877	8933413	Spt6_peak_1199	664	.	8932877	8933413	0	1	536	8932869	Intergenic
chr3	11098725	11099805	Spt6_peak_7010	494	.	11098725	11099805	0	1	1080	11098724	Intergenic
chr5	10633325	10633945	Spt6_peak_11477	145	.	10633325	10633945	0	1	620	10633324	Intergenic
chr3	15797885	15798281	Spt6_peak_7120	149	.	15797885	15798281	0	1	396	15797884	Intergenic
chr2	16028408	16029185	Spt6_peak_5036	80	.	16028408	16029185	0	1	777	16028407	Intergenic
chr3	19533775	19534370	Spt6_peak_7595	485	.	19533775	19534370	0	1	595	19533774	Intergenic
chr2	6544871	6545211	Spt6_peak_3877	45	.	6544871	6545211	0	1	340	6544865	Intergenic
chr4	1488283	1488809	Spt6_peak_8363	626	.	1488283	1488809	0	1	526	1488282	Intergenic
chr5	23309622	23310096	Spt6_peak_12656	413	.	23309622	23310096	0	1	474	23309620	Intergenic
chr4	10899112	10899753	Spt6_peak_9116	188	.	10899112	10899753	0	1	641	10899111	Intergenic
chr1	25751562	25752016	Spt6_peak_2831	224	.	25751562	25752016	0	1	454	25751560	Intergenic
chr4	15373216	15373761	Spt6_peak_9674	786	.	15373216	15373761	0	1	545	15373215	Intergenic
chr5	17358344	17358756	Spt6_peak_11898	207	.	17358344	17358756	0	1	412	17358343	Intergenic
chr3	11270222	11270593	Spt6_peak_7028	313	.	11270222	11270593	0	1	371	11270221	Intergenic
chr5	9095112	9095563	Spt6_peak_11351	100	.	9095112	9095563	0	1	451	9095103	Intergenic
chr1	8771203	8771980	Spt6_peak_1170	287	.	8771203	8771980	0	1	777	8771195	Intergenic
chr3	22746945	22747363	Spt6_peak_8047	72	.	22746945	22747363	0	1	418	22746943	Intergenic
chr2	4006541	4007699	Spt6_peak_3761	127	.	4006541	4007699	0	1	1158	4006537	Intergenic
chr1	8822493	8823389	Spt6_peak_1181	474	.	8822493	8823389	0	1	896	8822485	Intergenic
chr1	9205048	9205409	Spt6_peak_1236	258	.	9205048	9205409	0	1	361	9205039	Intergenic
chr2	2216879	2217910	Spt6_peak_3712	566	.	2216879	2217910	0	1	1031	2216877	Intergenic
chr1	24359514	24361020	Spt6_peak_2686	527	.	24359514	24361020	0	1	1506	24359512	Intergenic
chr1	8808057	8809066	Spt6_peak_1178	225	.	8808057	8809066	0	1	1009	8808049	Intergenic
chr4	2592989	2593348	Spt6_peak_8444	185	.	2592989	2593348	0	1	359	2592987	Intergenic
chr2	6391332	6391791	Spt6_peak_3857	78	.	6391332	6391791	0	1	459	6391326	Intergenic
chr1	8785400	8786333	Spt6_peak_1173	310	.	8785400	8786333	0	1	933	8785392	Intergenic
chr3	524973	525383	Spt6_peak_5616	260	.	524973	525383	0	1	410	524968	Intergenic
chr4	17638107	17638494	Spt6_peak_9985	302	.	17638107	17638494	0	1	387	17638106	Intergenic
chr1	20703679	20704187	Spt6_peak_2241	493	.	20703679	20704187	0	1	508	20703677	Intergenic
chr3	11100866	11101231	Spt6_peak_7011	49	.	11100866	11101231	0	1	365	11100865	Intergenic
chr1	21741280	21742024	Spt6_peak_2360	454	.	21741280	21742024	0	1	744	21741278	Intergenic
chr5	10290302	10291360	Spt6_peak_11460	263	.	10290302	10291360	0	1	1058	10290301	Intergenic
chr2	12812440	12813053	Spt6_peak_4651	217	.	12812440	12813053	0	1	613	12812439	Intergenic
chr2	14860548	14860921	Spt6_peak_4883	156	.	14860548	14860921	0	1	373	14860547	Intergenic
chr2	9005392	9006010	Spt6_peak_4185	619	.	9005392	9006010	0	1	618	9005383	Intergenic
chr1	20126545	20127041	Spt6_peak_2168	191	.	20126545	20127041	0	1	496	20126543	Intergenic
chr2	11163436	11164207	Spt6_peak_4450	909	.	11163436	11164207	0	1	771	11163435	Intergenic
chr3	16071655	16072118	Spt6_peak_7157	408	.	16071655	16072118	0	1	463	16071654	Intergenic
chr3	9470861	9471490	Spt6_peak_6811	799	.	9470861	9471490	0	1	629	9470852	Intergenic
chr4	5793923	5794912	Spt6_peak_8544	517	.	5793923	5794912	0	1	989	5793918	Intergenic
chr2	14906572	14907880	Spt6_peak_4888	422	.	14906572	14907880	0	1	1308	14906571	Intergenic
chr4	7762485	7762865	Spt6_peak_8740	274	.	7762485	7762865	0	1	380	7762478	Intergenic
chr1	17280275	17280657	Spt6_peak_1833	138	.	17280275	17280657	0	1	382	17280274	Intergenic
chr3	8101686	8102059	Spt6_peak_6636	65	.	8101686	8102059	0	1	373	8101678	Intergenic
chr1	19197796	19198478	Spt6_peak_2048	606	.	19197796	19198478	0	1	682	19197795	Intergenic
chr4	12571114	12571831	Spt6_peak_9305	253	.	12571114	12571831	0	1	717	12571113	Intergenic
chr3	8100810	8101559	Spt6_peak_6635	769	.	8100810	8101559	0	1	749	8100802	Intergenic
chr1	27635168	27635608	Spt6_peak_3086	240	.	27635168	27635608	0	1	440	27635166	Intergenic
chr3	2260692	2261182	Spt6_peak_5853	376	.	2260692	2261182	0	1	490	2260690	Intergenic
chr3	20349429	20349951	Spt6_peak_7710	484	.	20349429	20349951	0	1	522	20349427	Intergenic
chr3	1968688	1970955	Spt6_peak_5803	397	.	1968688	1970955	0	1	2267	1968687	Intergenic
chr3	8102661	8103130	Spt6_peak_6637	784	.	8102661	8103130	0	1	469	8102653	Intergenic
chr3	3423365	3424796	Spt6_peak_6014	88	.	3423365	3424796	0	1	1431	3423362	Intergenic
chr1	18164197	18164677	Spt6_peak_1926	212	.	18164197	18164677	0	1	480	18164196	Intergenic
chr1	5958527	5958844	Spt6_peak_818	138	.	5958527	5958844	0	1	317	5958522	Intergenic
chr5	15640213	15641128	Spt6_peak_11699	631	.	15640213	15641128	0	1	915	15640212	Intergenic
chr1	20979142	20979913	Spt6_peak_2272	727	.	20979142	20979913	0	1	771	20979140	Intergenic
chr5	21156993	21157571	Spt6_peak_12391	360	.	21156993	21157571	0	1	578	21156991	Intergenic
chr3	1170004	1170473	Spt6_peak_5700	118	.	1170004	1170473	0	1	469	1170003	Intergenic
chr3	9197187	9197897	Spt6_peak_6768	225	.	9197187	9197897	0	1	710	9197178	Intergenic
chr2	17337178	17337976	Spt6_peak_5226	945	.	17337178	17337976	0	1	798	17337177	Intergenic
chr4	5617803	5619015	Spt6_peak_8523	492	.	5617803	5619015	0	1	1212	5617798	Intergenic
chr1	12009178	12009590	Spt6_peak_1589	459	.	12009178	12009590	0	1	412	12009177	Intergenic
chr5	20089569	20090001	Spt6_peak_12264	285	.	20089569	20090001	0	1	432	20089567	Intergenic
chr2	6945611	6945939	Spt6_peak_3915	84	.	6945611	6945939	0	1	328	6945605	Intergenic
chr4	12863037	12863579	Spt6_peak_9353	110	.	12863037	12863579	0	1	542	12863036	Intergenic
chr3	18503349	18503790	Spt6_peak_7450	232	.	18503349	18503790	0	1	441	18503348	Intergenic
chr5	660687	661224	Spt6_peak_10201	95	.	660687	661224	0	1	537	660681	Intergenic
chr2	7242689	7243262	Spt6_peak_3953	280	.	7242689	7243262	0	1	573	7242682	Intergenic
chr5	8588583	8589124	Spt6_peak_11284	184	.	8588583	8589124	0	1	541	8588575	Intergenic
chr3	11103975	11105180	Spt6_peak_7012	305	.	11103975	11105180	0	1	1205	11103974	Intergenic
chr3	20990806	20991293	Spt6_peak_7813	503	.	20990806	20991293	0	1	487	20990804	Intergenic
chr2	10437000	10437383	Spt6_peak_4365	62	.	10437000	10437383	0	1	383	10436999	Intergenic
chr3	7643819	7644371	Spt6_peak_6587	582	.	7643819	7644371	0	1	552	7643812	Intergenic
chr1	26196262	26196611	Spt6_peak_2890	258	.	26196262	26196611	0	1	349	26196260	Intergenic
chr3	5839888	5840432	Spt6_peak_6369	636	.	5839888	5840432	0	1	544	5839883	Intergenic
chr5	22580706	22581645	Spt6_peak_12572	379	.	22580706	22581645	0	1	939	22580704	Intergenic
chr4	16951245	16951844	Spt6_peak_9888	576	.	16951245	16951844	0	1	599	16951244	Intergenic
chr2	18093018	18093436	Spt6_peak_5312	348	.	18093018	18093436	0	1	418	18093017	Intergenic
chr4	2594788	2595506	Spt6_peak_8446	335	.	2594788	2595506	0	1	718	2594786	Intergenic
chr4	1487058	1487673	Spt6_peak_8362	215	.	1487058	1487673	0	1	615	1487057	Intergenic
chr2	16029986	16030591	Spt6_peak_5037	91	.	16029986	16030591	0	1	605	16029985	Intergenic
chr3	4728522	4729474	Spt6_peak_6207	285	.	4728522	4729474	0	1	952	4728518	Intergenic
chr3	18860844	18861256	Spt6_peak_7485	342	.	18860844	18861256	0	1	412	18860843	Intergenic
chr5	17740348	17740821	Spt6_peak_11947	212	.	17740348	17740821	0	1	473	17740347	Intergenic
chr1	27117858	27118315	Spt6_peak_3022	149	.	27117858	27118315	0	1	457	27117856	Intergenic
chr3	19242945	19243781	Spt6_peak_7542	253	.	19242945	19243781	0	1	836	19242944	Intergenic
chr1	9174158	9174685	Spt6_peak_1229	258	.	9174158	9174685	0	1	527	9174149	Intergenic
chr4	7519920	7520693	Spt6_peak_8724	453	.	7519920	7520693	0	1	773	7519913	Intergenic
chr5	21155571	21156040	Spt6_peak_12390	472	.	21155571	21156040	0	1	469	21155569	Intergenic
chr5	7038744	7039246	Spt6_peak_11075	350	.	7038744	7039246	0	1	502	7038737	Intergenic
chr1	431972	432304	Spt6_peak_69	37	.	431972	432304	0	1	332	431968	Intergenic
chr3	7093593	7094438	Spt6_peak_6531	497	.	7093593	7094438	0	1	845	7093586	Intergenic
chr3	20309867	20310357	Spt6_peak_7698	666	.	20309867	20310357	0	1	490	20309865	Intergenic
chr5	18669703	18670258	Spt6_peak_12049	586	.	18669703	18670258	0	1	555	18669702	Intergenic
chr4	6331514	6332186	Spt6_peak_8591	404	.	6331514	6332186	0	1	672	6331508	Intergenic
chr2	10289512	10290049	Spt6_peak_4349	361	.	10289512	10290049	0	1	537	10289511	Intergenic
chr4	1486546	1486942	Spt6_peak_8361	116	.	1486546	1486942	0	1	396	1486545	Intergenic
chr1	18380200	18381192	Spt6_peak_1948	318	.	18380200	18381192	0	1	992	18380199	Intergenic
chr2	8910989	8911692	Spt6_peak_4164	208	.	8910989	8911692	0	1	703	8910981	Intergenic
chr1	9924932	9926077	Spt6_peak_1336	586	.	9924932	9926077	0	1	1145	9924923	Intergenic
chr2	7240683	7241103	Spt6_peak_3952	169	.	7240683	7241103	0	1	420	7240676	Intergenic
chr5	7041146	7041813	Spt6_peak_11076	139	.	7041146	7041813	0	1	667	7041139	Intergenic
chr1	25750774	25751511	Spt6_peak_2830	136	.	25750774	25751511	0	1	737	25750772	Intergenic
chr3	3836974	3837372	Spt6_peak_6071	152	.	3836974	3837372	0	1	398	3836971	Intergenic
chr2	17338333	17338677	Spt6_peak_5227	37	.	17338333	17338677	0	1	344	17338332	Intergenic
chr1	13029510	13030064	Spt6_peak_1692	95	.	13029510	13030064	0	1	554	13029509	Intergenic
chr4	1090661	1091161	Spt6_peak_8298	165	.	1090661	1091161	0	1	500	1090660	Intergenic
chr2	16007708	16008196	Spt6_peak_5028	572	.	16007708	16008196	0	1	488	16007707	Intergenic
chr4	6333129	6333694	Spt6_peak_8592	757	.	6333129	6333694	0	1	565	6333123	Intergenic
chr2	2213337	2213967	Spt6_peak_3709	267	.	2213337	2213967	0	1	630	2213335	Intergenic
chr2	16005747	16006507	Spt6_peak_5027	103	.	16005747	16006507	0	1	760	16005746	Intergenic
chr2	7246700	7247570	Spt6_peak_3955	63	.	7246700	7247570	0	1	870	7246693	Intergenic
chr5	19542699	19543039	Spt6_peak_12206	280	.	19542699	19543039	0	1	340	19542698	Intergenic
chr3	18088441	18089015	Spt6_peak_7384	204	.	18088441	18089015	0	1	574	18088440	Intergenic
chr1	6141107	6141627	Spt6_peak_845	615	.	6141107	6141627	0	1	520	6141101	Intergenic
chr3	10459298	10460278	Spt6_peak_6947	1703	.	10459298	10460278	0	1	980	10459297	Intergenic
chr2	16008531	16008959	Spt6_peak_5029	47	.	16008531	16008959	0	1	428	16008530	Intergenic
chr4	11655168	11655954	Spt6_peak_9197	199	.	11655168	11655954	0	1	786	11655167	Intergenic
chr3	20725777	20726551	Spt6_peak_7770	583	.	20725777	20726551	0	1	774	20725775	Intergenic
chr1	27636095	27636678	Spt6_peak_3087	567	.	27636095	27636678	0	1	583	27636093	Intergenic
chr3	1602628	1603023	Spt6_peak_5754	125	.	1602628	1603023	0	1	395	1602627	Intergenic
chr1	20115410	20115731	Spt6_peak_2165	151	.	20115410	20115731	0	1	321	20115408	Intergenic
chr1	6709400	6710168	Spt6_peak_926	325	.	6709400	6710168	0	1	768	6709394	Intergenic
chr3	2251142	2251742	Spt6_peak_5850	325	.	2251142	2251742	0	1	600	2251140	Intergenic
chr3	14083829	14084688	Spt6_peak_7071	173	.	14083829	14084688	0	1	859	14083828	Intergenic
chr1	21341395	21342552	Spt6_peak_2311	351	.	21341395	21342552	0	1	1157	21341393	Intergenic
chr3	4493870	4494521	Spt6_peak_6170	440	.	4493870	4494521	0	1	651	4493866	Intergenic
chr1	238997	239532	Spt6_peak_40	261	.	238997	239532	0	1	535	238995	Intergenic
chr2	11160097	11161507	Spt6_peak_4449	43	.	11160097	11161507	0	1	1410	11160096	Intergenic
chr3	10460731	10461145	Spt6_peak_6948	65	.	10460731	10461145	0	1	414	10460730	Intergenic
chr4	18280359	18280903	Spt6_peak_10073	73	.	18280359	18280903	0	1	544	18280358	Intergenic
chr4	8633179	8633596	Spt6_peak_8845	165	.	8633179	8633596	0	1	417	8633171	Intergenic
chr1	17152478	17152946	Spt6_peak_1822	142	.	17152478	17152946	0	1	468	17152477	Intergenic
chr1	20127905	20128326	Spt6_peak_2169	371	.	20127905	20128326	0	1	421	20127903	Intergenic
chr2	179666	180121	Spt6_peak_3489	342	.	179666	180121	0	1	455	179665	Intergenic
chr1	27711820	27712314	Spt6_peak_3098	99	.	27711820	27712314	0	1	494	27711818	Intergenic
chr3	10521440	10522556	Spt6_peak_6955	498	.	10521440	10522556	0	1	1116	10521439	Intergenic
chr3	4727520	4728123	Spt6_peak_6206	212	.	4727520	4728123	0	1	603	4727516	Intergenic
chr1	9883842	9884265	Spt6_peak_1326	377	.	9883842	9884265	0	1	423	9883833	Intergenic
chr3	15903877	15904847	Spt6_peak_7129	156	.	15903877	15904847	0	1	970	15903876	Intergenic
chr2	12173840	12174278	Spt6_peak_4575	224	.	12173840	12174278	0	1	438	12173839	Intergenic
chr5	15639366	15639739	Spt6_peak_11698	70	.	15639366	15639739	0	1	373	15639365	Intergenic
chr5	15003385	15004030	Spt6_peak_11646	126	.	15003385	15004030	0	1	645	15003384	Intergenic
chr4	1091574	1092087	Spt6_peak_8299	446	.	1091574	1092087	0	1	513	1091573	Intergenic
chr2	267459	268125	Spt6_peak_3507	283	.	267459	268125	0	1	666	267457	Intergenic
chr2	1123741	1124205	Spt6_peak_3622	390	.	1123741	1124205	0	1	464	1123740	Intergenic
chr1	17076875	17077460	Spt6_peak_1813	253	.	17076875	17077460	0	1	585	17076874	Intergenic
chr1	12896182	12897441	Spt6_peak_1680	858	.	12896182	12897441	0	1	1259	12896181	Intergenic
chr4	17637260	17637797	Spt6_peak_9984	135	.	17637260	17637797	0	1	537	17637259	Intergenic
chr3	22369998	22370890	Spt6_peak_7999	505	.	22369998	22370890	0	1	892	22369996	Intergenic
chr2	11408673	11409372	Spt6_peak_4485	342	.	11408673	11409372	0	1	699	11408672	Intergenic
chr1	27637348	27637752	Spt6_peak_3088	285	.	27637348	27637752	0	1	404	27637346	Intergenic
chr3	10970126	10970535	Spt6_peak_6999	232	.	10970126	10970535	0	1	409	10970125	Intergenic
chr3	9153781	9154106	Spt6_peak_6760	53	.	9153781	9154106	0	1	325	9153772	Intergenic
chr4	18255955	18256614	Spt6_peak_10065	202	.	18255955	18256614	0	1	659	18255954	Intergenic
chr2	7230232	7230850	Spt6_peak_3949	435	.	7230232	7230850	0	1	618	7230225	Intergenic
chr2	12622902	12623349	Spt6_peak_4621	147	.	12622902	12623349	0	1	447	12622901	Intergenic
chr5	9617041	9617557	Spt6_peak_11404	909	.	9617041	9617557	0	1	516	9617032	Intergenic
chr5	1026388	1027036	Spt6_peak_10243	169	.	1026388	1027036	0	1	648	1026387	Intergenic
chr3	2258790	2259142	Spt6_peak_5852	196	.	2258790	2259142	0	1	352	2258788	Intergenic
chr2	18702787	18703357	Spt6_peak_5402	47	.	18702787	18703357	0	1	570	18702786	Intergenic
chr4	12569933	12570330	Spt6_peak_9304	231	.	12569933	12570330	0	1	397	12569932	Intergenic
chr5	17638612	17639115	Spt6_peak_11923	200	.	17638612	17639115	0	1	503	17638611	Intergenic
chr2	7228901	7229238	Spt6_peak_3948	221	.	7228901	7229238	0	1	337	7228894	Intergenic
chr2	1263749	1264119	Spt6_peak_3636	232	.	1263749	1264119	0	1	370	1263748	Intergenic
chr2	12174827	12175601	Spt6_peak_4576	110	.	12174827	12175601	0	1	774	12174826	Intergenic
chr1	23296890	23297411	Spt6_peak_2551	210	.	23296890	23297411	0	1	521	23296888	Intergenic
chr1	8899098	8899512	Spt6_peak_1193	155	.	8899098	8899512	0	1	414	8899090	Intergenic
chr5	24908460	24909129	Spt6_peak_12844	233	.	24908460	24909129	0	1	669	24908458	Intergenic
chr3	17639581	17640635	Spt6_peak_7330	472	.	17639581	17640635	0	1	1054	17639580	Intergenic
chr1	12021732	12022153	Spt6_peak_1591	326	.	12021732	12022153	0	1	421	12021731	Intergenic
chr1	9926703	9927017	Spt6_peak_1337	147	.	9926703	9927017	0	1	314	9926694	Intergenic
chr1	9175307	9176041	Spt6_peak_1230	122	.	9175307	9176041	0	1	734	9175298	Intergenic
chr4	8266046	8266399	Spt6_peak_8800	134	.	8266046	8266399	0	1	353	8266038	Intergenic
chr3	17139553	17139921	Spt6_peak_7266	151	.	17139553	17139921	0	1	368	17139552	Intergenic
chr1	17091093	17092335	Spt6_peak_1815	529	.	17091093	17092335	0	1	1242	17091092	Intergenic
chr1	21429137	21430273	Spt6_peak_2323	407	.	21429137	21430273	0	1	1136	21429135	Intergenic
chr2	17487889	17488960	Spt6_peak_5248	478	.	17487889	17488960	0	1	1071	17487888	Intergenic
chr1	23031542	23032612	Spt6_peak_2521	221	.	23031542	23032612	0	1	1070	23031540	Intergenic
chr1	10723344	10724030	Spt6_peak_1432	233	.	10723344	10724030	0	1	686	10723343	Intergenic
chr2	9691932	9692409	Spt6_peak_4293	34	.	9691932	9692409	0	1	477	9691923	Intergenic
chr5	8469355	8469998	Spt6_peak_11274	692	.	8469355	8469998	0	1	643	8469347	Intergenic
chr4	5252178	5252871	Spt6_peak_8495	505	.	5252178	5252871	0	1	693	5252173	Intergenic
chr3	7880631	7881117	Spt6_peak_6613	258	.	7880631	7881117	0	1	486	7880624	Intergenic
chr2	6390295	6390681	Spt6_peak_3856	235	.	6390295	6390681	0	1	386	6390289	Intergenic
chr4	8634101	8634552	Spt6_peak_8846	364	.	8634101	8634552	0	1	451	8634093	Intergenic
chr2	560125	560575	Spt6_peak_3557	307	.	560125	560575	0	1	450	560120	Intergenic
chr1	21507501	21508105	Spt6_peak_2331	589	.	21507501	21508105	0	1	604	21507499	Intergenic
chr5	19625109	19625608	Spt6_peak_12220	152	.	19625109	19625608	0	1	499	19625108	Intergenic
chr3	5729115	5729521	Spt6_peak_6350	107	.	5729115	5729521	0	1	406	5729110	Intergenic
chr3	4726738	4727303	Spt6_peak_6205	197	.	4726738	4727303	0	1	565	4726734	Intergenic
chr3	10339587	10340096	Spt6_peak_6935	732	.	10339587	10340096	0	1	509	10339586	Intergenic
chr1	2656887	2658072	Spt6_peak_377	418	.	2656887	2658072	0	1	1185	2656885	Intergenic
chr2	429064	429487	Spt6_peak_3541	147	.	429064	429487	0	1	423	429060	Intergenic
chr4	14333218	14333857	Spt6_peak_9531	434	.	14333218	14333857	0	1	639	14333217	Intergenic
chr3	15954457	15954893	Spt6_peak_7133	91	.	15954457	15954893	0	1	436	15954456	Intergenic
chr5	8897345	8897943	Spt6_peak_11327	59	.	8897345	8897943	0	1	598	8897337	Intergenic
chr2	16921414	16921746	Spt6_peak_5178	147	.	16921414	16921746	0	1	332	16921413	Intergenic
chr2	905170	905766	Spt6_peak_3593	446	.	905170	905766	0	1	596	905161	Intergenic
chr2	18091745	18092291	Spt6_peak_5311	854	.	18091745	18092291	0	1	546	18091744	Intergenic
chr4	1337547	1338340	Spt6_peak_8341	297	.	1337547	1338340	0	1	793	1337546	Intergenic
chr1	17278407	17280100	Spt6_peak_1832	252	.	17278407	17280100	0	1	1693	17278406	Intergenic
chr3	20763748	20764079	Spt6_peak_7780	212	.	20763748	20764079	0	1	331	20763746	Intergenic
chr5	4507989	4508720	Spt6_peak_10738	1258	.	4507989	4508720	0	1	731	4507985	Intergenic
chr3	16569974	16570372	Spt6_peak_7198	371	.	16569974	16570372	0	1	398	16569973	Intergenic
chr2	904175	904841	Spt6_peak_3592	330	.	904175	904841	0	1	666	904166	Intergenic
chr1	1184581	1185026	Spt6_peak_178	219	.	1184581	1185026	0	1	445	1184580	Intergenic
chr3	10781208	10782147	Spt6_peak_6977	491	.	10781208	10782147	0	1	939	10781207	Intergenic
chr1	21524852	21525155	Spt6_peak_2335	145	.	21524852	21525155	0	1	303	21524850	Intergenic
chr1	20311642	20312137	Spt6_peak_2197	701	.	20311642	20312137	0	1	495	20311640	Intergenic
chr3	18069884	18070374	Spt6_peak_7378	600	.	18069884	18070374	0	1	490	18069883	Intergenic
chr1	25452865	25453170	Spt6_peak_2794	44	.	25452865	25453170	0	1	305	25452863	Intergenic
chr5	17742051	17742680	Spt6_peak_11948	330	.	17742051	17742680	0	1	629	17742050	Intergenic
chr4	5167871	5168312	Spt6_peak_8484	99	.	5167871	5168312	0	1	441	5167866	Intergenic
chr3	128680	129226	Spt6_peak_5558	30	.	128680	129226	0	1	546	128679	Intergenic
chr4	6479396	6479802	Spt6_peak_8604	114	.	6479396	6479802	0	1	406	6479390	Intergenic
chr3	22366477	22366834	Spt6_peak_7998	32	.	22366477	22366834	0	1	357	22366475	Intergenic
chr3	7279990	7280373	Spt6_peak_6558	43	.	7279990	7280373	0	1	383	7279983	Intergenic
chr4	1373116	1374059	Spt6_peak_8345	461	.	1373116	1374059	0	1	943	1373115	Intergenic
chr1	15935021	15935924	Spt6_peak_1752	812	.	15935021	15935924	0	1	903	15935020	Intergenic
chr1	7722339	7722687	Spt6_peak_1047	132	.	7722339	7722687	0	1	348	7722332	Intergenic
chr3	17140010	17140397	Spt6_peak_7267	147	.	17140010	17140397	0	1	387	17140009	Intergenic
chr3	2971233	2971661	Spt6_peak_5959	118	.	2971233	2971661	0	1	428	2971231	Intergenic
chr5	24001787	24002252	Spt6_peak_12745	71	.	24001787	24002252	0	1	465	24001785	Intergenic
chr1	11661839	11662202	Spt6_peak_1547	48	.	11661839	11662202	0	1	363	11661838	Intergenic
chr5	250701	251130	Spt6_peak_10152	370	.	250701	251130	0	1	429	250699	Intergenic
chr1	26196888	26197433	Spt6_peak_2891	402	.	26196888	26197433	0	1	545	26196886	Intergenic
chr1	19336147	19336502	Spt6_peak_2063	198	.	19336147	19336502	0	1	355	19336146	Intergenic
chr5	8037424	8037873	Spt6_peak_11221	217	.	8037424	8037873	0	1	449	8037416	Intergenic
chr5	7829084	7829689	Spt6_peak_11192	429	.	7829084	7829689	0	1	605	7829077	Intergenic
chr1	11661085	11661575	Spt6_peak_1546	180	.	11661085	11661575	0	1	490	11661084	Intergenic
chr1	7364838	7365250	Spt6_peak_1005	193	.	7364838	7365250	0	1	412	7364831	Intergenic
chr1	24240269	24241689	Spt6_peak_2666	236	.	24240269	24241689	0	1	1420	24240267	Intergenic
chr1	5680109	5680441	Spt6_peak_772	84	.	5680109	5680441	0	1	332	5680104	Intergenic
chr1	6140517	6141024	Spt6_peak_844	227	.	6140517	6141024	0	1	507	6140511	Intergenic
chr3	16201347	16201819	Spt6_peak_7172	538	.	16201347	16201819	0	1	472	16201346	Intergenic
chr5	9939975	9940318	Spt6_peak_11441	51	.	9939975	9940318	0	1	343	9939966	Intergenic
chr4	8345462	8345890	Spt6_peak_8817	701	.	8345462	8345890	0	1	428	8345454	Intergenic
chr1	17873995	17874481	Spt6_peak_1895	355	.	17873995	17874481	0	1	486	17873994	Intergenic
chr1	1441279	1441822	Spt6_peak_219	259	.	1441279	1441822	0	1	543	1441278	Intergenic
chr4	17080882	17081189	Spt6_peak_9909	67	.	17080882	17081189	0	1	307	17080881	Intergenic
chr2	16004871	16005370	Spt6_peak_5026	71	.	16004871	16005370	0	1	499	16004870	Intergenic
chr2	6402360	6402791	Spt6_peak_3863	117	.	6402360	6402791	0	1	431	6402354	Intergenic
chr1	76788	77743	Spt6_peak_12	396	.	76788	77743	0	1	955	76781	Intergenic
chr4	9675655	9676023	Spt6_peak_8974	133	.	9675655	9676023	0	1	368	9675646	Intergenic
chr1	9852582	9853046	Spt6_peak_1323	253	.	9852582	9853046	0	1	464	9852573	Intergenic
chr5	20575839	20576139	Spt6_peak_12317	95	.	20575839	20576139	0	1	300	20575837	Intergenic
chr3	22661241	22661673	Spt6_peak_8034	53	.	22661241	22661673	0	1	432	22661239	Intergenic
chr5	13418782	13419130	Spt6_peak_11522	151	.	13418782	13419130	0	1	348	13418781	Intergenic
chr3	20260157	20260649	Spt6_peak_7693	611	.	20260157	20260649	0	1	492	20260155	Intergenic
chr5	21164970	21165567	Spt6_peak_12394	385	.	21164970	21165567	0	1	597	21164968	Intergenic
chr5	1516044	1516488	Spt6_peak_10319	393	.	1516044	1516488	0	1	444	1516043	Intergenic
chr2	14596452	14596869	Spt6_peak_4865	208	.	14596452	14596869	0	1	417	14596451	Intergenic
chr4	2566521	2566887	Spt6_peak_8437	307	.	2566521	2566887	0	1	366	2566519	Intergenic
chr5	20249900	20250622	Spt6_peak_12276	597	.	20249900	20250622	0	1	722	20249898	Intergenic
chr2	11549528	11550450	Spt6_peak_4507	643	.	11549528	11550450	0	1	922	11549527	Intergenic
chr2	8016110	8016875	Spt6_peak_4052	336	.	8016110	8016875	0	1	765	8016102	Intergenic
chr5	20314546	20315047	Spt6_peak_12287	146	.	20314546	20315047	0	1	501	20314544	Intergenic
chr2	6952954	6953350	Spt6_peak_3919	61	.	6952954	6953350	0	1	396	6952948	Intergenic
chr5	21158508	21158913	Spt6_peak_12392	80	.	21158508	21158913	0	1	405	21158506	Intergenic
chr3	5727931	5728518	Spt6_peak_6349	207	.	5727931	5728518	0	1	587	5727926	Intergenic
chr3	5867265	5868472	Spt6_peak_6375	377	.	5867265	5868472	0	1	1207	5867260	Intergenic
chr2	6186402	6187431	Spt6_peak_3844	362	.	6186402	6187431	0	1	1029	6186396	Intergenic
chr3	1923863	1924348	Spt6_peak_5794	303	.	1923863	1924348	0	1	485	1923862	Intergenic
chr5	19951442	19952711	Spt6_peak_12247	361	.	19951442	19952711	0	1	1269	19951441	Intergenic
chr2	7633312	7633729	Spt6_peak_4008	227	.	7633312	7633729	0	1	417	7633305	Intergenic
chr1	17611621	17612031	Spt6_peak_1868	201	.	17611621	17612031	0	1	410	17611620	Intergenic
chr1	22408830	22409178	Spt6_peak_2456	126	.	22408830	22409178	0	1	348	22408828	Intergenic
chr1	29002223	29002689	Spt6_peak_3270	274	.	29002223	29002689	0	1	466	29002221	Intergenic
chr5	0	1949	Spt6_peak_10126	586	.	0	1949	0	1	1949	0	Intergenic
chr2	7766422	7766900	Spt6_peak_4029	395	.	7766422	7766900	0	1	478	7766415	Intergenic
chr1	19809516	19810208	Spt6_peak_2103	446	.	19809516	19810208	0	1	692	19809515	Intergenic
chr1	9177310	9177759	Spt6_peak_1231	103	.	9177310	9177759	0	1	449	9177301	Intergenic
chr4	2568551	2568887	Spt6_peak_8439	232	.	2568551	2568887	0	1	336	2568549	Intergenic
chr3	8345365	8345755	Spt6_peak_6670	71	.	8345365	8345755	0	1	390	8345357	Intergenic
chr2	8017585	8017950	Spt6_peak_4053	85	.	8017585	8017950	0	1	365	8017577	Intergenic
chr5	15821044	15821599	Spt6_peak_11705	142	.	15821044	15821599	0	1	555	15821043	Intergenic
chr1	6379425	6379936	Spt6_peak_881	329	.	6379425	6379936	0	1	511	6379419	Intergenic
chr5	20675082	20675802	Spt6_peak_12330	269	.	20675082	20675802	0	1	720	20675080	Intergenic
chr1	634061	634458	Spt6_peak_97	160	.	634061	634458	0	1	397	634055	Intergenic
chr5	23431134	23431739	Spt6_peak_12672	654	.	23431134	23431739	0	1	605	23431132	Intergenic
chr1	24956683	24957099	Spt6_peak_2749	232	.	24956683	24957099	0	1	416	24956681	Intergenic
chr1	26110875	26111486	Spt6_peak_2877	346	.	26110875	26111486	0	1	611	26110873	Intergenic
chr3	21130443	21131017	Spt6_peak_7839	324	.	21130443	21131017	0	1	574	21130441	Intergenic
chr5	23775369	23775764	Spt6_peak_12721	146	.	23775369	23775764	0	1	395	23775367	Intergenic
chr1	21740529	21741089	Spt6_peak_2359	232	.	21740529	21741089	0	1	560	21740527	Intergenic
chr5	22642707	22643218	Spt6_peak_12578	580	.	22642707	22643218	0	1	511	22642705	Intergenic
chr3	18843253	18843721	Spt6_peak_7483	248	.	18843253	18843721	0	1	468	18843252	Intergenic
chr5	3815109	3815520	Spt6_peak_10622	272	.	3815109	3815520	0	1	411	3815106	Intergenic
chr5	15828218	15829297	Spt6_peak_11707	446	.	15828218	15829297	0	1	1079	15828217	Intergenic
chr2	6985757	6986152	Spt6_peak_3921	142	.	6985757	6986152	0	1	395	6985751	Intergenic
chr2	1017507	1017812	Spt6_peak_3603	202	.	1017507	1017812	0	1	305	1017506	Intergenic
chr4	6091015	6091459	Spt6_peak_8568	232	.	6091015	6091459	0	1	444	6091009	Intergenic
chr5	18776842	18777181	Spt6_peak_12068	174	.	18776842	18777181	0	1	339	18776841	Intergenic
chr1	20432870	20433352	Spt6_peak_2212	329	.	20432870	20433352	0	1	482	20432868	Intergenic
chr1	20432123	20432435	Spt6_peak_2211	156	.	20432123	20432435	0	1	312	20432121	Intergenic
chr2	9529977	9530402	Spt6_peak_4264	84	.	9529977	9530402	0	1	425	9529968	Intergenic
chr4	2605807	2606261	Spt6_peak_8447	222	.	2605807	2606261	0	1	454	2605805	Intergenic
chr3	9787963	9788510	Spt6_peak_6851	410	.	9787963	9788510	0	1	547	9787954	Intergenic
chr1	11103736	11104298	Spt6_peak_1475	312	.	11103736	11104298	0	1	562	11103735	Intergenic
chr5	250036	250369	Spt6_peak_10151	232	.	250036	250369	0	1	333	250034	Intergenic
chr3	17656237	17656725	Spt6_peak_7333	162	.	17656237	17656725	0	1	488	17656236	Intergenic
chr3	12457185	12457664	Spt6_peak_7059	231	.	12457185	12457664	0	1	479	12457184	Intergenic
chr3	7845132	7845530	Spt6_peak_6603	197	.	7845132	7845530	0	1	398	7845125	Intergenic
chr5	2957031	2958365	Spt6_peak_10504	182	.	2957031	2958365	0	1	1334	2957029	Intergenic
chr1	4966969	4967423	Spt6_peak_683	160	.	4966969	4967423	0	1	454	4966965	Intergenic
chr1	22260936	22261705	Spt6_peak_2440	799	.	22260936	22261705	0	1	769	22260934	Intergenic
chr2	8641527	8641860	Spt6_peak_4126	210	.	8641527	8641860	0	1	333	8641519	Intergenic
chr3	20685603	20686119	Spt6_peak_7761	73	.	20685603	20686119	0	1	516	20685601	Intergenic
chr2	7161100	7161604	Spt6_peak_3941	63	.	7161100	7161604	0	1	504	7161093	Intergenic
chr5	1514993	1515442	Spt6_peak_10318	360	.	1514993	1515442	0	1	449	1514992	Intergenic
chr3	16072730	16073221	Spt6_peak_7158	75	.	16072730	16073221	0	1	491	16072729	Intergenic
chr1	21610501	21610979	Spt6_peak_2347	51	.	21610501	21610979	0	1	478	21610499	Intergenic
chr5	14994243	14994591	Spt6_peak_11644	210	.	14994243	14994591	0	1	348	14994242	Intergenic
chr2	1018826	1019559	Spt6_peak_3604	174	.	1018826	1019559	0	1	733	1018825	Intergenic
chr1	4326176	4326726	Spt6_peak_602	898	.	4326176	4326726	0	1	550	4326172	Intergenic
chr1	20112672	20113481	Spt6_peak_2164	147	.	20112672	20113481	0	1	809	20112670	Intergenic
chr5	21169586	21170261	Spt6_peak_12395	245	.	21169586	21170261	0	1	675	21169584	Intergenic
chr2	1620375	1620830	Spt6_peak_3665	95	.	1620375	1620830	0	1	455	1620374	Intergenic
chr3	18859863	18860389	Spt6_peak_7484	253	.	18859863	18860389	0	1	526	18859862	Intergenic
chr1	4524845	4526106	Spt6_peak_638	869	.	4524845	4526106	0	1	1261	4524841	Intergenic
chr3	17437145	17437672	Spt6_peak_7299	238	.	17437145	17437672	0	1	527	17437144	Intergenic
chr2	254044	254530	Spt6_peak_3504	354	.	254044	254530	0	1	486	254042	Intergenic
chr2	6398131	6398766	Spt6_peak_3861	121	.	6398131	6398766	0	1	635	6398125	Intergenic
chr2	11739713	11740244	Spt6_peak_4528	260	.	11739713	11740244	0	1	531	11739712	Intergenic
chr1	7023071	7023821	Spt6_peak_964	54	.	7023071	7023821	0	1	750	7023064	Intergenic
chr3	20539330	20540256	Spt6_peak_7736	330	.	20539330	20540256	0	1	926	20539328	Intergenic
chr1	8728521	8729012	Spt6_peak_1164	177	.	8728521	8729012	0	1	491	8728513	Intergenic
chr5	20701383	20701842	Spt6_peak_12334	64	.	20701383	20701842	0	1	459	20701381	Intergenic
chr3	8209447	8210314	Spt6_peak_6656	114	.	8209447	8210314	0	1	867	8209439	Intergenic
chr3	1601114	1601573	Spt6_peak_5753	422	.	1601114	1601573	0	1	459	1601113	Intergenic
chr3	19133747	19134078	Spt6_peak_7523	51	.	19133747	19134078	0	1	331	19133746	Intergenic
chr5	596320	596998	Spt6_peak_10193	141	.	596320	596998	0	1	678	596315	Intergenic
chr3	5835132	5835792	Spt6_peak_6368	862	.	5835132	5835792	0	1	660	5835127	Intergenic
chr1	22887859	22888159	Spt6_peak_2512	113	.	22887859	22888159	0	1	300	22887857	Intergenic
chr4	8347056	8347518	Spt6_peak_8818	183	.	8347056	8347518	0	1	462	8347048	Intergenic
chr3	22699693	22700202	Spt6_peak_8039	100	.	22699693	22700202	0	1	509	22699691	Intergenic
chr2	6043750	6044385	Spt6_peak_3840	302	.	6043750	6044385	0	1	635	6043744	Intergenic
chr1	21365401	21365758	Spt6_peak_2316	248	.	21365401	21365758	0	1	357	21365399	Intergenic
chr2	2218534	2218850	Spt6_peak_3713	95	.	2218534	2218850	0	1	316	2218532	Intergenic
chr3	16787400	16788122	Spt6_peak_7222	197	.	16787400	16788122	0	1	722	16787399	Intergenic
chr2	163222	163603	Spt6_peak_3485	194	.	163222	163603	0	1	381	163221	Intergenic
chr2	10291381	10291780	Spt6_peak_4350	190	.	10291381	10291780	0	1	399	10291380	Intergenic
chr5	6982152	6982749	Spt6_peak_11069	280	.	6982152	6982749	0	1	597	6982146	Intergenic
chr2	8997847	8998227	Spt6_peak_4182	218	.	8997847	8998227	0	1	380	8997839	Intergenic
chr1	29611422	29611746	Spt6_peak_3352	122	.	29611422	29611746	0	1	324	29611420	Intergenic
chr3	16840354	16840769	Spt6_peak_7232	165	.	16840354	16840769	0	1	415	16840353	Intergenic
chr1	26561239	26561643	Spt6_peak_2945	180	.	26561239	26561643	0	1	404	26561237	Intergenic
chr5	20609132	20609743	Spt6_peak_12321	244	.	20609132	20609743	0	1	611	20609130	Intergenic
chr2	10588639	10589021	Spt6_peak_4383	151	.	10588639	10589021	0	1	382	10588638	Intergenic
chr1	20131513	20131871	Spt6_peak_2170	348	.	20131513	20131871	0	1	358	20131511	Intergenic
chr2	19242937	19243355	Spt6_peak_5477	255	.	19242937	19243355	0	1	418	19242936	Intergenic
chr1	4334125	4334657	Spt6_peak_604	554	.	4334125	4334657	0	1	532	4334121	Intergenic
chr5	20313501	20313962	Spt6_peak_12286	95	.	20313501	20313962	0	1	461	20313499	Intergenic
chr2	11075834	11076389	Spt6_peak_4439	403	.	11075834	11076389	0	1	555	11075833	Intergenic
chr3	6073224	6073781	Spt6_peak_6400	174	.	6073224	6073781	0	1	557	6073218	Intergenic
chr2	1585976	1586583	Spt6_peak_3660	330	.	1585976	1586583	0	1	607	1585975	Intergenic
chr2	6944983	6945352	Spt6_peak_3914	71	.	6944983	6945352	0	1	369	6944977	Intergenic
chr4	17081717	17082303	Spt6_peak_9910	73	.	17081717	17082303	0	1	586	17081716	Intergenic
chr3	10262193	10262838	Spt6_peak_6925	131	.	10262193	10262838	0	1	645	10262192	Intergenic
chr2	8569610	8570016	Spt6_peak_4119	201	.	8569610	8570016	0	1	406	8569602	Intergenic
chr2	7237537	7238084	Spt6_peak_3950	401	.	7237537	7238084	0	1	547	7237530	Intergenic
chr2	152420	152935	Spt6_peak_3483	208	.	152420	152935	0	1	515	152419	Intergenic
chr4	9308611	9308919	Spt6_peak_8921	59	.	9308611	9308919	0	1	308	9308602	Intergenic
chr1	21392516	21392970	Spt6_peak_2321	118	.	21392516	21392970	0	1	454	21392514	Intergenic
chr3	21322563	21323160	Spt6_peak_7865	316	.	21322563	21323160	0	1	597	21322561	Intergenic
chr2	7661279	7661747	Spt6_peak_4013	99	.	7661279	7661747	0	1	468	7661272	Intergenic
chr3	21323219	21323828	Spt6_peak_7866	68	.	21323219	21323828	0	1	609	21323217	Intergenic
chr4	16326007	16326648	Spt6_peak_9809	91	.	16326007	16326648	0	1	641	16326006	Intergenic
chr2	8957336	8958031	Spt6_peak_4171	637	.	8957336	8958031	0	1	695	8957328	Intergenic
chr5	8896062	8896663	Spt6_peak_11326	147	.	8896062	8896663	0	1	601	8896054	Intergenic
chr1	29263292	29264078	Spt6_peak_3299	253	.	29263292	29264078	0	1	786	29263290	Intergenic
chr3	42893	43339	Spt6_peak_5541	360	.	42893	43339	0	1	446	42889	Intergenic
chr3	11481679	11482218	Spt6_peak_7036	147	.	11481679	11482218	0	1	539	11481678	Intergenic
chr2	2080281	2080744	Spt6_peak_3704	176	.	2080281	2080744	0	1	463	2080279	Intergenic
chr1	431135	431490	Spt6_peak_68	233	.	431135	431490	0	1	355	431131	Intergenic
chr1	23884436	23885468	Spt6_peak_2632	196	.	23884436	23885468	0	1	1032	23884434	Intergenic
chr2	14594758	14595149	Spt6_peak_4864	296	.	14594758	14595149	0	1	391	14594757	Intergenic
chr5	14272696	14273577	Spt6_peak_11591	295	.	14272696	14273577	0	1	881	14272695	Intergenic
chr1	18110183	18111494	Spt6_peak_1922	190	.	18110183	18111494	0	1	1311	18110182	Intergenic
chr1	18549365	18549949	Spt6_peak_1968	324	.	18549365	18549949	0	1	584	18549364	Intergenic
chr5	5701118	5701811	Spt6_peak_10888	330	.	5701118	5701811	0	1	693	5701113	Intergenic
chr1	16924671	16925737	Spt6_peak_1800	221	.	16924671	16925737	0	1	1066	16924670	Intergenic
chr4	11138724	11139367	Spt6_peak_9137	290	.	11138724	11139367	0	1	643	11138723	Intergenic
chr1	29984189	29984841	Spt6_peak_3407	222	.	29984189	29984841	0	1	652	29984187	Intergenic
chr5	19026292	19026797	Spt6_peak_12116	421	.	19026292	19026797	0	1	505	19026291	Intergenic
chr5	15912904	15913474	Spt6_peak_11715	290	.	15912904	15913474	0	1	570	15912903	Intergenic
chr5	20208903	20209834	Spt6_peak_12272	385	.	20208903	20209834	0	1	931	20208901	Intergenic
chr1	25332090	25332707	Spt6_peak_2782	179	.	25332090	25332707	0	1	617	25332088	Intergenic
chr1	12958404	12958862	Spt6_peak_1683	72	.	12958404	12958862	0	1	458	12958403	Intergenic
chr2	6153553	6155003	Spt6_peak_3842	263	.	6153553	6155003	0	1	1450	6153547	Intergenic
chr2	18797317	18797681	Spt6_peak_5409	147	.	18797317	18797681	0	1	364	18797316	Intergenic
chr1	20125070	20126130	Spt6_peak_2167	230	.	20125070	20126130	0	1	1060	20125068	Intergenic
chr1	7665510	7665965	Spt6_peak_1041	476	.	7665510	7665965	0	1	455	7665503	Intergenic
chr3	18790991	18791591	Spt6_peak_7476	1112	.	18790991	18791591	0	1	600	18790990	Intergenic
chr3	105630	105932	Spt6_peak_5556	154	.	105630	105932	0	1	302	105629	Intergenic
chr5	14589701	14590251	Spt6_peak_11608	621	.	14589701	14590251	0	1	550	14589700	Intergenic
chr4	12435577	12435899	Spt6_peak_9291	138	.	12435577	12435899	0	1	322	12435576	Intergenic
chr2	17344546	17345294	Spt6_peak_5228	414	.	17344546	17345294	0	1	748	17344545	Intergenic
chr5	18777707	18778089	Spt6_peak_12069	169	.	18777707	18778089	0	1	382	18777706	Intergenic
chr5	7780658	7781154	Spt6_peak_11182	333	.	7780658	7781154	0	1	496	7780651	Intergenic
chr5	22512091	22512635	Spt6_peak_12562	75	.	22512091	22512635	0	1	544	22512089	Intergenic
chr4	12862460	12862788	Spt6_peak_9352	242	.	12862460	12862788	0	1	328	12862459	Intergenic
chr5	7272541	7272942	Spt6_peak_11112	291	.	7272541	7272942	0	1	401	7272534	Intergenic
chr5	20527651	20527953	Spt6_peak_12306	204	.	20527651	20527953	0	1	302	20527649	Intergenic
chr3	18069087	18069605	Spt6_peak_7377	385	.	18069087	18069605	0	1	518	18069086	Intergenic
chr1	433568	434012	Spt6_peak_70	396	.	433568	434012	0	1	444	433564	Intergenic
chr3	18756737	18757387	Spt6_peak_7473	232	.	18756737	18757387	0	1	650	18756736	Intergenic
chr5	9094432	9094909	Spt6_peak_11350	81	.	9094432	9094909	0	1	477	9094423	Intergenic
chr1	6009366	6009896	Spt6_peak_827	340	.	6009366	6009896	0	1	530	6009360	Intergenic
chr4	5168371	5168822	Spt6_peak_8485	120	.	5168371	5168822	0	1	451	5168366	Intergenic
chr2	1822441	1822741	Spt6_peak_3681	70	.	1822441	1822741	0	1	300	1822440	Intergenic
chr2	2331219	2331871	Spt6_peak_3730	78	.	2331219	2331871	0	1	652	2331217	Intergenic
chr3	8343529	8343980	Spt6_peak_6669	409	.	8343529	8343980	0	1	451	8343521	Intergenic
chr5	6341649	6342044	Spt6_peak_10965	275	.	6341649	6342044	0	1	395	6341643	Intergenic
chr1	12054848	12055483	Spt6_peak_1597	167	.	12054848	12055483	0	1	635	12054847	Intergenic
chr3	11510044	11510532	Spt6_peak_7041	232	.	11510044	11510532	0	1	488	11510043	Intergenic
chr2	1965849	1966236	Spt6_peak_3694	147	.	1965849	1966236	0	1	387	1965848	Intergenic
chr3	22660204	22660764	Spt6_peak_8033	207	.	22660204	22660764	0	1	560	22660202	Intergenic
chr3	17352742	17353219	Spt6_peak_7293	374	.	17352742	17353219	0	1	477	17352741	Intergenic
chr5	9877336	9878045	Spt6_peak_11438	809	.	9877336	9878045	0	1	709	9877327	Intergenic
chr2	16865961	16866383	Spt6_peak_5173	156	.	16865961	16866383	0	1	422	16865960	Intergenic
chr2	1585381	1585708	Spt6_peak_3659	151	.	1585381	1585708	0	1	327	1585380	Intergenic
chr1	8272258	8272710	Spt6_peak_1115	109	.	8272258	8272710	0	1	452	8272250	Intergenic
chr3	6772286	6772613	Spt6_peak_6483	119	.	6772286	6772613	0	1	327	6772280	Intergenic
chr2	9057032	9057437	Spt6_peak_4195	319	.	9057032	9057437	0	1	405	9057023	Intergenic
chr1	22166261	22166673	Spt6_peak_2428	390	.	22166261	22166673	0	1	412	22166259	Intergenic
chr3	17579761	17580495	Spt6_peak_7322	246	.	17579761	17580495	0	1	734	17579760	Intergenic
chr1	26425381	26425981	Spt6_peak_2928	330	.	26425381	26425981	0	1	600	26425379	Intergenic
chr3	8976800	8977348	Spt6_peak_6740	198	.	8976800	8977348	0	1	548	8976792	Intergenic
chr2	7238305	7238882	Spt6_peak_3951	390	.	7238305	7238882	0	1	577	7238298	Intergenic
chr4	11216409	11216856	Spt6_peak_9147	763	.	11216409	11216856	0	1	447	11216408	Intergenic
chr4	6132454	6132925	Spt6_peak_8572	148	.	6132454	6132925	0	1	471	6132448	Intergenic
chr1	18437050	18437443	Spt6_peak_1956	448	.	18437050	18437443	0	1	393	18437049	Intergenic
chr4	2607847	2608270	Spt6_peak_8448	99	.	2607847	2608270	0	1	423	2607845	Intergenic
chr1	8789435	8790343	Spt6_peak_1174	434	.	8789435	8790343	0	1	908	8789427	Intergenic
chr4	11137360	11137798	Spt6_peak_9136	238	.	11137360	11137798	0	1	438	11137359	Intergenic
chr3	9739187	9739772	Spt6_peak_6845	1090	.	9739187	9739772	0	1	585	9739178	Intergenic
chr5	18717618	18717976	Spt6_peak_12055	126	.	18717618	18717976	0	1	358	18717617	Intergenic
chr4	475929	476271	Spt6_peak_8211	247	.	475929	476271	0	1	342	475925	Intergenic
chr2	7907211	7907558	Spt6_peak_4042	330	.	7907211	7907558	0	1	347	7907204	Intergenic
chr3	22662265	22662578	Spt6_peak_8035	189	.	22662265	22662578	0	1	313	22662263	Intergenic
chr2	1926465	1927084	Spt6_peak_3688	211	.	1926465	1927084	0	1	619	1926464	Intergenic
chr5	9648833	9649180	Spt6_peak_11409	92	.	9648833	9649180	0	1	347	9648824	Intergenic
chr2	4314211	4314772	Spt6_peak_3768	143	.	4314211	4314772	0	1	561	4314207	Intergenic
chr3	9768936	9769655	Spt6_peak_6849	490	.	9768936	9769655	0	1	719	9768927	Intergenic
chr5	6212286	6212941	Spt6_peak_10955	423	.	6212286	6212941	0	1	655	6212280	Intergenic
chr3	16732167	16732640	Spt6_peak_7211	442	.	16732167	16732640	0	1	473	16732166	Intergenic
chr1	17825102	17825891	Spt6_peak_1886	106	.	17825102	17825891	0	1	789	17825101	Intergenic
chr3	19532874	19533243	Spt6_peak_7594	90	.	19532874	19533243	0	1	369	19532873	Intergenic
chr2	6665932	6666276	Spt6_peak_3886	141	.	6665932	6666276	0	1	344	6665926	Intergenic
chr3	12670308	12670911	Spt6_peak_7064	306	.	12670308	12670911	0	1	603	12670307	Intergenic
chr1	29589816	29590494	Spt6_peak_3346	263	.	29589816	29590494	0	1	678	29589814	Intergenic
chr3	23157488	23158028	Spt6_peak_8108	63	.	23157488	23158028	0	1	540	23157486	Intergenic
chr5	8538477	8539263	Spt6_peak_11280	586	.	8538477	8539263	0	1	786	8538469	Intergenic
chr3	14233430	14233902	Spt6_peak_7077	412	.	14233430	14233902	0	1	472	14233429	Intergenic
chr1	13027758	13028314	Spt6_peak_1691	262	.	13027758	13028314	0	1	556	13027757	Intergenic
chr2	7073082	7073785	Spt6_peak_3929	217	.	7073082	7073785	0	1	703	7073075	Intergenic
chr1	19428595	19429182	Spt6_peak_2068	360	.	19428595	19429182	0	1	587	19428594	Intergenic
chr3	14761741	14763216	Spt6_peak_7082	781	.	14761741	14763216	0	1	1475	14761740	Intergenic
chr3	10718165	10718506	Spt6_peak_6965	263	.	10718165	10718506	0	1	341	10718164	Intergenic
chr4	1938527	1939054	Spt6_peak_8386	286	.	1938527	1939054	0	1	527	1938526	Intergenic
chr5	112669	113126	Spt6_peak_10134	706	.	112669	113126	0	1	457	112668	Intergenic
chr5	14253366	14253727	Spt6_peak_11589	97	.	14253366	14253727	0	1	361	14253365	Intergenic
chr3	20808587	20809392	Spt6_peak_7788	147	.	20808587	20809392	0	1	805	20808585	Intergenic
chr4	1506901	1507305	Spt6_peak_8368	180	.	1506901	1507305	0	1	404	1506900	Intergenic
chr3	11140907	11141212	Spt6_peak_7018	119	.	11140907	11141212	0	1	305	11140906	Intergenic
chr3	16114339	16114893	Spt6_peak_7165	242	.	16114339	16114893	0	1	554	16114338	Intergenic
chr3	8211628	8211986	Spt6_peak_6657	78	.	8211628	8211986	0	1	358	8211620	Intergenic
chr5	9983675	9984219	Spt6_peak_11446	413	.	9983675	9984219	0	1	544	9983666	Intergenic
chr1	25261025	25261325	Spt6_peak_2772	99	.	25261025	25261325	0	1	300	25261023	Intergenic
chr2	14417035	14417409	Spt6_peak_4841	147	.	14417035	14417409	0	1	374	14417034	Intergenic
chr3	986125	986686	Spt6_peak_5672	1399	.	986125	986686	0	1	561	986116	Intergenic
chr2	7632455	7633032	Spt6_peak_4007	427	.	7632455	7633032	0	1	577	7632448	Intergenic
chr3	19088740	19089071	Spt6_peak_7516	173	.	19088740	19089071	0	1	331	19088739	Intergenic
chr4	1289009	1289490	Spt6_peak_8334	110	.	1289009	1289490	0	1	481	1289008	Intergenic
chr5	9486709	9487014	Spt6_peak_11396	126	.	9486709	9487014	0	1	305	9486700	Intergenic
chr4	9317741	9318144	Spt6_peak_8924	385	.	9317741	9318144	0	1	403	9317732	Intergenic
chr1	22447183	22447660	Spt6_peak_2461	188	.	22447183	22447660	0	1	477	22447181	Intergenic
chr4	131956	132335	Spt6_peak_8157	85	.	131956	132335	0	1	379	131955	Intergenic
chr3	848750	849406	Spt6_peak_5664	232	.	848750	849406	0	1	656	848742	Intergenic
chr5	22840868	22841522	Spt6_peak_12603	309	.	22840868	22841522	0	1	654	22840866	Intergenic
chr2	7905835	7906336	Spt6_peak_4041	336	.	7905835	7906336	0	1	501	7905828	Intergenic
chr3	9681488	9682047	Spt6_peak_6835	336	.	9681488	9682047	0	1	559	9681479	Intergenic
chr2	13866187	13866532	Spt6_peak_4776	111	.	13866187	13866532	0	1	345	13866186	Intergenic
chr2	13374443	13375373	Spt6_peak_4719	371	.	13374443	13375373	0	1	930	13374442	Intergenic
chr3	17566426	17567029	Spt6_peak_7317	218	.	17566426	17567029	0	1	603	17566425	Intergenic
chr2	6180325	6180745	Spt6_peak_3843	126	.	6180325	6180745	0	1	420	6180319	Intergenic
chr3	18757900	18758399	Spt6_peak_7474	313	.	18757900	18758399	0	1	499	18757899	Intergenic
chr2	323982	324473	Spt6_peak_3520	581	.	323982	324473	0	1	491	323979	Intergenic
chr4	14288047	14288483	Spt6_peak_9525	491	.	14288047	14288483	0	1	436	14288046	Intergenic
chr4	10633391	10633885	Spt6_peak_9088	203	.	10633391	10633885	0	1	494	10633390	Intergenic
chr3	19391877	19392498	Spt6_peak_7572	390	.	19391877	19392498	0	1	621	19391876	Intergenic
chr1	12466128	12466428	Spt6_peak_1644	71	.	12466128	12466428	0	1	300	12466127	Intergenic
chr1	12138519	12139047	Spt6_peak_1608	472	.	12138519	12139047	0	1	528	12138518	Intergenic
chr4	10998243	10998927	Spt6_peak_9128	407	.	10998243	10998927	0	1	684	10998242	Intergenic
chr1	8204718	8205571	Spt6_peak_1107	452	.	8204718	8205571	0	1	853	8204710	Intergenic
chr5	6205664	6206377	Spt6_peak_10954	469	.	6205664	6206377	0	1	713	6205658	Intergenic
chr5	18627128	18627822	Spt6_peak_12044	242	.	18627128	18627822	0	1	694	18627127	Intergenic
chr3	23108796	23109130	Spt6_peak_8097	212	.	23108796	23109130	0	1	334	23108794	Intergenic
chr3	11483000	11483412	Spt6_peak_7037	248	.	11483000	11483412	0	1	412	11482999	Intergenic
chr3	17516550	17516998	Spt6_peak_7312	319	.	17516550	17516998	0	1	448	17516549	Intergenic
chr1	23940757	23941117	Spt6_peak_2638	314	.	23940757	23941117	0	1	360	23940755	Intergenic
chr3	21008230	21008736	Spt6_peak_7816	254	.	21008230	21008736	0	1	506	21008228	Intergenic
chr4	8537265	8537725	Spt6_peak_8838	390	.	8537265	8537725	0	1	460	8537257	Intergenic
chr1	26343440	26343781	Spt6_peak_2913	49	.	26343440	26343781	0	1	341	26343438	Intergenic
chr3	10904735	10905235	Spt6_peak_6991	44	.	10904735	10905235	0	1	500	10904734	Intergenic
chr5	22514051	22514355	Spt6_peak_12563	54	.	22514051	22514355	0	1	304	22514049	Intergenic
chr1	20024081	20024660	Spt6_peak_2152	370	.	20024081	20024660	0	1	579	20024079	Intergenic
chr2	266150	266555	Spt6_peak_3506	188	.	266150	266555	0	1	405	266148	Intergenic
chr5	20526791	20527192	Spt6_peak_12305	128	.	20526791	20527192	0	1	401	20526789	Intergenic
chr3	15780545	15781118	Spt6_peak_7119	518	.	15780545	15781118	0	1	573	15780544	Intergenic
chr1	10802777	10803344	Spt6_peak_1450	92	.	10802777	10803344	0	1	567	10802776	Intergenic
chr2	16560333	16560660	Spt6_peak_5126	232	.	16560333	16560660	0	1	327	16560332	Intergenic
chr5	18500515	18500887	Spt6_peak_12030	169	.	18500515	18500887	0	1	372	18500514	Intergenic
chr4	154393	154877	Spt6_peak_8160	53	.	154393	154877	0	1	484	154392	Intergenic
chr1	21215753	21216388	Spt6_peak_2304	78	.	21215753	21216388	0	1	635	21215751	Intergenic
chr1	22562984	22563589	Spt6_peak_2470	90	.	22562984	22563589	0	1	605	22562982	Intergenic
chr5	20743561	20744172	Spt6_peak_12341	193	.	20743561	20744172	0	1	611	20743559	Intergenic
chr3	16006004	16006539	Spt6_peak_7141	167	.	16006004	16006539	0	1	535	16006003	Intergenic
chr1	20412085	20412682	Spt6_peak_2206	626	.	20412085	20412682	0	1	597	20412083	Intergenic
chr3	4283150	4283537	Spt6_peak_6131	85	.	4283150	4283537	0	1	387	4283146	Intergenic
chr1	13148144	13148691	Spt6_peak_1705	301	.	13148144	13148691	0	1	547	13148143	Intergenic
chr3	22364755	22365065	Spt6_peak_7997	99	.	22364755	22365065	0	1	310	22364753	Intergenic
chr1	19171530	19172031	Spt6_peak_2039	390	.	19171530	19172031	0	1	501	19171529	Intergenic
chr1	3412788	3413445	Spt6_peak_504	303	.	3412788	3413445	0	1	657	3412785	Intergenic
chr3	2848413	2849841	Spt6_peak_5942	682	.	2848413	2849841	0	1	1428	2848411	Intergenic
chr2	11043079	11043629	Spt6_peak_4428	467	.	11043079	11043629	0	1	550	11043078	Intergenic
chr1	9373255	9373866	Spt6_peak_1251	200	.	9373255	9373866	0	1	611	9373246	Intergenic
chr5	22093161	22093763	Spt6_peak_12500	731	.	22093161	22093763	0	1	602	22093159	Intergenic
chr3	4497470	4497836	Spt6_peak_6172	296	.	4497470	4497836	0	1	366	4497466	Intergenic
chr4	14545850	14546757	Spt6_peak_9557	538	.	14545850	14546757	0	1	907	14545849	Intergenic
chr4	9575303	9575823	Spt6_peak_8950	216	.	9575303	9575823	0	1	520	9575294	Intergenic
chr3	16158003	16158671	Spt6_peak_7166	280	.	16158003	16158671	0	1	668	16158002	Intergenic
chr1	12594594	12595409	Spt6_peak_1663	160	.	12594594	12595409	0	1	815	12594593	Intergenic
chr1	4061312	4062030	Spt6_peak_574	372	.	4061312	4062030	0	1	718	4061308	Intergenic
chr2	1927257	1927705	Spt6_peak_3689	192	.	1927257	1927705	0	1	448	1927256	Intergenic
chr4	865309	865687	Spt6_peak_8264	205	.	865309	865687	0	1	378	865301	Intergenic
chr5	3372799	3373452	Spt6_peak_10551	321	.	3372799	3373452	0	1	653	3372796	Intergenic
chr3	16568073	16568942	Spt6_peak_7197	136	.	16568073	16568942	0	1	869	16568072	Intergenic
chr1	18437815	18438414	Spt6_peak_1957	330	.	18437815	18438414	0	1	599	18437814	Intergenic
chr3	20143882	20144289	Spt6_peak_7681	485	.	20143882	20144289	0	1	407	20143880	Intergenic
chr3	14750115	14750755	Spt6_peak_7081	564	.	14750115	14750755	0	1	640	14750114	Intergenic
chr3	4282217	4282827	Spt6_peak_6130	48	.	4282217	4282827	0	1	610	4282213	Intergenic
chr2	18676172	18676795	Spt6_peak_5397	78	.	18676172	18676795	0	1	623	18676171	Intergenic
chr4	10011037	10011402	Spt6_peak_9015	197	.	10011037	10011402	0	1	365	10011036	Intergenic
chr2	6667959	6668340	Spt6_peak_3887	189	.	6667959	6668340	0	1	381	6667953	Intergenic
chr4	10351847	10352204	Spt6_peak_9054	237	.	10351847	10352204	0	1	357	10351846	Intergenic
chr5	19081236	19081593	Spt6_peak_12122	154	.	19081236	19081593	0	1	357	19081235	Intergenic
chr3	10399343	10399758	Spt6_peak_6943	60	.	10399343	10399758	0	1	415	10399342	Intergenic
chr4	10992806	10993291	Spt6_peak_9127	112	.	10992806	10993291	0	1	485	10992805	Intergenic
chr1	13030148	13030554	Spt6_peak_1693	151	.	13030148	13030554	0	1	406	13030147	Intergenic
chr3	11140199	11140550	Spt6_peak_7017	58	.	11140199	11140550	0	1	351	11140198	Intergenic
chr3	16906235	16906601	Spt6_peak_7239	107	.	16906235	16906601	0	1	366	16906234	Intergenic
chr5	8622423	8622971	Spt6_peak_11290	99	.	8622423	8622971	0	1	548	8622415	Intergenic
chr5	20804295	20804696	Spt6_peak_12350	155	.	20804295	20804696	0	1	401	20804293	Intergenic
chr2	215105	215520	Spt6_peak_3497	307	.	215105	215520	0	1	415	215103	Intergenic
chr2	16973242	16973896	Spt6_peak_5185	212	.	16973242	16973896	0	1	654	16973241	Intergenic
chr4	11765024	11765367	Spt6_peak_9206	198	.	11765024	11765367	0	1	343	11765023	Intergenic
chr1	258394	258933	Spt6_peak_41	223	.	258394	258933	0	1	539	258392	Intergenic
chr3	10980297	10980905	Spt6_peak_7000	288	.	10980297	10980905	0	1	608	10980296	Intergenic
chr1	23152463	23152824	Spt6_peak_2532	166	.	23152463	23152824	0	1	361	23152461	Intergenic
chr5	7934733	7935200	Spt6_peak_11203	198	.	7934733	7935200	0	1	467	7934726	Intergenic
chr3	23156726	23157138	Spt6_peak_8107	216	.	23156726	23157138	0	1	412	23156724	Intergenic
chr1	18386086	18386391	Spt6_peak_1949	51	.	18386086	18386391	0	1	305	18386085	Intergenic
chr5	9648239	9648687	Spt6_peak_11408	446	.	9648239	9648687	0	1	448	9648230	Intergenic
chr4	1507783	1508091	Spt6_peak_8369	168	.	1507783	1508091	0	1	308	1507782	Intergenic
chr5	22094069	22094480	Spt6_peak_12501	145	.	22094069	22094480	0	1	411	22094067	Intergenic
chr3	11097101	11097585	Spt6_peak_7009	227	.	11097101	11097585	0	1	484	11097100	Intergenic
chr1	25728627	25729016	Spt6_peak_2826	498	.	25728627	25729016	0	1	389	25728625	Intergenic
chr3	4281265	4281632	Spt6_peak_6129	56	.	4281265	4281632	0	1	367	4281261	Intergenic
chr1	21470079	21470533	Spt6_peak_2327	552	.	21470079	21470533	0	1	454	21470077	Intergenic
chr4	6560118	6560530	Spt6_peak_8610	139	.	6560118	6560530	0	1	412	6560112	Intergenic
chr1	291005	291419	Spt6_peak_46	137	.	291005	291419	0	1	414	291003	Intergenic
chr1	4966173	4966676	Spt6_peak_682	156	.	4966173	4966676	0	1	503	4966169	Intergenic
chr2	6799084	6799647	Spt6_peak_3899	160	.	6799084	6799647	0	1	563	6799078	Intergenic
chr4	5928040	5928375	Spt6_peak_8553	68	.	5928040	5928375	0	1	335	5928035	Intergenic
chr5	19174734	19175039	Spt6_peak_12136	63	.	19174734	19175039	0	1	305	19174733	Intergenic
chr1	25640838	25641400	Spt6_peak_2814	48	.	25640838	25641400	0	1	562	25640836	Intergenic
chr3	11271677	11272029	Spt6_peak_7029	165	.	11271677	11272029	0	1	352	11271676	Intergenic
chr3	15915539	15915920	Spt6_peak_7131	167	.	15915539	15915920	0	1	381	15915538	Intergenic
chr5	1731291	1731818	Spt6_peak_10350	508	.	1731291	1731818	0	1	527	1731290	Intergenic
chr3	16193077	16193644	Spt6_peak_7169	336	.	16193077	16193644	0	1	567	16193076	Intergenic
chr2	1112197	1113019	Spt6_peak_3619	188	.	1112197	1113019	0	1	822	1112196	Intergenic
chr5	7553987	7554382	Spt6_peak_11151	390	.	7553987	7554382	0	1	395	7553980	Intergenic
chr3	3664253	3664730	Spt6_peak_6049	144	.	3664253	3664730	0	1	477	3664250	Intergenic
chr1	10701254	10701647	Spt6_peak_1428	305	.	10701254	10701647	0	1	393	10701253	Intergenic
chr5	9818805	9819209	Spt6_peak_11431	197	.	9818805	9819209	0	1	404	9818796	Intergenic
chr3	18545439	18545867	Spt6_peak_7458	69	.	18545439	18545867	0	1	428	18545438	Intergenic
chr5	16907926	16908352	Spt6_peak_11842	185	.	16907926	16908352	0	1	426	16907925	Intergenic
chr3	17429503	17429923	Spt6_peak_7298	168	.	17429503	17429923	0	1	420	17429502	Intergenic
chr4	11415660	11416239	Spt6_peak_9169	636	.	11415660	11416239	0	1	579	11415659	Intergenic
chr4	2496859	2497277	Spt6_peak_8428	74	.	2496859	2497277	0	1	418	2496857	Intergenic
chr3	7274566	7274885	Spt6_peak_6556	121	.	7274566	7274885	0	1	319	7274559	Intergenic
chr5	10214339	10214724	Spt6_peak_11457	253	.	10214339	10214724	0	1	385	10214338	Intergenic
chr5	10240267	10240665	Spt6_peak_11458	479	.	10240267	10240665	0	1	398	10240266	Intergenic
chr5	23240502	23240946	Spt6_peak_12651	288	.	23240502	23240946	0	1	444	23240500	Intergenic
chr3	6793667	6794226	Spt6_peak_6488	155	.	6793667	6794226	0	1	559	6793661	Intergenic
chr1	11128810	11129344	Spt6_peak_1478	163	.	11128810	11129344	0	1	534	11128809	Intergenic
chr3	5651071	5651454	Spt6_peak_6330	165	.	5651071	5651454	0	1	383	5651066	Intergenic
chr1	10512666	10513192	Spt6_peak_1408	301	.	10512666	10513192	0	1	526	10512665	Intergenic
chr4	9737401	9737910	Spt6_peak_8980	677	.	9737401	9737910	0	1	509	9737392	Intergenic
chr3	20686451	20686990	Spt6_peak_7762	248	.	20686451	20686990	0	1	539	20686449	Intergenic
chr3	17332186	17332820	Spt6_peak_7288	1024	.	17332186	17332820	0	1	634	17332185	Intergenic
chr5	16549531	16550761	Spt6_peak_11792	165	.	16549531	16550761	0	1	1230	16549530	Intergenic
chr2	5865399	5865942	Spt6_peak_3827	275	.	5865399	5865942	0	1	543	5865394	Intergenic
chr2	623656	624279	Spt6_peak_3566	776	.	623656	624279	0	1	623	623650	Intergenic
chr5	8611574	8612000	Spt6_peak_11287	187	.	8611574	8612000	0	1	426	8611566	Intergenic
chr1	9203808	9204291	Spt6_peak_1235	620	.	9203808	9204291	0	1	483	9203799	Intergenic
chr3	16055855	16056397	Spt6_peak_7153	746	.	16055855	16056397	0	1	542	16055854	Intergenic
chr3	23117413	23118205	Spt6_peak_8099	223	.	23117413	23118205	0	1	792	23117411	Intergenic
chr1	5055896	5056508	Spt6_peak_699	489	.	5055896	5056508	0	1	612	5055891	Intergenic
chr2	1821386	1822047	Spt6_peak_3680	399	.	1821386	1822047	0	1	661	1821385	Intergenic
chr2	7844394	7844824	Spt6_peak_4034	151	.	7844394	7844824	0	1	430	7844387	Intergenic
chr1	25641607	25642008	Spt6_peak_2815	296	.	25641607	25642008	0	1	401	25641605	Intergenic
chr5	16681031	16681641	Spt6_peak_11805	573	.	16681031	16681641	0	1	610	16681030	Intergenic
chr3	2138210	2138516	Spt6_peak_5829	72	.	2138210	2138516	0	1	306	2138208	Intergenic
chr3	18795711	18796429	Spt6_peak_7477	285	.	18795711	18796429	0	1	718	18795710	Intergenic
chr5	17003416	17003917	Spt6_peak_11851	193	.	17003416	17003917	0	1	501	17003415	Intergenic
chr5	20426544	20426910	Spt6_peak_12297	348	.	20426544	20426910	0	1	366	20426542	Intergenic
chr5	3372145	3372467	Spt6_peak_10550	168	.	3372145	3372467	0	1	322	3372142	Intergenic
chr5	9487092	9487474	Spt6_peak_11397	179	.	9487092	9487474	0	1	382	9487083	Intergenic
chr1	17323800	17324180	Spt6_peak_1843	118	.	17323800	17324180	0	1	380	17323799	Intergenic
chr5	23592529	23593042	Spt6_peak_12699	545	.	23592529	23593042	0	1	513	23592527	Intergenic
chr1	8016321	8016738	Spt6_peak_1082	152	.	8016321	8016738	0	1	417	8016313	Intergenic
chr2	11058043	11058606	Spt6_peak_4432	276	.	11058043	11058606	0	1	563	11058042	Intergenic
chr5	16970545	16971100	Spt6_peak_11849	95	.	16970545	16971100	0	1	555	16970544	Intergenic
chr4	2288347	2289082	Spt6_peak_8400	631	.	2288347	2289082	0	1	735	2288345	Intergenic
chr1	3361852	3362285	Spt6_peak_492	170	.	3361852	3362285	0	1	433	3361849	Intergenic
chr3	4635089	4635535	Spt6_peak_6192	171	.	4635089	4635535	0	1	446	4635085	Intergenic
chr3	3538758	3539103	Spt6_peak_6031	66	.	3538758	3539103	0	1	345	3538755	Intergenic
chr3	22377974	22378281	Spt6_peak_8002	55	.	22377974	22378281	0	1	307	22377972	Intergenic
chr4	1232357	1232930	Spt6_peak_8328	157	.	1232357	1232930	0	1	573	1232356	Intergenic
chr5	5383092	5383462	Spt6_peak_10844	212	.	5383092	5383462	0	1	370	5383087	Intergenic
chr2	16333394	16333882	Spt6_peak_5083	369	.	16333394	16333882	0	1	488	16333393	Intergenic
chr5	9281883	9282299	Spt6_peak_11371	122	.	9281883	9282299	0	1	416	9281874	Intergenic
chr5	8241239	8241772	Spt6_peak_11240	408	.	8241239	8241772	0	1	533	8241231	Intergenic
chr4	7322212	7322988	Spt6_peak_8701	354	.	7322212	7322988	0	1	776	7322205	Intergenic
chr1	20685567	20686053	Spt6_peak_2239	72	.	20685567	20686053	0	1	486	20685565	Intergenic
chr1	7973313	7974046	Spt6_peak_1079	47	.	7973313	7974046	0	1	733	7973306	Intergenic
chr2	16834046	16834713	Spt6_peak_5167	114	.	16834046	16834713	0	1	667	16834045	Intergenic
chr3	17495126	17495751	Spt6_peak_7309	151	.	17495126	17495751	0	1	625	17495125	Intergenic
chr2	7581201	7581627	Spt6_peak_3996	278	.	7581201	7581627	0	1	426	7581194	Intergenic
chr4	6955061	6955405	Spt6_peak_8658	76	.	6955061	6955405	0	1	344	6955055	Intergenic
chr5	5114915	5115332	Spt6_peak_10813	91	.	5114915	5115332	0	1	417	5114910	Intergenic
chr3	5277951	5278320	Spt6_peak_6277	259	.	5277951	5278320	0	1	369	5277946	Intergenic
chr5	19189200	19189618	Spt6_peak_12140	245	.	19189200	19189618	0	1	418	19189199	Intergenic
chr5	19464933	19465242	Spt6_peak_12200	156	.	19464933	19465242	0	1	309	19464932	Intergenic
chr3	22570441	22570868	Spt6_peak_8017	129	.	22570441	22570868	0	1	427	22570439	Intergenic
chr4	7444321	7444823	Spt6_peak_8709	202	.	7444321	7444823	0	1	502	7444314	Intergenic
chr3	19134633	19134944	Spt6_peak_7524	117	.	19134633	19134944	0	1	311	19134632	Intergenic
chr4	7923361	7923759	Spt6_peak_8763	147	.	7923361	7923759	0	1	398	7923354	Intergenic
chr1	8740558	8740945	Spt6_peak_1166	138	.	8740558	8740945	0	1	387	8740550	Intergenic
chr1	12907581	12907899	Spt6_peak_1681	54	.	12907581	12907899	0	1	318	12907580	Intergenic
chr5	17190771	17191406	Spt6_peak_11875	254	.	17190771	17191406	0	1	635	17190770	Intergenic
chr3	11162641	11163173	Spt6_peak_7021	331	.	11162641	11163173	0	1	532	11162640	Intergenic
chr2	8566664	8567126	Spt6_peak_4118	401	.	8566664	8567126	0	1	462	8566656	Intergenic
chr1	23509387	23510616	Spt6_peak_2571	283	.	23509387	23510616	0	1	1229	23509385	Intergenic
chr1	22167622	22167963	Spt6_peak_2429	207	.	22167622	22167963	0	1	341	22167620	Intergenic
chr5	19364378	19364853	Spt6_peak_12180	265	.	19364378	19364853	0	1	475	19364377	Intergenic
chr4	10351186	10351489	Spt6_peak_9053	156	.	10351186	10351489	0	1	303	10351185	Intergenic
chr3	16187651	16188015	Spt6_peak_7168	92	.	16187651	16188015	0	1	364	16187650	Intergenic
chr2	11721597	11722575	Spt6_peak_4526	221	.	11721597	11722575	0	1	978	11721596	Intergenic
chr5	2275922	2276578	Spt6_peak_10410	1380	.	2275922	2276578	0	1	656	2275920	Intergenic
chr3	11393897	11394531	Spt6_peak_7035	574	.	11393897	11394531	0	1	634	11393896	Intergenic
chr5	18948526	18948937	Spt6_peak_12102	452	.	18948526	18948937	0	1	411	18948525	Intergenic
chr2	8560319	8560855	Spt6_peak_4117	98	.	8560319	8560855	0	1	536	8560311	Intergenic
chr2	8956798	8957098	Spt6_peak_4170	79	.	8956798	8957098	0	1	300	8956790	Intergenic
chr5	15927328	15927652	Spt6_peak_11717	103	.	15927328	15927652	0	1	324	15927327	Intergenic
chr5	18171907	18172498	Spt6_peak_11997	384	.	18171907	18172498	0	1	591	18171906	Intergenic
chr2	6548481	6548781	Spt6_peak_3878	69	.	6548481	6548781	0	1	300	6548475	Intergenic
chr3	17401767	17402095	Spt6_peak_7296	165	.	17401767	17402095	0	1	328	17401766	Intergenic
chr5	15258935	15259499	Spt6_peak_11662	377	.	15258935	15259499	0	1	564	15258934	Intergenic
chr2	8202749	8203160	Spt6_peak_4072	143	.	8202749	8203160	0	1	411	8202741	Intergenic
chr3	23115587	23115898	Spt6_peak_8098	106	.	23115587	23115898	0	1	311	23115585	Intergenic
chr4	11447098	11447830	Spt6_peak_9172	237	.	11447098	11447830	0	1	732	11447097	Intergenic
chr1	18338330	18338775	Spt6_peak_1943	82	.	18338330	18338775	0	1	445	18338329	Intergenic
chr1	6592953	6593344	Spt6_peak_904	173	.	6592953	6593344	0	1	391	6592947	Intergenic
chr1	19743606	19744567	Spt6_peak_2099	1048	.	19743606	19744567	0	1	961	19743605	Intergenic
chr5	20296392	20296833	Spt6_peak_12281	208	.	20296392	20296833	0	1	441	20296390	Intergenic
chr3	20930315	20930626	Spt6_peak_7808	174	.	20930315	20930626	0	1	311	20930313	Intergenic
chr3	9123572	9123903	Spt6_peak_6754	118	.	9123572	9123903	0	1	331	9123563	Intergenic
chr3	16698882	16699293	Spt6_peak_7209	153	.	16698882	16699293	0	1	411	16698881	Intergenic
chr2	9121878	9122317	Spt6_peak_4206	191	.	9121878	9122317	0	1	439	9121869	Intergenic
chr5	18132511	18132829	Spt6_peak_11994	270	.	18132511	18132829	0	1	318	18132510	Intergenic
chr5	17644331	17644648	Spt6_peak_11927	33	.	17644331	17644648	0	1	317	17644330	Intergenic
chr1	17856180	17856544	Spt6_peak_1893	197	.	17856180	17856544	0	1	364	17856179	Intergenic
chr3	10373064	10373486	Spt6_peak_6937	313	.	10373064	10373486	0	1	422	10373063	Intergenic
chr5	6460805	6461316	Spt6_peak_10983	346	.	6460805	6461316	0	1	511	6460799	Intergenic
chr2	15449036	15449953	Spt6_peak_4958	131	.	15449036	15449953	0	1	917	15449035	Intergenic
chr4	630581	631358	Spt6_peak_8235	275	.	630581	631358	0	1	777	630575	Intergenic
chr3	9713770	9714222	Spt6_peak_6842	580	.	9713770	9714222	0	1	452	9713761	Intergenic
chr2	6735723	6736873	Spt6_peak_3892	167	.	6735723	6736873	0	1	1150	6735717	Intergenic
chr1	8741179	8741776	Spt6_peak_1167	218	.	8741179	8741776	0	1	597	8741171	Intergenic
chr1	18983577	18983931	Spt6_peak_2010	151	.	18983577	18983931	0	1	354	18983576	Intergenic
chr5	23024351	23024803	Spt6_peak_12616	452	.	23024351	23024803	0	1	452	23024349	Intergenic
chr1	3063374	3063718	Spt6_peak_446	125	.	3063374	3063718	0	1	344	3063371	Intergenic
chr3	3267058	3267517	Spt6_peak_5995	132	.	3267058	3267517	0	1	459	3267055	Intergenic
chr5	16003433	16003757	Spt6_peak_11724	95	.	16003433	16003757	0	1	324	16003432	Intergenic
chr5	20127434	20127990	Spt6_peak_12269	276	.	20127434	20127990	0	1	556	20127432	Intergenic
chr4	17249273	17249794	Spt6_peak_9928	214	.	17249273	17249794	0	1	521	17249272	Intergenic
chr2	13093203	13094767	Spt6_peak_4688	313	.	13093203	13094767	0	1	1564	13093202	Intergenic
chr4	12712892	12713470	Spt6_peak_9328	279	.	12712892	12713470	0	1	578	12712891	Intergenic
chr5	21016417	21016769	Spt6_peak_12377	251	.	21016417	21016769	0	1	352	21016415	Intergenic
chr1	4621285	4621927	Spt6_peak_652	557	.	4621285	4621927	0	1	642	4621281	Intergenic
chr1	8733115	8733715	Spt6_peak_1165	318	.	8733115	8733715	0	1	600	8733107	Intergenic
chr2	1110916	1111460	Spt6_peak_3617	319	.	1110916	1111460	0	1	544	1110915	Intergenic
chr5	21223557	21224171	Spt6_peak_12406	335	.	21223557	21224171	0	1	614	21223555	Intergenic
chr3	9977397	9977954	Spt6_peak_6881	125	.	9977397	9977954	0	1	557	9977388	Intergenic
chr1	18087988	18088327	Spt6_peak_1920	110	.	18087988	18088327	0	1	339	18087987	Intergenic
chr2	1917238	1917720	Spt6_peak_3686	147	.	1917238	1917720	0	1	482	1917237	Intergenic
chr2	13160151	13161008	Spt6_peak_4696	269	.	13160151	13161008	0	1	857	13160150	Intergenic
chr4	12092853	12094073	Spt6_peak_9241	227	.	12092853	12094073	0	1	1220	12092852	Intergenic
chr1	16645764	16646111	Spt6_peak_1780	104	.	16645764	16646111	0	1	347	16645763	Intergenic
chr2	11952600	11953163	Spt6_peak_4559	258	.	11952600	11953163	0	1	563	11952599	Intergenic
chr3	5652065	5652397	Spt6_peak_6331	147	.	5652065	5652397	0	1	332	5652060	Intergenic
chr4	8465259	8466258	Spt6_peak_8832	329	.	8465259	8466258	0	1	999	8465251	Intergenic
chr3	8547237	8548107	Spt6_peak_6692	716	.	8547237	8548107	0	1	870	8547229	Intergenic
chr5	113819	114121	Spt6_peak_10135	117	.	113819	114121	0	1	302	113818	Intergenic
chr5	5155771	5156198	Spt6_peak_10817	207	.	5155771	5156198	0	1	427	5155766	Intergenic
chr2	18268500	18269225	Spt6_peak_5337	295	.	18268500	18269225	0	1	725	18268499	Intergenic
chr1	22854936	22855880	Spt6_peak_2505	371	.	22854936	22855880	0	1	944	22854934	Intergenic
chr2	14418538	14418854	Spt6_peak_4842	165	.	14418538	14418854	0	1	316	14418537	Intergenic
chr1	19712843	19713849	Spt6_peak_2096	440	.	19712843	19713849	0	1	1006	19712842	Intergenic
chr4	1447647	1448160	Spt6_peak_8360	331	.	1447647	1448160	0	1	513	1447646	Intergenic
chr2	13807705	13808346	Spt6_peak_4772	615	.	13807705	13808346	0	1	641	13807704	Intergenic
chr2	8198340	8198667	Spt6_peak_4070	59	.	8198340	8198667	0	1	327	8198332	Intergenic
chr2	8199978	8200366	Spt6_peak_4071	194	.	8199978	8200366	0	1	388	8199970	Intergenic
chr2	5923148	5923515	Spt6_peak_3830	189	.	5923148	5923515	0	1	367	5923143	Intergenic
chr4	9956079	9956569	Spt6_peak_9007	260	.	9956079	9956569	0	1	490	9956070	Intergenic
chr5	20062257	20062613	Spt6_peak_12259	103	.	20062257	20062613	0	1	356	20062255	Intergenic
chr1	29337049	29337410	Spt6_peak_3315	214	.	29337049	29337410	0	1	361	29337047	Intergenic
chr5	16160827	16161129	Spt6_peak_11736	172	.	16160827	16161129	0	1	302	16160826	Intergenic
chr1	1728910	1729210	Spt6_peak_243	78	.	1728910	1729210	0	1	300	1728909	Intergenic
chr4	1223829	1224286	Spt6_peak_8325	170	.	1223829	1224286	0	1	457	1223828	Intergenic
chr3	4262766	4263380	Spt6_peak_6125	384	.	4262766	4263380	0	1	614	4262762	Intergenic
chr4	8705681	8706091	Spt6_peak_8861	109	.	8705681	8706091	0	1	410	8705673	Intergenic
chr1	1445270	1445704	Spt6_peak_220	78	.	1445270	1445704	0	1	434	1445269	Intergenic
chr1	16886644	16887154	Spt6_peak_1794	411	.	16886644	16887154	0	1	510	16886643	Intergenic
chr5	17781555	17781953	Spt6_peak_11958	197	.	17781555	17781953	0	1	398	17781554	Intergenic
chr4	7353145	7353628	Spt6_peak_8705	545	.	7353145	7353628	0	1	483	7353138	Intergenic
chr5	7328562	7329043	Spt6_peak_11121	312	.	7328562	7329043	0	1	481	7328555	Intergenic
chr2	14951651	14952016	Spt6_peak_4895	112	.	14951651	14952016	0	1	365	14951650	Intergenic
chr1	7312964	7313336	Spt6_peak_997	388	.	7312964	7313336	0	1	372	7312957	Intergenic
chr5	2579466	2579858	Spt6_peak_10440	188	.	2579466	2579858	0	1	392	2579464	Intergenic
chr1	12684627	12685199	Spt6_peak_1668	311	.	12684627	12685199	0	1	572	12684626	Intergenic
chr3	18308384	18308997	Spt6_peak_7417	217	.	18308384	18308997	0	1	613	18308383	Intergenic
chr5	22673913	22674663	Spt6_peak_12583	371	.	22673913	22674663	0	1	750	22673911	Intergenic
chr5	3752044	3752693	Spt6_peak_10600	241	.	3752044	3752693	0	1	649	3752041	Intergenic
chr5	1115867	1116397	Spt6_peak_10260	465	.	1115867	1116397	0	1	530	1115866	Intergenic
chr5	12965042	12965503	Spt6_peak_11512	418	.	12965042	12965503	0	1	461	12965041	Intergenic
chr1	16467466	16467959	Spt6_peak_1772	544	.	16467466	16467959	0	1	493	16467465	Intergenic
chr2	440275	440710	Spt6_peak_3543	324	.	440275	440710	0	1	435	440271	Intergenic
chr2	16603476	16603882	Spt6_peak_5135	133	.	16603476	16603882	0	1	406	16603475	Intergenic
chr2	9470617	9470985	Spt6_peak_4253	197	.	9470617	9470985	0	1	368	9470608	Intergenic
chr1	4588691	4589112	Spt6_peak_648	105	.	4588691	4589112	0	1	421	4588687	Intergenic
chr2	16625562	16625894	Spt6_peak_5137	181	.	16625562	16625894	0	1	332	16625561	Intergenic
chr3	8623461	8624125	Spt6_peak_6702	210	.	8623461	8624125	0	1	664	8623453	Intergenic
chr5	17222063	17222397	Spt6_peak_11882	78	.	17222063	17222397	0	1	334	17222062	Intergenic
chr3	9148900	9149351	Spt6_peak_6759	258	.	9148900	9149351	0	1	451	9148891	Intergenic
chr1	11620453	11620807	Spt6_peak_1542	151	.	11620453	11620807	0	1	354	11620452	Intergenic
chr2	15140015	15140611	Spt6_peak_4924	133	.	15140015	15140611	0	1	596	15140014	Intergenic
chr2	7223912	7224444	Spt6_peak_3947	269	.	7223912	7224444	0	1	532	7223905	Intergenic
chr2	14858996	14859321	Spt6_peak_4882	123	.	14858996	14859321	0	1	325	14858995	Intergenic
chr4	6311338	6311810	Spt6_peak_8589	71	.	6311338	6311810	0	1	472	6311332	Intergenic
chr1	24353328	24354282	Spt6_peak_2685	193	.	24353328	24354282	0	1	954	24353326	Intergenic
chr1	28731630	28732097	Spt6_peak_3229	538	.	28731630	28732097	0	1	467	28731628	Intergenic
chr3	10666385	10666825	Spt6_peak_6961	119	.	10666385	10666825	0	1	440	10666384	Intergenic
chr1	24384488	24385208	Spt6_peak_2693	103	.	24384488	24385208	0	1	720	24384486	Intergenic
chr5	19027422	19028002	Spt6_peak_12117	285	.	19027422	19028002	0	1	580	19027421	Intergenic
chr3	10254927	10255273	Spt6_peak_6923	208	.	10254927	10255273	0	1	346	10254926	Intergenic
chr2	455616	456369	Spt6_peak_3547	134	.	455616	456369	0	1	753	455612	Intergenic
chr3	21329270	21329807	Spt6_peak_7867	285	.	21329270	21329807	0	1	537	21329268	Intergenic
chr1	17690324	17690740	Spt6_peak_1873	265	.	17690324	17690740	0	1	416	17690323	Intergenic
chr1	11807445	11808370	Spt6_peak_1566	629	.	11807445	11808370	0	1	925	11807444	Intergenic
chr3	16539258	16539718	Spt6_peak_7192	559	.	16539258	16539718	0	1	460	16539257	Intergenic
chr3	16700177	16700672	Spt6_peak_7210	452	.	16700177	16700672	0	1	495	16700176	Intergenic
chr4	6014584	6015555	Spt6_peak_8558	178	.	6014584	6015555	0	1	971	6014578	Intergenic
chr5	8133502	8133940	Spt6_peak_11230	505	.	8133502	8133940	0	1	438	8133494	Intergenic
chr2	18890100	18890612	Spt6_peak_5424	373	.	18890100	18890612	0	1	512	18890099	Intergenic
chr2	6036289	6036846	Spt6_peak_3838	263	.	6036289	6036846	0	1	557	6036283	Intergenic
chr5	19868247	19868898	Spt6_peak_12244	200	.	19868247	19868898	0	1	651	19868246	Intergenic
chr3	8332029	8332411	Spt6_peak_6666	274	.	8332029	8332411	0	1	382	8332021	Intergenic
chr5	6915281	6915712	Spt6_peak_11051	197	.	6915281	6915712	0	1	431	6915275	Intergenic
chr2	5542257	5542817	Spt6_peak_3798	527	.	5542257	5542817	0	1	560	5542252	Intergenic
chr3	10861474	10861830	Spt6_peak_6982	212	.	10861474	10861830	0	1	356	10861473	Intergenic
chr3	19753252	19754093	Spt6_peak_7628	184	.	19753252	19754093	0	1	841	19753251	Intergenic
chr2	9987624	9987935	Spt6_peak_4319	103	.	9987624	9987935	0	1	311	9987615	Intergenic
chr2	7072210	7072528	Spt6_peak_3928	217	.	7072210	7072528	0	1	318	7072203	Intergenic
chr5	25366702	25367062	Spt6_peak_12907	106	.	25366702	25367062	0	1	360	25366700	Intergenic
chr1	5098238	5098600	Spt6_peak_707	159	.	5098238	5098600	0	1	362	5098233	Intergenic
chr4	6054366	6054697	Spt6_peak_8564	143	.	6054366	6054697	0	1	331	6054360	Intergenic
chr5	14586921	14587276	Spt6_peak_11607	52	.	14586921	14587276	0	1	355	14586920	Intergenic
chr2	9550084	9550572	Spt6_peak_4270	242	.	9550084	9550572	0	1	488	9550075	Intergenic
chr1	7959735	7960077	Spt6_peak_1076	56	.	7959735	7960077	0	1	342	7959728	Intergenic
chr4	6698959	6699558	Spt6_peak_8624	188	.	6698959	6699558	0	1	599	6698953	Intergenic
chr3	5286301	5286847	Spt6_peak_6278	195	.	5286301	5286847	0	1	546	5286296	Intergenic
chr4	11123518	11124222	Spt6_peak_9133	114	.	11123518	11124222	0	1	704	11123517	Intergenic
chr5	22322654	22323097	Spt6_peak_12536	207	.	22322654	22323097	0	1	443	22322652	Intergenic
chr4	6016257	6016645	Spt6_peak_8559	280	.	6016257	6016645	0	1	388	6016251	Intergenic
chr3	17728537	17729000	Spt6_peak_7342	104	.	17728537	17729000	0	1	463	17728536	Intergenic
chr2	18655137	18655473	Spt6_peak_5395	79	.	18655137	18655473	0	1	336	18655136	Intergenic
chr5	9023186	9023635	Spt6_peak_11341	198	.	9023186	9023635	0	1	449	9023177	Intergenic
chr1	12591035	12591385	Spt6_peak_1662	36	.	12591035	12591385	0	1	350	12591034	Intergenic
chr2	1701338	1701745	Spt6_peak_3672	227	.	1701338	1701745	0	1	407	1701337	Intergenic
chr4	17403896	17404505	Spt6_peak_9952	198	.	17403896	17404505	0	1	609	17403895	Intergenic
chr5	24381961	24382265	Spt6_peak_12786	57	.	24381961	24382265	0	1	304	24381959	Intergenic
chr4	6092299	6092705	Spt6_peak_8569	62	.	6092299	6092705	0	1	406	6092293	Intergenic
chr1	11440915	11441446	Spt6_peak_1518	291	.	11440915	11441446	0	1	531	11440914	Intergenic
chr4	18533455	18533876	Spt6_peak_10115	188	.	18533455	18533876	0	1	421	18533454	Intergenic
chr5	8233895	8234668	Spt6_peak_11238	181	.	8233895	8234668	0	1	773	8233887	Intergenic
chr1	7392165	7392564	Spt6_peak_1014	330	.	7392165	7392564	0	1	399	7392158	Intergenic
chr5	7027333	7027791	Spt6_peak_11074	341	.	7027333	7027791	0	1	458	7027326	Intergenic
chr3	7231918	7232278	Spt6_peak_6549	115	.	7231918	7232278	0	1	360	7231911	Intergenic
chr5	9421585	9422717	Spt6_peak_11386	318	.	9421585	9422717	0	1	1132	9421576	Intergenic
chr5	19557677	19558013	Spt6_peak_12209	62	.	19557677	19558013	0	1	336	19557676	Intergenic
chr3	7703828	7704292	Spt6_peak_6591	414	.	7703828	7704292	0	1	464	7703821	Intergenic
chr4	7330782	7331619	Spt6_peak_8703	384	.	7330782	7331619	0	1	837	7330775	Intergenic
chr2	16952475	16952908	Spt6_peak_5181	305	.	16952475	16952908	0	1	433	16952474	Intergenic
chr1	25057087	25057431	Spt6_peak_2756	150	.	25057087	25057431	0	1	344	25057085	Intergenic
chr4	7526200	7526735	Spt6_peak_8725	212	.	7526200	7526735	0	1	535	7526193	Intergenic
chr4	11946295	11946685	Spt6_peak_9228	88	.	11946295	11946685	0	1	390	11946294	Intergenic
chr4	16428140	16428705	Spt6_peak_9832	247	.	16428140	16428705	0	1	565	16428139	Intergenic
chr1	7521900	7522494	Spt6_peak_1025	307	.	7521900	7522494	0	1	594	7521893	Intergenic
chr5	3688432	3688859	Spt6_peak_10593	459	.	3688432	3688859	0	1	427	3688429	Intergenic
chr5	14628226	14628874	Spt6_peak_11610	263	.	14628226	14628874	0	1	648	14628225	Intergenic
chr2	18891059	18891389	Spt6_peak_5425	92	.	18891059	18891389	0	1	330	18891058	Intergenic
chr2	9978771	9979078	Spt6_peak_4318	110	.	9978771	9979078	0	1	307	9978762	Intergenic
chr5	8404869	8405292	Spt6_peak_11260	396	.	8404869	8405292	0	1	423	8404861	Intergenic
chr4	7330007	7330321	Spt6_peak_8702	92	.	7330007	7330321	0	1	314	7330000	Intergenic
chr2	16003448	16003872	Spt6_peak_5025	330	.	16003448	16003872	0	1	424	16003447	Intergenic
chr2	6738232	6738690	Spt6_peak_3893	92	.	6738232	6738690	0	1	458	6738226	Intergenic
chr4	663973	664682	Spt6_peak_8238	650	.	663973	664682	0	1	709	663967	Intergenic
chr1	2993344	2993908	Spt6_peak_438	67	.	2993344	2993908	0	1	564	2993342	Intergenic
chr1	25163250	25163838	Spt6_peak_2763	406	.	25163250	25163838	0	1	588	25163248	Intergenic
chr2	2321382	2322016	Spt6_peak_3727	189	.	2321382	2322016	0	1	634	2321380	Intergenic
chr4	5646800	5647494	Spt6_peak_8527	50	.	5646800	5647494	0	1	694	5646795	Intergenic
chr1	29768482	29768886	Spt6_peak_3376	122	.	29768482	29768886	0	1	404	29768480	Intergenic
chr2	9556498	9556872	Spt6_peak_4272	197	.	9556498	9556872	0	1	374	9556489	Intergenic
chr1	27710378	27710847	Spt6_peak_3097	360	.	27710378	27710847	0	1	469	27710376	Intergenic
chr5	17085272	17086228	Spt6_peak_11861	415	.	17085272	17086228	0	1	956	17085271	Intergenic
chr5	7097509	7097930	Spt6_peak_11085	446	.	7097509	7097930	0	1	421	7097502	Intergenic
chr2	8754452	8755104	Spt6_peak_4138	47	.	8754452	8755104	0	1	652	8754444	Intergenic
chr2	9947216	9947630	Spt6_peak_4313	320	.	9947216	9947630	0	1	414	9947207	Intergenic
chr1	5696238	5696638	Spt6_peak_776	154	.	5696238	5696638	0	1	400	5696233	Intergenic
chr1	17342540	17342950	Spt6_peak_1846	137	.	17342540	17342950	0	1	410	17342539	Intergenic
chr5	19175516	19176013	Spt6_peak_12137	421	.	19175516	19176013	0	1	497	19175515	Intergenic
chr2	1111554	1111954	Spt6_peak_3618	319	.	1111554	1111954	0	1	400	1111553	Intergenic
chr3	17086885	17087233	Spt6_peak_7257	134	.	17086885	17087233	0	1	348	17086884	Intergenic
chr2	2293586	2293902	Spt6_peak_3723	114	.	2293586	2293902	0	1	316	2293584	Intergenic
chr3	5453205	5453516	Spt6_peak_6302	81	.	5453205	5453516	0	1	311	5453200	Intergenic
chr1	23240029	23240768	Spt6_peak_2542	360	.	23240029	23240768	0	1	739	23240027	Intergenic
chr5	15710145	15710506	Spt6_peak_11701	81	.	15710145	15710506	0	1	361	15710144	Intergenic
chr5	5217219	5217676	Spt6_peak_10823	199	.	5217219	5217676	0	1	457	5217214	Intergenic
chr1	18048019	18048355	Spt6_peak_1915	217	.	18048019	18048355	0	1	336	18048018	Intergenic
chr2	5861174	5861746	Spt6_peak_3825	202	.	5861174	5861746	0	1	572	5861169	Intergenic
chr3	15221575	15222045	Spt6_peak_7092	119	.	15221575	15222045	0	1	470	15221574	Intergenic
chr5	9280935	9281336	Spt6_peak_11370	253	.	9280935	9281336	0	1	401	9280926	Intergenic
chr1	1881789	1882353	Spt6_peak_261	360	.	1881789	1882353	0	1	564	1881788	Intergenic
chr5	21422103	21422436	Spt6_peak_12427	110	.	21422103	21422436	0	1	333	21422101	Intergenic
chr5	10800813	10801291	Spt6_peak_11485	258	.	10800813	10801291	0	1	478	10800812	Intergenic
chr2	9486539	9486862	Spt6_peak_4257	232	.	9486539	9486862	0	1	323	9486530	Intergenic
chr3	17249329	17249785	Spt6_peak_7282	245	.	17249329	17249785	0	1	456	17249328	Intergenic
chr1	20733950	20734548	Spt6_peak_2251	447	.	20733950	20734548	0	1	598	20733948	Intergenic
chr1	5971058	5971706	Spt6_peak_820	61	.	5971058	5971706	0	1	648	5971053	Intergenic
chr5	21175514	21175965	Spt6_peak_12398	151	.	21175514	21175965	0	1	451	21175512	Intergenic
chr1	4712579	4712902	Spt6_peak_655	120	.	4712579	4712902	0	1	323	4712575	Intergenic
chr3	15508791	15509219	Spt6_peak_7107	90	.	15508791	15509219	0	1	428	15508790	Intergenic
chr2	7327307	7327679	Spt6_peak_3962	193	.	7327307	7327679	0	1	372	7327300	Intergenic
chr2	11544506	11545152	Spt6_peak_4505	360	.	11544506	11545152	0	1	646	11544505	Intergenic
chr1	11822153	11822573	Spt6_peak_1567	291	.	11822153	11822573	0	1	420	11822152	Intergenic
chr5	10653648	10654260	Spt6_peak_11480	427	.	10653648	10654260	0	1	612	10653647	Intergenic
chr5	9823038	9823529	Spt6_peak_11432	87	.	9823038	9823529	0	1	491	9823029	Intergenic
chr4	425090	425599	Spt6_peak_8202	88	.	425090	425599	0	1	509	425086	Intergenic
chr5	1816703	1817068	Spt6_peak_10360	196	.	1816703	1817068	0	1	365	1816702	Intergenic
chr2	2331988	2332527	Spt6_peak_3731	269	.	2331988	2332527	0	1	539	2331986	Intergenic
chr3	12557700	12558123	Spt6_peak_7061	158	.	12557700	12558123	0	1	423	12557699	Intergenic
chr1	19430310	19430693	Spt6_peak_2069	249	.	19430310	19430693	0	1	383	19430309	Intergenic
chr4	6890296	6890734	Spt6_peak_8651	452	.	6890296	6890734	0	1	438	6890290	Intergenic
chr5	14066027	14066930	Spt6_peak_11578	147	.	14066027	14066930	0	1	903	14066026	Intergenic
chr5	6324983	6325293	Spt6_peak_10964	74	.	6324983	6325293	0	1	310	6324977	Intergenic
chr1	28272963	28273480	Spt6_peak_3163	78	.	28272963	28273480	0	1	517	28272961	Intergenic
chr1	1613163	1613520	Spt6_peak_236	253	.	1613163	1613520	0	1	357	1613162	Intergenic
chr3	16293444	16294189	Spt6_peak_7177	274	.	16293444	16294189	0	1	745	16293443	Intergenic
chr5	14971191	14971709	Spt6_peak_11638	263	.	14971191	14971709	0	1	518	14971190	Intergenic
chr5	19555600	19555905	Spt6_peak_12208	193	.	19555600	19555905	0	1	305	19555599	Intergenic
chr1	25095698	25096120	Spt6_peak_2757	310	.	25095698	25096120	0	1	422	25095696	Intergenic
chr1	6273446	6274132	Spt6_peak_868	205	.	6273446	6274132	0	1	686	6273440	Intergenic
chr1	10702701	10703107	Spt6_peak_1429	269	.	10702701	10703107	0	1	406	10702700	Intergenic
chr3	11509213	11509596	Spt6_peak_7040	156	.	11509213	11509596	0	1	383	11509212	Intergenic
chr5	21542801	21543863	Spt6_peak_12442	375	.	21542801	21543863	0	1	1062	21542799	Intergenic
chr2	11386909	11387667	Spt6_peak_4481	140	.	11386909	11387667	0	1	758	11386908	Intergenic
chr1	26083954	26084313	Spt6_peak_2874	232	.	26083954	26084313	0	1	359	26083952	Intergenic
chr4	8503480	8503817	Spt6_peak_8834	161	.	8503480	8503817	0	1	337	8503472	Intergenic
chr3	17978384	17978715	Spt6_peak_7367	124	.	17978384	17978715	0	1	331	17978383	Intergenic
chr4	14398036	14398385	Spt6_peak_9537	74	.	14398036	14398385	0	1	349	14398035	Intergenic
chr4	30444	30810	Spt6_peak_8150	71	.	30444	30810	0	1	366	30441	Intergenic
chr5	17759815	17760197	Spt6_peak_11955	144	.	17759815	17760197	0	1	382	17759814	Intergenic
chr3	4931817	4932491	Spt6_peak_6232	746	.	4931817	4932491	0	1	674	4931813	Intergenic
chr5	20698643	20699206	Spt6_peak_12333	237	.	20698643	20699206	0	1	563	20698641	Intergenic
chr4	17213799	17214104	Spt6_peak_9921	188	.	17213799	17214104	0	1	305	17213798	Intergenic
chr1	28470752	28471388	Spt6_peak_3189	212	.	28470752	28471388	0	1	636	28470750	Intergenic
chr3	10513986	10515116	Spt6_peak_6952	250	.	10513986	10515116	0	1	1130	10513985	Intergenic
chr3	4724930	4725422	Spt6_peak_6204	147	.	4724930	4725422	0	1	492	4724926	Intergenic
chr1	18339274	18339860	Spt6_peak_1944	71	.	18339274	18339860	0	1	586	18339273	Intergenic
chr2	305666	306084	Spt6_peak_3516	485	.	305666	306084	0	1	418	305663	Intergenic
chr5	16204100	16204732	Spt6_peak_11742	147	.	16204100	16204732	0	1	632	16204099	Intergenic
chr5	3910455	3910806	Spt6_peak_10638	171	.	3910455	3910806	0	1	351	3910452	Intergenic
chr4	1140977	1141294	Spt6_peak_8313	147	.	1140977	1141294	0	1	317	1140976	Intergenic
chr5	19811951	19812365	Spt6_peak_12239	102	.	19811951	19812365	0	1	414	19811950	Intergenic
chr1	28105346	28105925	Spt6_peak_3134	636	.	28105346	28105925	0	1	579	28105344	Intergenic
chr5	1087944	1088336	Spt6_peak_10250	276	.	1087944	1088336	0	1	392	1087943	Intergenic
chr2	9557205	9557904	Spt6_peak_4273	110	.	9557205	9557904	0	1	699	9557196	Intergenic
chr4	15231907	15232417	Spt6_peak_9653	433	.	15231907	15232417	0	1	510	15231906	Intergenic
chr2	13717157	13717878	Spt6_peak_4770	232	.	13717157	13717878	0	1	721	13717156	Intergenic
chr1	1193796	1194324	Spt6_peak_182	145	.	1193796	1194324	0	1	528	1193795	Intergenic
chr2	15597061	15597491	Spt6_peak_4982	288	.	15597061	15597491	0	1	430	15597060	Intergenic
chr2	16466999	16467482	Spt6_peak_5106	718	.	16466999	16467482	0	1	483	16466998	Intergenic
chr5	10795691	10796005	Spt6_peak_11482	114	.	10795691	10796005	0	1	314	10795690	Intergenic
chr2	6944399	6944776	Spt6_peak_3913	62	.	6944399	6944776	0	1	377	6944393	Intergenic
chr2	14190480	14191016	Spt6_peak_4814	253	.	14190480	14191016	0	1	536	14190479	Intergenic
chr5	23654418	23654953	Spt6_peak_12705	843	.	23654418	23654953	0	1	535	23654416	Intergenic
chr4	1586003	1586525	Spt6_peak_8380	731	.	1586003	1586525	0	1	522	1586002	Intergenic
chr3	5780191	5780605	Spt6_peak_6357	75	.	5780191	5780605	0	1	414	5780186	Intergenic
chr1	12070705	12071322	Spt6_peak_1600	173	.	12070705	12071322	0	1	617	12070704	Intergenic
chr3	11272236	11272629	Spt6_peak_7030	62	.	11272236	11272629	0	1	393	11272235	Intergenic
chr2	13226782	13227186	Spt6_peak_4707	150	.	13226782	13227186	0	1	404	13226781	Intergenic
chr2	15511776	15512105	Spt6_peak_4972	99	.	15511776	15512105	0	1	329	15511775	Intergenic
chr1	7393070	7393390	Spt6_peak_1015	139	.	7393070	7393390	0	1	320	7393063	Intergenic
chr5	22001712	22002194	Spt6_peak_12489	256	.	22001712	22002194	0	1	482	22001710	Intergenic
chr5	14256327	14256681	Spt6_peak_11590	165	.	14256327	14256681	0	1	354	14256326	Intergenic
chr3	5862011	5862650	Spt6_peak_6374	269	.	5862011	5862650	0	1	639	5862006	Intergenic
chr2	1678502	1679221	Spt6_peak_3668	107	.	1678502	1679221	0	1	719	1678501	Intergenic
chr2	6892792	6893222	Spt6_peak_3905	232	.	6892792	6893222	0	1	430	6892786	Intergenic
chr4	8265150	8265489	Spt6_peak_8799	69	.	8265150	8265489	0	1	339	8265142	Intergenic
chr2	7659665	7660068	Spt6_peak_4012	110	.	7659665	7660068	0	1	403	7659658	Intergenic
chr5	8263019	8263503	Spt6_peak_11241	107	.	8263019	8263503	0	1	484	8263011	Intergenic
chr4	2762457	2762835	Spt6_peak_8464	335	.	2762457	2762835	0	1	378	2762455	Intergenic
chr1	5974722	5975158	Spt6_peak_821	377	.	5974722	5975158	0	1	436	5974717	Intergenic
chr3	14318193	14318807	Spt6_peak_7080	566	.	14318193	14318807	0	1	614	14318192	Intergenic
chr1	25928318	25929116	Spt6_peak_2847	280	.	25928318	25929116	0	1	798	25928316	Intergenic
chr2	11052106	11052514	Spt6_peak_4430	242	.	11052106	11052514	0	1	408	11052105	Intergenic
chr5	24994078	24994538	Spt6_peak_12854	319	.	24994078	24994538	0	1	460	24994076	Intergenic
chr3	9861664	9862096	Spt6_peak_6866	242	.	9861664	9862096	0	1	432	9861655	Intergenic
chr5	15710771	15711261	Spt6_peak_11702	117	.	15710771	15711261	0	1	490	15710770	Intergenic
chr5	7057433	7058029	Spt6_peak_11077	330	.	7057433	7058029	0	1	596	7057426	Intergenic
chr2	19071505	19072010	Spt6_peak_5460	120	.	19071505	19072010	0	1	505	19071504	Intergenic
chr5	486590	487133	Spt6_peak_10180	192	.	486590	487133	0	1	543	486586	Intergenic
chr1	21857841	21858749	Spt6_peak_2391	121	.	21857841	21858749	0	1	908	21857839	Intergenic
chr2	362397	362802	Spt6_peak_3526	205	.	362397	362802	0	1	405	362394	Intergenic
chr2	1937423	1937942	Spt6_peak_3691	426	.	1937423	1937942	0	1	519	1937422	Intergenic
chr4	17789358	17789765	Spt6_peak_9997	120	.	17789358	17789765	0	1	407	17789357	Intergenic
chr3	17019569	17019993	Spt6_peak_7254	114	.	17019569	17019993	0	1	424	17019568	Intergenic
chr2	7875183	7875547	Spt6_peak_4038	188	.	7875183	7875547	0	1	364	7875176	Intergenic
chr1	13835810	13836637	Spt6_peak_1730	408	.	13835810	13836637	0	1	827	13835809	Intergenic
chr1	18213840	18214580	Spt6_peak_1929	183	.	18213840	18214580	0	1	740	18213839	Intergenic
chr2	183905	184725	Spt6_peak_3491	119	.	183905	184725	0	1	820	183904	Intergenic
chr5	9357663	9358109	Spt6_peak_11382	308	.	9357663	9358109	0	1	446	9357654	Intergenic
chr5	18949129	18949534	Spt6_peak_12103	177	.	18949129	18949534	0	1	405	18949128	Intergenic
chr2	378505	378824	Spt6_peak_3528	173	.	378505	378824	0	1	319	378502	Intergenic
chr2	205157	205578	Spt6_peak_3495	97	.	205157	205578	0	1	421	205155	Intergenic
chr5	5786203	5786586	Spt6_peak_10902	193	.	5786203	5786586	0	1	383	5786198	Intergenic
chr2	11948610	11948945	Spt6_peak_4558	95	.	11948610	11948945	0	1	335	11948609	Intergenic
chr4	6287334	6287897	Spt6_peak_8583	156	.	6287334	6287897	0	1	563	6287328	Intergenic
chr4	17212651	17213275	Spt6_peak_9920	94	.	17212651	17213275	0	1	624	17212650	Intergenic
chr4	6874261	6874977	Spt6_peak_8649	258	.	6874261	6874977	0	1	716	6874255	Intergenic
chr5	19526241	19526610	Spt6_peak_12204	139	.	19526241	19526610	0	1	369	19526240	Intergenic
chr4	6793875	6794180	Spt6_peak_8634	139	.	6793875	6794180	0	1	305	6793869	Intergenic
chr3	20629729	20630286	Spt6_peak_7752	396	.	20629729	20630286	0	1	557	20629727	Intergenic
chr1	29336433	29336766	Spt6_peak_3314	118	.	29336433	29336766	0	1	333	29336431	Intergenic
chr5	19870737	19871103	Spt6_peak_12245	174	.	19870737	19871103	0	1	366	19870736	Intergenic
chr4	1438662	1439207	Spt6_peak_8356	232	.	1438662	1439207	0	1	545	1438661	Intergenic
chr1	10814182	10814562	Spt6_peak_1451	187	.	10814182	10814562	0	1	380	10814181	Intergenic
chr2	17635209	17635835	Spt6_peak_5267	148	.	17635209	17635835	0	1	626	17635208	Intergenic
chr2	4142138	4142662	Spt6_peak_3765	452	.	4142138	4142662	0	1	524	4142134	Intergenic
chr3	18543804	18544189	Spt6_peak_7457	97	.	18543804	18544189	0	1	385	18543803	Intergenic
chr2	6837190	6837594	Spt6_peak_3902	239	.	6837190	6837594	0	1	404	6837184	Intergenic
chr5	5647744	5648104	Spt6_peak_10879	141	.	5647744	5648104	0	1	360	5647739	Intergenic
chr4	12052377	12052982	Spt6_peak_9235	427	.	12052377	12052982	0	1	605	12052376	Intergenic
chr2	4143341	4143666	Spt6_peak_3766	165	.	4143341	4143666	0	1	325	4143337	Intergenic
chr5	16855971	16856588	Spt6_peak_11838	193	.	16855971	16856588	0	1	617	16855970	Intergenic
chr1	13837731	13838143	Spt6_peak_1731	280	.	13837731	13838143	0	1	412	13837730	Intergenic
chr1	2531298	2531910	Spt6_peak_363	255	.	2531298	2531910	0	1	612	2531296	Intergenic
chr4	1565141	1565505	Spt6_peak_8374	126	.	1565141	1565505	0	1	364	1565140	Intergenic
chr3	4453083	4453393	Spt6_peak_6165	184	.	4453083	4453393	0	1	310	4453079	Intergenic
chr3	21266978	21267559	Spt6_peak_7857	202	.	21266978	21267559	0	1	581	21266976	Intergenic
chr2	8574989	8575992	Spt6_peak_4120	518	.	8574989	8575992	0	1	1003	8574981	Intergenic
chr1	11310051	11310453	Spt6_peak_1501	254	.	11310051	11310453	0	1	402	11310050	Intergenic
chr2	2033606	2034551	Spt6_peak_3700	384	.	2033606	2034551	0	1	945	2033604	Intergenic
chr3	7636698	7637530	Spt6_peak_6583	511	.	7636698	7637530	0	1	832	7636691	Intergenic
chr4	16520464	16520923	Spt6_peak_9841	365	.	16520464	16520923	0	1	459	16520463	Intergenic
chr5	8863022	8863457	Spt6_peak_11320	65	.	8863022	8863457	0	1	435	8863014	Intergenic
chr1	19577133	19578349	Spt6_peak_2088	112	.	19577133	19578349	0	1	1216	19577132	Intergenic
chr1	18304058	18304578	Spt6_peak_1937	202	.	18304058	18304578	0	1	520	18304057	Intergenic
chr1	22163556	22164193	Spt6_peak_2427	95	.	22163556	22164193	0	1	637	22163554	Intergenic
chr1	3891965	3892313	Spt6_peak_557	209	.	3891965	3892313	0	1	348	3891962	Intergenic
chr1	18874156	18874502	Spt6_peak_2003	158	.	18874156	18874502	0	1	346	18874155	Intergenic
chr5	4165571	4166244	Spt6_peak_10676	490	.	4165571	4166244	0	1	673	4165567	Intergenic
chr5	20519752	20520124	Spt6_peak_12304	367	.	20519752	20520124	0	1	372	20519750	Intergenic
chr2	15273554	15274125	Spt6_peak_4944	115	.	15273554	15274125	0	1	571	15273553	Intergenic
chr2	5636513	5637168	Spt6_peak_3808	818	.	5636513	5637168	0	1	655	5636508	Intergenic
chr1	28470052	28470594	Spt6_peak_3188	636	.	28470052	28470594	0	1	542	28470050	Intergenic
chr5	5808658	5809018	Spt6_peak_10905	309	.	5808658	5809018	0	1	360	5808653	Intergenic
chr4	5297675	5298212	Spt6_peak_8502	525	.	5297675	5298212	0	1	537	5297670	Intergenic
chr3	21413132	21413772	Spt6_peak_7877	232	.	21413132	21413772	0	1	640	21413130	Intergenic
chr1	3061872	3062219	Spt6_peak_445	179	.	3061872	3062219	0	1	347	3061869	Intergenic
chr1	20710928	20711285	Spt6_peak_2245	110	.	20710928	20711285	0	1	357	20710926	Intergenic
chr3	5929301	5929708	Spt6_peak_6384	227	.	5929301	5929708	0	1	407	5929296	Intergenic
chr1	22890475	22890867	Spt6_peak_2513	307	.	22890475	22890867	0	1	392	22890473	Intergenic
chr5	21546777	21547507	Spt6_peak_12443	193	.	21546777	21547507	0	1	730	21546775	Intergenic
chr2	10001444	10001887	Spt6_peak_4323	380	.	10001444	10001887	0	1	443	10001443	Intergenic
chr2	8233327	8233724	Spt6_peak_4075	67	.	8233327	8233724	0	1	397	8233319	Intergenic
chr1	6588093	6588441	Spt6_peak_903	155	.	6588093	6588441	0	1	348	6588087	Intergenic
chr4	10054360	10054699	Spt6_peak_9029	187	.	10054360	10054699	0	1	339	10054359	Intergenic
chr5	15973567	15974077	Spt6_peak_11721	274	.	15973567	15974077	0	1	510	15973566	Intergenic
chr1	6905989	6906455	Spt6_peak_949	211	.	6905989	6906455	0	1	466	6905983	Intergenic
chr3	20681567	20682040	Spt6_peak_7760	183	.	20681567	20682040	0	1	473	20681565	Intergenic
chr2	7956030	7956393	Spt6_peak_4048	104	.	7956030	7956393	0	1	363	7956023	Intergenic
chr1	5681231	5682000	Spt6_peak_773	49	.	5681231	5682000	0	1	769	5681226	Intergenic
chr3	20480759	20481213	Spt6_peak_7724	188	.	20480759	20481213	0	1	454	20480757	Intergenic
chr2	6892075	6892684	Spt6_peak_3904	127	.	6892075	6892684	0	1	609	6892069	Intergenic
chr4	2121966	2122374	Spt6_peak_8392	130	.	2121966	2122374	0	1	408	2121964	Intergenic
chr4	929446	929984	Spt6_peak_8271	258	.	929446	929984	0	1	538	929437	Intergenic
chr2	4140192	4140979	Spt6_peak_3764	117	.	4140192	4140979	0	1	787	4140188	Intergenic
chr4	9598371	9598845	Spt6_peak_8953	239	.	9598371	9598845	0	1	474	9598362	Intergenic
chr2	11053158	11053580	Spt6_peak_4431	307	.	11053158	11053580	0	1	422	11053157	Intergenic
chr3	17520271	17520818	Spt6_peak_7313	694	.	17520271	17520818	0	1	547	17520270	Intergenic
chr5	10798638	10798957	Spt6_peak_11484	181	.	10798638	10798957	0	1	319	10798637	Intergenic
chr2	15791107	15791558	Spt6_peak_5005	371	.	15791107	15791558	0	1	451	15791106	Intergenic
chr2	492034	492674	Spt6_peak_3550	291	.	492034	492674	0	1	640	492030	Intergenic
chr1	22085097	22085534	Spt6_peak_2421	130	.	22085097	22085534	0	1	437	22085095	Intergenic
chr4	9732588	9732933	Spt6_peak_8978	94	.	9732588	9732933	0	1	345	9732579	Intergenic
chr5	10284064	10284417	Spt6_peak_11459	246	.	10284064	10284417	0	1	353	10284063	Intergenic
chr2	2231892	2232412	Spt6_peak_3714	214	.	2231892	2232412	0	1	520	2231890	Intergenic
chr3	9608033	9608363	Spt6_peak_6828	139	.	9608033	9608363	0	1	330	9608024	Intergenic
chr4	5230688	5231057	Spt6_peak_8494	55	.	5230688	5231057	0	1	369	5230683	Intergenic
chr3	10869599	10870118	Spt6_peak_6983	440	.	10869599	10870118	0	1	519	10869598	Intergenic
chr4	2531923	2532354	Spt6_peak_8434	168	.	2531923	2532354	0	1	431	2531921	Intergenic
chr5	8187054	8187573	Spt6_peak_11232	383	.	8187054	8187573	0	1	519	8187046	Intergenic
chr5	22356498	22356831	Spt6_peak_12542	139	.	22356498	22356831	0	1	333	22356496	Intergenic
chr3	1064050	1064394	Spt6_peak_5688	178	.	1064050	1064394	0	1	344	1064049	Intergenic
chr5	3549736	3550151	Spt6_peak_10577	98	.	3549736	3550151	0	1	415	3549733	Intergenic
chr1	20226465	20226879	Spt6_peak_2188	160	.	20226465	20226879	0	1	414	20226463	Intergenic
chr1	17841563	17841867	Spt6_peak_1889	135	.	17841563	17841867	0	1	304	17841562	Intergenic
chr3	9595296	9596050	Spt6_peak_6827	505	.	9595296	9596050	0	1	754	9595287	Intergenic
chr5	9987620	9988406	Spt6_peak_11447	271	.	9987620	9988406	0	1	786	9987611	Intergenic
chr5	17107332	17107797	Spt6_peak_11865	274	.	17107332	17107797	0	1	465	17107331	Intergenic
chr1	16413403	16413784	Spt6_peak_1769	183	.	16413403	16413784	0	1	381	16413402	Intergenic
chr5	7892828	7893783	Spt6_peak_11197	149	.	7892828	7893783	0	1	955	7892821	Intergenic
chr2	16555940	16556273	Spt6_peak_5125	217	.	16555940	16556273	0	1	333	16555939	Intergenic
chr5	17889996	17890651	Spt6_peak_11975	230	.	17889996	17890651	0	1	655	17889995	Intergenic
chr4	5257007	5257353	Spt6_peak_8497	245	.	5257007	5257353	0	1	346	5257002	Intergenic
chr2	1781309	1781869	Spt6_peak_3679	527	.	1781309	1781869	0	1	560	1781308	Intergenic
chr1	22694017	22694573	Spt6_peak_2487	123	.	22694017	22694573	0	1	556	22694015	Intergenic
chr1	20671592	20672026	Spt6_peak_2237	371	.	20671592	20672026	0	1	434	20671590	Intergenic
chr2	18387795	18388174	Spt6_peak_5357	194	.	18387795	18388174	0	1	379	18387794	Intergenic
chr3	10434187	10434858	Spt6_peak_6944	365	.	10434187	10434858	0	1	671	10434186	Intergenic
chr3	20304649	20304949	Spt6_peak_7697	162	.	20304649	20304949	0	1	300	20304647	Intergenic
chr4	6288209	6288558	Spt6_peak_8584	154	.	6288209	6288558	0	1	349	6288203	Intergenic
chr5	23953606	23954159	Spt6_peak_12731	246	.	23953606	23954159	0	1	553	23953604	Intergenic
chr1	16414101	16414568	Spt6_peak_1770	48	.	16414101	16414568	0	1	467	16414100	Intergenic
chr2	2319429	2319973	Spt6_peak_3726	273	.	2319429	2319973	0	1	544	2319427	Intergenic
chr4	9309351	9309888	Spt6_peak_8922	183	.	9309351	9309888	0	1	537	9309342	Intergenic
chr2	5588686	5589231	Spt6_peak_3805	258	.	5588686	5589231	0	1	545	5588681	Intergenic
chr1	28293124	28293700	Spt6_peak_3168	665	.	28293124	28293700	0	1	576	28293122	Intergenic
chr4	712714	713233	Spt6_peak_8248	248	.	712714	713233	0	1	519	712707	Intergenic
chr2	5598432	5599129	Spt6_peak_3806	217	.	5598432	5599129	0	1	697	5598427	Intergenic
chr4	8405070	8405504	Spt6_peak_8823	414	.	8405070	8405504	0	1	434	8405062	Intergenic
chr1	11837175	11837614	Spt6_peak_1570	183	.	11837175	11837614	0	1	439	11837174	Intergenic
chr1	19916307	19916683	Spt6_peak_2128	36	.	19916307	19916683	0	1	376	19916306	Intergenic
chr1	21873454	21874274	Spt6_peak_2394	275	.	21873454	21874274	0	1	820	21873452	Intergenic
chr1	20362927	20363383	Spt6_peak_2199	169	.	20362927	20363383	0	1	456	20362925	Intergenic
chr4	7390803	7391107	Spt6_peak_8706	143	.	7390803	7391107	0	1	304	7390796	Intergenic
chr5	25857607	25858172	Spt6_peak_12975	318	.	25857607	25858172	0	1	565	25857605	Intergenic
chr2	1461150	1461480	Spt6_peak_3642	66	.	1461150	1461480	0	1	330	1461149	Intergenic
chr2	1683684	1684239	Spt6_peak_3670	485	.	1683684	1684239	0	1	555	1683683	Intergenic
chr1	3979989	3980433	Spt6_peak_565	161	.	3979989	3980433	0	1	444	3979986	Intergenic
chr3	9697560	9698080	Spt6_peak_6838	322	.	9697560	9698080	0	1	520	9697551	Intergenic
chr5	23322976	23323353	Spt6_peak_12663	62	.	23322976	23323353	0	1	377	23322974	Intergenic
chr1	18641752	18642402	Spt6_peak_1980	100	.	18641752	18642402	0	1	650	18641751	Intergenic
chr3	11252247	11252563	Spt6_peak_7024	105	.	11252247	11252563	0	1	316	11252246	Intergenic
chr1	10023021	10023594	Spt6_peak_1355	212	.	10023021	10023594	0	1	573	10023020	Intergenic
chr4	12384472	12384848	Spt6_peak_9275	144	.	12384472	12384848	0	1	376	12384471	Intergenic
chr2	422884	423210	Spt6_peak_3539	198	.	422884	423210	0	1	326	422880	Intergenic
chr3	16813898	16814287	Spt6_peak_7228	166	.	16813898	16814287	0	1	389	16813897	Intergenic
chr2	379239	379698	Spt6_peak_3529	523	.	379239	379698	0	1	459	379236	Intergenic
chr4	13657014	13657404	Spt6_peak_9452	242	.	13657014	13657404	0	1	390	13657013	Intergenic
chr5	4139217	4139849	Spt6_peak_10670	280	.	4139217	4139849	0	1	632	4139213	Intergenic
chr1	12361418	12361908	Spt6_peak_1637	131	.	12361418	12361908	0	1	490	12361417	Intergenic
chr5	10019624	10020057	Spt6_peak_11450	71	.	10019624	10020057	0	1	433	10019623	Intergenic
chr2	19205185	19205739	Spt6_peak_5474	96	.	19205185	19205739	0	1	554	19205184	Intergenic
chr5	17267461	17267780	Spt6_peak_11889	169	.	17267461	17267780	0	1	319	17267460	Intergenic
chr1	12262989	12263332	Spt6_peak_1627	79	.	12262989	12263332	0	1	343	12262988	Intergenic
chr2	16379378	16379741	Spt6_peak_5090	280	.	16379378	16379741	0	1	363	16379377	Intergenic
chr4	12841396	12842592	Spt6_peak_9350	147	.	12841396	12842592	0	1	1196	12841395	Intergenic
chr5	16109726	16110116	Spt6_peak_11730	49	.	16109726	16110116	0	1	390	16109725	Intergenic
chr5	17826629	17827084	Spt6_peak_11967	169	.	17826629	17827084	0	1	455	17826628	Intergenic
chr2	9059454	9059759	Spt6_peak_4196	130	.	9059454	9059759	0	1	305	9059445	Intergenic
chr5	14926730	14927079	Spt6_peak_11633	34	.	14926730	14927079	0	1	349	14926729	Intergenic
chr5	16641928	16642254	Spt6_peak_11802	134	.	16641928	16642254	0	1	326	16641927	Intergenic
chr5	3595028	3595371	Spt6_peak_10584	114	.	3595028	3595371	0	1	343	3595025	Intergenic
chr2	19244944	19245552	Spt6_peak_5478	173	.	19244944	19245552	0	1	608	19244943	Intergenic
chr5	22491250	22492048	Spt6_peak_12559	167	.	22491250	22492048	0	1	798	22491248	Intergenic
chr1	18657627	18658296	Spt6_peak_1981	88	.	18657627	18658296	0	1	669	18657626	Intergenic
chr3	10199988	10200298	Spt6_peak_6915	118	.	10199988	10200298	0	1	310	10199987	Intergenic
chr3	10752987	10753414	Spt6_peak_6970	242	.	10752987	10753414	0	1	427	10752986	Intergenic
chr1	27429186	27429594	Spt6_peak_3060	352	.	27429186	27429594	0	1	408	27429184	Intergenic
chr4	2032061	2032369	Spt6_peak_8389	196	.	2032061	2032369	0	1	308	2032059	Intergenic
chr3	20330155	20330520	Spt6_peak_7705	222	.	20330155	20330520	0	1	365	20330153	Intergenic
chr3	9781345	9781700	Spt6_peak_6850	260	.	9781345	9781700	0	1	355	9781336	Intergenic
chr1	13670949	13671310	Spt6_peak_1724	160	.	13670949	13671310	0	1	361	13670948	Intergenic
chr3	12455637	12456054	Spt6_peak_7058	68	.	12455637	12456054	0	1	417	12455636	Intergenic
chr5	7824321	7824828	Spt6_peak_11190	227	.	7824321	7824828	0	1	507	7824314	Intergenic
chr2	1513222	1513613	Spt6_peak_3648	158	.	1513222	1513613	0	1	391	1513221	Intergenic
chr4	6906107	6906531	Spt6_peak_8653	79	.	6906107	6906531	0	1	424	6906101	Intergenic
chr1	10362867	10363293	Spt6_peak_1392	124	.	10362867	10363293	0	1	426	10362866	Intergenic
chr2	7535755	7536075	Spt6_peak_3983	180	.	7535755	7536075	0	1	320	7535748	Intergenic
chr3	9698901	9699320	Spt6_peak_6839	291	.	9698901	9699320	0	1	419	9698892	Intergenic
chr5	1160036	1160498	Spt6_peak_10269	487	.	1160036	1160498	0	1	462	1160035	Intergenic
chr5	9101770	9102239	Spt6_peak_11353	140	.	9101770	9102239	0	1	469	9101761	Intergenic
chr4	2508552	2508924	Spt6_peak_8430	295	.	2508552	2508924	0	1	372	2508550	Intergenic
chr2	16272589	16273342	Spt6_peak_5073	280	.	16272589	16273342	0	1	753	16272588	Intergenic
chr5	14984586	14984940	Spt6_peak_11641	103	.	14984586	14984940	0	1	354	14984585	Intergenic
chr3	18585113	18585517	Spt6_peak_7461	214	.	18585113	18585517	0	1	404	18585112	Intergenic
chr4	6723200	6723691	Spt6_peak_8629	198	.	6723200	6723691	0	1	491	6723194	Intergenic
chr5	15120833	15121211	Spt6_peak_11652	207	.	15120833	15121211	0	1	378	15120832	Intergenic
chr2	12143492	12143793	Spt6_peak_4573	118	.	12143492	12143793	0	1	301	12143491	Intergenic
chr5	20295085	20295408	Spt6_peak_12280	151	.	20295085	20295408	0	1	323	20295083	Intergenic
chr2	14553480	14554014	Spt6_peak_4855	505	.	14553480	14554014	0	1	534	14553479	Intergenic
chr4	2674028	2674660	Spt6_peak_8457	55	.	2674028	2674660	0	1	632	2674026	Intergenic
chr5	18040888	18041194	Spt6_peak_11984	110	.	18040888	18041194	0	1	306	18040887	Intergenic
chr3	5137243	5137593	Spt6_peak_6258	169	.	5137243	5137593	0	1	350	5137238	Intergenic
chr3	10139205	10139686	Spt6_peak_6904	193	.	10139205	10139686	0	1	481	10139204	Intergenic
chr4	5314457	5314849	Spt6_peak_8503	207	.	5314457	5314849	0	1	392	5314452	Intergenic
chr5	6789174	6789514	Spt6_peak_11034	134	.	6789174	6789514	0	1	340	6789168	Intergenic
chr3	22898810	22899125	Spt6_peak_8063	188	.	22898810	22899125	0	1	315	22898808	Intergenic
chr3	18310982	18311591	Spt6_peak_7418	218	.	18310982	18311591	0	1	609	18310981	Intergenic
chr5	26289425	26289853	Spt6_peak_13029	354	.	26289425	26289853	0	1	428	26289423	Intergenic
chr2	9485034	9485625	Spt6_peak_4256	85	.	9485034	9485625	0	1	591	9485025	Intergenic
chr1	23640210	23640521	Spt6_peak_2589	35	.	23640210	23640521	0	1	311	23640208	Intergenic
chr1	11117499	11117800	Spt6_peak_1477	78	.	11117499	11117800	0	1	301	11117498	Intergenic
chr1	23434986	23435526	Spt6_peak_2564	83	.	23434986	23435526	0	1	540	23434984	Intergenic
chr5	14833973	14834366	Spt6_peak_11625	207	.	14833973	14834366	0	1	393	14833972	Intergenic
chr3	18864914	18865258	Spt6_peak_7486	59	.	18864914	18865258	0	1	344	18864913	Intergenic
chr4	5783130	5783453	Spt6_peak_8541	30	.	5783130	5783453	0	1	323	5783125	Intergenic
chr5	8715292	8715970	Spt6_peak_11300	99	.	8715292	8715970	0	1	678	8715284	Intergenic
chr1	18211559	18211933	Spt6_peak_1928	57	.	18211559	18211933	0	1	374	18211558	Intergenic
chr5	26464696	26465143	Spt6_peak_13054	171	.	26464696	26465143	0	1	447	26464694	Intergenic
chr1	13192211	13192708	Spt6_peak_1707	427	.	13192211	13192708	0	1	497	13192210	Intergenic
chr5	17210311	17210961	Spt6_peak_11878	217	.	17210311	17210961	0	1	650	17210310	Intergenic
chr1	23435615	23436062	Spt6_peak_2565	114	.	23435615	23436062	0	1	447	23435613	Intergenic
chr3	11387847	11388288	Spt6_peak_7034	45	.	11387847	11388288	0	1	441	11387846	Intergenic
chr5	5749065	5749500	Spt6_peak_10896	202	.	5749065	5749500	0	1	435	5749060	Intergenic
chr3	7860014	7860437	Spt6_peak_6605	90	.	7860014	7860437	0	1	423	7860007	Intergenic
chr1	17961020	17961366	Spt6_peak_1905	91	.	17961020	17961366	0	1	346	17961019	Intergenic
chr1	11643463	11644711	Spt6_peak_1544	227	.	11643463	11644711	0	1	1248	11643462	Intergenic
chr4	10171428	10171748	Spt6_peak_9040	117	.	10171428	10171748	0	1	320	10171427	Intergenic
chr1	28994381	28994724	Spt6_peak_3267	274	.	28994381	28994724	0	1	343	28994379	Intergenic
chr1	18598953	18599320	Spt6_peak_1976	207	.	18598953	18599320	0	1	367	18598952	Intergenic
chr2	10549766	10550224	Spt6_peak_4374	232	.	10549766	10550224	0	1	458	10549765	Intergenic
chr5	4325966	4326334	Spt6_peak_10704	262	.	4325966	4326334	0	1	368	4325962	Intergenic
chr5	13925786	13926095	Spt6_peak_11569	88	.	13925786	13926095	0	1	309	13925785	Intergenic
chr4	2024082	2024815	Spt6_peak_8388	237	.	2024082	2024815	0	1	733	2024080	Intergenic
chr1	10777240	10777563	Spt6_peak_1445	114	.	10777240	10777563	0	1	323	10777239	Intergenic
chr5	1619186	1619620	Spt6_peak_10335	186	.	1619186	1619620	0	1	434	1619185	Intergenic
chr1	17299988	17300291	Spt6_peak_1839	66	.	17299988	17300291	0	1	303	17299987	Intergenic
chr1	20568921	20569221	Spt6_peak_2221	110	.	20568921	20569221	0	1	300	20568919	Intergenic
chr4	14245736	14246037	Spt6_peak_9518	169	.	14245736	14246037	0	1	301	14245735	Intergenic
chr3	18873668	18874050	Spt6_peak_7488	160	.	18873668	18874050	0	1	382	18873667	Intergenic
chr3	10225080	10225686	Spt6_peak_6921	342	.	10225080	10225686	0	1	606	10225079	Intergenic
chr3	22494409	22494935	Spt6_peak_8013	817	.	22494409	22494935	0	1	526	22494407	Intergenic
chr5	9901961	9902367	Spt6_peak_11439	144	.	9901961	9902367	0	1	406	9901952	Intergenic
chr2	15722135	15722636	Spt6_peak_4995	566	.	15722135	15722636	0	1	501	15722134	Intergenic
chr5	394534	394958	Spt6_peak_10169	302	.	394534	394958	0	1	424	394531	Intergenic
chr1	7712149	7712488	Spt6_peak_1046	178	.	7712149	7712488	0	1	339	7712142	Intergenic
chr1	20422808	20423138	Spt6_peak_2208	99	.	20422808	20423138	0	1	330	20422806	Intergenic
chr5	8439894	8440472	Spt6_peak_11266	193	.	8439894	8440472	0	1	578	8439886	Intergenic
chr3	16797860	16798540	Spt6_peak_7227	633	.	16797860	16798540	0	1	680	16797859	Intergenic
chr2	13032307	13032607	Spt6_peak_4679	160	.	13032307	13032607	0	1	300	13032306	Intergenic
chr2	5053510	5053910	Spt6_peak_3791	207	.	5053510	5053910	0	1	400	5053505	Intergenic
chr1	14004926	14005653	Spt6_peak_1734	280	.	14004926	14005653	0	1	727	14004925	Intergenic
chr2	16422690	16423063	Spt6_peak_5095	103	.	16422690	16423063	0	1	373	16422689	Intergenic
chr1	22985256	22985831	Spt6_peak_2518	428	.	22985256	22985831	0	1	575	22985254	Intergenic
chr5	18737392	18738105	Spt6_peak_12060	776	.	18737392	18738105	0	1	713	18737391	Intergenic
chr1	29380323	29380945	Spt6_peak_3323	552	.	29380323	29380945	0	1	622	29380321	Intergenic
chr3	22076443	22076888	Spt6_peak_7955	143	.	22076443	22076888	0	1	445	22076441	Intergenic
chr1	4896265	4896758	Spt6_peak_672	360	.	4896265	4896758	0	1	493	4896261	Intergenic
chr1	17305617	17306151	Spt6_peak_1840	188	.	17305617	17306151	0	1	534	17305616	Intergenic
chr4	12722991	12723712	Spt6_peak_9329	320	.	12722991	12723712	0	1	721	12722990	Intergenic
chr4	12731837	12732261	Spt6_peak_9330	274	.	12731837	12732261	0	1	424	12731836	Intergenic
chr5	14298798	14299135	Spt6_peak_11597	206	.	14298798	14299135	0	1	337	14298797	Intergenic
chr1	13590656	13591425	Spt6_peak_1723	505	.	13590656	13591425	0	1	769	13590655	Intergenic
chr5	10476611	10477000	Spt6_peak_11469	109	.	10476611	10477000	0	1	389	10476610	Intergenic
chr3	8957264	8957668	Spt6_peak_6738	239	.	8957264	8957668	0	1	404	8957256	Intergenic
chr5	20978248	20979120	Spt6_peak_12375	160	.	20978248	20979120	0	1	872	20978246	Intergenic
chr5	6635197	6635665	Spt6_peak_11012	250	.	6635197	6635665	0	1	468	6635191	Intergenic
chr2	5009134	5009636	Spt6_peak_3787	331	.	5009134	5009636	0	1	502	5009129	Intergenic
chr2	919326	919705	Spt6_peak_3594	136	.	919326	919705	0	1	379	919317	Intergenic
chr5	7728770	7729499	Spt6_peak_11175	307	.	7728770	7729499	0	1	729	7728763	Intergenic
chr4	177198	177653	Spt6_peak_8166	505	.	177198	177653	0	1	455	177197	Intergenic
chr5	7514382	7514726	Spt6_peak_11144	110	.	7514382	7514726	0	1	344	7514375	Intergenic
chr1	8154049	8154443	Spt6_peak_1101	327	.	8154049	8154443	0	1	394	8154041	Intergenic
chr3	9692239	9692550	Spt6_peak_6837	222	.	9692239	9692550	0	1	311	9692230	Intergenic
chr5	7412701	7413112	Spt6_peak_11132	207	.	7412701	7413112	0	1	411	7412694	Intergenic
chr5	12075729	12076123	Spt6_peak_11499	130	.	12075729	12076123	0	1	394	12075728	Intergenic
chr2	18594146	18595272	Spt6_peak_5389	114	.	18594146	18595272	0	1	1126	18594145	Intergenic
chr4	2322882	2323598	Spt6_peak_8404	295	.	2322882	2323598	0	1	716	2322880	Intergenic
chr3	4276873	4277199	Spt6_peak_6127	75	.	4276873	4277199	0	1	326	4276869	Intergenic
chr5	14572945	14573414	Spt6_peak_11606	154	.	14572945	14573414	0	1	469	14572944	Intergenic
chr5	20628044	20628378	Spt6_peak_12327	139	.	20628044	20628378	0	1	334	20628042	Intergenic
chr3	17205283	17205952	Spt6_peak_7277	269	.	17205283	17205952	0	1	669	17205282	Intergenic
chr5	1109606	1110182	Spt6_peak_10259	97	.	1109606	1110182	0	1	576	1109605	Intergenic
chr5	7299959	7300415	Spt6_peak_11118	207	.	7299959	7300415	0	1	456	7299952	Intergenic
chr2	1715894	1716276	Spt6_peak_3673	179	.	1715894	1716276	0	1	382	1715893	Intergenic
chr1	21509565	21510110	Spt6_peak_2332	61	.	21509565	21510110	0	1	545	21509563	Intergenic
chr2	16150777	16151111	Spt6_peak_5057	99	.	16150777	16151111	0	1	334	16150776	Intergenic
chr1	7344313	7344765	Spt6_peak_1003	182	.	7344313	7344765	0	1	452	7344306	Intergenic
chr5	15203595	15203979	Spt6_peak_11657	242	.	15203595	15203979	0	1	384	15203594	Intergenic
chr5	7777605	7778090	Spt6_peak_11181	254	.	7777605	7778090	0	1	485	7777598	Intergenic
chr1	23305733	23306172	Spt6_peak_2552	126	.	23305733	23306172	0	1	439	23305731	Intergenic
chr5	9290185	9290514	Spt6_peak_11373	65	.	9290185	9290514	0	1	329	9290176	Intergenic
chr4	6976965	6977513	Spt6_peak_8661	134	.	6976965	6977513	0	1	548	6976959	Intergenic
chr5	90982	91487	Spt6_peak_10131	731	.	90982	91487	0	1	505	90973	Intergenic
chr4	16920825	16921270	Spt6_peak_9882	164	.	16920825	16921270	0	1	445	16920824	Intergenic
chr3	9981887	9982226	Spt6_peak_6882	110	.	9981887	9982226	0	1	339	9981878	Intergenic
chr3	20488027	20488462	Spt6_peak_7726	169	.	20488027	20488462	0	1	435	20488025	Intergenic
chr4	68650	69175	Spt6_peak_8153	232	.	68650	69175	0	1	525	68644	Intergenic
chr3	9085397	9085859	Spt6_peak_6753	248	.	9085397	9085859	0	1	462	9085388	Intergenic
chr3	19471335	19471727	Spt6_peak_7583	371	.	19471335	19471727	0	1	392	19471334	Intergenic
chr3	9232482	9232783	Spt6_peak_6771	67	.	9232482	9232783	0	1	301	9232473	Intergenic
chr3	15619477	15619803	Spt6_peak_7113	75	.	15619477	15619803	0	1	326	15619476	Intergenic
chr1	15889405	15889773	Spt6_peak_1744	147	.	15889405	15889773	0	1	368	15889404	Intergenic
chr3	17928572	17929410	Spt6_peak_7362	44	.	17928572	17929410	0	1	838	17928571	Intergenic
chr5	2559849	2560235	Spt6_peak_10439	505	.	2559849	2560235	0	1	386	2559847	Intergenic
chr2	11119148	11119498	Spt6_peak_4441	86	.	11119148	11119498	0	1	350	11119147	Intergenic
chr2	1878613	1879047	Spt6_peak_3683	215	.	1878613	1879047	0	1	434	1878612	Intergenic
chr2	11920297	11920598	Spt6_peak_4555	113	.	11920297	11920598	0	1	301	11920296	Intergenic
chr1	5691624	5692012	Spt6_peak_775	209	.	5691624	5692012	0	1	388	5691619	Intergenic
chr2	15208376	15208720	Spt6_peak_4932	103	.	15208376	15208720	0	1	344	15208375	Intergenic
chr5	6630707	6631049	Spt6_peak_11011	82	.	6630707	6631049	0	1	342	6630701	Intergenic
chr4	5770124	5770515	Spt6_peak_8538	144	.	5770124	5770515	0	1	391	5770119	Intergenic
chr1	6715308	6715727	Spt6_peak_929	227	.	6715308	6715727	0	1	419	6715302	Intergenic
chr1	20206496	20207017	Spt6_peak_2183	538	.	20206496	20207017	0	1	521	20206494	Intergenic
chr4	8881733	8882363	Spt6_peak_8871	188	.	8881733	8882363	0	1	630	8881725	Intergenic
chr3	21109009	21109459	Spt6_peak_7833	446	.	21109009	21109459	0	1	450	21109007	Intergenic
chr5	8702716	8703090	Spt6_peak_11299	60	.	8702716	8703090	0	1	374	8702708	Intergenic
chr4	15923848	15924219	Spt6_peak_9756	114	.	15923848	15924219	0	1	371	15923847	Intergenic
chr4	5930777	5931123	Spt6_peak_8554	183	.	5930777	5931123	0	1	346	5930772	Intergenic
chr1	20423586	20423960	Spt6_peak_2209	55	.	20423586	20423960	0	1	374	20423584	Intergenic
chr5	22705433	22705742	Spt6_peak_12586	106	.	22705433	22705742	0	1	309	22705431	Intergenic
chr5	5646405	5647033	Spt6_peak_10878	171	.	5646405	5647033	0	1	628	5646400	Intergenic
chr4	14750664	14751050	Spt6_peak_9577	137	.	14750664	14751050	0	1	386	14750663	Intergenic
chr3	10530801	10531101	Spt6_peak_6957	92	.	10530801	10531101	0	1	300	10530800	Intergenic
chr1	17139503	17139878	Spt6_peak_1821	51	.	17139503	17139878	0	1	375	17139502	Intergenic
chr1	9707961	9708606	Spt6_peak_1294	749	.	9707961	9708606	0	1	645	9707952	Intergenic
chr3	20573930	20574363	Spt6_peak_7746	130	.	20573930	20574363	0	1	433	20573928	Intergenic
chr1	24350605	24350973	Spt6_peak_2684	166	.	24350605	24350973	0	1	368	24350603	Intergenic
chr1	26031783	26032281	Spt6_peak_2858	207	.	26031783	26032281	0	1	498	26031781	Intergenic
chr1	6640837	6641259	Spt6_peak_913	465	.	6640837	6641259	0	1	422	6640831	Intergenic
chr2	9125471	9125823	Spt6_peak_4207	41	.	9125471	9125823	0	1	352	9125462	Intergenic
chr5	6397912	6398598	Spt6_peak_10974	159	.	6397912	6398598	0	1	686	6397906	Intergenic
chr3	11485953	11486340	Spt6_peak_7038	197	.	11485953	11486340	0	1	387	11485952	Intergenic
chr1	25675944	25676942	Spt6_peak_2818	80	.	25675944	25676942	0	1	998	25675942	Intergenic
chr1	6380622	6381115	Spt6_peak_882	198	.	6380622	6381115	0	1	493	6380616	Intergenic
chr1	13039318	13039772	Spt6_peak_1694	160	.	13039318	13039772	0	1	454	13039317	Intergenic
chr4	13770023	13770437	Spt6_peak_9466	374	.	13770023	13770437	0	1	414	13770022	Intergenic
chr3	17707389	17707851	Spt6_peak_7339	264	.	17707389	17707851	0	1	462	17707388	Intergenic
chr2	6990042	6990371	Spt6_peak_3924	88	.	6990042	6990371	0	1	329	6990036	Intergenic
chr5	24542485	24542910	Spt6_peak_12805	183	.	24542485	24542910	0	1	425	24542483	Intergenic
chr1	6538231	6538655	Spt6_peak_897	296	.	6538231	6538655	0	1	424	6538225	Intergenic
chr2	7080521	7080955	Spt6_peak_3932	87	.	7080521	7080955	0	1	434	7080514	Intergenic
chr5	22164885	22165527	Spt6_peak_12508	181	.	22164885	22165527	0	1	642	22164883	Intergenic
chr1	10696498	10696976	Spt6_peak_1427	147	.	10696498	10696976	0	1	478	10696497	Intergenic
chr5	23166487	23167031	Spt6_peak_12641	319	.	23166487	23167031	0	1	544	23166485	Intergenic
chr1	17004699	17005102	Spt6_peak_1806	151	.	17004699	17005102	0	1	403	17004698	Intergenic
chr1	372310	372805	Spt6_peak_53	96	.	372310	372805	0	1	495	372307	Intergenic
chr1	21731959	21732272	Spt6_peak_2358	94	.	21731959	21732272	0	1	313	21731957	Intergenic
chr1	22269593	22270341	Spt6_peak_2442	306	.	22269593	22270341	0	1	748	22269591	Intergenic
chr5	22271936	22272342	Spt6_peak_12522	307	.	22271936	22272342	0	1	406	22271934	Intergenic
chr2	9644191	9644545	Spt6_peak_4284	307	.	9644191	9644545	0	1	354	9644182	Intergenic
chr1	20469806	20470313	Spt6_peak_2215	390	.	20469806	20470313	0	1	507	20469804	Intergenic
chr1	18581290	18581712	Spt6_peak_1970	296	.	18581290	18581712	0	1	422	18581289	Intergenic
chr5	9704622	9705313	Spt6_peak_11418	217	.	9704622	9705313	0	1	691	9704613	Intergenic
chr2	6926131	6926830	Spt6_peak_3909	259	.	6926131	6926830	0	1	699	6926125	Intergenic
chr3	14238368	14238804	Spt6_peak_7078	161	.	14238368	14238804	0	1	436	14238367	Intergenic
chr4	10189446	10189909	Spt6_peak_9042	291	.	10189446	10189909	0	1	463	10189445	Intergenic
chr1	28331771	28332681	Spt6_peak_3174	203	.	28331771	28332681	0	1	910	28331769	Intergenic
chr2	17255677	17256019	Spt6_peak_5212	172	.	17255677	17256019	0	1	342	17255676	Intergenic
chr1	7969370	7969892	Spt6_peak_1078	313	.	7969370	7969892	0	1	522	7969363	Intergenic
chr3	17775232	17775810	Spt6_peak_7353	114	.	17775232	17775810	0	1	578	17775231	Intergenic
chr5	24531130	24531461	Spt6_peak_12804	130	.	24531130	24531461	0	1	331	24531128	Intergenic
chr2	10561844	10562251	Spt6_peak_4377	197	.	10561844	10562251	0	1	407	10561843	Intergenic
chr4	10716358	10717186	Spt6_peak_9105	408	.	10716358	10717186	0	1	828	10716357	Intergenic
chr2	8438142	8438463	Spt6_peak_4093	188	.	8438142	8438463	0	1	321	8438134	Intergenic
chr3	7772714	7773112	Spt6_peak_6594	160	.	7772714	7773112	0	1	398	7772707	Intergenic
chr3	8081882	8082315	Spt6_peak_6632	149	.	8081882	8082315	0	1	433	8081874	Intergenic
chr1	6472654	6473483	Spt6_peak_893	280	.	6472654	6473483	0	1	829	6472648	Intergenic
chr2	2294118	2294420	Spt6_peak_3724	147	.	2294118	2294420	0	1	302	2294116	Intergenic
chr1	27597311	27597658	Spt6_peak_3080	248	.	27597311	27597658	0	1	347	27597309	Intergenic
chr2	18106526	18107111	Spt6_peak_5314	120	.	18106526	18107111	0	1	585	18106525	Intergenic
chr3	7713223	7713703	Spt6_peak_6592	390	.	7713223	7713703	0	1	480	7713216	Intergenic
chr5	17893378	17893766	Spt6_peak_11976	359	.	17893378	17893766	0	1	388	17893377	Intergenic
chr1	10775732	10776141	Spt6_peak_1444	74	.	10775732	10776141	0	1	409	10775731	Intergenic
chr3	22977670	22977975	Spt6_peak_8072	92	.	22977670	22977975	0	1	305	22977668	Intergenic
chr2	15237540	15237971	Spt6_peak_4938	196	.	15237540	15237971	0	1	431	15237539	Intergenic
chr5	9644246	9644807	Spt6_peak_11407	208	.	9644246	9644807	0	1	561	9644237	Intergenic
chr1	11301408	11301748	Spt6_peak_1500	143	.	11301408	11301748	0	1	340	11301407	Intergenic
chr4	7139389	7140002	Spt6_peak_8684	1023	.	7139389	7140002	0	1	613	7139382	Intergenic
chr3	7634438	7635014	Spt6_peak_6582	376	.	7634438	7635014	0	1	576	7634431	Intergenic
chr5	16033421	16033885	Spt6_peak_11725	615	.	16033421	16033885	0	1	464	16033420	Intergenic
chr2	18957501	18957923	Spt6_peak_5437	149	.	18957501	18957923	0	1	422	18957500	Intergenic
chr2	12753880	12754685	Spt6_peak_4643	128	.	12753880	12754685	0	1	805	12753879	Intergenic
chr5	7190194	7190691	Spt6_peak_11100	139	.	7190194	7190691	0	1	497	7190187	Intergenic
chr4	7969553	7969858	Spt6_peak_8766	99	.	7969553	7969858	0	1	305	7969546	Intergenic
chr5	14006647	14007067	Spt6_peak_11573	169	.	14006647	14007067	0	1	420	14006646	Intergenic
chr1	18297337	18297774	Spt6_peak_1936	337	.	18297337	18297774	0	1	437	18297336	Intergenic
chr2	17307358	17308034	Spt6_peak_5219	525	.	17307358	17308034	0	1	676	17307357	Intergenic
chr2	10413173	10413859	Spt6_peak_4357	122	.	10413173	10413859	0	1	686	10413172	Intergenic
chr4	6647084	6647430	Spt6_peak_8621	99	.	6647084	6647430	0	1	346	6647078	Intergenic
chr4	17426150	17426510	Spt6_peak_9958	245	.	17426150	17426510	0	1	360	17426149	Intergenic
chr3	20482314	20482725	Spt6_peak_7725	99	.	20482314	20482725	0	1	411	20482312	Intergenic
chr2	11920719	11921043	Spt6_peak_4556	148	.	11920719	11921043	0	1	324	11920718	Intergenic
chr3	10751295	10751631	Spt6_peak_6969	130	.	10751295	10751631	0	1	336	10751294	Intergenic
chr2	1522737	1523072	Spt6_peak_3651	160	.	1522737	1523072	0	1	335	1522736	Intergenic
chr3	15968319	15968666	Spt6_peak_7136	126	.	15968319	15968666	0	1	347	15968318	Intergenic
chr1	21617019	21617654	Spt6_peak_2349	258	.	21617019	21617654	0	1	635	21617017	Intergenic
chr4	9734602	9735687	Spt6_peak_8979	85	.	9734602	9735687	0	1	1085	9734593	Intergenic
chr1	5863341	5863949	Spt6_peak_803	91	.	5863341	5863949	0	1	608	5863336	Intergenic
chr1	11857280	11857631	Spt6_peak_1572	194	.	11857280	11857631	0	1	351	11857279	Intergenic
chr3	3806859	3807224	Spt6_peak_6069	116	.	3806859	3807224	0	1	365	3806856	Intergenic
chr5	15420651	15421002	Spt6_peak_11676	258	.	15420651	15421002	0	1	351	15420650	Intergenic
chr3	23066896	23067987	Spt6_peak_8086	297	.	23066896	23067987	0	1	1091	23066894	Intergenic
chr2	1740451	1740967	Spt6_peak_3678	209	.	1740451	1740967	0	1	516	1740450	Intergenic
chr3	9995998	9996315	Spt6_peak_6885	236	.	9995998	9996315	0	1	317	9995989	Intergenic
chr1	9630021	9630768	Spt6_peak_1288	258	.	9630021	9630768	0	1	747	9630012	Intergenic
chr1	22323009	22323388	Spt6_peak_2445	165	.	22323009	22323388	0	1	379	22323007	Intergenic
chr3	8511407	8511839	Spt6_peak_6685	88	.	8511407	8511839	0	1	432	8511399	Intergenic
chr3	18243347	18243877	Spt6_peak_7405	485	.	18243347	18243877	0	1	530	18243346	Intergenic
chr1	28312491	28312831	Spt6_peak_3172	197	.	28312491	28312831	0	1	340	28312489	Intergenic
chr1	11088596	11088990	Spt6_peak_1474	427	.	11088596	11088990	0	1	394	11088595	Intergenic
chr4	310498	310861	Spt6_peak_8190	149	.	310498	310861	0	1	363	310495	Intergenic
chr1	21845461	21845908	Spt6_peak_2390	88	.	21845461	21845908	0	1	447	21845459	Intergenic
chr3	22173666	22174320	Spt6_peak_7973	324	.	22173666	22174320	0	1	654	22173664	Intergenic
chr1	17441187	17441977	Spt6_peak_1858	244	.	17441187	17441977	0	1	790	17441186	Intergenic
chr4	7944634	7945296	Spt6_peak_8765	665	.	7944634	7945296	0	1	662	7944627	Intergenic
chr1	23118192	23118568	Spt6_peak_2529	158	.	23118192	23118568	0	1	376	23118190	Intergenic
chr2	14392699	14393151	Spt6_peak_4836	143	.	14392699	14393151	0	1	452	14392698	Intergenic
chr5	13466596	13466908	Spt6_peak_11527	113	.	13466596	13466908	0	1	312	13466595	Intergenic
chr3	16066869	16067213	Spt6_peak_7154	139	.	16066869	16067213	0	1	344	16066868	Intergenic
chr1	12525051	12525537	Spt6_peak_1654	98	.	12525051	12525537	0	1	486	12525050	Intergenic
chr2	898746	899061	Spt6_peak_3591	43	.	898746	899061	0	1	315	898738	Intergenic
chr2	9821748	9822081	Spt6_peak_4303	165	.	9821748	9822081	0	1	333	9821739	Intergenic
chr2	6524037	6524501	Spt6_peak_3870	427	.	6524037	6524501	0	1	464	6524031	Intergenic
chr3	8379734	8380091	Spt6_peak_6673	237	.	8379734	8380091	0	1	357	8379726	Intergenic
chr4	1774609	1774977	Spt6_peak_8383	213	.	1774609	1774977	0	1	368	1774608	Intergenic
chr1	11834473	11834853	Spt6_peak_1569	184	.	11834473	11834853	0	1	380	11834472	Intergenic
chr1	9829184	9829737	Spt6_peak_1318	549	.	9829184	9829737	0	1	553	9829175	Intergenic
chr2	9290234	9290624	Spt6_peak_4226	118	.	9290234	9290624	0	1	390	9290225	Intergenic
chr1	7251632	7252189	Spt6_peak_993	414	.	7251632	7252189	0	1	557	7251625	Intergenic
chr2	8383008	8383470	Spt6_peak_4088	172	.	8383008	8383470	0	1	462	8383000	Intergenic
chr1	29503141	29503448	Spt6_peak_3337	53	.	29503141	29503448	0	1	307	29503139	Intergenic
chr1	11228456	11229018	Spt6_peak_1491	462	.	11228456	11229018	0	1	562	11228455	Intergenic
chr3	16302777	16303183	Spt6_peak_7179	136	.	16302777	16303183	0	1	406	16302776	Intergenic
chr5	15307677	15308024	Spt6_peak_11665	126	.	15307677	15308024	0	1	347	15307676	Intergenic
chr3	15366343	15366862	Spt6_peak_7104	104	.	15366343	15366862	0	1	519	15366342	Intergenic
chr4	10904719	10905022	Spt6_peak_9117	68	.	10904719	10905022	0	1	303	10904718	Intergenic
chr5	18357410	18357832	Spt6_peak_12015	263	.	18357410	18357832	0	1	422	18357409	Intergenic
chr1	26371331	26371682	Spt6_peak_2919	155	.	26371331	26371682	0	1	351	26371329	Intergenic
chr1	21602058	21602485	Spt6_peak_2345	167	.	21602058	21602485	0	1	427	21602056	Intergenic
chr4	6548921	6549349	Spt6_peak_8608	217	.	6548921	6549349	0	1	428	6548915	Intergenic
chr2	7904356	7904703	Spt6_peak_4040	103	.	7904356	7904703	0	1	347	7904349	Intergenic
chr1	8052915	8053507	Spt6_peak_1084	360	.	8052915	8053507	0	1	592	8052907	Intergenic
chr5	10613061	10613612	Spt6_peak_11475	505	.	10613061	10613612	0	1	551	10613060	Intergenic
chr3	15225879	15226229	Spt6_peak_7093	315	.	15225879	15226229	0	1	350	15225878	Intergenic
chr3	20024166	20024469	Spt6_peak_7656	78	.	20024166	20024469	0	1	303	20024164	Intergenic
chr1	6405153	6405592	Spt6_peak_885	498	.	6405153	6405592	0	1	439	6405147	Intergenic
chr5	10527444	10527754	Spt6_peak_11471	156	.	10527444	10527754	0	1	310	10527443	Intergenic
chr2	18651171	18651600	Spt6_peak_5394	99	.	18651171	18651600	0	1	429	18651170	Intergenic
chr1	20683039	20683580	Spt6_peak_2238	188	.	20683039	20683580	0	1	541	20683037	Intergenic
chr5	5785054	5785355	Spt6_peak_10901	134	.	5785054	5785355	0	1	301	5785049	Intergenic
chr4	583250	583790	Spt6_peak_8231	207	.	583250	583790	0	1	540	583245	Intergenic
chr1	13545625	13545938	Spt6_peak_1721	121	.	13545625	13545938	0	1	313	13545624	Intergenic
chr2	12398097	12398573	Spt6_peak_4599	269	.	12398097	12398573	0	1	476	12398096	Intergenic
chr3	16412741	16413505	Spt6_peak_7185	330	.	16412741	16413505	0	1	764	16412740	Intergenic
chr5	15919117	15919608	Spt6_peak_11716	153	.	15919117	15919608	0	1	491	15919116	Intergenic
chr2	15850807	15851436	Spt6_peak_5008	406	.	15850807	15851436	0	1	629	15850806	Intergenic
chr3	16089619	16090323	Spt6_peak_7159	217	.	16089619	16090323	0	1	704	16089618	Intergenic
chr2	9344576	9345195	Spt6_peak_4233	335	.	9344576	9345195	0	1	619	9344567	Intergenic
chr4	2366951	2367550	Spt6_peak_8409	130	.	2366951	2367550	0	1	599	2366949	Intergenic
chr1	14286136	14286624	Spt6_peak_1741	291	.	14286136	14286624	0	1	488	14286135	Intergenic
chr1	44451	45340	Spt6_peak_4	274	.	44451	45340	0	1	889	44447	Intergenic
chr2	16347160	16347625	Spt6_peak_5085	140	.	16347160	16347625	0	1	465	16347159	Intergenic
chr3	7209944	7210329	Spt6_peak_6546	280	.	7209944	7210329	0	1	385	7209937	Intergenic
chr1	5798539	5798878	Spt6_peak_791	146	.	5798539	5798878	0	1	339	5798534	Intergenic
chr4	5650034	5650989	Spt6_peak_8528	401	.	5650034	5650989	0	1	955	5650029	Intergenic
chr5	6476798	6477412	Spt6_peak_10991	371	.	6476798	6477412	0	1	614	6476792	Intergenic
chr1	22107864	22108450	Spt6_peak_2423	102	.	22107864	22108450	0	1	586	22107862	Intergenic
chr1	21789442	21789758	Spt6_peak_2375	73	.	21789442	21789758	0	1	316	21789440	Intergenic
chr5	13860863	13861395	Spt6_peak_11557	232	.	13860863	13861395	0	1	532	13860862	Intergenic
chr3	7851677	7852014	Spt6_peak_6604	107	.	7851677	7852014	0	1	337	7851670	Intergenic
chr5	3738272	3738799	Spt6_peak_10596	575	.	3738272	3738799	0	1	527	3738269	Intergenic
chr5	17147408	17147735	Spt6_peak_11869	129	.	17147408	17147735	0	1	327	17147407	Intergenic
chr2	13299806	13300701	Spt6_peak_4710	122	.	13299806	13300701	0	1	895	13299805	Intergenic
chr1	7766053	7766686	Spt6_peak_1050	222	.	7766053	7766686	0	1	633	7766046	Intergenic
chr5	3107689	3108114	Spt6_peak_10523	90	.	3107689	3108114	0	1	425	3107686	Intergenic
chr2	11298034	11298652	Spt6_peak_4468	377	.	11298034	11298652	0	1	618	11298033	Intergenic
chr1	6470300	6470798	Spt6_peak_892	118	.	6470300	6470798	0	1	498	6470294	Intergenic
chr2	1037572	1037892	Spt6_peak_3607	114	.	1037572	1037892	0	1	320	1037571	Intergenic
chr3	16669624	16670000	Spt6_peak_7207	82	.	16669624	16670000	0	1	376	16669623	Intergenic
chr2	17530613	17531031	Spt6_peak_5253	212	.	17530613	17531031	0	1	418	17530612	Intergenic
chr1	20699598	20700193	Spt6_peak_2240	531	.	20699598	20700193	0	1	595	20699596	Intergenic
chr4	7526967	7527341	Spt6_peak_8726	165	.	7526967	7527341	0	1	374	7526960	Intergenic
chr4	16729017	16729398	Spt6_peak_9861	249	.	16729017	16729398	0	1	381	16729016	Intergenic
chr5	19809465	19809979	Spt6_peak_12238	622	.	19809465	19809979	0	1	514	19809464	Intergenic
chr4	173532	173915	Spt6_peak_8164	365	.	173532	173915	0	1	383	173531	Intergenic
chr5	7755500	7756055	Spt6_peak_11179	259	.	7755500	7756055	0	1	555	7755493	Intergenic
chr2	11619142	11619470	Spt6_peak_4513	188	.	11619142	11619470	0	1	328	11619141	Intergenic
chr4	14122046	14122485	Spt6_peak_9509	199	.	14122046	14122485	0	1	439	14122045	Intergenic
chr5	8804770	8805239	Spt6_peak_11315	197	.	8804770	8805239	0	1	469	8804762	Intergenic
chr1	10021916	10022223	Spt6_peak_1354	103	.	10021916	10022223	0	1	307	10021915	Intergenic
chr1	6615401	6615730	Spt6_peak_909	352	.	6615401	6615730	0	1	329	6615395	Intergenic
chr3	11263715	11264035	Spt6_peak_7026	119	.	11263715	11264035	0	1	320	11263714	Intergenic
chr4	8836993	8837294	Spt6_peak_8867	169	.	8836993	8837294	0	1	301	8836985	Intergenic
chr1	13076440	13076746	Spt6_peak_1698	147	.	13076440	13076746	0	1	306	13076439	Intergenic
chr5	20473221	20473892	Spt6_peak_12300	232	.	20473221	20473892	0	1	671	20473219	Intergenic
chr1	20524835	20525637	Spt6_peak_2218	232	.	20524835	20525637	0	1	802	20524833	Intergenic
chr1	25401287	25401637	Spt6_peak_2790	257	.	25401287	25401637	0	1	350	25401285	Intergenic
chr5	14075657	14076310	Spt6_peak_11579	97	.	14075657	14076310	0	1	653	14075656	Intergenic
chr3	15803094	15803441	Spt6_peak_7123	232	.	15803094	15803441	0	1	347	15803093	Intergenic
chr3	11158373	11158759	Spt6_peak_7020	38	.	11158373	11158759	0	1	386	11158372	Intergenic
chr1	26722285	26722706	Spt6_peak_2973	124	.	26722285	26722706	0	1	421	26722283	Intergenic
chr3	1928085	1928510	Spt6_peak_5796	131	.	1928085	1928510	0	1	425	1928084	Intergenic
chr5	25823767	25824264	Spt6_peak_12971	481	.	25823767	25824264	0	1	497	25823765	Intergenic
chr1	4410826	4411444	Spt6_peak_622	197	.	4410826	4411444	0	1	618	4410822	Intergenic
chr2	18390848	18391168	Spt6_peak_5358	166	.	18390848	18391168	0	1	320	18390847	Intergenic
chr1	18342036	18342405	Spt6_peak_1945	285	.	18342036	18342405	0	1	369	18342035	Intergenic
chr2	8074834	8075272	Spt6_peak_4055	260	.	8074834	8075272	0	1	438	8074826	Intergenic
chr5	9048477	9049011	Spt6_peak_11344	118	.	9048477	9049011	0	1	534	9048468	Intergenic
chr3	8742742	8743096	Spt6_peak_6722	257	.	8742742	8743096	0	1	354	8742734	Intergenic
chr4	7863109	7863544	Spt6_peak_8756	377	.	7863109	7863544	0	1	435	7863102	Intergenic
chr3	8132853	8133554	Spt6_peak_6643	197	.	8132853	8133554	0	1	701	8132845	Intergenic
chr5	20034429	20034729	Spt6_peak_12257	58	.	20034429	20034729	0	1	300	20034427	Intergenic
chr5	14280148	14280510	Spt6_peak_11594	183	.	14280148	14280510	0	1	362	14280147	Intergenic
chr2	1608027	1608327	Spt6_peak_3663	72	.	1608027	1608327	0	1	300	1608026	Intergenic
chr5	8617495	8617920	Spt6_peak_11289	232	.	8617495	8617920	0	1	425	8617487	Intergenic
chr5	14748943	14749508	Spt6_peak_11617	107	.	14748943	14749508	0	1	565	14748942	Intergenic
chr3	9815624	9816049	Spt6_peak_6858	143	.	9815624	9816049	0	1	425	9815615	Intergenic
chr2	1681236	1681562	Spt6_peak_3669	122	.	1681236	1681562	0	1	326	1681235	Intergenic
chr5	18726839	18727501	Spt6_peak_12056	139	.	18726839	18727501	0	1	662	18726838	Intergenic
chr3	15407814	15408432	Spt6_peak_7106	329	.	15407814	15408432	0	1	618	15407813	Intergenic
chr1	9357697	9358101	Spt6_peak_1250	147	.	9357697	9358101	0	1	404	9357688	Intergenic
chr5	10127281	10127678	Spt6_peak_11455	117	.	10127281	10127678	0	1	397	10127280	Intergenic
chr5	2443225	2443656	Spt6_peak_10429	222	.	2443225	2443656	0	1	431	2443223	Intergenic
chr1	11859898	11860210	Spt6_peak_1573	156	.	11859898	11860210	0	1	312	11859897	Intergenic
chr2	11428631	11428948	Spt6_peak_4487	165	.	11428631	11428948	0	1	317	11428630	Intergenic
chr2	17277535	17278063	Spt6_peak_5216	244	.	17277535	17278063	0	1	528	17277534	Intergenic
chr1	19798695	19799094	Spt6_peak_2102	198	.	19798695	19799094	0	1	399	19798694	Intergenic
chr1	17007121	17007421	Spt6_peak_1807	118	.	17007121	17007421	0	1	300	17007120	Intergenic
chr5	1181860	1182447	Spt6_peak_10273	319	.	1181860	1182447	0	1	587	1181859	Intergenic
chr3	7714310	7714628	Spt6_peak_6593	69	.	7714310	7714628	0	1	318	7714303	Intergenic
chr2	16518482	16518940	Spt6_peak_5118	638	.	16518482	16518940	0	1	458	16518481	Intergenic
chr3	8122207	8122619	Spt6_peak_6642	136	.	8122207	8122619	0	1	412	8122199	Intergenic
chr2	7583897	7584270	Spt6_peak_3997	103	.	7583897	7584270	0	1	373	7583890	Intergenic
chr2	5671035	5671363	Spt6_peak_3814	138	.	5671035	5671363	0	1	328	5671030	Intergenic
chr1	25265972	25266721	Spt6_peak_2774	156	.	25265972	25266721	0	1	749	25265970	Intergenic
chr5	15204430	15204909	Spt6_peak_11658	263	.	15204430	15204909	0	1	479	15204429	Intergenic
chr5	23362168	23362886	Spt6_peak_12667	118	.	23362168	23362886	0	1	718	23362166	Intergenic
chr3	9130458	9130969	Spt6_peak_6757	313	.	9130458	9130969	0	1	511	9130449	Intergenic
chr3	9334986	9335627	Spt6_peak_6784	348	.	9334986	9335627	0	1	641	9334977	Intergenic
chr1	8282985	8283375	Spt6_peak_1116	80	.	8282985	8283375	0	1	390	8282977	Intergenic
chr4	6751946	6752328	Spt6_peak_8631	324	.	6751946	6752328	0	1	382	6751940	Intergenic
chr4	192096	192474	Spt6_peak_8169	96	.	192096	192474	0	1	378	192095	Intergenic
chr5	12602041	12602446	Spt6_peak_11511	201	.	12602041	12602446	0	1	405	12602040	Intergenic
chr3	20353222	20353678	Spt6_peak_7711	472	.	20353222	20353678	0	1	456	20353220	Intergenic
chr2	18803525	18804052	Spt6_peak_5411	332	.	18803525	18804052	0	1	527	18803524	Intergenic
chr5	10035556	10035879	Spt6_peak_11451	110	.	10035556	10035879	0	1	323	10035555	Intergenic
chr2	897383	897820	Spt6_peak_3590	232	.	897383	897820	0	1	437	897375	Intergenic
chr4	5964487	5964866	Spt6_peak_8555	227	.	5964487	5964866	0	1	379	5964482	Intergenic
chr1	17861068	17861416	Spt6_peak_1894	248	.	17861068	17861416	0	1	348	17861067	Intergenic
chr2	7084886	7085189	Spt6_peak_3933	75	.	7084886	7085189	0	1	303	7084879	Intergenic
chr2	8413559	8414329	Spt6_peak_4089	139	.	8413559	8414329	0	1	770	8413551	Intergenic
chr3	12452625	12453135	Spt6_peak_7056	152	.	12452625	12453135	0	1	510	12452624	Intergenic
chr1	4860274	4860724	Spt6_peak_665	498	.	4860274	4860724	0	1	450	4860270	Intergenic
chr4	5986988	5987296	Spt6_peak_8557	104	.	5986988	5987296	0	1	308	5986983	Intergenic
chr4	2447312	2447692	Spt6_peak_8420	90	.	2447312	2447692	0	1	380	2447310	Intergenic
chr3	2773379	2773713	Spt6_peak_5930	167	.	2773379	2773713	0	1	334	2773377	Intergenic
chr3	10374998	10375357	Spt6_peak_6938	110	.	10374998	10375357	0	1	359	10374997	Intergenic
chr1	9762421	9762863	Spt6_peak_1308	330	.	9762421	9762863	0	1	442	9762412	Intergenic
chr2	11508701	11509008	Spt6_peak_4496	165	.	11508701	11509008	0	1	307	11508700	Intergenic
chr1	25973700	25974146	Spt6_peak_2855	188	.	25973700	25974146	0	1	446	25973698	Intergenic
chr1	17178873	17179338	Spt6_peak_1826	473	.	17178873	17179338	0	1	465	17178872	Intergenic
chr2	6350695	6351157	Spt6_peak_3851	122	.	6350695	6351157	0	1	462	6350689	Intergenic
chr5	9632434	9632752	Spt6_peak_11406	76	.	9632434	9632752	0	1	318	9632425	Intergenic
chr2	6772268	6772604	Spt6_peak_3895	106	.	6772268	6772604	0	1	336	6772262	Intergenic
chr1	6014026	6014430	Spt6_peak_828	92	.	6014026	6014430	0	1	404	6014020	Intergenic
chr5	9303221	9303535	Spt6_peak_11378	107	.	9303221	9303535	0	1	314	9303212	Intergenic
chr5	8701150	8701539	Spt6_peak_11298	118	.	8701150	8701539	0	1	389	8701142	Intergenic
chr2	7681927	7682291	Spt6_peak_4015	75	.	7681927	7682291	0	1	364	7681920	Intergenic
chr3	557350	558028	Spt6_peak_5627	828	.	557350	558028	0	1	678	557345	Intergenic
chr3	10232021	10232345	Spt6_peak_6922	165	.	10232021	10232345	0	1	324	10232020	Intergenic
chr1	21374188	21374870	Spt6_peak_2318	118	.	21374188	21374870	0	1	682	21374186	Intergenic
chr1	10964535	10964843	Spt6_peak_1466	80	.	10964535	10964843	0	1	308	10964534	Intergenic
chr1	29496358	29496894	Spt6_peak_3335	385	.	29496358	29496894	0	1	536	29496356	Intergenic
chr5	8181539	8181894	Spt6_peak_11231	53	.	8181539	8181894	0	1	355	8181531	Intergenic
chr1	1598273	1598625	Spt6_peak_235	109	.	1598273	1598625	0	1	352	1598272	Intergenic
chr3	16882129	16882668	Spt6_peak_7235	62	.	16882129	16882668	0	1	539	16882128	Intergenic
chr3	10300219	10300814	Spt6_peak_6928	113	.	10300219	10300814	0	1	595	10300218	Intergenic
chr5	18985611	18986022	Spt6_peak_12110	284	.	18985611	18986022	0	1	411	18985610	Intergenic
chr4	2415894	2416494	Spt6_peak_8417	427	.	2415894	2416494	0	1	600	2415892	Intergenic
chr1	15888178	15888705	Spt6_peak_1743	549	.	15888178	15888705	0	1	527	15888177	Intergenic
chr5	16309986	16310496	Spt6_peak_11756	329	.	16309986	16310496	0	1	510	16309985	Intergenic
chr3	16437173	16438746	Spt6_peak_7187	212	.	16437173	16438746	0	1	1573	16437172	Intergenic
chr5	15061339	15061834	Spt6_peak_11649	222	.	15061339	15061834	0	1	495	15061338	Intergenic
chr5	23824841	23825158	Spt6_peak_12727	202	.	23824841	23825158	0	1	317	23824839	Intergenic
chr2	10434923	10435255	Spt6_peak_4364	178	.	10434923	10435255	0	1	332	10434922	Intergenic
chr2	10093381	10093894	Spt6_peak_4329	586	.	10093381	10093894	0	1	513	10093380	Intergenic
chr2	15190468	15190787	Spt6_peak_4929	120	.	15190468	15190787	0	1	319	15190467	Intergenic
chr5	8860722	8861202	Spt6_peak_11319	307	.	8860722	8861202	0	1	480	8860714	Intergenic
chr3	9381226	9381705	Spt6_peak_6792	121	.	9381226	9381705	0	1	479	9381217	Intergenic
chr1	28285841	28286154	Spt6_peak_3167	62	.	28285841	28286154	0	1	313	28285839	Intergenic
chr5	179607	179993	Spt6_peak_10144	93	.	179607	179993	0	1	386	179606	Intergenic
chr2	1601313	1601716	Spt6_peak_3662	87	.	1601313	1601716	0	1	403	1601312	Intergenic
chr2	2021601	2022459	Spt6_peak_3696	135	.	2021601	2022459	0	1	858	2021599	Intergenic
chr2	8366437	8366941	Spt6_peak_4084	110	.	8366437	8366941	0	1	504	8366429	Intergenic
chr1	11880481	11880856	Spt6_peak_1578	88	.	11880481	11880856	0	1	375	11880480	Intergenic
chr4	16929279	16929600	Spt6_peak_9883	147	.	16929279	16929600	0	1	321	16929278	Intergenic
chr3	23207086	23207523	Spt6_peak_8115	201	.	23207086	23207523	0	1	437	23207084	Intergenic
chr1	26175458	26175759	Spt6_peak_2884	68	.	26175458	26175759	0	1	301	26175456	Intergenic
chr1	9082674	9083041	Spt6_peak_1220	149	.	9082674	9083041	0	1	367	9082665	Intergenic
chr3	18339532	18340062	Spt6_peak_7422	227	.	18339532	18340062	0	1	530	18339531	Intergenic
chr2	11176962	11177430	Spt6_peak_4455	485	.	11176962	11177430	0	1	468	11176961	Intergenic
chr5	20557118	20557689	Spt6_peak_12313	228	.	20557118	20557689	0	1	571	20557116	Intergenic
chr2	18854368	18854718	Spt6_peak_5420	110	.	18854368	18854718	0	1	350	18854367	Intergenic
chr1	29502743	29503053	Spt6_peak_3336	48	.	29502743	29503053	0	1	310	29502741	Intergenic
chr1	3072966	3073468	Spt6_peak_448	307	.	3072966	3073468	0	1	502	3072963	Intergenic
chr3	16377481	16377890	Spt6_peak_7181	390	.	16377481	16377890	0	1	409	16377480	Intergenic
chr1	13043341	13043650	Spt6_peak_1695	62	.	13043341	13043650	0	1	309	13043340	Intergenic
chr2	4870942	4871606	Spt6_peak_3784	613	.	4870942	4871606	0	1	664	4870938	Intergenic
chr1	1592255	1592675	Spt6_peak_234	185	.	1592255	1592675	0	1	420	1592254	Intergenic
chr2	9402736	9403175	Spt6_peak_4245	319	.	9402736	9403175	0	1	439	9402727	Intergenic
chr2	7729495	7730151	Spt6_peak_4023	181	.	7729495	7730151	0	1	656	7729488	Intergenic
chr3	17321186	17321629	Spt6_peak_7287	211	.	17321186	17321629	0	1	443	17321185	Intergenic
chr5	2898164	2898712	Spt6_peak_10496	44	.	2898164	2898712	0	1	548	2898162	Intergenic
chr1	23149344	23149661	Spt6_peak_2531	99	.	23149344	23149661	0	1	317	23149342	Intergenic
chr1	11771361	11771963	Spt6_peak_1563	85	.	11771361	11771963	0	1	602	11771360	Intergenic
chr2	11107589	11107911	Spt6_peak_4440	79	.	11107589	11107911	0	1	322	11107588	Intergenic
chr2	2318779	2319274	Spt6_peak_3725	62	.	2318779	2319274	0	1	495	2318777	Intergenic
chr4	8438424	8438897	Spt6_peak_8828	263	.	8438424	8438897	0	1	473	8438416	Intergenic
chr3	9848095	9848432	Spt6_peak_6863	125	.	9848095	9848432	0	1	337	9848086	Intergenic
chr3	6344594	6344972	Spt6_peak_6440	142	.	6344594	6344972	0	1	378	6344588	Intergenic
chr4	8207819	8208250	Spt6_peak_8793	251	.	8207819	8208250	0	1	431	8207811	Intergenic
chr5	13613538	13613929	Spt6_peak_11535	446	.	13613538	13613929	0	1	391	13613537	Intergenic
chr1	780115	780562	Spt6_peak_124	136	.	780115	780562	0	1	447	780108	Intergenic
chr1	6660232	6660548	Spt6_peak_915	178	.	6660232	6660548	0	1	316	6660226	Intergenic
chr4	8030234	8030744	Spt6_peak_8772	121	.	8030234	8030744	0	1	510	8030226	Intergenic
chr2	1505131	1505733	Spt6_peak_3647	125	.	1505131	1505733	0	1	602	1505130	Intergenic
chr1	15925359	15925688	Spt6_peak_1746	151	.	15925359	15925688	0	1	329	15925358	Intergenic
chr4	7293252	7293596	Spt6_peak_8699	59	.	7293252	7293596	0	1	344	7293245	Intergenic
chr2	10612029	10612521	Spt6_peak_4384	232	.	10612029	10612521	0	1	492	10612028	Intergenic
chr5	8728190	8728528	Spt6_peak_11302	174	.	8728190	8728528	0	1	338	8728182	Intergenic
chr5	18987737	18988134	Spt6_peak_12111	184	.	18987737	18988134	0	1	397	18987736	Intergenic
chr1	16790486	16790904	Spt6_peak_1788	443	.	16790486	16790904	0	1	418	16790485	Intergenic
chr5	9463091	9463501	Spt6_peak_11394	95	.	9463091	9463501	0	1	410	9463082	Intergenic
chr3	20751397	20751796	Spt6_peak_7776	161	.	20751397	20751796	0	1	399	20751395	Intergenic
chr1	25349161	25349695	Spt6_peak_2784	76	.	25349161	25349695	0	1	534	25349159	Intergenic
chr4	6860548	6860978	Spt6_peak_8646	123	.	6860548	6860978	0	1	430	6860542	Intergenic
chr1	13070672	13071149	Spt6_peak_1697	102	.	13070672	13071149	0	1	477	13070671	Intergenic
chr2	18687900	18688275	Spt6_peak_5400	139	.	18687900	18688275	0	1	375	18687899	Intergenic
chr5	26670447	26670849	Spt6_peak_13073	298	.	26670447	26670849	0	1	402	26670445	Intergenic
chr5	16353902	16354429	Spt6_peak_11763	212	.	16353902	16354429	0	1	527	16353901	Intergenic
chr3	22232366	22232878	Spt6_peak_7978	223	.	22232366	22232878	0	1	512	22232364	Intergenic
chr1	5866719	5867208	Spt6_peak_804	220	.	5866719	5867208	0	1	489	5866714	Intergenic
chr1	20367154	20367546	Spt6_peak_2201	160	.	20367154	20367546	0	1	392	20367152	Intergenic
chr3	8270743	8271242	Spt6_peak_6661	102	.	8270743	8271242	0	1	499	8270735	Intergenic
chr2	6497882	6498255	Spt6_peak_3866	197	.	6497882	6498255	0	1	373	6497876	Intergenic
chr5	22136886	22137208	Spt6_peak_12506	123	.	22136886	22137208	0	1	322	22136884	Intergenic
chr1	20624739	20625344	Spt6_peak_2228	158	.	20624739	20625344	0	1	605	20624737	Intergenic
chr1	27972744	27973137	Spt6_peak_3124	88	.	27972744	27973137	0	1	393	27972742	Intergenic
chr1	24947943	24948685	Spt6_peak_2746	476	.	24947943	24948685	0	1	742	24947941	Intergenic
chr3	10531795	10532155	Spt6_peak_6958	182	.	10531795	10532155	0	1	360	10531794	Intergenic
chr1	24041921	24042249	Spt6_peak_2650	90	.	24041921	24042249	0	1	328	24041919	Intergenic
chr5	5352070	5352430	Spt6_peak_10837	165	.	5352070	5352430	0	1	360	5352065	Intergenic
chr5	8215894	8216259	Spt6_peak_11234	354	.	8215894	8216259	0	1	365	8215886	Intergenic
chr5	13907250	13907665	Spt6_peak_11566	165	.	13907250	13907665	0	1	415	13907249	Intergenic
chr1	13055521	13055841	Spt6_peak_1696	59	.	13055521	13055841	0	1	320	13055520	Intergenic
chr3	11862642	11863000	Spt6_peak_7047	104	.	11862642	11863000	0	1	358	11862641	Intergenic
chr1	6720726	6721032	Spt6_peak_930	150	.	6720726	6721032	0	1	306	6720720	Intergenic
chr5	1229031	1229799	Spt6_peak_10278	76	.	1229031	1229799	0	1	768	1229030	Intergenic
chr3	11279238	11279604	Spt6_peak_7032	178	.	11279238	11279604	0	1	366	11279237	Intergenic
chr4	6944456	6944999	Spt6_peak_8655	237	.	6944456	6944999	0	1	543	6944450	Intergenic
chr1	26335743	26336226	Spt6_peak_2911	286	.	26335743	26336226	0	1	483	26335741	Intergenic
chr3	4745602	4745975	Spt6_peak_6210	320	.	4745602	4745975	0	1	373	4745598	Intergenic
chr2	15097661	15098047	Spt6_peak_4920	190	.	15097661	15098047	0	1	386	15097660	Intergenic
chr3	8185751	8186193	Spt6_peak_6652	341	.	8185751	8186193	0	1	442	8185743	Intergenic
chr2	238112	239058	Spt6_peak_3502	139	.	238112	239058	0	1	946	238110	Intergenic
chr3	10146588	10146898	Spt6_peak_6906	165	.	10146588	10146898	0	1	310	10146587	Intergenic
chr5	16212104	16212409	Spt6_peak_11743	188	.	16212104	16212409	0	1	305	16212103	Intergenic
chr5	2289399	2289779	Spt6_peak_10411	37	.	2289399	2289779	0	1	380	2289397	Intergenic
chr1	21311234	21311894	Spt6_peak_2308	143	.	21311234	21311894	0	1	660	21311232	Intergenic
chr2	10776521	10776944	Spt6_peak_4397	566	.	10776521	10776944	0	1	423	10776520	Intergenic
chr2	6881260	6881563	Spt6_peak_3903	105	.	6881260	6881563	0	1	303	6881254	Intergenic
chr2	3985803	3986175	Spt6_peak_3759	222	.	3985803	3986175	0	1	372	3985800	Intergenic
chr2	11645697	11646185	Spt6_peak_4515	248	.	11645697	11646185	0	1	488	11645696	Intergenic
chr1	4992685	4993182	Spt6_peak_686	395	.	4992685	4993182	0	1	497	4992681	Intergenic
chr1	29376969	29377314	Spt6_peak_3322	139	.	29376969	29377314	0	1	345	29376967	Intergenic
chr2	14846649	14847043	Spt6_peak_4880	203	.	14846649	14847043	0	1	394	14846648	Intergenic
chr3	22112749	22113217	Spt6_peak_7960	212	.	22112749	22113217	0	1	468	22112747	Intergenic
chr4	9903839	9904229	Spt6_peak_8998	390	.	9903839	9904229	0	1	390	9903830	Intergenic
chr3	17059215	17059584	Spt6_peak_7255	99	.	17059215	17059584	0	1	369	17059214	Intergenic
chr2	14701435	14701949	Spt6_peak_4873	174	.	14701435	14701949	0	1	514	14701434	Intergenic
chr5	17327317	17327699	Spt6_peak_11893	212	.	17327317	17327699	0	1	382	17327316	Intergenic
chr2	10085240	10085718	Spt6_peak_4328	179	.	10085240	10085718	0	1	478	10085239	Intergenic
chr3	5153722	5154100	Spt6_peak_6261	105	.	5153722	5154100	0	1	378	5153717	Intergenic
chr5	2239996	2240391	Spt6_peak_10406	313	.	2239996	2240391	0	1	395	2239994	Intergenic
chr2	5585889	5586251	Spt6_peak_3804	164	.	5585889	5586251	0	1	362	5585884	Intergenic
chr3	22562606	22562915	Spt6_peak_8015	125	.	22562606	22562915	0	1	309	22562604	Intergenic
chr5	14759845	14760198	Spt6_peak_11618	134	.	14759845	14760198	0	1	353	14759844	Intergenic
chr5	8565708	8566200	Spt6_peak_11282	235	.	8565708	8566200	0	1	492	8565700	Intergenic
chr1	9626499	9627302	Spt6_peak_1287	538	.	9626499	9627302	0	1	803	9626490	Intergenic
chr2	17092437	17092832	Spt6_peak_5196	134	.	17092437	17092832	0	1	395	17092436	Intergenic
chr3	15965821	15966170	Spt6_peak_7135	167	.	15965821	15966170	0	1	349	15965820	Intergenic
chr1	18029026	18029534	Spt6_peak_1910	396	.	18029026	18029534	0	1	508	18029025	Intergenic
chr2	537357	537792	Spt6_peak_3554	323	.	537357	537792	0	1	435	537352	Intergenic
chr5	9166759	9167305	Spt6_peak_11357	103	.	9166759	9167305	0	1	546	9166750	Intergenic
chr1	20033222	20033732	Spt6_peak_2154	364	.	20033222	20033732	0	1	510	20033220	Intergenic
chr4	9908859	9909318	Spt6_peak_8999	205	.	9908859	9909318	0	1	459	9908850	Intergenic
chr4	4865916	4866643	Spt6_peak_8479	319	.	4865916	4866643	0	1	727	4865912	Intergenic
chr5	20278023	20278435	Spt6_peak_12278	175	.	20278023	20278435	0	1	412	20278021	Intergenic
chr3	16647271	16647584	Spt6_peak_7206	128	.	16647271	16647584	0	1	313	16647270	Intergenic
chr3	17985081	17985451	Spt6_peak_7368	149	.	17985081	17985451	0	1	370	17985080	Intergenic
chr1	26650722	26651069	Spt6_peak_2956	151	.	26650722	26651069	0	1	347	26650720	Intergenic
chr5	6361230	6361604	Spt6_peak_10970	274	.	6361230	6361604	0	1	374	6361224	Intergenic
chr2	2273756	2274062	Spt6_peak_3719	82	.	2273756	2274062	0	1	306	2273754	Intergenic
chr3	6246773	6247152	Spt6_peak_6429	302	.	6246773	6247152	0	1	379	6246767	Intergenic
chr5	15704192	15704641	Spt6_peak_11700	263	.	15704192	15704641	0	1	449	15704191	Intergenic
chr3	20030955	20031266	Spt6_peak_7658	162	.	20030955	20031266	0	1	311	20030953	Intergenic
chr4	14267833	14268133	Spt6_peak_9523	103	.	14267833	14268133	0	1	300	14267832	Intergenic
chr5	5513022	5513432	Spt6_peak_10860	258	.	5513022	5513432	0	1	410	5513017	Intergenic
chr3	1674958	1675464	Spt6_peak_5766	348	.	1674958	1675464	0	1	506	1674957	Intergenic
chr1	6263151	6263482	Spt6_peak_864	152	.	6263151	6263482	0	1	331	6263145	Intergenic
chr4	14977640	14978115	Spt6_peak_9619	134	.	14977640	14978115	0	1	475	14977639	Intergenic
chr1	23925581	23926039	Spt6_peak_2636	62	.	23925581	23926039	0	1	458	23925579	Intergenic
chr2	11964282	11965020	Spt6_peak_4562	313	.	11964282	11965020	0	1	738	11964281	Intergenic
chr2	9446504	9446824	Spt6_peak_4251	81	.	9446504	9446824	0	1	320	9446495	Intergenic
chr5	21969580	21969946	Spt6_peak_12486	285	.	21969580	21969946	0	1	366	21969578	Intergenic
chr4	5229838	5230355	Spt6_peak_8493	443	.	5229838	5230355	0	1	517	5229833	Intergenic
chr2	19219950	19220731	Spt6_peak_5475	387	.	19219950	19220731	0	1	781	19219949	Intergenic
chr2	6686594	6687222	Spt6_peak_3888	197	.	6686594	6687222	0	1	628	6686588	Intergenic
chr5	6439041	6439348	Spt6_peak_10981	62	.	6439041	6439348	0	1	307	6439035	Intergenic
chr4	18182144	18182775	Spt6_peak_10046	243	.	18182144	18182775	0	1	631	18182143	Intergenic
chr5	7114726	7115229	Spt6_peak_11088	222	.	7114726	7115229	0	1	503	7114719	Intergenic
chr5	838896	839499	Spt6_peak_10223	123	.	838896	839499	0	1	603	838888	Intergenic
chr4	13248491	13248821	Spt6_peak_9407	126	.	13248491	13248821	0	1	330	13248490	Intergenic
chr1	12166817	12167217	Spt6_peak_1613	166	.	12166817	12167217	0	1	400	12166816	Intergenic
chr4	5821184	5821497	Spt6_peak_8545	83	.	5821184	5821497	0	1	313	5821179	Intergenic
chr5	21815162	21815656	Spt6_peak_12476	85	.	21815162	21815656	0	1	494	21815160	Intergenic
chr1	23067934	23068543	Spt6_peak_2524	641	.	23067934	23068543	0	1	609	23067932	Intergenic
chr3	7342407	7342768	Spt6_peak_6560	107	.	7342407	7342768	0	1	361	7342400	Intergenic
chr4	9215812	9216160	Spt6_peak_8905	92	.	9215812	9216160	0	1	348	9215803	Intergenic
chr3	17147065	17147597	Spt6_peak_7268	472	.	17147065	17147597	0	1	532	17147064	Intergenic
chr3	6705240	6705589	Spt6_peak_6472	126	.	6705240	6705589	0	1	349	6705234	Intergenic
chr2	639138	639466	Spt6_peak_3568	118	.	639138	639466	0	1	328	639132	Intergenic
chr4	2735333	2735704	Spt6_peak_8459	158	.	2735333	2735704	0	1	371	2735331	Intergenic
chr2	448376	448717	Spt6_peak_3544	52	.	448376	448717	0	1	341	448372	Intergenic
chr1	16974706	16975159	Spt6_peak_1802	75	.	16974706	16975159	0	1	453	16974705	Intergenic
chr3	8949268	8949747	Spt6_peak_6737	348	.	8949268	8949747	0	1	479	8949260	Intergenic
chr3	10171858	10172359	Spt6_peak_6909	223	.	10171858	10172359	0	1	501	10171857	Intergenic
chr4	1382411	1382817	Spt6_peak_8347	130	.	1382411	1382817	0	1	406	1382410	Intergenic
chr2	6648648	6649277	Spt6_peak_3885	216	.	6648648	6649277	0	1	629	6648642	Intergenic
chr4	7089391	7090294	Spt6_peak_8669	332	.	7089391	7090294	0	1	903	7089384	Intergenic
chr1	26179715	26180123	Spt6_peak_2885	116	.	26179715	26180123	0	1	408	26179713	Intergenic
chr1	27972014	27972323	Spt6_peak_3123	114	.	27972014	27972323	0	1	309	27972012	Intergenic
chr5	17113275	17113804	Spt6_peak_11866	132	.	17113275	17113804	0	1	529	17113274	Intergenic
chr3	2808332	2808802	Spt6_peak_5938	296	.	2808332	2808802	0	1	470	2808330	Intergenic
chr4	10359414	10359934	Spt6_peak_9057	459	.	10359414	10359934	0	1	520	10359413	Intergenic
chr2	6731581	6732130	Spt6_peak_3891	58	.	6731581	6732130	0	1	549	6731575	Intergenic
chr1	4058082	4058489	Spt6_peak_573	202	.	4058082	4058489	0	1	407	4058078	Intergenic
chr2	13404306	13404641	Spt6_peak_4725	181	.	13404306	13404641	0	1	335	13404305	Intergenic
chr1	12184506	12184913	Spt6_peak_1620	197	.	12184506	12184913	0	1	407	12184505	Intergenic
chr3	22615672	22615986	Spt6_peak_8021	36	.	22615672	22615986	0	1	314	22615670	Intergenic
chr5	19001935	19002423	Spt6_peak_12112	310	.	19001935	19002423	0	1	488	19001934	Intergenic
chr1	26368886	26369468	Spt6_peak_2918	68	.	26368886	26369468	0	1	582	26368884	Intergenic
chr2	10277911	10278299	Spt6_peak_4345	120	.	10277911	10278299	0	1	388	10277910	Intergenic
chr5	17833470	17833850	Spt6_peak_11968	81	.	17833470	17833850	0	1	380	17833469	Intergenic
chr5	20556621	20556944	Spt6_peak_12312	116	.	20556621	20556944	0	1	323	20556619	Intergenic
chr2	15399399	15399715	Spt6_peak_4956	99	.	15399399	15399715	0	1	316	15399398	Intergenic
chr1	11316354	11316742	Spt6_peak_1502	51	.	11316354	11316742	0	1	388	11316353	Intergenic
chr4	17711631	17712114	Spt6_peak_9992	53	.	17711631	17712114	0	1	483	17711630	Intergenic
chr5	7968673	7968990	Spt6_peak_11212	169	.	7968673	7968990	0	1	317	7968666	Intergenic
chr2	171529	172132	Spt6_peak_3487	128	.	171529	172132	0	1	603	171528	Intergenic
chr3	7193943	7194270	Spt6_peak_6541	118	.	7193943	7194270	0	1	327	7193936	Intergenic
chr3	18720373	18720678	Spt6_peak_7469	165	.	18720373	18720678	0	1	305	18720372	Intergenic
chr5	18039998	18040349	Spt6_peak_11983	71	.	18039998	18040349	0	1	351	18039997	Intergenic
chr2	10553166	10553466	Spt6_peak_4375	156	.	10553166	10553466	0	1	300	10553165	Intergenic
chr1	13357186	13357588	Spt6_peak_1714	147	.	13357186	13357588	0	1	402	13357185	Intergenic
chr4	9980668	9981212	Spt6_peak_9010	573	.	9980668	9981212	0	1	544	9980659	Intergenic
chr4	6343739	6344049	Spt6_peak_8593	147	.	6343739	6344049	0	1	310	6343733	Intergenic
chr5	14937076	14937494	Spt6_peak_11637	110	.	14937076	14937494	0	1	418	14937075	Intergenic
chr5	8571815	8572186	Spt6_peak_11283	68	.	8571815	8572186	0	1	371	8571807	Intergenic
chr5	13111739	13112181	Spt6_peak_11514	280	.	13111739	13112181	0	1	442	13111738	Intergenic
chr1	8591009	8591506	Spt6_peak_1145	99	.	8591009	8591506	0	1	497	8591001	Intergenic
chr1	19368253	19368771	Spt6_peak_2064	240	.	19368253	19368771	0	1	518	19368252	Intergenic
chr4	728152	728603	Spt6_peak_8249	222	.	728152	728603	0	1	451	728145	Intergenic
chr5	4539828	4540261	Spt6_peak_10743	651	.	4539828	4540261	0	1	433	4539824	Intergenic
chr2	299583	299966	Spt6_peak_3514	232	.	299583	299966	0	1	383	299581	Intergenic
chr5	7818898	7819208	Spt6_peak_11189	83	.	7818898	7819208	0	1	310	7818891	Intergenic
chr2	7278444	7278804	Spt6_peak_3958	166	.	7278444	7278804	0	1	360	7278437	Intergenic
chr3	19560811	19561114	Spt6_peak_7603	68	.	19560811	19561114	0	1	303	19560810	Intergenic
chr1	12530146	12530572	Spt6_peak_1655	180	.	12530146	12530572	0	1	426	12530145	Intergenic
chr1	20565121	20565457	Spt6_peak_2220	68	.	20565121	20565457	0	1	336	20565119	Intergenic
chr1	5531748	5532090	Spt6_peak_759	142	.	5531748	5532090	0	1	342	5531743	Intergenic
chr1	19380505	19381040	Spt6_peak_2066	295	.	19380505	19381040	0	1	535	19380504	Intergenic
chr1	8453310	8453610	Spt6_peak_1129	114	.	8453310	8453610	0	1	300	8453302	Intergenic
chr3	21026296	21026718	Spt6_peak_7820	348	.	21026296	21026718	0	1	422	21026294	Intergenic
chr2	416301	416650	Spt6_peak_3536	167	.	416301	416650	0	1	349	416297	Intergenic
chr3	18651951	18652256	Spt6_peak_7464	226	.	18651951	18652256	0	1	305	18651950	Intergenic
chr1	13114550	13114920	Spt6_peak_1701	50	.	13114550	13114920	0	1	370	13114549	Intergenic
chr4	7013209	7013595	Spt6_peak_8665	66	.	7013209	7013595	0	1	386	7013202	Intergenic
chr1	19909238	19909552	Spt6_peak_2124	128	.	19909238	19909552	0	1	314	19909237	Intergenic
chr5	8361752	8362370	Spt6_peak_11256	799	.	8361752	8362370	0	1	618	8361744	Intergenic
chr2	12242963	12243421	Spt6_peak_4588	188	.	12242963	12243421	0	1	458	12242962	Intergenic
chr1	18859248	18859724	Spt6_peak_2001	307	.	18859248	18859724	0	1	476	18859247	Intergenic
chr2	8534905	8535334	Spt6_peak_4115	138	.	8534905	8535334	0	1	429	8534897	Intergenic
chr2	15314580	15314989	Spt6_peak_4949	393	.	15314580	15314989	0	1	409	15314579	Intergenic
chr1	29152281	29152695	Spt6_peak_3287	195	.	29152281	29152695	0	1	414	29152279	Intergenic
chr3	8426642	8427203	Spt6_peak_6675	146	.	8426642	8427203	0	1	561	8426634	Intergenic
chr5	8911115	8911415	Spt6_peak_11331	96	.	8911115	8911415	0	1	300	8911107	Intergenic
chr3	14065767	14066260	Spt6_peak_7070	741	.	14065767	14066260	0	1	493	14065766	Intergenic
chr1	17402684	17403101	Spt6_peak_1853	65	.	17402684	17403101	0	1	417	17402683	Intergenic
chr5	7501743	7502114	Spt6_peak_11143	112	.	7501743	7502114	0	1	371	7501736	Intergenic
chr4	10756290	10756804	Spt6_peak_9106	183	.	10756290	10756804	0	1	514	10756289	Intergenic
chr3	20652318	20652752	Spt6_peak_7756	169	.	20652318	20652752	0	1	434	20652316	Intergenic
chr3	9393651	9394133	Spt6_peak_6793	109	.	9393651	9394133	0	1	482	9393642	Intergenic
chr1	12967738	12968177	Spt6_peak_1686	348	.	12967738	12968177	0	1	439	12967737	Intergenic
chr5	23139770	23140133	Spt6_peak_12638	105	.	23139770	23140133	0	1	363	23139768	Intergenic
chr2	6560964	6561343	Spt6_peak_3879	138	.	6560964	6561343	0	1	379	6560958	Intergenic
chr2	780298	780716	Spt6_peak_3578	394	.	780298	780716	0	1	418	780291	Intergenic
chr5	9155855	9156233	Spt6_peak_11356	69	.	9155855	9156233	0	1	378	9155846	Intergenic
chr5	17804085	17804515	Spt6_peak_11962	147	.	17804085	17804515	0	1	430	17804084	Intergenic
chr1	28397918	28398226	Spt6_peak_3179	130	.	28397918	28398226	0	1	308	28397916	Intergenic
chr5	17926308	17926695	Spt6_peak_11977	225	.	17926308	17926695	0	1	387	17926307	Intergenic
chr5	15581366	15581850	Spt6_peak_11695	126	.	15581366	15581850	0	1	484	15581365	Intergenic
chr1	11204405	11204894	Spt6_peak_1486	53	.	11204405	11204894	0	1	489	11204404	Intergenic
chr1	29775117	29775435	Spt6_peak_3377	88	.	29775117	29775435	0	1	318	29775115	Intergenic
chr4	2655655	2656148	Spt6_peak_8451	85	.	2655655	2656148	0	1	493	2655653	Intergenic
chr5	24645660	24646154	Spt6_peak_12815	137	.	24645660	24646154	0	1	494	24645658	Intergenic
chr5	25272626	25273228	Spt6_peak_12895	65	.	25272626	25273228	0	1	602	25272624	Intergenic
chr5	7644787	7645095	Spt6_peak_11170	71	.	7644787	7645095	0	1	308	7644780	Intergenic
chr4	15859981	15860398	Spt6_peak_9749	291	.	15859981	15860398	0	1	417	15859980	Intergenic
chr3	10220063	10220445	Spt6_peak_6920	284	.	10220063	10220445	0	1	382	10220062	Intergenic
chr1	10220995	10221331	Spt6_peak_1373	156	.	10220995	10221331	0	1	336	10220994	Intergenic
chr3	16600680	16601008	Spt6_peak_7201	70	.	16600680	16601008	0	1	328	16600679	Intergenic
chr4	6879490	6880033	Spt6_peak_8650	440	.	6879490	6880033	0	1	543	6879484	Intergenic
chr2	9425092	9425668	Spt6_peak_4249	167	.	9425092	9425668	0	1	576	9425083	Intergenic
chr3	20998908	20999277	Spt6_peak_7815	232	.	20998908	20999277	0	1	369	20998906	Intergenic
chr3	21968500	21969081	Spt6_peak_7942	126	.	21968500	21969081	0	1	581	21968498	Intergenic
chr2	12475616	12475941	Spt6_peak_4607	130	.	12475616	12475941	0	1	325	12475615	Intergenic
chr2	10279181	10279481	Spt6_peak_4346	129	.	10279181	10279481	0	1	300	10279180	Intergenic
chr3	19482683	19483027	Spt6_peak_7585	75	.	19482683	19483027	0	1	344	19482682	Intergenic
chr3	11785281	11785951	Spt6_peak_7044	248	.	11785281	11785951	0	1	670	11785280	Intergenic
chr4	2467869	2468225	Spt6_peak_8424	92	.	2467869	2468225	0	1	356	2467867	Intergenic
chr3	9575786	9576292	Spt6_peak_6826	586	.	9575786	9576292	0	1	506	9575777	Intergenic
chr5	13905980	13906762	Spt6_peak_11565	85	.	13905980	13906762	0	1	782	13905979	Intergenic
chr4	1756948	1757733	Spt6_peak_8382	84	.	1756948	1757733	0	1	785	1756947	Intergenic
chr1	19145457	19145798	Spt6_peak_2031	313	.	19145457	19145798	0	1	341	19145456	Intergenic
chr3	19713249	19713566	Spt6_peak_7625	202	.	19713249	19713566	0	1	317	19713248	Intergenic
chr2	1964591	1964907	Spt6_peak_3693	65	.	1964591	1964907	0	1	316	1964590	Intergenic
chr5	10196505	10196880	Spt6_peak_11456	114	.	10196505	10196880	0	1	375	10196504	Intergenic
chr5	15252816	15253584	Spt6_peak_11660	118	.	15252816	15253584	0	1	768	15252815	Intergenic
chr3	17226776	17227131	Spt6_peak_7279	73	.	17226776	17227131	0	1	355	17226775	Intergenic
chr3	18014813	18015138	Spt6_peak_7372	228	.	18014813	18015138	0	1	325	18014812	Intergenic
chr2	16021775	16022173	Spt6_peak_5033	126	.	16021775	16022173	0	1	398	16021774	Intergenic
chr1	23861862	23862419	Spt6_peak_2630	143	.	23861862	23862419	0	1	557	23861860	Intergenic
chr5	15308261	15308565	Spt6_peak_11666	114	.	15308261	15308565	0	1	304	15308260	Intergenic
chr5	8783337	8783839	Spt6_peak_11312	214	.	8783337	8783839	0	1	502	8783329	Intergenic
chr3	16682548	16682912	Spt6_peak_7208	178	.	16682548	16682912	0	1	364	16682547	Intergenic
chr5	699281	699661	Spt6_peak_10206	156	.	699281	699661	0	1	380	699275	Intergenic
chr2	10239363	10239714	Spt6_peak_4341	119	.	10239363	10239714	0	1	351	10239362	Intergenic
chr1	12470807	12471324	Spt6_peak_1645	263	.	12470807	12471324	0	1	517	12470806	Intergenic
chr5	7991281	7991728	Spt6_peak_11215	207	.	7991281	7991728	0	1	447	7991274	Intergenic
chr2	2894366	2894898	Spt6_peak_3744	319	.	2894366	2894898	0	1	532	2894364	Intergenic
chr4	9756849	9757309	Spt6_peak_8984	258	.	9756849	9757309	0	1	460	9756840	Intergenic
chr2	10292061	10292418	Spt6_peak_4351	75	.	10292061	10292418	0	1	357	10292060	Intergenic
chr1	22042490	22043082	Spt6_peak_2417	207	.	22042490	22043082	0	1	592	22042488	Intergenic
chr1	8201176	8201517	Spt6_peak_1106	51	.	8201176	8201517	0	1	341	8201168	Intergenic
chr1	24831361	24831714	Spt6_peak_2738	113	.	24831361	24831714	0	1	353	24831359	Intergenic
chr2	5388702	5389400	Spt6_peak_3796	196	.	5388702	5389400	0	1	698	5388697	Intergenic
chr5	3161436	3161839	Spt6_peak_10530	195	.	3161436	3161839	0	1	403	3161433	Intergenic
chr1	20272702	20273033	Spt6_peak_2191	119	.	20272702	20273033	0	1	331	20272700	Intergenic
chr4	697399	697710	Spt6_peak_8246	104	.	697399	697710	0	1	311	697393	Intergenic
chr2	754254	754554	Spt6_peak_3574	93	.	754254	754554	0	1	300	754247	Intergenic
chr1	8681837	8682217	Spt6_peak_1159	270	.	8681837	8682217	0	1	380	8681829	Intergenic
chr2	373057	373410	Spt6_peak_3527	237	.	373057	373410	0	1	353	373054	Intergenic
chr2	2059596	2059911	Spt6_peak_3701	126	.	2059596	2059911	0	1	315	2059594	Intergenic
chr3	6717974	6718278	Spt6_peak_6475	165	.	6717974	6718278	0	1	304	6717968	Intergenic
chr2	2336428	2336744	Spt6_peak_3732	140	.	2336428	2336744	0	1	316	2336426	Intergenic
chr5	8051777	8052182	Spt6_peak_11223	217	.	8051777	8052182	0	1	405	8051769	Intergenic
chr1	670605	670986	Spt6_peak_108	336	.	670605	670986	0	1	381	670599	Intergenic
chr2	8009306	8009680	Spt6_peak_4051	124	.	8009306	8009680	0	1	374	8009298	Intergenic
chr2	10540660	10540999	Spt6_peak_4371	114	.	10540660	10540999	0	1	339	10540659	Intergenic
chr3	16625902	16626344	Spt6_peak_7205	78	.	16625902	16626344	0	1	442	16625901	Intergenic
chr1	22459518	22459879	Spt6_peak_2462	183	.	22459518	22459879	0	1	361	22459516	Intergenic
chr5	23046487	23046918	Spt6_peak_12620	67	.	23046487	23046918	0	1	431	23046485	Intergenic
chr4	7423195	7423843	Spt6_peak_8707	222	.	7423195	7423843	0	1	648	7423188	Intergenic
chr2	11303091	11303509	Spt6_peak_4469	242	.	11303091	11303509	0	1	418	11303090	Intergenic
chr5	14015964	14016292	Spt6_peak_11575	99	.	14015964	14016292	0	1	328	14015963	Intergenic
chr1	9915337	9915711	Spt6_peak_1333	93	.	9915337	9915711	0	1	374	9915328	Intergenic
chr2	5022389	5022768	Spt6_peak_3789	122	.	5022389	5022768	0	1	379	5022384	Intergenic
chr4	2384157	2384475	Spt6_peak_8412	139	.	2384157	2384475	0	1	318	2384155	Intergenic
chr2	15884879	15885182	Spt6_peak_5012	169	.	15884879	15885182	0	1	303	15884878	Intergenic
chr5	502993	503483	Spt6_peak_10181	748	.	502993	503483	0	1	490	502988	Intergenic
chr3	10190662	10191076	Spt6_peak_6910	69	.	10190662	10191076	0	1	414	10190661	Intergenic
chr2	10952125	10952609	Spt6_peak_4416	390	.	10952125	10952609	0	1	484	10952124	Intergenic
chr2	18845717	18846130	Spt6_peak_5419	76	.	18845717	18846130	0	1	413	18845716	Intergenic
chr3	17117178	17117655	Spt6_peak_7261	207	.	17117178	17117655	0	1	477	17117177	Intergenic
chr2	9328648	9329027	Spt6_peak_4231	147	.	9328648	9329027	0	1	379	9328639	Intergenic
chr3	20653754	20654230	Spt6_peak_7757	71	.	20653754	20654230	0	1	476	20653752	Intergenic
chr3	9327626	9328131	Spt6_peak_6782	302	.	9327626	9328131	0	1	505	9327617	Intergenic
chr4	9913793	9914203	Spt6_peak_9000	600	.	9913793	9914203	0	1	410	9913784	Intergenic
chr4	6047448	6047855	Spt6_peak_8562	188	.	6047448	6047855	0	1	407	6047442	Intergenic
chr2	10105938	10106258	Spt6_peak_4331	122	.	10105938	10106258	0	1	320	10105937	Intergenic
chr5	26037555	26038074	Spt6_peak_12995	957	.	26037555	26038074	0	1	519	26037553	Intergenic
chr5	2257291	2257684	Spt6_peak_10407	221	.	2257291	2257684	0	1	393	2257289	Intergenic
chr2	4869180	4869595	Spt6_peak_3783	92	.	4869180	4869595	0	1	415	4869176	Intergenic
chr1	19319506	19319842	Spt6_peak_2061	95	.	19319506	19319842	0	1	336	19319505	Intergenic
chr1	21034289	21034791	Spt6_peak_2279	118	.	21034289	21034791	0	1	502	21034287	Intergenic
chr3	18268233	18268815	Spt6_peak_7412	431	.	18268233	18268815	0	1	582	18268232	Intergenic
chr2	10678125	10678519	Spt6_peak_4386	160	.	10678125	10678519	0	1	394	10678124	Intergenic
chr1	11880041	11880418	Spt6_peak_1577	122	.	11880041	11880418	0	1	377	11880040	Intergenic
chr5	2348090	2348427	Spt6_peak_10422	109	.	2348090	2348427	0	1	337	2348088	Intergenic
chr3	10950359	10950659	Spt6_peak_6995	165	.	10950359	10950659	0	1	300	10950358	Intergenic
chr1	16305410	16305805	Spt6_peak_1766	114	.	16305410	16305805	0	1	395	16305409	Intergenic
chr5	18779897	18780250	Spt6_peak_12070	188	.	18779897	18780250	0	1	353	18779896	Intergenic
chr5	15942072	15942637	Spt6_peak_11720	212	.	15942072	15942637	0	1	565	15942071	Intergenic
chr2	1468464	1468802	Spt6_peak_3643	110	.	1468464	1468802	0	1	338	1468463	Intergenic
chr4	2019910	2020357	Spt6_peak_8387	102	.	2019910	2020357	0	1	447	2019908	Intergenic
chr1	27076765	27077191	Spt6_peak_3017	110	.	27076765	27077191	0	1	426	27076763	Intergenic
chr2	11812701	11813220	Spt6_peak_4541	209	.	11812701	11813220	0	1	519	11812700	Intergenic
chr2	1393508	1393928	Spt6_peak_3641	222	.	1393508	1393928	0	1	420	1393507	Intergenic
chr3	12659309	12659744	Spt6_peak_7063	302	.	12659309	12659744	0	1	435	12659308	Intergenic
chr5	16393057	16393630	Spt6_peak_11767	94	.	16393057	16393630	0	1	573	16393056	Intergenic
chr2	11694286	11694681	Spt6_peak_4523	242	.	11694286	11694681	0	1	395	11694285	Intergenic
chr4	18426551	18427008	Spt6_peak_10096	147	.	18426551	18427008	0	1	457	18426550	Intergenic
chr1	24700073	24700736	Spt6_peak_2726	188	.	24700073	24700736	0	1	663	24700071	Intergenic
chr3	8659924	8660253	Spt6_peak_6707	156	.	8659924	8660253	0	1	329	8659916	Intergenic
chr5	4076687	4077042	Spt6_peak_10661	118	.	4076687	4077042	0	1	355	4076683	Intergenic
chr5	8082076	8082404	Spt6_peak_11226	85	.	8082076	8082404	0	1	328	8082068	Intergenic
chr5	14123608	14123933	Spt6_peak_11582	111	.	14123608	14123933	0	1	325	14123607	Intergenic
chr3	15752952	15753347	Spt6_peak_7117	237	.	15752952	15753347	0	1	395	15752951	Intergenic
chr2	8332496	8333254	Spt6_peak_4082	258	.	8332496	8333254	0	1	758	8332488	Intergenic
chr4	17413008	17413394	Spt6_peak_9953	207	.	17413008	17413394	0	1	386	17413007	Intergenic
chr5	8322374	8322856	Spt6_peak_11248	455	.	8322374	8322856	0	1	482	8322366	Intergenic
chr5	18483943	18484345	Spt6_peak_12029	39	.	18483943	18484345	0	1	402	18483942	Intergenic
chr2	1572357	1572722	Spt6_peak_3657	207	.	1572357	1572722	0	1	365	1572356	Intergenic
chr5	15074976	15075414	Spt6_peak_11651	446	.	15074976	15075414	0	1	438	15074975	Intergenic
chr3	11079016	11079353	Spt6_peak_7008	130	.	11079016	11079353	0	1	337	11079015	Intergenic
chr5	8733764	8734173	Spt6_peak_11303	137	.	8733764	8734173	0	1	409	8733756	Intergenic
chr1	6657053	6657399	Spt6_peak_914	132	.	6657053	6657399	0	1	346	6657047	Intergenic
chr2	1382579	1382898	Spt6_peak_3640	104	.	1382579	1382898	0	1	319	1382578	Intergenic
chr2	11623639	11623939	Spt6_peak_4514	178	.	11623639	11623939	0	1	300	11623638	Intergenic
chr2	9312703	9313007	Spt6_peak_4227	71	.	9312703	9313007	0	1	304	9312694	Intergenic
chr5	13773728	13774214	Spt6_peak_11553	280	.	13773728	13774214	0	1	486	13773727	Intergenic
chr5	21855264	21855611	Spt6_peak_12480	336	.	21855264	21855611	0	1	347	21855262	Intergenic
chr5	2602882	2603249	Spt6_peak_10446	95	.	2602882	2603249	0	1	367	2602880	Intergenic
chr3	7236756	7237163	Spt6_peak_6550	143	.	7236756	7237163	0	1	407	7236749	Intergenic
chr3	17848845	17849169	Spt6_peak_7358	81	.	17848845	17849169	0	1	324	17848844	Intergenic
chr3	8219684	8220189	Spt6_peak_6658	156	.	8219684	8220189	0	1	505	8219676	Intergenic
chr4	5458756	5459463	Spt6_peak_8517	599	.	5458756	5459463	0	1	707	5458751	Intergenic
chr3	8537355	8537822	Spt6_peak_6691	91	.	8537355	8537822	0	1	467	8537347	Intergenic
chr3	11276135	11276435	Spt6_peak_7031	188	.	11276135	11276435	0	1	300	11276134	Intergenic
chr5	18556346	18556964	Spt6_peak_12038	165	.	18556346	18556964	0	1	618	18556345	Intergenic
chr2	7039082	7039413	Spt6_peak_3925	147	.	7039082	7039413	0	1	331	7039075	Intergenic
chr1	26306747	26307053	Spt6_peak_2903	114	.	26306747	26307053	0	1	306	26306745	Intergenic
chr1	23174610	23174989	Spt6_peak_2535	155	.	23174610	23174989	0	1	379	23174608	Intergenic
chr3	19700792	19701335	Spt6_peak_7623	1008	.	19700792	19701335	0	1	543	19700791	Intergenic
chr3	17478442	17478920	Spt6_peak_7308	154	.	17478442	17478920	0	1	478	17478441	Intergenic
chr2	7856488	7856904	Spt6_peak_4035	285	.	7856488	7856904	0	1	416	7856481	Intergenic
chr3	10937877	10938562	Spt6_peak_6993	854	.	10937877	10938562	0	1	685	10937876	Intergenic
chr3	16854484	16854884	Spt6_peak_7234	319	.	16854484	16854884	0	1	400	16854483	Intergenic
chr3	10146122	10146494	Spt6_peak_6905	242	.	10146122	10146494	0	1	372	10146121	Intergenic
chr2	9262127	9262825	Spt6_peak_4224	88	.	9262127	9262825	0	1	698	9262118	Intergenic
chr1	28702985	28703296	Spt6_peak_3227	147	.	28702985	28703296	0	1	311	28702983	Intergenic
chr5	15432535	15432836	Spt6_peak_11678	123	.	15432535	15432836	0	1	301	15432534	Intergenic
chr1	11861330	11861852	Spt6_peak_1574	101	.	11861330	11861852	0	1	522	11861329	Intergenic
chr1	10570097	10570455	Spt6_peak_1413	178	.	10570097	10570455	0	1	358	10570096	Intergenic
chr1	24575733	24576090	Spt6_peak_2712	212	.	24575733	24576090	0	1	357	24575731	Intergenic
chr2	8622177	8622802	Spt6_peak_4125	258	.	8622177	8622802	0	1	625	8622169	Intergenic
chr2	12284613	12284979	Spt6_peak_4590	101	.	12284613	12284979	0	1	366	12284612	Intergenic
chr4	2169962	2170411	Spt6_peak_8396	135	.	2169962	2170411	0	1	449	2169960	Intergenic
chr4	10770380	10770699	Spt6_peak_9107	92	.	10770380	10770699	0	1	319	10770379	Intergenic
chr2	9439380	9439695	Spt6_peak_4250	85	.	9439380	9439695	0	1	315	9439371	Intergenic
chr5	21145176	21145596	Spt6_peak_12388	126	.	21145176	21145596	0	1	420	21145174	Intergenic
chr2	2282147	2282454	Spt6_peak_3720	31	.	2282147	2282454	0	1	307	2282145	Intergenic
chr5	8374358	8374911	Spt6_peak_11259	319	.	8374358	8374911	0	1	553	8374350	Intergenic
chr1	18887632	18888300	Spt6_peak_2004	193	.	18887632	18888300	0	1	668	18887631	Intergenic
chr5	15244892	15245323	Spt6_peak_11659	373	.	15244892	15245323	0	1	431	15244891	Intergenic
chr4	10247856	10248311	Spt6_peak_9046	390	.	10247856	10248311	0	1	455	10247855	Intergenic
chr5	14776365	14776666	Spt6_peak_11620	68	.	14776365	14776666	0	1	301	14776364	Intergenic
chr1	18033622	18033997	Spt6_peak_1911	118	.	18033622	18033997	0	1	375	18033621	Intergenic
chr2	7352563	7353147	Spt6_peak_3965	80	.	7352563	7353147	0	1	584	7352556	Intergenic
chr2	8883579	8883945	Spt6_peak_4160	165	.	8883579	8883945	0	1	366	8883571	Intergenic
chr1	22226590	22226892	Spt6_peak_2439	65	.	22226590	22226892	0	1	302	22226588	Intergenic
chr3	15228437	15228773	Spt6_peak_7094	114	.	15228437	15228773	0	1	336	15228436	Intergenic
chr4	8353848	8354153	Spt6_peak_8819	139	.	8353848	8354153	0	1	305	8353840	Intergenic
chr2	7298902	7299334	Spt6_peak_3959	217	.	7298902	7299334	0	1	432	7298895	Intergenic
chr4	7801117	7801553	Spt6_peak_8749	220	.	7801117	7801553	0	1	436	7801110	Intergenic
chr5	23129218	23129534	Spt6_peak_12637	126	.	23129218	23129534	0	1	316	23129216	Intergenic
chr4	5965506	5965866	Spt6_peak_8556	198	.	5965506	5965866	0	1	360	5965501	Intergenic
chr4	157825	158217	Spt6_peak_8162	233	.	157825	158217	0	1	392	157824	Intergenic
chr2	18878249	18878571	Spt6_peak_5423	104	.	18878249	18878571	0	1	322	18878248	Intergenic
chr3	22090450	22090785	Spt6_peak_7957	108	.	22090450	22090785	0	1	335	22090448	Intergenic
chr5	17596624	17596931	Spt6_peak_11921	47	.	17596624	17596931	0	1	307	17596623	Intergenic
chr3	12455028	12455456	Spt6_peak_7057	80	.	12455028	12455456	0	1	428	12455027	Intergenic
chr1	12424728	12425376	Spt6_peak_1640	217	.	12424728	12425376	0	1	648	12424727	Intergenic
chr4	11231427	11231781	Spt6_peak_9149	75	.	11231427	11231781	0	1	354	11231426	Intergenic
chr3	1692494	1692858	Spt6_peak_5769	253	.	1692494	1692858	0	1	364	1692493	Intergenic
chr4	8319189	8319637	Spt6_peak_8812	114	.	8319189	8319637	0	1	448	8319181	Intergenic
chr5	15887493	15887804	Spt6_peak_11713	47	.	15887493	15887804	0	1	311	15887492	Intergenic
chr2	9194843	9195308	Spt6_peak_4215	185	.	9194843	9195308	0	1	465	9194834	Intergenic
chr3	5742994	5743310	Spt6_peak_6352	65	.	5742994	5743310	0	1	316	5742989	Intergenic
chr1	23140408	23141288	Spt6_peak_2530	258	.	23140408	23141288	0	1	880	23140406	Intergenic
chr1	7787308	7787673	Spt6_peak_1053	296	.	7787308	7787673	0	1	365	7787301	Intergenic
chr1	7936472	7936859	Spt6_peak_1073	274	.	7936472	7936859	0	1	387	7936465	Intergenic
chr3	8236121	8236877	Spt6_peak_6659	231	.	8236121	8236877	0	1	756	8236113	Intergenic
chr5	25048598	25048907	Spt6_peak_12860	165	.	25048598	25048907	0	1	309	25048596	Intergenic
chr5	8918962	8919293	Spt6_peak_11332	165	.	8918962	8919293	0	1	331	8918954	Intergenic
chr5	9203147	9203618	Spt6_peak_11359	225	.	9203147	9203618	0	1	471	9203138	Intergenic
chr3	1951271	1951823	Spt6_peak_5800	974	.	1951271	1951823	0	1	552	1951270	Intergenic
chr1	21368589	21369427	Spt6_peak_2317	185	.	21368589	21369427	0	1	838	21368587	Intergenic
chr5	22708723	22709147	Spt6_peak_12587	43	.	22708723	22709147	0	1	424	22708721	Intergenic
chr5	9323698	9324064	Spt6_peak_11381	160	.	9323698	9324064	0	1	366	9323689	Intergenic
chr2	1135031	1135611	Spt6_peak_3623	216	.	1135031	1135611	0	1	580	1135030	Intergenic
chr2	18527865	18528269	Spt6_peak_5376	212	.	18527865	18528269	0	1	404	18527864	Intergenic
chr5	24970959	24971381	Spt6_peak_12852	217	.	24970959	24971381	0	1	422	24970957	Intergenic
chr4	5575187	5575705	Spt6_peak_8521	153	.	5575187	5575705	0	1	518	5575182	Intergenic
chr4	1063621	1064208	Spt6_peak_8293	325	.	1063621	1064208	0	1	587	1063620	Intergenic
chr4	6046796	6047224	Spt6_peak_8561	62	.	6046796	6047224	0	1	428	6046790	Intergenic
chr2	13433044	13433359	Spt6_peak_4729	88	.	13433044	13433359	0	1	315	13433043	Intergenic
chr2	10009404	10009851	Spt6_peak_4324	368	.	10009404	10009851	0	1	447	10009403	Intergenic
chr5	17944826	17945231	Spt6_peak_11979	83	.	17944826	17945231	0	1	405	17944825	Intergenic
chr5	20660088	20661123	Spt6_peak_12328	124	.	20660088	20661123	0	1	1035	20660086	Intergenic
chr4	5710228	5710598	Spt6_peak_8530	207	.	5710228	5710598	0	1	370	5710223	Intergenic
chr1	16294413	16294801	Spt6_peak_1764	123	.	16294413	16294801	0	1	388	16294412	Intergenic
chr3	9965462	9965940	Spt6_peak_6880	64	.	9965462	9965940	0	1	478	9965453	Intergenic
chr2	6395470	6395772	Spt6_peak_3860	81	.	6395470	6395772	0	1	302	6395464	Intergenic
chr3	9860438	9860786	Spt6_peak_6865	171	.	9860438	9860786	0	1	348	9860429	Intergenic
chr5	18337749	18338069	Spt6_peak_12010	62	.	18337749	18338069	0	1	320	18337748	Intergenic
chr1	24691834	24692165	Spt6_peak_2724	237	.	24691834	24692165	0	1	331	24691832	Intergenic
chr4	5564408	5564818	Spt6_peak_8520	75	.	5564408	5564818	0	1	410	5564403	Intergenic
chr2	3674017	3674441	Spt6_peak_3757	76	.	3674017	3674441	0	1	424	3674014	Intergenic
chr2	8379688	8380165	Spt6_peak_4087	68	.	8379688	8380165	0	1	477	8379680	Intergenic
chr3	9903316	9903666	Spt6_peak_6870	188	.	9903316	9903666	0	1	350	9903307	Intergenic
chr5	21697145	21697490	Spt6_peak_12461	156	.	21697145	21697490	0	1	345	21697143	Intergenic
chr4	333530	333844	Spt6_peak_8193	127	.	333530	333844	0	1	314	333527	Intergenic
chr2	1258321	1258621	Spt6_peak_3635	130	.	1258321	1258621	0	1	300	1258320	Intergenic
chr3	16817725	16818111	Spt6_peak_7229	376	.	16817725	16818111	0	1	386	16817724	Intergenic
chr2	6498949	6499632	Spt6_peak_3867	56	.	6498949	6499632	0	1	683	6498943	Intergenic
chr2	302955	303589	Spt6_peak_3515	511	.	302955	303589	0	1	634	302952	Intergenic
chr2	12742735	12743102	Spt6_peak_4641	88	.	12742735	12743102	0	1	367	12742734	Intergenic
chr2	9717197	9717625	Spt6_peak_4295	103	.	9717197	9717625	0	1	428	9717188	Intergenic
chr3	760222	760558	Spt6_peak_5658	165	.	760222	760558	0	1	336	760215	Intergenic
chr2	15472765	15473210	Spt6_peak_4967	149	.	15472765	15473210	0	1	445	15472764	Intergenic
chr5	7971808	7972221	Spt6_peak_11213	35	.	7971808	7972221	0	1	413	7971801	Intergenic
chr1	11006369	11006755	Spt6_peak_1471	174	.	11006369	11006755	0	1	386	11006368	Intergenic
chr1	17188436	17188831	Spt6_peak_1827	182	.	17188436	17188831	0	1	395	17188435	Intergenic
chr3	20957667	20958027	Spt6_peak_7812	162	.	20957667	20958027	0	1	360	20957665	Intergenic
chr2	350413	350778	Spt6_peak_3523	56	.	350413	350778	0	1	365	350410	Intergenic
chr3	13480540	13480990	Spt6_peak_7068	302	.	13480540	13480990	0	1	450	13480539	Intergenic
chr4	934286	934590	Spt6_peak_8272	141	.	934286	934590	0	1	304	934277	Intergenic
chr4	9987606	9988076	Spt6_peak_9011	95	.	9987606	9988076	0	1	470	9987597	Intergenic
chr4	2279762	2280321	Spt6_peak_8399	292	.	2279762	2280321	0	1	559	2279760	Intergenic
chr4	5896482	5897204	Spt6_peak_8550	446	.	5896482	5897204	0	1	722	5896477	Intergenic
chr1	18055886	18056200	Spt6_peak_1916	88	.	18055886	18056200	0	1	314	18055885	Intergenic
chr5	16863050	16863358	Spt6_peak_11839	110	.	16863050	16863358	0	1	308	16863049	Intergenic
chr5	13768290	13768615	Spt6_peak_11552	80	.	13768290	13768615	0	1	325	13768289	Intergenic
chr5	9909895	9910252	Spt6_peak_11440	270	.	9909895	9910252	0	1	357	9909886	Intergenic
chr5	4561160	4561508	Spt6_peak_10745	236	.	4561160	4561508	0	1	348	4561156	Intergenic
chr3	10898973	10899464	Spt6_peak_6989	280	.	10898973	10899464	0	1	491	10898972	Intergenic
chr2	1360861	1361288	Spt6_peak_3639	207	.	1360861	1361288	0	1	427	1360860	Intergenic
[truncated: 326 more rows]

## Sheet: NRPE1_SPT6L_overlapped peaks
1	4	1039
1	44318	45154
1	55414	56827
1	76588	77760
1	193190	193883
1	213368	213990
1	237962	239669
1	255695	256271
1	257613	258950
1	291567	292722
1	372141	372966
1	431070	432879
1	433399	434153
1	540216	541212
1	633930	634891
1	670033	671164
1	696275	697698
1	758540	760648
1	780868	782439
1	791532	792682
1	821998	822615
1	888633	889695
1	943973	944673
1	958324	959262
1	1160055	1161402
1	1184394	1185381
1	1194016	1195398
1	1275554	1276880
1	1286557	1287181
1	1344250	1344881
1	1429988	1431261
1	1441284	1441996
1	1444168	1444694
1	1476178	1476985
1	1522612	1523712
1	1592178	1593459
1	1598069	1598767
1	1612953	1614846
1	1617489	1618276
1	1705128	1706581
1	1728603	1729497
1	1881678	1882535
1	1884005	1884518
1	1938220	1938720
1	1974866	1976140
1	2208431	2208850
1	2233550	2235208
1	2339737	2340613
1	2415338	2416218
1	2472739	2473459
1	2531066	2531914
1	2534331	2535049
1	2657251	2658123
1	2788275	2789375
1	2800266	2801021
1	2906946	2907600
1	2986110	2987315
1	3061781	3062316
1	3063271	3063945
1	3072638	3073888
1	3250311	3251715
1	3361766	3362465
1	3399859	3400330
1	3412764	3414194
1	3427604	3428508
1	3497464	3499360
1	3546602	3547998
1	3572770	3573599
1	3595534	3596270
1	3761872	3763216
1	3770677	3771968
1	3780495	3781520
1	3891851	3892777
1	3899436	3900241
1	3919697	3920460
1	3925346	3927081
1	3932891	3933741
1	3979766	3981014
1	4061150	4062097
1	4093014	4094708
1	4112174	4113290
1	4208890	4209858
1	4292855	4293848
1	4313062	4313435
1	4326166	4326838
1	4329663	4330137
1	4333980	4334684
1	4405652	4406358
1	4410832	4411490
1	4415500	4416277
1	4439711	4440342
1	4493666	4494429
1	4596782	4597683
1	4603440	4604312
1	4620613	4622019
1	4657866	4658744
1	4682271	4683037
1	4685058	4686300
1	4705066	4705736
1	4708073	4708618
1	4860070	4860882
1	4896201	4897045
1	4966013	4967480
1	4992484	4993413
1	5055690	5056563
1	5098098	5098786
1	5101411	5102356
1	5284887	5285788
1	5354020	5355606
1	5356629	5357280
1	5358935	5359309
1	5378086	5378520
1	5389445	5390112
1	5392416	5392852
1	5395149	5395916
1	5531177	5532268
1	5657895	5659553
1	5678841	5679674
1	5681388	5682014
1	5691376	5692134
1	5696162	5696979
1	5699863	5700313
1	5701531	5702290
1	5798451	5799643
1	5862790	5863713
1	5866475	5867336
1	5911531	5912243
1	5916191	5916850
1	5958331	5959780
1	5965233	5965924
1	5974657	5975819
1	6009212	6010121
1	6013881	6014753
1	6074638	6076048
1	6102201	6103089
1	6119301	6119735
1	6127518	6128213
1	6140412	6141839
1	6156051	6157324
1	6173169	6173767
1	6210671	6212106
1	6218271	6219562
1	6233663	6234240
1	6234887	6236661
1	6262601	6263574
1	6273330	6274166
1	6379222	6381147
1	6404460	6405661
1	6425726	6426792
1	6454252	6455049
1	6470193	6471224
1	6472557	6473478
1	6484343	6485123
1	6513770	6515591
1	6538134	6538971
1	6543144	6543883
1	6587744	6588634
1	6592781	6593880
1	6615179	6615943
1	6640243	6641357
1	6656964	6657558
1	6659209	6660715
1	6715138	6715776
1	6717794	6718302
1	6720591	6721241
1	6743664	6744467
1	6756154	6756966
1	6758670	6759932
1	6795222	6795918
1	6852486	6853061
1	6905812	6906824
1	6926869	6927720
1	7023047	7024715
1	7077614	7078244
1	7132378	7133124
1	7138078	7139117
1	7227477	7228372
1	7240877	7241814
1	7254832	7257429
1	7281543	7282733
1	7312797	7313664
1	7344063	7344851
1	7352501	7353344
1	7364709	7366240
1	7392053	7393580
1	7394250	7394839
1	7475107	7475827
1	7504820	7506259
1	7521722	7522742
1	7540906	7541695
1	7665209	7666141
1	7711648	7712614
1	7714589	7715259
1	7722196	7722850
1	7724613	7725818
1	7729794	7730363
1	7747332	7748454
1	7760774	7762337
1	7764640	7765168
1	7782456	7784122
1	7787121	7788065
1	7810051	7810623
1	7832902	7834357
1	7845687	7846437
1	7851577	7852515
1	7889430	7889786
1	7908306	7908728
1	7935420	7937099
1	7959495	7961429
1	7969221	7969992
1	7973181	7974308
1	7975689	7976494
1	7980876	7981529
1	8016065	8016907
1	8035522	8036416
1	8043745	8044644
1	8075694	8076095
1	8153863	8154599
1	8169247	8170401
1	8204530	8205764
1	8237640	8238846
1	8254563	8255219
1	8266528	8267722
1	8272161	8273127
1	8275875	8276599
1	8282573	8283561
1	8319264	8320786
1	8370887	8371541
1	8391940	8392656
1	8408736	8409647
1	8453058	8453832
1	8461216	8462038
1	8471704	8473613
1	8477890	8478373
1	8488166	8489121
1	8492485	8492934
1	8494972	8495633
1	8513359	8513961
1	8538494	8539822
1	8543651	8544180
1	8573128	8573624
1	8576985	8578275
1	8590741	8592311
1	8621405	8623862
1	8648911	8649654
1	8681680	8682397
1	8690055	8692092
1	8722849	8723697
1	8728358	8729299
1	8732980	8733895
1	8738064	8739018
1	8740451	8741770
1	8765473	8766178
1	8766608	8767626
1	8775422	8776099
1	8781269	8781998
1	8785774	8786762
1	8789690	8790223
1	8797970	8798628
1	8800437	8801021
1	8803794	8804491
1	8812335	8813002
1	8814818	8815385
1	8818122	8818891
1	8826714	8827391
1	8829155	8829778
1	8832382	8833301
1	8869346	8870877
1	8899098	8899973
1	8927264	8928020
1	8932723	8933543
1	9000886	9001364
1	9004575	9005485
1	9015426	9015945
1	9018059	9019610
1	9043892	9044381
1	9061890	9062696
1	9082440	9083225
1	9105818	9106733
1	9125921	9127342
1	9137689	9138425
1	9173603	9175695
1	9177321	9178102
1	9203759	9204457
1	9204894	9205537
1	9235653	9237318
1	9253769	9254161
1	9304515	9306115
1	9310109	9310669
1	9335192	9335912
1	9353747	9354460
1	9357610	9358280
1	9362341	9362807
1	9373013	9373865
1	9383945	9385256
1	9412049	9412666
1	9416758	9417293
1	9432239	9432577
1	9464669	9465661
1	9564353	9565234
1	9572148	9573577
1	9585591	9586046
1	9587021	9587708
1	9626388	9627295
1	9629848	9630870
1	9676124	9676951
1	9690562	9691547
1	9706187	9706843
1	9707761	9708724
1	9746153	9746867
1	9754285	9756667
1	9759364	9760289
1	9762288	9763016
1	9777968	9778872
1	9829032	9829797
1	9852484	9854565
1	9879569	9880096
1	9883701	9884385
1	9901494	9902112
1	9903494	9904161
1	9908194	9909875
1	9915258	9916644
1	9918350	9919529
1	9924889	9926308
1	9926661	9927087
1	9955279	9955955
1	9958362	9959000
1	10007369	10008998
1	10021269	10023714
1	10050332	10051018
1	10060554	10061139
1	10114509	10115472
1	10144339	10145306
1	10156326	10156926
1	10160694	10161266
1	10172961	10173664
1	10196366	10197467
1	10206519	10207448
1	10220870	10221565
1	10238978	10239677
1	10314314	10315781
1	10347898	10349593
1	10356683	10357788
1	10362597	10363544
1	10383179	10384495
1	10420917	10422026
1	10497323	10498161
1	10506292	10507611
1	10512510	10513242
1	10523477	10523898
1	10528564	10529153
1	10531737	10532299
1	10534366	10535170
1	10539974	10540599
1	10569896	10570619
1	10579226	10580427
1	10597475	10598418
1	10602573	10603015
1	10604063	10605327
1	10623688	10624704
1	10646260	10647006
1	10652178	10653130
1	10665813	10666496
1	10696332	10697174
1	10701157	10701820
1	10702524	10703246
1	10724813	10725388
1	10778018	10778883
1	10801156	10801606
1	10802346	10803512
1	10813949	10814753
1	10866926	10867992
1	10913489	10913997
1	10914916	10916581
1	10922221	10922815
1	10931263	10932854
1	10949578	10950221
1	10964313	10965026
1	10965476	10966492
1	10983179	10983826
1	11005789	11006884
1	11027373	11028608
1	11032016	11032768
1	11043938	11046908
1	11051067	11051615
1	11064322	11065136
1	11066563	11067136
1	11082831	11083455
1	11088622	11090962
1	11103285	11104266
1	11110834	11112229
1	11117247	11118003
1	11126564	11126909
1	11127218	11127951
1	11128765	11129417
1	11131610	11133032
1	11139962	11140359
1	11147747	11148475
1	11152484	11153116
1	11154916	11155547
1	11156366	11156711
1	11204229	11204964
1	11208893	11209298
1	11212187	11212893
1	11228315	11229058
1	11241513	11242380
1	11258821	11259869
1	11276692	11277468
1	11279774	11280515
1	11300806	11302529
1	11309861	11310616
1	11324695	11325491
1	11351287	11352630
1	11369460	11369840
1	11370708	11371378
1	11378011	11378477
1	11420916	11422535
1	11427469	11428632
1	11440796	11441696
1	11489659	11491221
1	11492882	11493663
1	11550351	11551188
1	11551854	11552488
1	11585328	11586420
1	11611337	11611916
1	11619073	11619687
1	11620270	11621086
1	11631771	11632460
1	11636734	11637897
1	11643078	11644720
1	11649548	11650277
1	11660881	11662428
1	11678392	11678950
1	11686167	11687241
1	11692181	11693712
1	11732784	11734850
1	11737165	11737611
1	11740434	11741016
1	11752097	11752768
1	11771620	11772187
1	11782336	11783731
1	11789096	11789714
1	11793740	11794450
1	11803519	11804234
1	11807403	11808443
1	11816886	11818759
1	11822083	11822748
1	11831960	11832440
1	11834332	11834961
1	11837171	11837868
1	11857040	11857867
1	11859479	11860188
1	11861187	11861891
1	11871027	11871726
1	11879681	11881022
1	11886974	11887979
1	11930412	11931134
1	11934827	11935983
1	11960598	11961366
1	11991818	11992857
1	12008973	12010673
1	12012533	12013336
1	12021561	12023127
1	12040777	12041850
1	12049977	12050797
1	12055051	12055475
1	12059563	12060471
1	12070427	12071728
1	12078640	12080916
1	12083708	12084512
1	12097109	12098202
1	12131096	12131787
1	12133033	12133517
1	12136514	12137083
1	12138495	12139176
1	12143005	12143508
1	12166340	12167459
1	12176631	12177561
1	12183340	12185383
1	12186885	12187317
1	12214834	12215389
1	12218375	12219158
1	12228510	12229154
1	12230926	12231514
1	12240148	12241131
1	12247372	12248136
1	12248592	12249589
1	12255267	12255925
1	12262804	12264914
1	12270161	12270803
1	12277291	12277973
1	12282635	12283386
1	12310472	12311140
1	12338389	12339216
1	12341725	12342399
1	12361238	12362244
1	12372556	12374256
1	12387351	12388233
1	12391385	12391740
1	12401057	12402376
1	12424605	12425774
1	12434937	12435762
1	12440072	12440882
1	12457498	12458493
1	12466153	12466743
1	12475402	12475792
1	12482913	12483709
1	12498761	12499455
1	12517121	12517849
1	12519482	12520003
1	12524953	12525827
1	12527308	12527770
1	12529999	12530653
1	12547983	12548557
1	12563916	12564517
1	12565184	12565918
1	12574230	12574858
1	12580689	12582058
1	12590569	12592302
1	12594467	12595719
1	12603520	12604269
1	12626320	12626819
1	12633014	12633427
1	12636292	12636892
1	12640619	12641034
1	12643075	12644115
1	12645042	12645459
1	12645902	12646304
1	12651020	12652084
1	12674348	12674939
1	12684426	12685261
1	12688659	12689054
1	12691343	12692875
1	12703638	12704141
1	12738191	12739013
1	12760612	12761920
1	12823648	12824684
1	12845497	12847557
1	12853723	12854891
1	12861986	12863308
1	12866569	12867239
1	12872201	12872534
1	12887917	12889012
1	12889892	12890223
1	12894614	12895618
1	12907290	12908511
1	12915910	12916368
1	12918672	12919163
1	12919813	12920391
1	12925018	12925687
1	12946596	12947176
1	12957778	12958821
1	12966550	12967124
1	12967641	12968850
1	12976581	12977628
1	12985324	12985808
1	12987236	12988100
1	12995386	12996809
1	13033816	13034205
1	13038950	13039752
1	13042601	13043696
1	13049542	13050339
1	13055315	13056526
1	13070500	13071094
1	13075406	13076713
1	13104062	13105195
1	13114210	13115164
1	13119216	13119783
1	13121386	13122027
1	13126607	13127351
1	13129825	13130549
1	13139647	13140565
1	13148036	13148870
1	13153932	13154323
1	13155681	13156474
1	13170926	13171560
1	13172772	13173459
1	13191994	13192790
1	13198561	13199952
1	13201482	13202119
1	13212166	13212802
1	13219540	13220791
1	13230299	13231196
1	13236006	13236602
1	13250354	13251911
1	13256854	13257299
1	13259203	13261011
1	13262655	13263840
1	13275710	13276375
1	13288721	13289263
1	13290519	13291083
1	13323621	13324856
1	13355082	13355632
1	13356997	13357755
1	13359045	13359444
1	13360466	13361252
1	13437862	13438628
1	13453583	13454039
1	13454861	13455450
1	13456596	13457272
1	13461894	13462387
1	13463162	13463895
1	13497373	13497896
1	13503543	13504194
1	13543950	13545995
1	13559330	13560288
1	13566898	13567209
1	13569588	13570062
1	13584763	13585673
1	13590729	13592165
1	13603752	13605045
1	13636712	13637907
1	13643118	13643931
1	13671092	13671602
1	13674144	13674549
1	13684392	13684847
1	13686468	13687059
1	13694834	13695385
1	13699445	13700252
1	13703764	13704982
1	13837638	13838240
1	13839317	13839771
1	13852017	13852696
1	13856419	13857035
1	13879952	13880765
1	13894585	13895226
1	13896046	13896579
1	13965951	13967083
1	13978870	13979625
1	13998852	13999558
1	14000339	14000739
1	14004770	14005866
1	14008299	14008969
1	14024226	14024873
1	14037698	14038282
1	14151150	14151677
1	14152743	14153360
1	14164023	14165011
1	14165671	14166226
1	14185305	14186401
1	14191893	14192728
1	14286037	14286769
1	14296279	14296875
1	14303333	14303706
1	14304903	14305302
1	14306888	14307450
1	15609995	15610820
1	15649590	15650223
1	15661558	15662251
1	15730299	15730942
1	15878897	15879507
1	15888003	15888746
1	15894507	15895193
1	15900057	15900752
1	15902078	15902706
1	15905477	15905924
1	15907529	15909152
1	15920596	15922140
1	15925179	15925803
1	15935341	15936130
1	15959496	15960107
1	15982643	15983169
1	15983948	15984901
1	16116007	16116697
1	16124740	16125640
1	16133817	16134381
1	16139695	16140354
1	16142151	16142863
1	16145522	16146037
1	16148040	16148625
1	16231570	16232193
1	16236554	16238268
1	16273994	16274778
1	16294207	16294869
1	16298450	16299156
1	16305172	16305896
1	16307577	16307882
1	16310753	16311564
1	16324798	16325553
1	16328913	16329582
1	16341487	16342653
1	16352211	16352721
1	16363150	16363622
1	16403346	16404025
1	16413234	16414849
1	16418601	16419542
1	16420753	16421234
1	16422326	16423252
1	16430209	16431318
1	16455134	16455588
1	16467375	16468046
1	16477426	16478308
1	16483040	16483588
1	16488695	16489358
1	16491544	16493136
1	16500699	16501467
1	16547668	16548436
1	16550937	16551541
1	16558769	16559410
1	16561980	16562504
1	16568009	16569213
1	16581089	16581807
1	16624272	16625007
1	16636919	16637748
1	16645611	16646277
1	16658083	16658698
1	16689767	16690587
1	16691042	16691958
1	16702505	16702888
1	16709744	16710359
1	16719014	16719418
1	16720240	16720620
1	16738370	16738914
1	16741565	16742394
1	16757851	16759135
1	16778507	16778890
1	16779371	16779710
1	16790317	16791023
1	16791769	16792720
1	16793807	16794429
1	16799055	16799602
1	16801406	16802246
1	16810572	16811251
1	16815202	16815609
1	16829262	16829790
1	16830324	16830909
1	16840669	16841708
1	16844275	16844795
1	16846815	16847486
1	16852947	16853524
1	16857531	16858209
1	16860595	16861597
1	16863155	16863593
1	16866686	16866984
1	16870733	16871282
1	16877859	16878260
1	16886616	16887226
1	16890734	16891301
1	16899257	16899927
1	16904775	16906009
1	16924709	16926136
1	16936107	16937108
1	16937736	16938204
1	16938587	16939620
1	16942523	16943176
1	16961776	16962914
1	16974742	16975584
1	16982181	16982822
1	16987101	16987858
1	17004520	17005374
1	17006783	17007480
1	17008381	17008994
1	17011779	17012130
1	17015541	17016037
1	17016513	17017242
1	17021801	17022096
1	17030460	17031233
1	17061443	17062134
1	17069727	17070573
1	17076721	17077529
1	17082383	17083356
1	17090977	17092594
1	17109903	17110395
1	17111340	17112408
1	17116262	17116845
1	17122009	17122558
1	17141282	17141845
1	17151645	17153091
1	17171495	17172238
1	17178544	17179359
1	17186957	17188898
1	17229131	17230068
1	17239584	17241277
1	17254473	17255617
1	17264860	17265615
1	17266887	17267503
1	17267778	17268390
1	17278417	17279997
1	17280279	17280792
1	17288875	17290886
1	17294563	17295671
1	17299699	17300578
1	17305512	17306511
1	17311968	17312739
1	17317614	17318886
1	17323612	17325122
1	17335193	17335896
1	17341041	17342974
1	17349543	17350536
1	17368718	17369946
1	17381334	17382301
1	17384073	17384727
1	17386745	17387336
1	17402195	17403339
1	17404390	17404909
1	17412910	17413356
1	17415494	17416371
1	17416665	17417126
1	17418282	17418766
1	17430700	17432143
1	17441066	17442033
1	17490263	17491422
1	17506823	17507374
1	17524640	17525399
1	17528365	17529017
1	17535640	17536500
1	17549312	17549830
1	17555529	17556061
1	17563016	17564047
1	17565651	17566273
1	17570575	17572186
1	17575846	17576296
1	17578989	17579769
1	17611293	17612059
1	17615018	17615612
1	17624372	17625198
1	17626958	17627687
1	17632173	17633186
1	17654582	17656384
1	17664550	17665275
1	17681775	17682773
1	17690245	17690904
1	17695436	17696088
1	17712714	17713689
1	17714896	17715555
1	17726854	17727898
1	17758793	17760455
1	17760809	17761456
1	17765912	17766529
1	17820263	17820886
1	17822454	17822802
1	17831012	17831737
1	17840437	17841208
1	17841583	17842529
1	17845866	17847002
1	17855961	17856740
1	17860893	17861541
1	17862846	17863533
1	17873653	17874581
1	17898750	17899493
1	17928891	17929539
1	17938661	17939329
1	17960848	17962058
1	17976932	17977212
1	17978649	17979261
1	18006998	18007592
1	18009824	18010613
1	18018510	18020127
1	18028950	18029663
1	18033162	18034203
1	18047770	18048741
1	18054186	18054925
1	18055680	18056366
1	18087955	18088654
1	18093616	18094291
1	18095154	18096213
1	18110583	18111589
1	18126191	18127181
1	18131682	18132234
1	18135586	18136451
1	18163331	18165994
1	18189210	18189992
1	18211396	18211988
1	18213646	18214738
1	18226683	18227219
1	18234082	18234635
1	18269493	18272299
1	18281790	18282626
1	18288776	18289344
1	18297208	18297943
1	18303900	18304822
1	18324632	18325503
1	18338194	18340280
1	18341905	18342432
1	18379957	18381329
1	18386098	18386876
1	18390668	18391208
1	18398364	18398959
1	18415104	18415666
1	18424068	18425080
1	18428461	18428870
1	18436957	18438475
1	18456545	18458197
1	18493372	18494248
1	18506683	18507804
1	18541192	18542061
1	18553045	18553706
1	18580282	18581849
1	18598728	18600646
1	18603355	18603780
1	18626721	18627562
1	18631934	18633988
1	18641657	18642562
1	18643582	18644799
1	18648339	18649315
1	18657433	18658552
1	18706664	18707233
1	18747604	18748113
1	18765644	18766203
1	18806316	18807730
1	18859042	18860227
1	18873823	18874661
1	18885676	18886128
1	18887510	18888428
1	18892189	18893007
1	18930706	18931495
1	18955399	18956047
1	18957046	18957621
1	18961858	18962445
1	18971368	18972429
1	18973776	18974225
1	18983409	18984100
1	18989135	18989894
1	18994592	18995124
1	19085756	19087079
1	19145380	19146120
1	19148235	19148671
1	19171381	19172548
1	19197707	19198683
1	19212150	19213010
1	19218241	19218587
1	19219557	19220406
1	19225928	19226916
1	19247673	19248304
1	19248905	19249577
1	19283752	19284260
1	19292320	19293029
1	19303579	19304790
1	19316122	19316719
1	19319286	19320178
1	19329771	19330752
1	19335979	19336932
1	19345243	19346013
1	19352632	19353674
1	19353966	19354660
1	19362744	19363260
1	19368038	19368945
1	19372589	19373300
1	19374401	19374978
1	19380355	19381156
1	19388058	19388622
1	19391759	19392313
1	19395078	19395642
1	19398257	19398945
1	19405236	19406264
1	19415082	19415513
1	19424622	19425266
1	19426415	19427163
1	19428298	19429058
1	19429914	19430720
1	19440973	19441593
1	19472620	19473217
1	19497776	19498508
1	19576895	19578406
1	19595697	19596433
1	19630464	19631068
1	19636291	19636823
1	19654264	19655803
1	19679776	19680702
1	19700270	19700969
1	19703261	19703581
1	19703991	19704476
1	19713285	19714175
1	19720220	19721023
1	19727928	19728771
1	19741543	19742297
1	19743573	19744629
1	19762916	19763902
1	19780020	19781395
1	19797460	19799287
1	19807912	19810290
1	19823095	19823790
1	19861070	19861871
1	19875781	19876542
1	19908850	19909879
1	19933141	19934018
1	19941157	19941633
1	19944287	19945636
1	19962848	19964308
1	19993396	19995876
1	20016044	20017036
1	20023905	20024887
1	20032579	20033923
1	20084766	20085565
1	20106368	20107093
1	20112609	20114522
1	20118669	20119486
1	20125136	20127116
1	20127859	20128383
1	20131226	20132039
1	20153893	20154544
1	20166531	20167796
1	20171952	20172864
1	20174167	20175420
1	20187204	20188199
1	20194324	20194997
1	20205258	20207057
1	20207948	20208295
1	20226179	20227046
1	20272494	20273319
1	20311562	20312330
1	20320166	20320940
1	20322383	20322701
1	20362637	20363400
1	20366973	20367675
1	20397385	20398377
1	20399350	20399953
1	20403206	20403826
1	20412045	20412979
1	20422525	20424151
1	20432789	20433591
1	20437608	20438102
1	20462332	20463009
1	20467704	20468607
1	20469700	20470427
1	20492325	20492973
1	20498493	20499584
1	20513624	20514786
1	20524791	20525733
1	20540575	20541219
1	20547825	20548414
1	20568868	20569530
1	20622067	20623022
1	20624751	20625958
1	20671464	20672128
1	20683082	20683709
1	20694884	20695276
1	20696892	20697395
1	20699575	20700303
1	20703643	20704727
1	20710744	20711464
1	20733872	20734591
1	20747852	20748589
1	20791275	20791770
1	20799244	20800094
1	20815493	20816255
1	20819911	20820415
1	20823496	20823987
1	20826754	20827511
1	20913749	20915315
1	20979155	20980113
1	20982527	20982981
1	21018650	21019372
1	21020813	21021385
1	21033896	21035408
1	21042086	21043182
1	21053268	21055351
1	21065961	21067621
1	21106864	21107440
1	21114444	21115298
1	21120193	21120790
1	21124487	21125050
1	21125972	21126498
1	21128523	21129044
1	21131775	21132129
1	21179740	21180947
1	21210976	21211941
1	21215536	21216863
1	21217288	21218324
1	21228638	21229232
1	21230425	21231248
1	21233244	21233597
1	21236973	21237620
1	21244058	21244795
1	21249224	21250409
1	21259844	21261211
1	21311489	21312145
1	21340939	21342750
1	21364653	21365931
1	21368449	21369372
1	21374218	21375176
1	21391292	21391996
1	21392413	21393193
1	21398302	21399452
1	21418263	21419017
1	21438781	21439326
1	21443817	21444532
1	21457166	21457848
1	21462571	21463265
1	21470139	21472480
1	21507456	21508292
1	21509542	21510152
1	21514621	21515407
1	21518212	21518870
1	21523951	21525435
1	21529157	21529982
1	21601734	21603045
1	21607652	21610043
1	21610375	21611376
1	21615842	21616529
1	21617148	21617770
1	21628458	21629030
1	21630458	21631283
1	21637315	21638409
1	21640285	21640999
1	21645840	21646580
1	21662439	21663077
1	21674827	21675866
1	21682212	21683687
1	21690765	21691667
1	21709299	21709853
1	21710214	21710831
1	21719387	21720220
1	21730410	21732424
1	21740452	21742027
1	21743910	21744444
1	21766170	21766863
1	21771915	21773995
1	21777854	21780202
1	21784735	21785300
1	21789186	21791622
1	21802459	21803112
1	21808134	21810282
1	21814140	21816460
1	21821080	21821523
1	21823014	21823503
1	21824098	21824583
1	21825760	21827870
1	21838700	21839370
1	21844363	21846595
1	21853498	21853993
1	21857432	21859300
1	21871909	21874221
1	21918333	21919352
1	21923056	21923739
1	21946768	21947595
1	21957490	21958178
1	21964640	21965350
1	21976953	21977433
1	21990336	21992224
1	21992644	21993051
1	21995478	21996444
1	22024503	22025493
1	22042429	22043566
1	22058813	22061645
1	22067376	22067893
1	22074983	22075496
1	22079582	22080093
1	22084773	22085593
1	22086418	22086807
1	22088883	22090046
1	22100397	22101168
1	22107376	22108562
1	22125523	22126284
1	22129241	22129824
1	22158872	22159359
1	22163115	22164133
1	22166183	22168203
1	22182668	22183542
1	22206868	22208052
1	22224315	22225122
1	22226262	22226943
1	22230837	22232966
1	22260818	22261785
1	22269362	22270555
1	22322797	22323927
1	22356745	22358123
1	22375872	22376437
1	22408527	22409517
1	22417858	22418496
1	22447135	22447854
1	22455609	22456491
1	22459431	22460165
1	22482532	22483209
1	22512550	22513429
1	22520918	22522014
1	22562515	22563938
1	22592357	22593410
1	22618079	22618700
1	22625889	22626564
1	22627043	22627680
1	22693730	22694656
1	22699032	22700042
1	22736720	22737366
1	22742758	22743602
1	22751334	22752126
1	22777181	22777901
1	22779698	22780528
1	22795180	22796511
1	22818672	22819491
1	22844586	22845998
1	22850098	22851049
1	22854824	22855929
1	22887760	22888361
1	22888965	22889663
1	22890297	22890927
1	22929935	22930374
1	22984887	22985939
1	23020577	23021649
1	23031342	23032372
1	23067830	23068763
1	23093621	23094170
1	23096688	23097745
1	23117989	23118790
1	23122888	23123590
1	23124930	23125814
1	23140317	23141443
1	23149186	23150051
1	23160601	23161201
1	23164708	23165379
1	23173220	23175233
1	23190604	23191276
1	23197195	23198132
1	23211698	23212896
1	23219835	23220539
1	23225270	23225798
1	23237533	23238123
1	23239939	23240779
1	23242502	23243054
1	23246785	23247515
1	23251546	23252062
1	23280139	23281908
1	23295504	23297498
1	23312764	23313337
1	23320542	23322533
1	23393418	23394395
1	23430633	23431303
1	23434615	23436253
1	23453717	23455430
1	23462416	23462876
1	23476824	23477524
1	23509364	23510867
1	23521355	23522043
1	23566100	23567084
1	23586268	23586888
1	23613340	23614380
1	23639799	23640989
1	23679741	23680396
1	23693158	23693721
1	23709964	23711676
1	23723334	23724163
1	23736626	23737094
1	23748844	23749489
1	23761236	23762122
1	23856068	23856829
1	23861675	23862595
1	23875033	23875704
1	23880617	23881404
1	23883872	23885646
1	23906857	23907566
1	23925107	23926459
1	23931426	23932679
1	23932970	23933356
1	23939870	23941219
1	23946732	23947353
1	23950040	23950669
1	23964975	23966649
1	24012166	24012685
1	24039267	24039931
1	24041564	24042559
1	24059697	24060311
1	24063712	24064439
1	24101128	24101848
1	24104560	24105183
1	24118994	24119932
1	24125431	24126526
1	24171880	24172580
1	24223009	24223786
1	24240951	24241827
1	24250520	24251279
1	24263779	24265529
1	24281201	24281785
1	24290990	24292159
1	24317202	24317843
1	24337680	24338615
1	24350478	24351184
1	24352729	24354346
1	24356704	24357025
1	24384398	24385513
1	24409467	24410205
1	24428632	24429396
1	24453635	24454198
1	24462258	24462882
1	24482221	24483237
1	24483926	24484870
1	24487844	24488568
1	24498729	24499221
1	24499806	24500160
1	24506255	24506903
1	24507756	24508506
1	24531829	24532436
1	24563856	24565560
1	24575559	24577638
1	24619968	24620826
1	24622283	24622841
1	24643120	24643816
1	24645426	24646285
1	24682770	24684130
1	24691643	24692346
1	24700098	24700857
1	24704858	24706271
1	24732753	24733496
1	24740974	24741405
1	24743360	24744012
1	24744961	24745532
1	24761260	24761859
1	24771956	24773222
1	24826384	24826975
1	24831256	24832080
1	24835221	24835536
1	24837845	24839262
1	24844477	24845123
1	24871357	24872210
1	24875263	24875875
1	24876840	24877486
1	24885259	24885702
1	24893857	24894539
1	24897199	24897798
1	24901086	24901771
1	24947855	24948772
1	24955618	24957287
1	25033356	25034035
1	25035949	25036554
1	25056251	25058428
1	25095547	25096925
1	25121918	25122496
1	25150843	25151122
1	25158596	25159392
1	25163036	25163693
1	25187528	25188287
1	25197094	25197625
1	25203209	25204427
1	25216915	25217660
1	25227104	25227613
1	25245099	25245715
1	25246764	25248072
1	25260824	25261476
1	25265834	25266889
1	25274585	25275318
1	25326943	25327302
1	25331815	25332852
1	25343076	25344312
1	25348834	25349828
1	25384441	25384900
1	25400394	25401794
1	25452561	25453330
1	25495860	25496899
1	25504820	25505746
1	25536237	25537025
1	25609672	25610359
1	25639592	25640196
1	25640767	25642138
1	25659815	25660790
1	25673744	25674282
1	25675803	25677374
1	25696312	25697109
1	25722313	25723834
1	25728479	25729326
1	25729659	25730576
1	25750627	25752216
1	25779408	25780679
1	25818938	25819569
1	25831325	25831971
1	25853255	25853905
1	25878977	25879926
1	25896173	25896955
1	25928164	25929700
1	25962279	25963372
1	25971600	25972127
1	25973501	25974252
1	26030784	26032509
1	26083743	26084617
1	26110711	26111553
1	26171233	26171783
1	26179469	26180265
1	26196402	26197615
1	26207077	26207621
1	26267779	26268264
1	26285246	26285906
1	26306625	26307673
1	26335649	26336425
1	26343327	26344564
1	26359310	26360206
1	26366279	26366991
1	26371180	26371892
1	26374267	26375971
1	26380489	26381139
1	26425373	26426196
1	26551362	26552398
1	26554974	26555306
1	26561050	26561952
1	26582263	26583338
1	26603840	26604638
1	26650494	26651210
1	26668151	26668571
1	26699408	26700167
1	26711975	26712643
1	26722021	26722845
1	26756300	26757868
1	26760678	26761317
1	26779037	26780152
1	26780551	26781437
1	26851968	26852407
1	26880015	26880893
1	26881433	26881868
1	26883301	26883891
1	26925782	26926680
1	26955700	26957204
1	26993615	26994415
1	27035269	27036720
1	27066372	27067210
1	27076446	27077817
1	27117559	27118375
1	27186368	27187429
1	27240429	27241664
1	27333677	27334401
1	27428201	27429727
1	27514688	27516625
1	27597109	27597807
1	27603143	27603774
1	27635049	27637857
1	27675006	27675640
1	27676991	27677694
1	27684675	27685413
1	27697327	27697711
1	27710186	27710975
1	27859351	27861096
1	27932330	27932982
1	27971903	27973244
1	28037696	28038404
1	28051158	28051952
1	28105225	28106056
1	28188552	28189279
1	28258921	28259976
1	28279913	28280817
1	28285637	28286377
1	28292941	28293764
1	28310772	28311231
1	28311950	28313015
1	28331692	28332971
1	28386769	28387442
1	28397264	28398998
1	28470097	28471457
1	28514859	28516281
1	28520244	28520969
1	28522068	28522664
1	28526691	28527973
1	28581730	28582348
1	28592657	28593254
1	28702769	28704130
1	28706842	28707566
1	28731522	28732334
1	28749704	28750599
1	28815331	28816186
1	28827147	28828826
1	28842963	28843542
1	28843864	28844393
1	28855741	28856369
1	28864388	28865235
1	28912416	28913850
1	28935622	28936496
1	28993581	28994998
1	29002167	29002823
1	29125229	29126199
1	29208132	29208855
1	29243909	29244888
1	29249809	29250625
1	29263089	29264178
1	29265283	29265933
1	29305436	29306154
1	29312457	29313309
1	29316111	29316844
1	29319045	29320803
1	29336719	29337536
1	29376812	29377511
1	29380240	29381001
1	29472185	29472998
1	29474254	29474901
1	29496241	29497019
1	29521081	29521697
1	29526726	29527266
1	29577663	29578555
1	29588467	29590750
1	29611324	29612957
1	29768908	29770976
1	29774792	29775371
1	29939918	29940691
1	29983098	29984899
1	30019372	30019781
1	30199791	30200663
1	30255310	30255758
1	30415291	30415908
1	30426582	30427626
2	1262	1963
2	9814	10337
2	52496	53409
2	58069	58689
2	70963	71545
2	72375	73039
2	98327	98941
2	99640	100283
2	121847	122542
2	134408	135262
2	138615	139213
2	151805	153477
2	160952	161715
2	163044	163754
2	171407	172228
2	176779	177290
2	178158	178795
2	179632	180164
2	183749	184740
2	187165	187696
2	202245	202895
2	204421	205767
2	214923	215580
2	237947	239294
2	241530	242092
2	243547	244353
2	252296	252820
2	253999	254756
2	265976	266623
2	267472	268808
2	274887	276204
2	276620	277229
2	282509	282873
2	291242	291883
2	292592	293510
2	299550	300220
2	302909	303615
2	305553	306246
2	314451	315490
2	323831	324572
2	350271	350788
2	351591	351981
2	352726	353364
2	362167	362880
2	368111	368788
2	372840	373614
2	378346	379777
2	384400	384956
2	399800	400426
2	402648	403361
2	407056	407811
2	415991	416833
2	420947	421576
2	422764	423352
2	424626	425121
2	428769	429576
2	438388	439013
2	440184	440794
2	448111	448894
2	449556	450269
2	455453	456476
2	463260	463831
2	465689	466324
2	472081	472639
2	473554	474146
2	485854	486429
2	492113	492915
2	516270	517038
2	529789	530656
2	537160	537978
2	559929	560733
2	582321	583599
2	588213	588944
2	601535	603707
2	623587	624327
2	625896	626692
2	639060	640048
2	640879	641654
2	655283	656038
2	659355	660059
2	666478	668094
2	676472	679066
2	686693	689623
2	703983	704663
2	714947	716903
2	721272	722512
2	725799	726438
2	734331	734982
2	736452	737043
2	741783	742483
2	749288	749691
2	753857	755514
2	762268	762866
2	768070	769092
2	780104	780873
2	786728	787403
2	791259	791651
2	794229	795982
2	808026	809294
2	811328	811846
2	816948	817401
2	825148	826372
2	840409	841258
2	858895	859411
2	870600	873258
2	877489	878441
2	887451	887934
2	890694	891318
2	891820	892523
2	893788	894091
2	897336	897871
2	904124	905291
2	919290	920196
2	921070	921460
2	924904	926290
2	932101	934599
2	962601	963852
2	983764	984480
2	990718	991354
2	993054	993719
2	998417	999130
2	1004743	1005529
2	1010154	1011347
2	1011774	1013096
2	1017414	1018044
2	1018737	1019302
2	1027335	1027939
2	1037583	1039103
2	1048155	1049564
2	1049927	1050649
2	1059081	1059725
2	1065396	1066398
2	1078576	1079204
2	1083087	1083675
2	1085080	1085570
2	1107018	1107362
2	1110890	1113096
2	1123465	1124355
2	1126332	1127433
2	1133977	1134567
2	1134901	1135757
2	1147539	1148177
2	1154565	1155449
2	1159975	1160625
2	1167107	1168482
2	1174064	1174539
2	1177961	1179516
2	1189761	1191191
2	1194085	1194577
2	1195943	1196990
2	1205355	1206129
2	1234526	1235160
2	1236930	1237275
2	1238702	1239190
2	1251199	1251907
2	1256559	1257057
2	1258145	1259183
2	1263586	1264246
2	1264626	1265199
2	1277817	1278301
2	1286496	1287070
2	1318302	1318832
2	1326703	1327120
2	1329755	1330614
2	1332746	1333308
2	1359506	1360258
2	1360787	1361446
2	1362326	1362729
2	1368349	1368767
2	1393461	1394528
2	1403711	1404754
2	1431000	1431874
2	1461019	1461554
2	1468287	1468993
2	1472596	1473179
2	1482186	1483427
2	1498582	1498926
2	1500503	1501438
2	1505048	1505860
2	1512999	1513688
2	1520984	1522253
2	1522751	1523706
2	1548464	1549382
2	1564861	1565456
2	1567111	1568168
2	1572307	1572978
2	1579162	1580022
2	1584772	1586878
2	1587344	1587695
2	1593832	1594406
2	1600876	1602756
2	1607960	1609619
2	1620275	1621701
2	1629134	1630066
2	1637120	1637774
2	1638818	1639448
2	1642147	1642625
2	1643904	1644449
2	1649010	1649538
2	1663252	1664165
2	1678544	1679203
2	1681134	1682466
2	1695749	1696260
2	1701221	1702261
2	1709447	1710182
2	1710506	1711562
2	1715655	1717167
2	1731425	1731964
2	1735818	1736167
2	1740370	1741599
2	1758268	1758967
2	1776282	1776652
2	1779684	1780056
2	1781231	1781989
2	1824461	1825013
2	1827956	1828276
2	1862360	1862660
2	1864871	1865390
2	1866043	1866721
2	1868856	1869421
2	1878318	1880007
2	1898848	1899450
2	1902721	1903575
2	1917161	1918281
2	1926583	1927759
2	1930436	1930884
2	1937415	1938065
2	1942816	1943342
2	1965698	1966322
2	1982561	1983190
2	1985659	1986070
2	1990312	1990912
2	2010351	2011212
2	2021492	2022934
2	2024547	2025134
2	2057657	2058291
2	2058968	2060162
2	2060529	2060955
2	2064744	2065227
2	2065895	2066973
2	2073868	2074613
2	2080115	2080841
2	2081920	2082604
2	2086740	2087250
2	2088750	2089634
2	2148113	2149406
2	2156155	2156736
2	2160515	2160857
2	2174181	2174648
2	2178029	2178947
2	2196928	2197968
2	2201691	2202466
2	2211866	2212431
2	2213278	2214033
2	2227782	2229235
2	2232073	2232552
2	2233052	2234016
2	2245902	2246483
2	2260619	2261649
2	2266526	2267451
2	2273356	2274290
2	2282086	2282861
2	2284029	2284612
2	2289941	2290404
2	2291755	2292334
2	2293597	2294768
2	2308080	2308602
2	2318781	2320139
2	2321121	2322085
2	2329834	2330221
2	2331178	2332512
2	2336192	2336829
2	2339120	2339450
2	2343632	2343923
2	2349490	2350127
2	2362389	2363270
2	2386374	2387045
2	2423838	2424469
2	2425721	2426165
2	2428213	2429327
2	2436793	2437809
2	2455931	2456738
2	2459665	2460214
2	2460754	2461208
2	2472670	2473360
2	2583861	2584915
2	2600532	2601342
2	2610550	2611173
2	2660093	2660791
2	2689719	2690781
2	2730597	2731689
2	2738127	2739845
2	2755663	2756321
2	2760537	2761586
2	2762471	2763043
2	2843505	2844610
2	2849367	2849882
2	2852233	2852914
2	2894119	2894967
2	2901668	2902747
2	2923248	2924371
2	2938404	2939075
2	2946257	2947295
2	2974219	2975055
2	2984975	2985883
2	3057040	3057843
2	3110953	3111354
2	3626845	3627467
2	3985070	3986713
2	4005515	4006195
2	4006842	4007644
2	4022941	4023371
2	4069866	4070952
2	4077679	4078620
2	4120650	4121751
2	4143337	4143688
2	4214679	4215739
2	4220402	4222157
2	4301281	4301908
2	4308451	4309263
2	4313229	4313668
2	4314140	4315235
2	4323014	4323594
2	4326132	4326762
2	4331289	4331843
2	4349284	4350671
2	4356919	4357502
2	4415427	4416235
2	4428404	4428820
2	4458371	4459311
2	4472127	4472537
2	4476117	4476696
2	4508197	4508993
2	4523599	4524140
2	4592146	4592890
2	4798763	4799580
2	4807579	4808520
2	4834152	4835008
2	4869157	4869686
2	4870401	4871376
2	5009054	5010268
2	5036624	5037564
2	5049208	5049821
2	5053340	5054120
2	5056761	5057777
2	5067357	5068253
2	5083577	5084180
2	5214841	5216080
2	5314009	5314736
2	5388682	5389633
2	5392683	5393047
2	5502102	5502669
2	5506540	5507796
2	5535834	5536339
2	5537538	5537943
2	5541933	5542815
2	5583294	5584243
2	5585886	5586441
2	5588372	5589551
2	5598305	5599255
2	5605798	5606628
2	5611812	5612849
2	5636370	5637170
2	5648099	5648623
2	5664161	5664726
2	5670785	5671591
2	5677986	5678497
2	5680686	5681325
2	5683898	5684335
2	5708940	5709908
2	5733949	5734653
2	5772873	5773397
2	5777201	5777804
2	5787456	5788496
2	5802306	5803339
2	5831084	5831669
2	5835259	5835896
2	5836646	5837646
2	5840921	5841483
2	5851233	5852850
2	5860960	5861523
2	5865514	5866345
2	5873622	5874518
2	5905279	5906385
2	5908508	5909043
2	5917624	5918249
2	5923096	5923630
2	5924388	5925201
2	5938994	5940669
2	5950927	5951511
2	5959954	5960643
2	5981721	5982947
2	6004676	6005330
2	6015594	6016154
2	6016556	6017149
2	6026739	6027638
2	6035936	6036978
2	6043727	6044503
2	6059443	6060462
2	6140895	6141893
2	6148314	6148863
2	6155108	6155973
2	6179026	6180911
2	6185129	6185425
2	6185909	6187513
2	6215018	6216006
2	6237847	6238549
2	6260623	6261363
2	6271398	6272361
2	6274476	6275068
2	6304853	6305726
2	6350034	6351251
2	6361494	6362486
2	6371041	6371786
2	6375735	6376098
2	6380115	6380753
2	6390061	6390770
2	6391137	6392137
2	6397245	6397714
2	6398051	6398760
2	6402338	6402860
2	6403566	6404087
2	6405478	6406124
2	6439613	6440232
2	6440704	6441215
2	6457168	6458053
2	6468524	6469093
2	6497854	6498255
2	6513574	6514198
2	6517696	6518399
2	6523979	6525032
2	6540340	6540689
2	6546024	6547191
2	6548220	6548995
2	6560606	6562315
2	6629067	6629631
2	6634518	6634876
2	6636320	6637703
2	6644105	6644678
2	6647214	6647505
2	6648608	6649368
2	6665769	6666429
2	6667812	6668495
2	6677277	6677950
2	6685275	6685693
2	6686572	6687309
2	6700207	6700976
2	6706349	6707677
2	6714671	6715525
2	6730592	6731073
2	6732982	6733598
2	6736078	6736620
2	6742059	6742388
2	6743138	6743483
2	6746234	6746610
2	6757282	6757803
2	6765286	6765733
2	6771936	6772866
2	6778550	6779323
2	6786642	6787129
2	6790303	6791028
2	6795101	6795538
2	6799171	6799934
2	6804875	6805513
2	6809869	6810413
2	6826216	6826941
2	6830217	6830849
2	6836941	6837728
2	6847991	6848771
2	6862649	6863184
2	6863785	6864339
2	6873017	6873425
2	6877080	6877651
2	6880916	6881770
2	6885866	6886443
2	6892026	6893409
2	6922221	6923269
2	6926030	6926882
2	6935444	6936111
2	6941940	6942290
2	6948310	6948995
2	6952781	6954175
2	6961751	6962579
2	6985486	6986786
2	6989968	6990494
2	7019433	7020093
2	7033288	7033821
2	7043452	7044205
2	7056487	7057360
2	7072114	7073860
2	7080375	7081590
2	7084775	7085502
2	7089303	7089772
2	7093193	7094744
2	7095879	7096198
2	7109204	7109815
2	7112820	7113644
2	7119650	7120317
2	7124650	7125436
2	7135617	7137049
2	7145637	7146988
2	7149619	7150329
2	7153444	7153884
2	7158642	7158985
2	7160964	7161650
2	7167056	7168310
2	7171344	7171919
2	7193414	7194421
2	7201671	7202577
2	7223715	7224589
2	7228864	7229463
2	7230107	7230908
2	7237598	7238920
2	7240656	7240995
2	7241684	7243179
2	7250498	7250848
2	7257018	7258690
[truncated: 4,008 more rows]

## Sheet: NRPE1_only peaks
1	16749	17339
1	17914	19008
1	42213	42559
1	107676	107988
1	206845	207296
1	364138	364655
1	422832	424394
1	452767	453110
1	469077	469371
1	498595	500844
1	512417	513456
1	549403	551002
1	587412	588238
1	639737	641428
1	654332	654801
1	784973	785614
1	867838	868379
1	967553	967842
1	975193	975501
1	1028318	1028816
1	1084488	1084863
1	1236194	1236623
1	1249631	1251108
1	1288942	1289480
1	1355669	1356013
1	1379322	1379904
1	1380966	1381387
1	1421673	1422453
1	1442656	1443067
1	1445203	1445807
1	1638166	1638881
1	1676380	1677221
1	1846614	1847160
1	1875419	1877017
1	1953689	1954724
1	2025178	2025585
1	2157099	2158060
1	2189003	2189908
1	2334782	2335835
1	2348624	2348899
1	2374580	2375059
1	2436941	2437363
1	2462026	2462365
1	2522564	2522959
1	2587085	2588638
1	2794830	2795100
1	2993335	2994083
1	3023173	3024588
1	3272108	3272680
1	3342227	3342931
1	3343495	3344302
1	3344861	3345810
1	3360394	3361191
1	3414545	3414927
1	3551922	3552818
1	3664009	3664322
1	3683621	3683898
1	3784877	3785812
1	3825633	3827815
1	3873940	3874270
1	3897589	3898773
1	3944367	3944936
1	3945333	3945692
1	3995037	3995438
1	4068586	4069146
1	4109654	4111253
1	4132169	4132613
1	4229847	4230214
1	4267209	4267703
1	4291531	4291901
1	4371265	4371548
1	4506378	4506943
1	4524881	4525663
1	4577734	4578209
1	4582828	4583758
1	4595091	4595672
1	4638663	4639084
1	4712893	4713307
1	4738305	4739680
1	4770034	4770803
1	4771426	4771767
1	4772832	4773500
1	4785830	4787547
1	4830187	4832128
1	5044821	5045160
1	5070391	5071048
1	5091540	5092199
1	5171649	5172313
1	5198313	5199158
1	5353371	5353668
1	5391182	5391972
1	5420946	5421599
1	5436678	5437330
1	5637124	5637691
1	5732654	5733054
1	5844191	5844582
1	5898858	5900046
1	5946196	5946566
1	5970711	5972399
1	6117554	6117849
1	6158529	6159059
1	6196468	6199612
1	6237514	6237861
1	6261560	6261863
1	6275681	6276674
1	6302686	6302983
1	6403014	6403808
1	6455362	6456285
1	6463459	6463852
1	6556187	6556863
1	6573796	6575513
1	6579240	6579595
1	6690595	6691162
1	6692822	6693418
1	6703839	6705022
1	6709081	6709914
1	6735672	6737650
1	6742771	6743368
1	6768902	6769238
1	6769986	6770893
1	6803068	6803400
1	6862710	6863146
1	6898758	6899098
1	6911738	6912421
1	6970972	6971373
1	7016395	7016679
1	7026907	7027180
1	7035890	7036708
1	7036988	7037341
1	7038158	7038545
1	7065812	7066499
1	7075376	7076118
1	7249209	7249687
1	7283433	7284207
1	7527971	7528263
1	7683147	7683571
1	7710454	7711050
1	7717160	7717831
1	7732261	7732539
1	7737650	7738120
1	7744817	7745465
1	7810977	7811585
1	7815841	7816523
1	7848255	7848725
1	7884257	7884566
1	7888803	7889141
1	7903485	7903881
1	7904627	7905058
1	7917484	7917958
1	7984976	7985386
1	7985817	7986507
1	7997935	7998253
1	8052830	8054025
1	8060673	8061169
1	8114378	8116902
1	8159440	8161277
1	8178093	8178694
1	8189831	8190766
1	8201031	8201577
1	8235700	8236597
1	8239472	8239896
1	8252335	8252823
1	8277328	8277925
1	8288186	8288653
1	8289541	8291119
1	8291752	8292094
1	8335923	8336599
1	8374407	8375288
1	8384782	8385177
1	8391052	8391532
1	8457004	8457290
1	8474826	8475270
1	8490226	8490527
1	8497107	8497612
1	8512684	8513081
1	8540201	8540783
1	8570955	8571407
1	8598535	8598914
1	8643497	8645243
1	8655945	8656378
1	8661171	8661586
1	8764606	8765058
1	8771419	8772182
1	8777869	8778377
1	8792333	8793183
1	8794398	8794892
1	8808325	8808900
1	8822703	8823354
1	8846786	8847411
1	8975657	8976130
1	9077363	9078067
1	9135539	9137354
1	9147875	9148173
1	9187457	9188859
1	9283383	9283809
1	9367252	9368350
1	9385758	9386226
1	9417852	9418426
1	9481225	9481542
1	9546918	9548499
1	9550824	9551168
1	9574109	9574532
1	9582254	9582552
1	9582914	9583240
1	9610670	9610960
1	9816744	9818468
1	9836370	9836724
1	9837063	9837646
1	9862564	9863350
1	9865177	9865568
1	9867192	9867660
1	9900284	9901064
1	9907144	9907483
1	9999632	10000046
1	10003616	10003900
1	10005769	10006088
1	10013019	10013666
1	10026865	10027293
1	10046428	10046725
1	10123559	10124110
1	10152573	10153074
1	10161678	10161957
1	10167488	10167834
1	10186177	10186482
1	10221867	10222392
1	10239994	10240521
1	10346931	10347421
1	10443862	10444138
1	10490271	10491261
1	10526007	10526430
1	10527063	10527503
1	10544750	10546358
1	10554246	10555126
1	10563562	10564071
1	10568012	10569246
1	10581219	10581608
1	10591797	10592343
1	10593249	10594137
1	10659103	10661193
1	10686026	10686449
1	10707846	10708465
1	10723279	10724422
1	10775613	10776736
1	10777026	10777655
1	10852428	10853401
1	10920695	10921123
1	10924512	10925067
1	10982026	10982588
1	10992361	10992794
1	11016068	11016523
1	11020106	11021650
1	11079602	11080028
1	11093771	11094154
1	11102198	11102731
1	11125728	11126194
1	11170655	11171027
1	11173950	11174808
1	11175650	11175962
1	11179948	11180587
1	11286491	11287957
1	11298390	11298663
1	11299012	11299558
1	11312470	11312772
1	11316432	11316767
1	11318313	11318832
1	11319270	11319618
1	11333612	11334568
1	11353012	11353466
1	11368035	11368548
1	11384854	11385438
1	11407740	11410324
1	11452161	11453115
1	11478725	11479924
1	11502943	11503383
1	11512348	11512877
1	11515939	11516241
1	11517330	11518087
1	11520982	11522424
1	11525581	11526286
1	11527213	11527591
1	11536310	11537198
1	11609585	11610811
1	11666142	11667156
1	11669324	11669644
1	11700350	11701119
1	11701419	11701847
1	11703668	11704336
1	11706412	11706689
1	11710441	11712061
1	11720461	11720756
1	11721081	11722656
1	11753878	11755162
1	11788245	11788588
1	11804972	11805275
1	11823639	11823963
1	11826096	11826750
1	11839118	11839852
1	11901374	11902172
1	11910077	11910415
1	11910818	11911279
1	11957765	11958421
1	11982730	11983655
1	11987987	11988487
1	11998063	11998839
1	12015197	12015518
1	12033868	12034474
1	12036934	12037252
1	12062217	12062656
1	12172331	12173320
1	12225699	12226046
1	12251899	12252303
1	12257424	12257827
1	12272845	12273418
1	12286433	12287761
1	12290629	12291133
1	12297432	12298005
1	12298365	12299398
1	12300044	12300553
1	12302789	12303367
1	12306671	12307098
1	12316865	12317335
1	12317618	12318188
1	12319126	12319409
1	12324810	12325927
1	12328167	12328836
1	12346733	12347258
1	12363816	12364111
1	12376372	12376803
1	12379860	12380971
1	12389643	12390167
1	12426167	12426736
1	12446252	12446915
1	12455017	12455606
1	12470317	12471647
1	12476857	12478163
1	12497328	12497688
1	12499954	12500915
1	12507925	12508617
1	12511075	12511403
1	12549285	12549780
1	12555224	12555512
1	12555912	12556542
1	12610644	12611157
1	12614256	12615602
1	12618329	12618833
1	12630502	12631455
1	12652815	12653394
1	12662306	12663127
1	12695197	12695560
1	12699358	12699966
1	12701455	12702015
1	12702316	12702683
1	12711636	12712507
1	12728663	12729129
1	12729893	12730402
1	12734838	12735368
1	12742720	12743075
1	12752795	12753686
1	12765226	12765661
1	12768354	12768812
1	12809390	12809724
1	12818116	12818547
1	12830693	12831092
1	12839296	12840271
1	12855926	12856260
1	12865933	12866246
1	12869031	12869673
1	12875491	12876711
1	12886738	12887544
1	12896144	12896788
1	12906010	12906449
1	12930211	12930582
1	12931260	12931721
1	12932266	12932758
1	12941977	12942906
1	12959404	12960122
1	12961735	12962096
1	12980053	12980648
1	12993489	12993766
1	13014249	13014806
1	13015455	13015863
1	13018277	13018743
1	13024721	13025125
1	13027734	13028478
1	13030046	13030631
1	13036810	13037445
1	13056901	13057354
1	13057894	13058237
1	13062404	13062689
1	13065101	13066225
1	13085474	13085846
1	13086406	13086716
1	13087163	13087673
1	13089000	13089468
1	13108687	13108994
1	13111588	13112217
1	13127877	13128501
1	13150208	13150489
1	13160722	13161487
1	13164692	13165471
1	13166143	13166674
1	13167038	13167377
1	13204449	13205131
1	13213931	13214301
1	13215305	13216189
1	13240559	13241184
1	13248736	13249102
1	13282094	13283693
1	13287360	13287727
1	13303533	13303878
1	13310074	13310422
1	13312112	13312674
1	13314167	13314735
1	13329928	13330483
1	13339330	13339934
1	13342362	13342882
1	13344736	13345044
1	13350481	13350942
1	13366272	13366557
1	13388319	13388667
1	13390032	13390336
1	13409224	13409876
1	13421419	13422529
1	13430044	13430472
1	13439130	13439573
1	13448106	13449868
1	13465797	13466179
1	13473445	13474127
1	13476857	13477182
1	13486603	13487286
1	13498206	13498907
1	13502597	13502897
1	13520550	13521490
1	13522090	13522425
1	13525822	13526204
1	13526886	13527709
1	13528741	13529106
1	13532656	13533363
1	13549433	13549842
1	13568035	13568413
1	13572007	13572569
1	13601334	13601773
1	13602455	13603161
1	13623570	13624009
1	13636072	13636435
1	13640014	13640352
1	13656597	13656973
1	13667186	13668386
1	13668962	13669392
1	13675075	13676099
1	13682398	13683049
1	13687473	13687893
1	13689316	13689626
1	13716373	13717037
1	13727889	13728695
1	13743695	13744102
1	13748810	13749399
1	13811743	13813122
1	13816025	13816747
1	13835759	13836676
1	13850621	13851119
1	13858677	13858956
1	13866552	13867218
1	13868285	13869022
1	13901300	13902311
1	13903150	13903790
1	13904787	13905059
1	13906560	13907212
1	13963729	13964189
1	13964535	13964981
1	13990019	13990296
1	13997905	13998499
1	14018319	14019389
1	14030509	14031085
1	14032156	14032763
1	14135082	14136154
1	14146803	14147182
1	14154660	14156124
1	14169317	14169762
1	14177979	14178361
1	14283040	14283409
1	14287207	14287762
1	14289133	14289467
1	14292588	14292939
1	14297674	14298070
1	14298568	14299252
1	14609328	14610200
1	14720902	14722090
1	15043387	15043799
1	15049391	15049979
1	15082040	15085901
1	15094196	15095689
1	15101185	15101602
1	15102510	15102887
1	15111470	15111783
1	15138234	15138629
1	15171138	15171577
1	15177173	15177451
1	15267207	15267554
1	15437156	15437920
1	15622880	15623455
1	15634425	15635119
1	15642151	15643776
1	15657440	15657816
1	15684666	15685353
1	15727436	15727808
1	15729243	15729621
1	15880322	15881045
1	15885079	15885475
1	15886115	15886460
1	15889213	15889918
1	15919376	15919954
1	15926662	15927129
1	15943355	15944748
1	15949811	15950385
1	15971148	15972627
1	15976712	15977043
1	15985188	15985618
1	15990383	15990912
1	16004614	16004909
1	16114388	16114803
1	16135435	16135717
1	16156671	16157314
1	16165104	16165516
1	16171330	16171653
1	16175298	16177122
1	16182154	16184306
1	16245675	16246758
1	16255754	16256927
1	16264709	16265934
1	16279129	16279731
1	16280268	16280709
1	16286519	16287238
1	16306356	16306849
1	16328014	16328307
1	16333106	16333686
1	16335157	16335537
1	16359291	16359729
1	16367213	16367829
1	16394268	16394804
1	16395941	16396347
1	16397693	16398249
1	16400793	16401152
1	16438991	16439368
1	16448848	16449425
1	16450957	16451242
1	16459896	16460281
1	16462428	16462959
1	16466566	16466933
1	16474052	16474880
1	16498279	16498752
1	16510291	16511603
1	16515372	16515660
1	16519691	16520193
1	16524737	16525089
1	16534580	16535770
1	16538154	16538858
1	16561254	16561595
1	16564220	16564495
1	16574793	16575295
1	16589154	16590160
1	16593942	16594837
1	16599287	16599805
1	16605549	16606394
1	16611641	16613423
1	16616937	16617238
1	16625484	16626002
1	16650222	16652058
1	16659404	16660032
1	16663934	16664491
1	16666260	16666865
1	16667214	16667675
1	16670210	16670779
1	16673688	16674046
1	16683504	16684129
1	16685861	16686254
1	16686623	16686992
1	16700443	16700751
1	16706396	16707233
1	16707593	16707978
1	16711155	16711869
1	16712499	16713134
1	16723606	16724399
1	16726934	16727551
1	16736457	16737038
1	16751147	16751827
1	16752436	16753018
1	16754811	16755269
1	16761522	16761873
1	16764613	16765588
1	16766804	16767161
1	16770629	16771063
1	16773339	16774612
1	16780824	16781203
1	16805219	16805608
1	16807727	16808077
1	16815906	16816599
1	16819923	16820739
1	16825202	16825637
1	16827243	16827664
1	16828590	16828905
1	16867679	16869067
1	16870048	16870388
1	16876547	16877508
1	16880175	16880489
1	16891936	16892253
1	16902634	16903131
1	16914283	16915025
1	16929961	16930604
1	16965847	16966320
1	16967991	16968374
1	16969217	16969914
1	16996247	16997090
1	16997785	16998813
1	17020504	17020878
1	17023094	17023427
1	17034942	17035944
1	17047711	17048090
1	17049638	17050364
1	17064621	17065128
1	17101993	17103426
1	17104487	17105131
1	17129034	17129447
1	17135968	17136391
1	17140275	17140653
1	17143541	17143958
1	17193261	17194700
1	17201510	17202188
1	17206008	17206300
1	17213725	17214128
1	17216514	17217722
1	17231200	17231784
1	17233887	17235081
1	17274138	17274500
1	17281932	17282868
1	17332349	17333548
1	17360657	17361177
1	17365403	17365787
1	17376291	17377259
1	17440280	17440783
1	17442470	17442846
1	17447771	17448905
1	17449645	17450057
1	17465804	17466436
1	17489041	17489875
1	17502006	17503751
1	17511137	17511557
1	17512322	17513184
1	17514872	17515432
1	17515982	17516269
1	17520246	17520916
1	17542488	17543884
1	17554564	17555243
1	17576951	17577420
1	17590885	17591183
1	17594499	17594820
1	17605325	17606163
1	17607454	17608333
1	17620182	17620902
1	17638669	17639322
1	17640360	17641926
1	17666053	17666830
1	17667337	17667758
1	17674242	17675216
1	17686470	17686873
1	17689421	17689939
1	17714268	17714610
1	17811930	17812794
1	17819262	17819616
1	17824511	17825587
1	17900564	17900850
1	17936937	17938199
1	17979714	17980635
1	17987821	17988162
1	18001772	18002514
1	18013379	18013711
1	18020648	18021305
1	18022551	18022893
1	18078453	18079115
1	18084044	18084381
1	18088995	18089924
1	18130245	18131181
1	18154334	18154899
1	18192176	18193112
1	18199808	18200185
1	18224629	18225034
1	18236639	18237017
1	18239355	18239780
1	18247418	18248006
1	18287183	18287817
1	18302280	18302998
1	18320431	18321603
1	18387205	18387767
1	18395274	18395792
1	18420758	18421169
1	18449396	18449874
1	18450167	18450572
1	18547937	18548424
1	18549211	18549877
1	18551444	18551810
1	18579536	18579832
1	18605842	18606519
1	18640598	18641024
1	18745069	18746358
1	18759025	18759518
1	18767733	18769049
1	18789946	18792306
1	18804502	18805278
1	18816378	18817747
1	18846068	18846740
1	18854586	18854902
1	18894352	18895601
1	18905294	18905996
1	18906899	18908393
1	18924736	18925276
1	18948124	18948723
1	18980580	18982834
1	18999651	19000066
1	19005989	19006460
1	19022132	19023122
1	19023757	19024530
1	19026725	19027095
1	19027696	19028640
1	19054289	19056760
1	19062546	19062953
1	19063438	19064047
1	19072792	19073982
1	19126978	19127736
1	19147060	19147673
1	19172857	19173130
1	19173618	19173944
1	19233824	19234212
1	19235503	19237538
1	19246108	19246592
1	19268178	19269020
1	19290274	19291661
1	19317535	19317951
1	19327046	19327459
1	19361168	19361838
1	19389472	19390044
1	19399913	19400294
1	19403250	19404734
1	19420204	19420734
1	19464877	19466050
1	19476332	19476800
1	19494995	19495291
1	19526727	19527318
1	19592824	19593905
1	19599457	19600018
1	19650347	19650779
1	19665676	19666719
1	19675205	19676270
1	19692873	19693525
1	19704875	19705353
1	19714489	19714965
1	19729318	19730063
1	19735796	19736705
1	19749135	19750148
1	19767903	19768190
1	19768510	19768995
1	19769302	19769995
1	19825334	19825733
1	19868824	19869170
1	19899548	19899940
1	19924415	19924688
1	20046284	20046969
1	20103084	20103414
1	20115313	20115841
1	20156923	20157416
1	20277863	20278695
1	20329182	20329983
1	20333304	20333972
1	20334718	20335186
1	20343960	20344399
1	20369952	20370334
1	20431921	20432458
1	20446723	20447290
1	20486555	20486994
1	20488787	20489232
1	20489710	20490047
1	20494645	20495054
1	20508769	20510455
1	20520122	20520637
1	20539389	20539728
1	20559283	20560364
1	20564831	20565354
1	20649128	20649634
1	20685489	20687875
1	20709425	20709929
1	20776953	20778172
1	20794885	20796536
1	20824535	20825720
1	20859670	20860401
[truncated: 3,550 more rows]

## Sheet: confident NRPE1-GFP peaks
chr	start	end	name	IDR value	strand	signal value	p-value	q-value	summit	local IDR	global IDR	rep1_chr_start	rep1_chr_end	rep1_signal value	rep1_summit	rep2_chr_start	rep2_chr_end	rep2_signal value	rep2_summunit
[truncated: 7,809 more rows]
