# Supplementary material for: A conserved Pol II elongator SPT6L mediates Pol V transcription to regulate RNA-directed DNA methylation in Arabidopsis
Source: Nat Commun. 2024 May 25;15:4460. doi: 10.1038/s41467-024-48940-8 (PMC11127964; doi:10.1038/s41467-024-48940-8)
Supplement: Supplementary file 5 — Supplementary Data 2 [file 41467_2024_48940_MOESM5_ESM.xlsx]

## Sheet: State 1 (G1)
chr	start	end	states
1	0	200	E1
1	1000	6000	E1
1	7200	17000	E1
1	17200	20800	E1
1	21200	27400	E1
1	27600	30600	E1
1	31600	42200	E1
1	42600	44400	E1
1	45400	46000	E1
1	46200	46800	E1
1	51200	55600	E1
1	56000	56400	E1
1	59200	62800	E1
1	67800	73400	E1
1	74600	76000	E1
1	76200	76600	E1
1	77600	83200	E1
1	83600	89000	E1
1	89200	90200	E1
1	90400	91800	E1
1	92200	95800	E1
1	96000	97400	E1
1	98000	99200	E1
1	99600	107600	E1
1	108000	109000	E1
1	112000	116000	E1
1	119200	120400	E1
1	130000	135600	E1
1	136400	137200	E1
1	137400	138000	E1
1	138600	142000	E1
1	143600	154000	E1
1	156000	156200	E1
1	158600	159400	E1
1	159800	162000	E1
1	162600	166200	E1
1	166600	171200	E1
1	173000	179600	E1
1	182200	185200	E1
1	186200	186800	E1
1	187400	189800	E1
1	190600	193200	E1
1	193800	195800	E1
1	199000	199400	E1
1	204600	206800	E1
1	207200	213400	E1
1	213800	219800	E1
1	220800	221400	E1
1	224400	225400	E1
1	227200	229200	E1
1	231400	232400	E1
1	237800	238200	E1
1	238600	239000	E1
1	239400	255800	E1
1	256200	257600	E1
1	257800	258400	E1
1	259000	260000	E1
1	260200	260800	E1
1	261400	263000	E1
1	263200	266200	E1
1	266800	268000	E1
1	272400	274200	E1
1	275200	278800	E1
1	279200	283800	E1
1	284800	291000	E1
1	291400	291800	E1
1	292200	292400	E1
1	292600	293400	E1
1	296200	297600	E1
1	297800	298400	E1
1	298600	298800	E1
1	299000	299600	E1
1	300400	303800	E1
1	304200	305600	E1
1	305800	306400	E1
1	306600	312600	E1
1	313200	315400	E1
1	316000	319600	E1
1	319800	322600	E1
1	323200	325400	E1
1	331400	333200	E1
1	333400	335400	E1
1	335600	336200	E1
1	337800	338400	E1
1	338600	340000	E1
1	340200	342400	E1
1	342600	343000	E1
1	344400	346800	E1
1	347000	347600	E1
1	347800	348000	E1
1	348200	352400	E1
1	353200	364200	E1
1	364600	372200	E1
1	372800	373400	E1
1	376000	377000	E1
1	377800	379800	E1
1	380600	381200	E1
1	383800	385200	E1
1	386000	386600	E1
1	387800	388800	E1
1	393400	395600	E1
1	395800	397400	E1
1	397600	398200	E1
1	398400	399600	E1
1	400400	401600	E1
1	402000	402800	E1
1	403400	403600	E1
1	404600	408600	E1
1	409000	410000	E1
1	411000	411600	E1
1	415000	428000	E1
1	428400	430200	E1
1	430400	431200	E1
1	431600	431800	E1
1	432800	433400	E1
1	434000	441800	E1
1	442000	442600	E1
1	446200	448200	E1
1	448600	450000	E1
1	450400	452800	E1
1	453200	453600	E1
1	454000	455400	E1
1	456000	457200	E1
1	459200	460400	E1
1	460800	461600	E1
1	462800	463000	E1
1	463600	470200	E1
1	471800	473000	E1
1	473200	478800	E1
1	479200	480800	E1
1	481800	482000	E1
1	483200	486800	E1
1	490400	491200	E1
1	491400	492800	E1
1	493200	493600	E1
1	493800	495400	E1
1	495600	512600	E1
1	514400	515200	E1
1	515400	518200	E1
1	520800	537800	E1
1	541000	552600	E1
1	556000	564400	E1
1	564600	567000	E1
1	567400	571600	E1
1	575000	575800	E1
1	576200	580600	E1
1	580800	582000	E1
1	582800	587200	E1
1	587400	592600	E1
1	592800	594200	E1
1	594600	598200	E1
1	598400	599000	E1
1	599800	601800	E1
1	602800	604000	E1
1	604800	607200	E1
1	609600	618400	E1
1	620600	621400	E1
1	623200	626800	E1
1	628200	629000	E1
1	630800	634000	E1
1	634800	635200	E1
1	637800	638400	E1
1	638600	640200	E1
1	641200	641600	E1
1	646000	646600	E1
1	648400	648800	E1
1	649200	649800	E1
1	651800	653600	E1
1	654200	654400	E1
1	654800	655200	E1
1	656200	657600	E1
1	658400	658600	E1
1	659800	660600	E1
1	662400	663000	E1
1	663400	670600	E1
1	671000	681200	E1
1	681400	687600	E1
1	688000	691800	E1
1	692000	696400	E1
1	696600	703200	E1
1	705200	706200	E1
1	706600	712200	E1
1	712800	718600	E1
1	718800	726400	E1
1	727200	731200	E1
1	731800	732600	E1
1	734800	735400	E1
1	738000	739800	E1
1	740000	740400	E1
1	740800	741600	E1
1	745000	752600	E1
1	755000	755400	E1
1	756000	756600	E1
1	756800	758400	E1
1	759200	759800	E1
1	760000	761400	E1
1	762000	768000	E1
1	769200	771200	E1
1	771600	780000	E1
1	780200	781000	E1
1	781200	781800	E1
1	782000	783000	E1
1	783200	784400	E1
1	784600	787000	E1
1	789000	790600	E1
1	792000	792200	E1
1	792600	793000	E1
1	793600	794400	E1
1	795600	798000	E1
1	798400	806800	E1
1	807600	808400	E1
1	808600	810800	E1
1	811000	817600	E1
1	818200	822200	E1
1	822600	822800	E1
1	824800	826400	E1
1	827000	830200	E1
1	836400	837600	E1
1	837800	839800	E1
1	840000	841000	E1
1	841800	842400	E1
1	842800	844000	E1
1	844200	845800	E1
1	846000	846600	E1
1	848200	849200	E1
1	849800	852600	E1
1	854400	854800	E1
1	855000	860400	E1
1	863200	863800	E1
1	864000	865600	E1
1	865800	868000	E1
1	868400	868600	E1
1	871200	873200	E1
1	876000	877600	E1
1	878000	879000	E1
1	880000	880400	E1
1	880600	887800	E1
1	888800	889000	E1
1	889600	890000	E1
1	890400	890800	E1
1	891000	891600	E1
1	892400	893400	E1
1	897600	899000	E1
1	900000	900800	E1
1	903600	909200	E1
1	909600	911000	E1
1	911200	916600	E1
1	917800	930400	E1
1	932400	933600	E1
1	938200	941200	E1
1	941400	944000	E1
1	944600	947400	E1
1	947600	956400	E1
1	956800	958600	E1
1	959200	976400	E1
1	976600	977400	E1
1	977800	978800	E1
1	979400	981000	E1
1	983600	991200	E1
1	991600	992400	E1
1	992600	993000	E1
1	993600	995600	E1
1	996400	1000200	E1
1	1000800	1005000	E1
1	1005400	1008000	E1
1	1011600	1017800	E1
1	1020400	1027800	E1
1	1029200	1030600	E1
1	1031000	1041600	E1
1	1043800	1049800	E1
1	1057200	1059600	E1
1	1060200	1061400	E1
1	1062000	1064200	E1
1	1065000	1065600	E1
1	1065800	1069200	E1
1	1070800	1075000	E1
1	1077400	1078200	E1
1	1079000	1079400	E1
1	1080600	1086200	E1
1	1086400	1096400	E1
1	1098800	1099600	E1
1	1100400	1105000	E1
1	1105200	1106200	E1
1	1106800	1108400	E1
1	1108600	1109400	E1
1	1120400	1126000	E1
1	1126200	1127200	E1
1	1129800	1137000	E1
1	1137200	1137800	E1
1	1139000	1140200	E1
1	1144000	1146200	E1
1	1146400	1148200	E1
1	1148800	1149000	E1
1	1149200	1150400	E1
1	1150600	1152800	E1
1	1154800	1160200	E1
1	1160400	1161000	E1
1	1161400	1162600	E1
1	1163200	1164600	E1
1	1164800	1175200	E1
1	1175600	1179000	E1
1	1179400	1184400	E1
1	1185000	1185200	E1
1	1191400	1193800	E1
1	1194000	1194200	E1
1	1194600	1194800	E1
1	1195200	1198000	E1
1	1206800	1215400	E1
1	1218200	1219200	E1
1	1219800	1229800	E1
1	1230000	1230600	E1
1	1231200	1233800	E1
1	1234400	1242000	E1
1	1242400	1244000	E1
1	1244400	1250000	E1
1	1250200	1258200	E1
1	1258400	1261200	E1
1	1261400	1275800	E1
1	1276000	1282200	E1
1	1282400	1286600	E1
1	1287200	1289000	E1
1	1289400	1290800	E1
1	1292400	1293400	E1
1	1293600	1303400	E1
1	1308000	1308600	E1
1	1309000	1313600	E1
1	1316200	1324800	E1
1	1325000	1331000	E1
1	1333600	1336000	E1
1	1338000	1340000	E1
1	1343600	1344400	E1
1	1344800	1348000	E1
1	1349200	1355400	E1
1	1358800	1361600	E1
1	1361800	1364800	E1
1	1365200	1368200	E1
1	1369200	1372000	E1
1	1373200	1375000	E1
1	1375800	1379400	E1
1	1379800	1381000	E1
1	1381400	1387400	E1
1	1388200	1390400	E1
1	1391200	1398800	E1
1	1399000	1400800	E1
1	1401200	1402600	E1
1	1403400	1407000	E1
1	1408200	1408800	E1
1	1409000	1409400	E1
1	1409600	1410200	E1
1	1412000	1413000	E1
1	1414000	1416000	E1
1	1416400	1418000	E1
1	1418400	1418800	E1
1	1419000	1420000	E1
1	1421000	1421800	E1
1	1422200	1425600	E1
1	1429200	1430200	E1
1	1432800	1435400	E1
1	1436600	1436800	E1
1	1437400	1437800	E1
1	1438200	1440400	E1
1	1441800	1442800	E1
1	1443000	1444200	E1
1	1444600	1448200	E1
1	1448800	1450800	E1
1	1451000	1454200	E1
1	1454400	1456800	E1
1	1457200	1458200	E1
1	1458600	1463200	E1
1	1465200	1465600	E1
1	1466200	1469600	E1
1	1470600	1471000	E1
1	1471200	1475800	E1
1	1476000	1476200	E1
1	1479000	1480200	E1
1	1480600	1482800	E1
1	1485600	1485800	E1
1	1486400	1487200	E1
1	1487400	1490800	E1
1	1491000	1497800	E1
1	1498400	1501400	E1
1	1501600	1502200	E1
1	1502800	1505800	E1
1	1506000	1507000	E1
1	1507200	1508000	E1
1	1509400	1512600	E1
1	1513000	1522800	E1
1	1523600	1531400	E1
1	1531600	1534000	E1
1	1534400	1547200	E1
1	1547600	1554400	E1
1	1554800	1558000	E1
1	1559600	1560400	E1
1	1561000	1563800	E1
1	1564000	1564600	E1
1	1564800	1576800	E1
1	1577400	1578200	E1
1	1578600	1579400	E1
1	1579600	1582000	E1
1	1583200	1583600	E1
1	1584400	1585000	E1
1	1585400	1587400	E1
1	1588200	1590200	E1
1	1590800	1592200	E1
1	1592800	1593000	E1
1	1594200	1595200	E1
1	1595600	1598200	E1
1	1598600	1607400	E1
1	1607600	1608600	E1
1	1608800	1613000	E1
1	1613600	1614200	E1
1	1614800	1617400	E1
1	1618200	1625200	E1
1	1625400	1629000	E1
1	1629400	1630400	E1
1	1630800	1634800	E1
1	1635800	1638200	E1
1	1638600	1645800	E1
1	1647800	1652600	E1
1	1652800	1655200	E1
1	1655400	1659200	E1
1	1659600	1661000	E1
1	1662400	1670400	E1
1	1670600	1672000	E1
1	1672800	1679200	E1
1	1679400	1681600	E1
1	1681800	1683800	E1
1	1684000	1687200	E1
1	1687800	1697400	E1
1	1697600	1700600	E1
1	1701800	1702400	E1
1	1702600	1705200	E1
1	1705600	1713400	E1
1	1713800	1715000	E1
1	1717600	1718600	E1
1	1718800	1721600	E1
1	1721800	1729000	E1
1	1729400	1729600	E1
1	1729800	1732800	E1
1	1733200	1737600	E1
1	1737800	1744600	E1
1	1750000	1761800	E1
1	1763600	1765800	E1
1	1769400	1770200	E1
1	1770400	1771000	E1
1	1772200	1773000	E1
1	1773400	1779400	E1
1	1780000	1784400	E1
1	1784800	1789600	E1
1	1789800	1790200	E1
1	1790400	1796600	E1
1	1797000	1800800	E1
1	1801200	1807600	E1
1	1808400	1815000	E1
1	1815800	1820400	E1
1	1822200	1828000	E1
1	1830000	1830600	E1
1	1831800	1834400	E1
1	1835600	1836800	E1
1	1837000	1846600	E1
1	1847000	1854200	E1
1	1854400	1857400	E1
1	1860600	1868600	E1
1	1869200	1873600	E1
1	1873800	1876400	E1
1	1876800	1881800	E1
1	1882400	1883200	E1
1	1883400	1884000	E1
1	1884600	1889400	E1
1	1889600	1892000	E1
1	1892400	1893800	E1
1	1894600	1896400	E1
1	1896600	1897200	E1
1	1898000	1898800	E1
1	1900200	1903600	E1
1	1903800	1904600	E1
1	1905200	1907000	E1
1	1909200	1909400	E1
1	1911400	1914600	E1
1	1914800	1915000	E1
1	1915200	1922400	E1
1	1922800	1925000	E1
1	1925200	1926000	E1
1	1926600	1938600	E1
1	1939400	1945000	E1
1	1945800	1946800	E1
1	1952800	1953800	E1
1	1954200	1954800	E1
1	1959600	1959800	E1
1	1960000	1965800	E1
1	1970000	1970600	E1
1	1970800	1972800	E1
1	1973000	1973600	E1
1	1974400	1975200	E1
1	1975600	1989600	E1
1	1991000	1991800	E1
1	1992000	1994200	E1
1	1994800	1995600	E1
1	1995800	2001600	E1
1	2004000	2007000	E1
1	2007200	2011200	E1
1	2014200	2015400	E1
1	2016000	2025000	E1
1	2028200	2029200	E1
1	2038600	2047200	E1
1	2050000	2052000	E1
1	2053800	2054000	E1
1	2054200	2055000	E1
1	2055200	2060200	E1
1	2060400	2067000	E1
1	2067400	2070400	E1
1	2070600	2076000	E1
1	2077800	2083400	E1
1	2084000	2086400	E1
1	2086600	2087000	E1
1	2087400	2089000	E1
1	2090000	2090800	E1
1	2091400	2092400	E1
1	2093000	2097200	E1
1	2097800	2102800	E1
1	2103000	2105200	E1
1	2107600	2108600	E1
1	2109600	2110400	E1
1	2111600	2113800	E1
1	2115000	2120400	E1
1	2120800	2129800	E1
1	2130400	2149800	E1
1	2152600	2154600	E1
1	2156000	2158200	E1
1	2158400	2160000	E1
1	2161000	2164400	E1
1	2165000	2168600	E1
1	2168800	2169800	E1
1	2170400	2171600	E1
1	2175000	2177800	E1
1	2178400	2183800	E1
1	2184000	2187200	E1
1	2190800	2191400	E1
1	2195800	2200600	E1
1	2200800	2201200	E1
1	2201800	2203800	E1
1	2204200	2208400	E1
1	2208800	2210200	E1
1	2210400	2216400	E1
1	2219200	2220000	E1
1	2220400	2221000	E1
1	2221200	2221800	E1
1	2222800	2223600	E1
1	2228000	2233800	E1
1	2234200	2238000	E1
1	2240200	2240400	E1
1	2241800	2245400	E1
1	2249000	2250400	E1
1	2251000	2257600	E1
1	2257800	2258400	E1
1	2262800	2275200	E1
1	2275400	2277800	E1
1	2281200	2291400	E1
1	2292000	2293800	E1
1	2294000	2294600	E1
1	2295000	2296200	E1
1	2296600	2296800	E1
1	2297000	2298600	E1
1	2299600	2305400	E1
1	2307600	2308200	E1
1	2312200	2313200	E1
1	2316400	2330800	E1
1	2333200	2335000	E1
1	2335400	2336200	E1
1	2336400	2338000	E1
1	2339400	2340000	E1
1	2340600	2341800	E1
1	2342200	2344000	E1
1	2344400	2349000	E1
1	2352400	2354800	E1
1	2355600	2359200	E1
1	2366600	2368600	E1
1	2375000	2379800	E1
1	2380000	2381200	E1
1	2381600	2386400	E1
1	2386600	2390000	E1
1	2392600	2395400	E1
1	2396800	2397400	E1
1	2397800	2400400	E1
1	2400600	2404000	E1
1	2404200	2405600	E1
1	2406000	2407600	E1
1	2410000	2411200	E1
1	2412000	2412600	E1
1	2414000	2415600	E1
1	2416000	2416200	E1
1	2418400	2420600	E1
1	2422000	2424000	E1
1	2424200	2426600	E1
1	2427200	2429200	E1
1	2432000	2437200	E1
1	2440600	2442600	E1
1	2442800	2444000	E1
1	2445600	2454600	E1
1	2461200	2462200	E1
1	2465800	2466800	E1
1	2467000	2469000	E1
1	2469600	2472800	E1
1	2473400	2474800	E1
1	2475000	2477200	E1
1	2477400	2482800	E1
1	2483600	2484800	E1
1	2486000	2486600	E1
1	2488000	2489000	E1
1	2489600	2492400	E1
1	2493200	2501400	E1
1	2501800	2516200	E1
1	2516400	2522600	E1
1	2523000	2526800	E1
1	2527200	2531200	E1
1	2531800	2534200	E1
1	2535000	2535400	E1
1	2535600	2537600	E1
1	2538800	2561400	E1
1	2561600	2567600	E1
1	2568000	2573000	E1
1	2577000	2580400	E1
1	2581200	2583000	E1
1	2585800	2586200	E1
1	2586600	2588600	E1
1	2589400	2590000	E1
1	2590200	2607200	E1
1	2607800	2609600	E1
1	2612400	2615000	E1
1	2615200	2617800	E1
1	2621600	2632600	E1
1	2632800	2635800	E1
1	2638600	2639600	E1
1	2639800	2640200	E1
1	2641800	2643400	E1
1	2643800	2649200	E1
1	2650400	2656400	E1
1	2656600	2657000	E1
1	2658000	2661200	E1
1	2661400	2667400	E1
1	2668000	2670000	E1
1	2670200	2671200	E1
1	2671800	2684400	E1
1	2686200	2687400	E1
1	2688600	2689400	E1
1	2689800	2690800	E1
1	2694200	2696600	E1
1	2696800	2697400	E1
1	2697600	2698200	E1
1	2698400	2700000	E1
1	2701400	2706600	E1
1	2707800	2709400	E1
1	2709600	2709800	E1
1	2710000	2712800	E1
1	2716400	2733200	E1
1	2734000	2736800	E1
1	2738600	2739400	E1
1	2740200	2743000	E1
1	2744400	2748000	E1
1	2748400	2751000	E1
1	2751200	2752000	E1
1	2754000	2756600	E1
1	2757000	2763200	E1
1	2763400	2768600	E1
1	2769000	2771200	E1
1	2771400	2772000	E1
1	2772200	2773600	E1
1	2779800	2788400	E1
1	2789000	2800400	E1
1	2800800	2804400	E1
1	2804800	2808400	E1
1	2810200	2811000	E1
1	2811200	2812400	E1
1	2812800	2813600	E1
1	2817200	2819400	E1
1	2820400	2820800	E1
1	2821600	2824400	E1
1	2825200	2827000	E1
1	2829800	2841000	E1
1	2841200	2846400	E1
1	2849200	2850400	E1
1	2851000	2851800	E1
1	2852800	2854400	E1
1	2856400	2861000	E1
1	2861400	2867200	E1
1	2871200	2873400	E1
1	2879400	2880000	E1
1	2880400	2884000	E1
1	2887600	2895000	E1
1	2896400	2899400	E1
1	2900000	2902800	E1
1	2903600	2903800	E1
1	2904800	2907000	E1
1	2907400	2911200	E1
1	2911400	2917000	E1
1	2917200	2920600	E1
1	2925800	2927600	E1
1	2930000	2939200	E1
1	2939800	2942000	E1
1	2942600	2944200	E1
1	2946400	2949000	E1
1	2949600	2952000	E1
1	2955800	2967200	E1
1	2967800	2971000	E1
1	2972200	2972600	E1
1	2973800	2974600	E1
1	2974800	2975400	E1
1	2975600	2976400	E1
1	2977200	2979000	E1
1	2979600	2985200	E1
1	2985600	2986000	E1
1	2986600	2989200	E1
1	2990800	2993200	E1
1	2994000	2994600	E1
1	2994800	2995400	E1
1	2995600	2996200	E1
1	2996800	2997800	E1
1	2998800	3001200	E1
1	3001400	3007800	E1
1	3008000	3009000	E1
1	3010400	3011800	E1
1	3013000	3014400	E1
1	3015000	3018200	E1
1	3018600	3019800	E1
1	3021200	3031600	E1
1	3032000	3033000	E1
1	3035000	3035400	E1
1	3035800	3037600	E1
1	3038600	3042200	E1
1	3043200	3045200	E1
1	3045600	3054800	E1
1	3055000	3057200	E1
1	3057600	3061800	E1
1	3062200	3063200	E1
1	3063800	3064000	E1
1	3064200	3066000	E1
1	3066200	3070000	E1
1	3070800	3071000	E1
1	3072000	3073000	E1
1	3073600	3076600	E1
1	3079800	3093800	E1
1	3098000	3098600	E1
1	3099000	3099800	E1
1	3100400	3101200	E1
1	3103000	3106400	E1
1	3108200	3112200	E1
1	3116800	3118000	E1
1	3118200	3119800	E1
1	3125000	3127400	E1
1	3127800	3130800	E1
1	3131000	3135400	E1
1	3137600	3147400	E1
1	3148000	3154000	E1
1	3154400	3156200	E1
1	3156400	3158400	E1
1	3159800	3161400	E1
1	3163800	3164400	E1
1	3168000	3173400	E1
1	3173800	3176600	E1
1	3177200	3180000	E1
1	3181000	3184000	E1
1	3184400	3189400	E1
1	3190600	3195400	E1
1	3196200	3197000	E1
1	3198000	3203000	E1
1	3203200	3204000	E1
1	3204600	3205800	E1
1	3206400	3207000	E1
1	3209200	3219400	E1
1	3220400	3224200	E1
1	3225200	3225800	E1
1	3227000	3229800	E1
1	3233200	3236600	E1
1	3239600	3240200	E1
1	3242200	3247200	E1
1	3248000	3250400	E1
1	3250800	3251200	E1
1	3251600	3252200	E1
1	3257200	3258000	E1
1	3258600	3259400	E1
1	3263200	3269200	E1
1	3272000	3272400	E1
1	3272800	3275600	E1
1	3276200	3280400	E1
1	3280600	3283600	E1
1	3283800	3285200	E1
1	3286000	3287000	E1
1	3287200	3289000	E1
1	3297600	3302800	E1
1	3303000	3303600	E1
1	3304400	3305400	E1
1	3306000	3311200	E1
1	3311400	3321600	E1
1	3323400	3326000	E1
1	3328200	3333000	E1
1	3334400	3335200	E1
1	3338400	3342400	E1
1	3342800	3343400	E1
1	3343600	3346000	E1
1	3347800	3351200	E1
1	3351400	3355600	E1
1	3355800	3356400	E1
1	3356800	3360400	E1
1	3360800	3361800	E1
1	3362400	3366400	E1
1	3366600	3368400	E1
1	3368600	3370600	E1
1	3371000	3372600	E1
1	3372800	3374200	E1
1	3374400	3377200	E1
1	3377800	3383600	E1
1	3384000	3389800	E1
1	3394800	3395400	E1
1	3398400	3400000	E1
1	3400200	3406600	E1
1	3407200	3408400	E1
1	3408600	3412400	E1
1	3413400	3414600	E1
1	3415000	3416000	E1
1	3419400	3427800	E1
1	3430600	3431800	E1
1	3432200	3438400	E1
1	3438800	3441800	E1
1	3443800	3459600	E1
1	3462000	3480800	E1
1	3481000	3484400	E1
1	3487200	3490800	E1
1	3494000	3494200	E1
1	3495200	3497800	E1
1	3498000	3498800	E1
1	3499200	3501600	E1
1	3504000	3506400	E1
1	3506600	3509000	E1
1	3509200	3512400	E1
1	3514800	3523600	E1
1	3526400	3527400	E1
1	3527800	3530200	E1
1	3530600	3535000	E1
1	3536600	3537800	E1
1	3538800	3546600	E1
1	3547000	3547600	E1
1	3548000	3550400	E1
1	3550600	3552400	E1
1	3552800	3554000	E1
1	3556800	3563000	E1
1	3565400	3567800	E1
1	3569200	3569600	E1
1	3570600	3572800	E1
1	3573400	3580400	E1
1	3581000	3586200	E1
1	3586400	3595800	E1
1	3596200	3599400	E1
1	3599800	3607000	E1
1	3610400	3614000	E1
1	3616600	3627600	E1
1	3629800	3630400	E1
1	3631200	3632000	E1
1	3632200	3644000	E1
1	3646000	3646200	E1
1	3647400	3655400	E1
1	3658400	3659200	E1
1	3660200	3660800	E1
1	3665200	3671600	E1
1	3672000	3675600	E1
1	3677400	3678400	E1
1	3678800	3681800	E1
1	3685800	3689800	E1
1	3690200	3702600	E1
1	3704800	3717600	E1
1	3717800	3727400	E1
1	3727600	3745000	E1
1	3746200	3749800	E1
1	3750600	3755000	E1
1	3757200	3762000	E1
1	3762200	3762800	E1
1	3763000	3766600	E1
1	3767000	3768000	E1
1	3768200	3770800	E1
1	3771200	3774600	E1
1	3774800	3777200	E1
1	3781200	3784200	E1
1	3786400	3787200	E1
1	3787400	3787600	E1
1	3787800	3789200	E1
1	3790800	3800200	E1
1	3804000	3807600	E1
1	3807800	3809800	E1
1	3814000	3817000	E1
1	3817400	3818600	E1
1	3819200	3819400	E1
1	3821400	3822400	E1
1	3822800	3832600	E1
1	3833000	3833600	E1
1	3834800	3836200	E1
1	3839400	3840200	E1
1	3840400	3847200	E1
1	3851000	3862400	E1
1	3862600	3863600	E1
1	3867000	3873800	E1
1	3874200	3875200	E1
1	3876000	3878200	E1
1	3879600	3879800	E1
1	3880400	3888800	E1
1	3891200	3892000	E1
1	3892600	3893200	E1
1	3893800	3894800	E1
1	3895000	3896800	E1
1	3897000	3898000	E1
1	3898200	3899800	E1
1	3900000	3912600	E1
1	3918600	3919800	E1
1	3920400	3924400	E1
1	3925000	3925600	E1
1	3927000	3927600	E1
1	3931600	3933000	E1
1	3933600	3940800	E1
1	3941000	3944400	E1
1	3945600	3945800	E1
1	3946400	3951000	E1
1	3951400	3969200	E1
1	3970000	3971200	E1
1	3972000	3977000	E1
1	3977400	3980000	E1
1	3980600	3981600	E1
1	3981800	3984400	E1
1	3985400	3990800	E1
1	3991000	3991800	E1
1	3992800	3995200	E1
1	3995600	3997600	E1
1	3998000	4003400	E1
1	4003600	4006600	E1
1	4007600	4010800	E1
1	4013600	4015000	E1
1	4015200	4016200	E1
1	4021000	4030400	E1
1	4030800	4034200	E1
1	4034400	4038600	E1
1	4038800	4039200	E1
1	4044400	4049600	E1
1	4050000	4053600	E1
1	4053800	4058200	E1
1	4059000	4061200	E1
1	4062000	4062600	E1
1	4063200	4068600	E1
1	4069000	4076000	E1
1	4076600	4089200	E1
1	4090600	4093200	E1
1	4093400	4094200	E1
1	4094600	4105200	E1
1	4111000	4112800	E1
1	4113200	4114400	E1
1	4116800	4123600	E1
1	4123800	4127800	E1
1	4128200	4132200	E1
1	4132600	4140400	E1
1	4140600	4145000	E1
1	4145400	4148000	E1
1	4148400	4150800	E1
1	4151200	4153800	E1
1	4158400	4161200	E1
1	4161800	4172200	E1
1	4172600	4173200	E1
1	4173400	4174400	E1
1	4175200	4177800	E1
1	4178400	4180200	E1
1	4180400	4181600	E1
1	4182800	4186200	E1
1	4188000	4189600	E1
1	4189800	4195200	E1
1	4197000	4198600	E1
1	4199000	4200400	E1
1	4206800	4209000	E1
1	4209600	4214000	E1
1	4214200	4220200	E1
1	4220400	4221600	E1
1	4222000	4223200	E1
1	4223600	4225000	E1
1	4225400	4226000	E1
1	4228000	4233400	E1
1	4234200	4235400	E1
1	4235600	4236800	E1
1	4237200	4238400	E1
1	4238600	4240600	E1
1	4243200	4244400	E1
1	4245200	4246000	E1
1	4246400	4247800	E1
1	4248200	4250800	E1
1	4251200	4257000	E1
1	4258200	4259000	E1
1	4259200	4262800	E1
1	4265000	4266800	E1
1	4269000	4282800	E1
1	4286200	4289400	E1
1	4291000	4293000	E1
1	4293400	4294000	E1
1	4294200	4294400	E1
1	4294600	4303000	E1
1	4303400	4305000	E1
1	4306200	4307600	E1
1	4308200	4313000	E1
1	4313600	4319600	E1
1	4320000	4321400	E1
1	4323000	4326200	E1
1	4326800	4327000	E1
1	4328600	4329600	E1
1	4330200	4333200	E1
1	4333400	4334200	E1
1	4334600	4344600	E1
1	4345600	4347200	E1
1	4347400	4348600	E1
1	4351400	4353600	E1
1	4353800	4355200	E1
1	4358600	4361400	E1
1	4361600	4367600	E1
1	4371400	4374600	E1
1	4375200	4375400	E1
1	4376600	4377400	E1
1	4377600	4378200	E1
1	4380200	4381000	E1
1	4381200	4384800	E1
1	4386200	4386600	E1
1	4386800	4392000	E1
1	4398600	4405800	E1
1	4406400	4410800	E1
1	4411400	4414000	E1
1	4414200	4415600	E1
1	4416200	4419200	E1
1	4419600	4419800	E1
1	4423400	4423600	E1
1	4424200	4425800	E1
1	4426000	4433600	E1
1	4436800	4437600	E1
1	4438400	4439000	E1
1	4439400	4439800	E1
1	4440600	4441800	E1
1	4442000	4442800	E1
1	4444000	4447600	E1
1	4447800	4452600	E1
1	4452800	4454800	E1
1	4455200	4459400	E1
1	4459600	4463600	E1
1	4465600	4467200	E1
1	4469800	4473000	E1
1	4473200	4474600	E1
1	4475000	4484600	E1
1	4485600	4488400	E1
1	4488800	4492200	E1
1	4492400	4493800	E1
1	4494200	4495000	E1
1	4495800	4498400	E1
1	4503400	4508600	E1
1	4514000	4524800	E1
1	4526200	4529000	E1
1	4529600	4542200	E1
1	4544600	4545000	E1
1	4545200	4547400	E1
1	4549000	4558800	E1
1	4559000	4563200	E1
1	4563600	4566400	E1
1	4566600	4569000	E1
1	4571200	4572000	E1
1	4572800	4574600	E1
1	4574800	4575800	E1
1	4578200	4582800	E1
1	4583000	4588600	E1
1	4589400	4590000	E1
1	4590600	4592000	E1
1	4594200	4595200	E1
1	4595600	4597000	E1
1	4597600	4598800	E1
1	4599000	4601400	E1
1	4601600	4603600	E1
1	4604200	4607800	E1
1	4610600	4612400	E1
1	4612800	4613400	E1
1	4613800	4614800	E1
1	4615000	4617400	E1
1	4617600	4621200	E1
1	4621800	4632600	E1
1	4633200	4637800	E1
1	4642400	4644200	E1
1	4644800	4658000	E1
1	4658600	4662800	E1
1	4663000	4677400	E1
1	4677600	4682400	E1
1	4682800	4685800	E1
1	4686200	4693400	E1
1	4695400	4705200	E1
1	4705600	4708200	E1
1	4708600	4712600	E1
1	4712800	4714000	E1
1	4716000	4724600	E1
1	4724800	4726400	E1
1	4726600	4735400	E1
1	4735600	4737200	E1
1	4738800	4739400	E1
1	4739600	4743000	E1
1	4744000	4746600	E1
1	4751600	4753600	E1
1	4755600	4761000	E1
1	4763600	4765800	E1
1	4766000	4770600	E1
1	4770800	4772800	E1
1	4773400	4776400	E1
1	4777400	4777600	E1
1	4779800	4788600	E1
1	4788800	4794400	E1
1	4796800	4797400	E1
1	4801800	4803000	E1
1	4803200	4805000	E1
1	4806000	4811600	E1
1	4811800	4812400	E1
1	4813200	4814400	E1
1	4815200	4816000	E1
1	4816200	4817600	E1
1	4818200	4827400	E1
1	4828000	4833200	E1
1	4834800	4835600	E1
1	4835800	4836200	E1
1	4836400	4836800	E1
1	4837000	4838000	E1
1	4838600	4839400	E1
1	4839600	4840600	E1
1	4841000	4842000	E1
1	4843000	4845600	E1
1	4845800	4849200	E1
1	4849400	4853800	E1
1	4855000	4856200	E1
1	4856600	4857200	E1
1	4857800	4860200	E1
1	4860800	4864000	E1
1	4864400	4874600	E1
1	4875000	4875800	E1
1	4876000	4876600	E1
1	4877600	4877800	E1
1	4880600	4881400	E1
1	4882400	4884400	E1
1	4884800	4886800	E1
1	4887000	4888000	E1
1	4892200	4896400	E1
1	4896800	4898600	E1
1	4900200	4910800	E1
1	4913200	4915600	E1
1	4918800	4926600	E1
1	4928800	4946000	E1
1	4946200	4947400	E1
1	4947600	4954000	E1
1	4954400	4956400	E1
1	4957400	4958000	E1
1	4958400	4961400	E1
1	4962000	4962800	E1
1	4963200	4963800	E1
1	4964400	4966200	E1
1	4971000	4975000	E1
1	4975600	4980800	E1
1	4984000	4984800	E1
1	4985000	4987000	E1
1	4987800	4992400	E1
1	4993200	4998600	E1
1	4998800	4999800	E1
1	5001200	5008000	E1
1	5008400	5013200	E1
1	5013400	5014200	E1
1	5014600	5016400	E1
1	5016600	5023400	E1
1	5023800	5027600	E1
1	5028800	5030600	E1
1	5032400	5037600	E1
1	5041200	5042400	E1
1	5044800	5048000	E1
1	5048400	5051400	E1
1	5051800	5056000	E1
1	5056400	5061000	E1
1	5065200	5066000	E1
1	5068600	5070400	E1
1	5070800	5074800	E1
1	5078000	5086600	E1
1	5086800	5090800	E1
1	5094600	5098200	E1
1	5098600	5099200	E1
1	5099400	5101600	E1
1	5103000	5103600	E1
1	5103800	5104200	E1
1	5105200	5106400	E1
1	5111800	5116200	E1
1	5116600	5122600	E1
1	5123600	5124800	E1
1	5126200	5127800	E1
1	5129600	5137000	E1
1	5138400	5139400	E1
1	5139800	5141800	E1
1	5142000	5143000	E1
1	5143600	5149200	E1
1	5152000	5165000	E1
1	5167400	5168000	E1
1	5168400	5169400	E1
1	5173200	5177600	E1
1	5178800	5179000	E1
1	5181400	5183400	E1
1	5183600	5189600	E1
1	5190000	5193200	E1
1	5194200	5198600	E1
1	5199000	5200200	E1
1	5200600	5202000	E1
1	5202400	5202800	E1
1	5206600	5207800	E1
1	5208000	5208400	E1
1	5212200	5221200	E1
1	5223800	5224000	E1
1	5224400	5226200	E1
1	5226400	5228000	E1
1	5228400	5230200	E1
1	5236600	5239600	E1
1	5239800	5240000	E1
1	5240400	5241000	E1
1	5243200	5248200	E1
1	5249600	5249800	E1
1	5252600	5256600	E1
1	5257400	5258800	E1
1	5259800	5261000	E1
1	5261200	5263800	E1
1	5264000	5268200	E1
1	5268400	5275200	E1
1	5275800	5276400	E1
1	5278200	5279400	E1
1	5279800	5285000	E1
1	5285800	5288400	E1
1	5289000	5294800	E1
1	5296800	5299600	E1
1	5303400	5304200	E1
1	5306600	5308800	E1
1	5309200	5315600	E1
1	5315800	5317800	E1
1	5318400	5320200	E1
1	5320800	5323400	E1
1	5323600	5326400	E1
1	5326800	5328800	E1
1	5329000	5339600	E1
1	5342000	5354200	E1
1	5354400	5354600	E1
1	5355600	5356600	E1
1	5357200	5358800	E1
1	5359400	5378200	E1
1	5378400	5380800	E1
1	5381200	5389600	E1
1	5391800	5392600	E1
1	5392800	5395400	E1
1	5395800	5398800	E1
1	5403200	5404800	E1
1	5405000	5405800	E1
1	5406400	5406800	E1
1	5410000	5410600	E1
1	5411200	5411800	E1
1	5421000	5421200	E1
1	5421600	5425800	E1
1	5426000	5429800	E1
1	5430200	5431000	E1
1	5431400	5432400	E1
1	5432600	5435800	E1
1	5436000	5440600	E1
1	5441600	5442000	E1
1	5443600	5444800	E1
1	5447800	5455000	E1
1	5455200	5456600	E1
1	5457400	5458000	E1
1	5458800	5460000	E1
1	5460400	5469200	E1
1	5469400	5469600	E1
1	5473600	5478800	E1
1	5482800	5486200	E1
1	5486400	5488200	E1
1	5488400	5494600	E1
1	5497800	5501200	E1
1	5501600	5504200	E1
1	5504400	5506800	E1
1	5507000	5518000	E1
1	5521200	5524200	E1
1	5525000	5525200	E1
1	5528600	5531600	E1
1	5532200	5538200	E1
1	5540000	5540200	E1
1	5543400	5545200	E1
1	5547400	5554600	E1
1	5558400	5559000	E1
1	5559800	5560200	E1
1	5561000	5562000	E1
1	5562200	5564000	E1
1	5564200	5565200	E1
1	5565400	5567800	E1
1	5568800	5577800	E1
1	5578000	5581200	E1
1	5581400	5581600	E1
1	5582400	5591000	E1
1	5591200	5591800	E1
1	5592000	5593000	E1
1	5593200	5596800	E1
1	5598800	5610800	E1
1	5611200	5611600	E1
1	5611800	5619200	E1
1	5619800	5622800	E1
1	5623200	5625600	E1
1	5626000	5628600	E1
1	5628800	5639000	E1
1	5640000	5645000	E1
1	5645200	5646600	E1
1	5647000	5651200	E1
1	5651400	5659000	E1
1	5659400	5665400	E1
1	5665800	5669000	E1
1	5669200	5670200	E1
1	5671000	5675200	E1
1	5675800	5676400	E1
1	5676600	5677400	E1
1	5678800	5679000	E1
1	5679400	5681400	E1
1	5682000	5685200	E1
1	5686400	5687800	E1
1	5688000	5691400	E1
1	5692000	5696200	E1
1	5696800	5697400	E1
1	5700200	5701800	E1
1	5702200	5705800	E1
1	5706200	5709800	E1
1	5710000	5711800	E1
1	5712200	5714000	E1
1	5715200	5720400	E1
1	5720600	5722000	E1
1	5722800	5726400	E1
1	5726800	5728600	E1
1	5730000	5732600	E1
1	5733000	5738400	E1
1	5738600	5739000	E1
1	5739200	5744800	E1
1	5745400	5755600	E1
1	5757400	5758200	E1
1	5759000	5760400	E1
1	5760800	5762200	E1
1	5764000	5765000	E1
1	5765600	5767400	E1
1	5771000	5772400	E1
1	5772600	5773800	E1
1	5774000	5774600	E1
1	5774800	5775200	E1
1	5778400	5782200	E1
1	5782800	5786200	E1
1	5787400	5788000	E1
1	5789200	5798600	E1
1	5799000	5799400	E1
1	5800800	5831800	E1
1	5832000	5832200	E1
1	5832400	5835000	E1
1	5835200	5837600	E1
1	5837800	5839600	E1
1	5841600	5844200	E1
1	5844600	5844800	E1
1	5850800	5852000	E1
1	5853000	5854000	E1
1	5854600	5855600	E1
1	5857200	5859600	E1
1	5861400	5863000	E1
1	5864000	5866600	E1
1	5867200	5867800	E1
1	5868000	5875400	E1
1	5875600	5878400	E1
1	5878800	5879400	E1
1	5880800	5883400	E1
1	5883600	5884200	E1
1	5885800	5886000	E1
1	5886800	5887200	E1
1	5888400	5889000	E1
1	5891000	5893800	E1
1	5894000	5899600	E1
1	5900000	5909200	E1
1	5909400	5911600	E1
1	5912000	5916400	E1
1	5917000	5919000	E1
1	5919200	5919800	E1
1	5920000	5922600	E1
1	5927000	5930000	E1
1	5930200	5931800	E1
1	5932200	5933800	E1
1	5939200	5940600	E1
1	5941400	5946800	E1
1	5957200	5958400	E1
1	5959000	5959200	E1
1	5959600	5965400	E1
1	5965600	5968000	E1
1	5968600	5969000	E1
1	5970000	5971200	E1
1	5972000	5974800	E1
1	5975200	5975600	E1
1	5975800	5977200	E1
1	5982800	5983200	E1
1	5985200	5986000	E1
1	5986200	5986600	E1
1	5987600	6002800	E1
1	6003000	6006400	E1
1	6007200	6008600	E1
1	6009200	6009400	E1
1	6010000	6014000	E1
1	6014600	6018200	E1
1	6024800	6027800	E1
1	6028200	6029000	E1
1	6029200	6034400	E1
1	6035200	6035400	E1
1	6037800	6038600	E1
1	6039000	6049600	E1
1	6050400	6057400	E1
1	6058000	6062000	E1
1	6064400	6071800	E1
1	6072200	6075200	E1
1	6075800	6082200	E1
1	6082800	6088000	E1
1	6088400	6090800	E1
1	6092000	6092800	E1
1	6095000	6095800	E1
1	6097200	6097400	E1
1	6098200	6099000	E1
1	6100800	6101200	E1
1	6101800	6102200	E1
1	6103000	6105200	E1
1	6105600	6106600	E1
1	6110600	6116200	E1
1	6116600	6119400	E1
1	6119600	6124200	E1
1	6125600	6126600	E1
1	6127400	6127600	E1
1	6128200	6131200	E1
1	6131400	6135000	E1
1	6135200	6135400	E1
1	6137400	6138000	E1
1	6138200	6140600	E1
1	6141800	6142800	E1
1	6146600	6149200	E1
1	6150400	6151800	E1
1	6155800	6156200	E1
1	6156600	6173200	E1
1	6173600	6187000	E1
1	6207600	6210800	E1
1	6211200	6213200	E1
1	6218800	6220400	E1
1	6221400	6222200	E1
1	6224600	6227800	E1
1	6228000	6233800	E1
1	6234200	6235000	E1
1	6235400	6235600	E1
1	6236200	6244000	E1
1	6245400	6246200	E1
1	6246400	6247600	E1
1	6248200	6249000	E1
1	6250400	6253000	E1
1	6254600	6257400	E1
1	6258400	6259200	E1
1	6259400	6261600	E1
1	6261800	6263000	E1
1	6263600	6264800	E1
1	6269000	6273400	E1
1	6274000	6276200	E1
1	6276600	6278600	E1
1	6279000	6281400	E1
1	6281800	6283000	E1
1	6283800	6284600	E1
1	6285200	6285800	E1
1	6286000	6287200	E1
1	6287600	6289000	E1
1	6289200	6290400	E1
1	6291200	6292600	E1
1	6292800	6297400	E1
1	6297800	6299600	E1
1	6301800	6302600	E1
1	6303000	6304200	E1
1	6304400	6305000	E1
1	6305200	6306000	E1
1	6306600	6308000	E1
1	6308400	6311200	E1
1	6311600	6313800	E1
1	6314200	6325800	E1
1	6330400	6333200	E1
1	6333400	6343000	E1
1	6343200	6346000	E1
1	6346200	6347800	E1
1	6348400	6352000	E1
1	6352200	6353800	E1
1	6354000	6354400	E1
1	6354600	6355400	E1
1	6360200	6361600	E1
1	6363600	6366400	E1
1	6366600	6369400	E1
1	6370600	6372400	E1
1	6373800	6376800	E1
1	6378800	6379400	E1
1	6380200	6380600	E1
1	6381000	6385200	E1
1	6385600	6389200	E1
1	6391400	6396600	E1
1	6400200	6402800	E1
1	6403800	6404800	E1
1	6405000	6405200	E1
1	6405600	6410000	E1
1	6410800	6413200	E1
1	6413600	6414400	E1
1	6414600	6416000	E1
1	6416600	6418800	E1
1	6419200	6425600	E1
1	6427200	6428400	E1
1	6429600	6433400	E1
1	6433600	6437600	E1
1	6438000	6438800	E1
1	6439800	6440800	E1
1	6443600	6450600	E1
1	6451000	6451800	E1
1	6453000	6454600	E1
1	6454800	6457400	E1
1	6460200	6462200	E1
1	6462600	6463400	E1
1	6467000	6470000	E1
1	6470800	6471000	E1
1	6471200	6472600	E1
1	6473400	6476000	E1
1	6476600	6484400	E1
1	6485000	6500600	E1
1	6500800	6504400	E1
1	6504800	6506000	E1
1	6506200	6515200	E1
1	6515400	6516600	E1
1	6517000	6522600	E1
1	6526000	6528400	E1
1	6528800	6529000	E1
1	6529400	6530400	E1
1	6530600	6532200	E1
1	6533200	6537800	E1
1	6538000	6538200	E1
1	6539200	6543400	E1
1	6543800	6546200	E1
1	6547200	6552000	E1
1	6552600	6556400	E1
1	6556800	6560400	E1
1	6562800	6565800	E1
1	6566000	6567200	E1
1	6569600	6571000	E1
1	6571200	6575200	E1
1	6575400	6577000	E1
1	6579600	6586400	E1
1	6586800	6587800	E1
1	6588800	6592600	E1
1	6593800	6602200	E1
1	6603200	6603800	E1
1	6606400	6608200	E1
1	6610600	6615200	E1
1	6615800	6617000	E1
1	6617200	6618200	E1
1	6619200	6621800	E1
1	6625000	6626400	E1
1	6632000	6632200	E1
1	6632400	6640800	E1
1	6641200	6648600	E1
1	6648800	6650200	E1
1	6650400	6657000	E1
1	6657400	6659400	E1
1	6659600	6660200	E1
1	6660600	6661800	E1
1	6662000	6662800	E1
1	6663600	6664200	E1
1	6666400	6670600	E1
1	6672600	6676000	E1
1	6677800	6680000	E1
1	6683400	6688600	E1
1	6694600	6697000	E1
1	6699400	6709400	E1
1	6714200	6715400	E1
1	6715800	6717800	E1
1	6718200	6720600	E1
1	6721000	6722800	E1
1	6723200	6724400	E1
1	6724600	6727400	E1
1	6727600	6729200	E1
1	6729800	6730000	E1
1	6735000	6735800	E1
1	6736000	6737000	E1
1	6737200	6740400	E1
1	6740600	6741200	E1
1	6741800	6744000	E1
1	6744400	6746400	E1
1	6747000	6751600	E1
1	6751800	6754200	E1
1	6754600	6756200	E1
1	6757000	6759000	E1
1	6759800	6760000	E1
1	6760200	6760800	E1
1	6761000	6762800	E1
1	6763000	6764600	E1
1	6764800	6766400	E1
1	6768000	6768800	E1
1	6769200	6770200	E1
1	6770800	6772400	E1
1	6775400	6776200	E1
1	6776400	6777200	E1
1	6777800	6779000	E1
1	6779600	6795400	E1
1	6795800	6799600	E1
1	6800200	6802800	E1
1	6805000	6807800	E1
1	6808400	6809400	E1
1	6810400	6811400	E1
1	6811800	6816200	E1
1	6819800	6820400	E1
1	6823200	6823800	E1
1	6826800	6832200	E1
1	6834800	6848000	E1
1	6848200	6852400	E1
1	6853000	6855600	E1
1	6856800	6857200	E1
1	6860400	6862800	E1
1	6863200	6891000	E1
1	6891600	6894400	E1
1	6895600	6897200	E1
1	6897400	6898400	E1
1	6898600	6900000	E1
1	6900400	6901800	E1
1	6902000	6903000	E1
1	6904000	6906000	E1
1	6906800	6911800	E1
1	6912200	6913200	E1
1	6915400	6916400	E1
1	6916600	6926800	E1
1	6927600	6931200	E1
1	6931400	6933000	E1
1	6933200	6935000	E1
1	6935400	6937200	E1
1	6939000	6940000	E1
1	6942200	6943600	E1
1	6945400	6949000	E1
1	6950800	6958400	E1
1	6958600	6959200	E1
1	6959600	6967000	E1
1	6975800	6977800	E1
1	6978200	6986200	E1
1	6986800	6998400	E1
1	6998600	7000800	E1
1	7001400	7002000	E1
1	7002200	7003400	E1
1	7005000	7007200	E1
1	7007800	7009000	E1
1	7009200	7009800	E1
1	7010200	7016600	E1
1	7018400	7020000	E1
1	7021000	7023200	E1
1	7024000	7024400	E1
1	7024600	7026800	E1
1	7027200	7030200	E1
1	7030400	7031200	E1
1	7031400	7032200	E1
1	7033400	7034600	E1
1	7035000	7037800	E1
1	7040200	7041600	E1
1	7043400	7053200	E1
1	7053400	7065200	E1
1	7065400	7077800	E1
1	7078200	7082600	E1
1	7086000	7087000	E1
1	7089400	7091200	E1
1	7091600	7093200	E1
1	7093600	7094400	E1
1	7094800	7102800	E1
1	7106000	7115400	E1
1	7115600	7118800	E1
1	7119800	7120600	E1
1	7121600	7126400	E1
1	7126800	7128800	E1
1	7129200	7130000	E1
1	7131000	7132800	E1
1	7133000	7138200	E1
1	7139000	7143000	E1
1	7150200	7157800	E1
1	7159800	7162800	E1
1	7163000	7163800	E1
1	7164600	7166000	E1
1	7166200	7167400	E1
1	7167600	7174400	E1
1	7175800	7176800	E1
1	7182000	7209400	E1
1	7211000	7212000	E1
1	7212200	7214800	E1
1	7221200	7227600	E1
1	7228200	7232600	E1
1	7232800	7233400	E1
1	7234000	7238800	E1
1	7240200	7241000	E1
1	7241600	7243000	E1
1	7243200	7244600	E1
1	7245400	7246200	E1
1	7247800	7251600	E1
1	7252200	7257000	E1
1	7257400	7261600	E1
1	7262000	7264600	E1
1	7265400	7267400	E1
1	7267800	7273400	E1
1	7273600	7274600	E1
1	7274800	7275600	E1
1	7276000	7276800	E1
1	7277000	7281600	E1
1	7282000	7285000	E1
1	7286600	7286800	E1
1	7288000	7289200	E1
1	7290200	7297000	E1
1	7297400	7301200	E1
1	7301800	7302400	E1
1	7302600	7306000	E1
1	7306200	7307400	E1
1	7307800	7309200	E1
1	7310200	7313000	E1
1	7313400	7314000	E1
1	7318000	7318800	E1
1	7320400	7324600	E1
1	7329600	7337800	E1
1	7340200	7344200	E1
1	7344800	7346000	E1
1	7347400	7352800	E1
1	7353200	7364800	E1
1	7366200	7366800	E1
1	7368000	7371600	E1
1	7376400	7377400	E1
1	7382400	7384800	E1
1	7388400	7389600	E1
1	7391400	7392200	E1
1	7393600	7394400	E1
1	7394800	7395000	E1
1	7395200	7395800	E1
1	7396600	7398600	E1
1	7400800	7407600	E1
1	7408000	7411000	E1
1	7411200	7419200	E1
1	7419800	7420600	E1
1	7421000	7436200	E1
1	7436400	7439400	E1
1	7443000	7445000	E1
1	7448400	7452800	E1
1	7455000	7468000	E1
1	7469600	7475000	E1
1	7475800	7483800	E1
1	7489800	7490200	E1
1	7490600	7491200	E1
1	7491600	7493600	E1
1	7496800	7499600	E1
1	7499800	7505000	E1
1	7505400	7506000	E1
1	7506200	7509200	E1
1	7512800	7518800	E1
1	7519000	7521200	E1
1	7521400	7521800	E1
1	7522600	7529600	E1
1	7531000	7534600	E1
1	7534800	7541200	E1
1	7541600	7549200	E1
1	7550200	7553600	E1
1	7553800	7556600	E1
1	7557400	7560000	E1
1	7560200	7565000	E1
1	7565600	7566000	E1
1	7568800	7569600	E1
1	7569800	7570800	E1
1	7571400	7573200	E1
1	7573800	7578800	E1
1	7579400	7581200	E1
1	7581800	7588000	E1
1	7588800	7592800	E1
1	7593200	7600200	E1
1	7600600	7604800	E1
1	7605200	7605600	E1
1	7607600	7609000	E1
1	7609800	7610400	E1
1	7615800	7619800	E1
1	7620200	7623400	E1
1	7623600	7624400	E1
1	7624600	7626400	E1
1	7627000	7628200	E1
1	7628600	7630400	E1
1	7630600	7636600	E1
1	7637000	7642600	E1
1	7642800	7645200	E1
1	7647200	7648000	E1
1	7649400	7651200	E1
1	7652600	7653800	E1
1	7655000	7656000	E1
1	7656200	7660600	E1
1	7662600	7665400	E1
1	7666000	7681000	E1
1	7681200	7683200	E1
1	7683600	7690400	E1
1	7692400	7696400	E1
1	7698800	7704000	E1
1	7706200	7712000	E1
1	7712600	7714600	E1
1	7715200	7717200	E1
1	7717600	7720800	E1
1	7722200	7722400	E1
1	7722600	7724800	E1
1	7725400	7729800	E1
1	7730200	7732200	E1
1	7732600	7734800	E1
1	7739000	7744800	E1
1	7746000	7747400	E1
1	7748200	7754400	E1
1	7755400	7756000	E1
1	7756200	7757400	E1
1	7758400	7760800	E1
1	7761800	7764800	E1
1	7765200	7766200	E1
1	7766600	7769200	E1
1	7770400	7772800	E1
1	7773400	7782400	E1
1	7783000	7783800	E1
1	7784200	7787200	E1
1	7787600	7789400	E1
1	7789800	7790400	E1
1	7792400	7810200	E1
1	7810400	7811000	E1
1	7811400	7814400	E1
1	7814800	7815400	E1
1	7815600	7815800	E1
1	7817400	7821000	E1
1	7821400	7827800	E1
1	7830400	7833000	E1
1	7834400	7835600	E1
1	7838400	7839800	E1
1	7840600	7845800	E1
1	7846200	7848200	E1
1	7848600	7852000	E1
1	7852400	7859200	E1
1	7860000	7865600	E1
1	7866400	7867000	E1
1	7867200	7873400	E1
1	7873800	7874000	E1
1	7876400	7878400	E1
1	7881400	7881600	E1
1	7881800	7883200	E1
1	7883600	7886600	E1
1	7889800	7893000	E1
1	7893200	7894000	E1
1	7898800	7899400	E1
1	7899600	7903600	E1
1	7906800	7908200	E1
1	7908600	7909400	E1
1	7909600	7912000	E1
1	7915400	7919200	E1
1	7919400	7919800	E1
1	7922200	7925400	E1
1	7928000	7932400	E1
1	7933400	7935600	E1
1	7935800	7936400	E1
1	7937000	7949400	E1
1	7953000	7954000	E1
1	7954400	7955000	E1
1	7958600	7959600	E1
1	7960000	7960800	E1
1	7961400	7964400	E1
1	7964600	7966000	E1
1	7968600	7969400	E1
1	7970000	7973200	E1
1	7974200	7975800	E1
1	7978800	7981000	E1
1	7981400	7984200	E1
1	7984600	7994400	E1
1	7998400	8004000	E1
1	8004200	8006200	E1
1	8007600	8013200	E1
1	8014000	8014600	E1
1	8014800	8016200	E1
1	8016600	8027400	E1
1	8029800	8030600	E1
1	8030800	8031400	E1
1	8031600	8031800	E1
1	8032800	8035600	E1
1	8036200	8043800	E1
1	8044400	8046200	E1
1	8048200	8049000	E1
1	8049400	8050200	E1
1	8051200	8052800	E1
1	8054000	8060800	E1
1	8061200	8062200	E1
1	8063000	8064600	E1
1	8064800	8066600	E1
1	8066800	8067400	E1
1	8069800	8071600	E1
1	8072200	8073400	E1
1	8075000	8075800	E1
1	8081000	8083400	E1
1	8083800	8089200	E1
1	8095600	8096400	E1
1	8096600	8097200	E1
1	8097600	8098600	E1
1	8104400	8105800	E1
1	8106800	8107000	E1
1	8107400	8107800	E1
1	8109800	8111200	E1
1	8111600	8117400	E1
1	8122600	8124600	E1
1	8125400	8127000	E1
1	8127200	8129800	E1
1	8130600	8135400	E1
1	8135800	8149600	E1
1	8151000	8151600	E1
1	8152200	8153200	E1
1	8153400	8154000	E1
1	8154400	8156600	E1
1	8159400	8160600	E1
1	8161000	8165000	E1
1	8165400	8168600	E1
1	8169000	8169400	E1
1	8170200	8180200	E1
1	8183400	8188400	E1
1	8189000	8190200	E1
1	8190600	8195800	E1
1	8196000	8200400	E1
1	8200600	8201000	E1
1	8201600	8204600	E1
1	8205600	8206600	E1
1	8207400	8216200	E1
1	8216600	8219800	E1
1	8220000	8224200	E1
1	8224800	8236200	E1
1	8236400	8237000	E1
1	8237200	8237600	E1
1	8238200	8244400	E1
1	8244800	8252000	E1
1	8252200	8252400	E1
1	8252800	8254600	E1
1	8255000	8256600	E1
1	8258000	8262600	E1
1	8264600	8267400	E1
1	8267600	8268000	E1
1	8271800	8272400	E1
1	8273200	8276000	E1
1	8276400	8279400	E1
1	8279600	8282600	E1
1	8283400	8291800	E1
1	8292200	8295000	E1
1	8295200	8296600	E1
1	8297000	8308800	E1
1	8310600	8311600	E1
1	8312200	8312400	E1
1	8312600	8319400	E1
1	8320600	8321600	E1
1	8325200	8333800	E1
1	8339400	8350800	E1
1	8351400	8352400	E1
1	8353200	8371000	E1
1	8371400	8383000	E1
1	8383400	8384800	E1
1	8387000	8392200	E1
1	8392400	8406400	E1
1	8406800	8407400	E1
1	8408600	8409000	E1
1	8409400	8411600	E1
1	8414600	8420400	E1
1	8420600	8420800	E1
1	8421000	8421800	E1
1	8423400	8426200	E1
1	8428800	8429000	E1
1	8429200	8432200	E1
1	8436200	8438600	E1
1	8438800	8441200	E1
1	8441400	8447400	E1
1	8447800	8453200	E1
1	8453600	8461400	E1
1	8461800	8469800	E1
1	8470600	8471200	E1
1	8471400	8471800	E1
1	8473400	8478000	E1
1	8478600	8479800	E1
1	8480000	8482800	E1
1	8483000	8488200	E1
1	8488600	8492400	E1
1	8492800	8495000	E1
1	8495400	8497200	E1
1	8497600	8500200	E1
1	8501600	8502400	E1
1	8503600	8504000	E1
1	8504200	8506400	E1
1	8507200	8508600	E1
1	8509200	8513600	E1
1	8513800	8524800	E1
1	8527200	8528800	E1
1	8529200	8535600	E1
1	8537400	8538600	E1
1	8539000	8540200	E1
1	8540800	8541200	E1
1	8542200	8543200	E1
1	8543400	8543800	E1
1	8544200	8544800	E1
1	8545800	8546600	E1
1	8547200	8549400	E1
1	8555800	8556800	E1
1	8559000	8560000	E1
1	8563600	8566600	E1
1	8566800	8569800	E1
1	8570000	8571000	E1
1	8571400	8573200	E1
1	8573600	8577400	E1
[truncated: 23,251 more rows]

## Sheet: State 2 (G2)
chr	start	end	states
1	20800	21200	E2
1	42200	42600	E2
1	83200	83600	E2
1	107600	108000	E2
1	206800	207200	E2
1	219800	220200	E2
1	364200	364600	E2
1	414600	415000	E2
1	452800	453200	E2
1	512600	513000	E2
1	654400	654800	E2
1	663000	663400	E2
1	771200	771600	E2
1	868000	868400	E2
1	956400	956800	E2
1	1129400	1129800	E2
1	1175200	1175600	E2
1	1194200	1194600	E2
1	1289000	1289400	E2
1	1308600	1309000	E2
1	1379400	1379800	E2
1	1381000	1381400	E2
1	1421800	1422200	E2
1	1480200	1480600	E2
1	1554400	1554800	E2
1	1583600	1584000	E2
1	1587800	1588200	E2
1	1638200	1638600	E2
1	1659200	1659600	E2
1	1713400	1713800	E2
1	1846600	1847000	E2
1	1876400	1876800	E2
1	1953800	1954200	E2
1	2025000	2025600	E2
1	2203800	2204200	E2
1	2335000	2335400	E2
1	2374600	2375000	E2
1	2522600	2523000	E2
1	2976800	2977200	E2
1	3057200	3057600	E2
1	3272400	3272800	E2
1	3342400	3342800	E2
1	3360400	3360800	E2
1	3414600	3415000	E2
1	3527400	3527800	E2
1	3530200	3530600	E2
1	3873800	3874200	E2
1	3944400	3945600	E2
1	4044000	4044400	E2
1	4068600	4069000	E2
1	4127800	4128200	E2
1	4132200	4132600	E2
1	4419200	4419600	E2
1	4443600	4444000	E2
1	4474600	4475000	E2
1	4595200	4595600	E2
1	4772800	4773400	E2
1	4827400	4828000	E2
1	4877200	4877600	E2
1	5070400	5070800	E2
1	5198600	5199000	E2
1	5224000	5224400	E2
1	5380800	5381200	E2
1	5421200	5421600	E2
1	5525200	5525600	E2
1	5646600	5647000	E2
1	5732600	5733000	E2
1	5782200	5782800	E2
1	5844200	5844600	E2
1	5899600	5900000	E2
1	6038600	6039000	E2
1	6247800	6248200	E2
1	6276200	6276600	E2
1	6302600	6303000	E2
1	6308000	6308400	E2
1	6385200	6385600	E2
1	6418800	6419200	E2
1	6463400	6463800	E2
1	6476000	6476600	E2
1	6528400	6528800	E2
1	6556400	6556800	E2
1	6579200	6579600	E2
1	6722800	6723200	E2
1	6746600	6747000	E2
1	6754200	6754600	E2
1	6768800	6769200	E2
1	6770200	6770800	E2
1	6862800	6863200	E2
1	6911800	6912200	E2
1	6959200	6959600	E2
1	6977800	6978200	E2
1	7026800	7027200	E2
1	7267400	7267800	E2
1	7491200	7491600	E2
1	7683200	7683600	E2
1	7717200	7717600	E2
1	7732200	7732600	E2
1	7744800	7746000	E2
1	7782400	7783000	E2
1	7815800	7817400	E2
1	7821000	7821400	E2
1	7848200	7848600	E2
1	7873400	7873800	E2
1	8060800	8061200	E2
1	8190200	8190600	E2
1	8201000	8201600	E2
1	8252400	8252800	E2
1	8291800	8292200	E2
1	8383000	8383400	E2
1	8384800	8385200	E2
1	8497200	8497600	E2
1	8540200	8540800	E2
1	8546600	8547200	E2
1	8571000	8571400	E2
1	8598600	8599000	E2
1	8656000	8656400	E2
1	8764600	8765000	E2
1	8768800	8769200	E2
1	8783000	8783600	E2
1	8792000	8793800	E2
1	8794400	8795000	E2
1	8805600	8806400	E2
1	8810400	8810800	E2
1	8820000	8820400	E2
1	8824800	8825600	E2
1	8830800	8831200	E2
1	8834400	8835200	E2
1	8846800	8847400	E2
1	8872400	8872800	E2
1	9069000	9069400	E2
1	9130200	9130600	E2
1	9133400	9133800	E2
1	9158000	9158400	E2
1	9283400	9283800	E2
1	9433600	9434400	E2
1	9486400	9486800	E2
1	9610600	9611000	E2
1	9862800	9863200	E2
1	9907000	9907400	E2
1	10003400	10004000	E2
1	10005600	10006000	E2
1	10063000	10063400	E2
1	10152600	10153000	E2
1	10353800	10354200	E2
1	10521000	10521400	E2
1	10544800	10546200	E2
1	10563600	10564200	E2
1	10581200	10581600	E2
1	10649000	10649400	E2
1	10669800	10670200	E2
1	10693000	10693400	E2
1	10708000	10708400	E2
1	10942200	10942600	E2
1	11075600	11076000	E2
1	11079600	11080000	E2
1	11102200	11102600	E2
1	11180000	11180400	E2
1	11181800	11182200	E2
1	11230400	11230800	E2
1	11265600	11266000	E2
1	11316400	11316800	E2
1	11333600	11334000	E2
1	11348400	11348800	E2
1	11384800	11385400	E2
1	11452200	11452800	E2
1	11479400	11479800	E2
1	11512400	11512800	E2
1	11598400	11598800	E2
1	11826200	11826600	E2
1	11839000	11839400	E2
1	11863200	11863600	E2
1	11910800	11911200	E2
1	12062200	12062600	E2
1	12225600	12226000	E2
1	12257400	12257800	E2
1	12302800	12303400	E2
1	12346800	12347200	E2
1	12376400	12376800	E2
1	12389800	12390200	E2
1	12455000	12455600	E2
1	12473400	12473800	E2
1	12481200	12481600	E2
1	12542400	12542800	E2
1	12601800	12602200	E2
1	12662600	12663000	E2
1	12695200	12695600	E2
1	12742600	12743000	E2
1	12961800	12962200	E2
1	13014200	13014600	E2
1	13218000	13218400	E2
1	13282200	13282600	E2
1	13322200	13322600	E2
1	13339400	13339800	E2
1	13473600	13474000	E2
1	13486800	13487200	E2
1	13528800	13529200	E2
1	13572200	13572600	E2
1	13682600	13683000	E2
1	13689200	13689600	E2
1	14030600	14031000	E2
1	14146800	14147200	E2
1	14169400	14169800	E2
1	14283000	14283400	E2
1	14486000	14486400	E2
1	14977600	14978000	E2
1	15040400	15040800	E2
1	15049400	15050000	E2
1	15082000	15086000	E2
1	15094200	15095000	E2
1	15365200	15365600	E2
1	15645800	15646200	E2
1	15990400	15990800	E2
1	16474200	16474600	E2
1	16515400	16515800	E2
1	16538400	16538800	E2
1	16659400	16659800	E2
1	16664000	16664400	E2
1	16752600	16753000	E2
1	16754800	16755200	E2
1	16756400	16756800	E2
1	16761600	16762000	E2
1	16768600	16769000	E2
1	16786800	16787200	E2
1	16876600	16877000	E2
1	16902600	16903000	E2
1	16935400	16935800	E2
1	17035000	17035400	E2
1	17049800	17050200	E2
1	17234000	17234800	E2
1	17250400	17250800	E2
1	17274200	17274600	E2
1	17365400	17365800	E2
1	17391000	17391400	E2
1	17502000	17502400	E2
1	17577000	17577400	E2
1	17594400	17594800	E2
1	17620400	17620800	E2
1	17638800	17639200	E2
1	17641600	17642000	E2
1	17812200	17812600	E2
1	17858400	17858800	E2
1	18078600	18079000	E2
1	18197800	18198200	E2
1	18199800	18200200	E2
1	18224600	18225000	E2
1	18239400	18239800	E2
1	18247200	18248000	E2
1	18302200	18302600	E2
1	18339800	18340200	E2
1	18450200	18450600	E2
1	18588400	18588800	E2
1	18606000	18606400	E2
1	18846200	18846600	E2
1	18854600	18855000	E2
1	18924800	18925200	E2
1	18948200	18948600	E2
1	19022400	19022800	E2
1	19203400	19203800	E2
1	19268600	19269000	E2
1	19321400	19321800	E2
1	19361400	19361800	E2
1	19389600	19390000	E2
1	19452400	19452800	E2
1	19476400	19476800	E2
1	19496200	19496600	E2
1	19526800	19527200	E2
1	19650400	19650800	E2
1	19693000	19693400	E2
1	19714600	19715000	E2
1	19825400	19825800	E2
1	19916400	19916800	E2
1	19924400	19924800	E2
1	19974400	19974800	E2
1	20046400	20047000	E2
1	20081400	20081800	E2
1	20329400	20329800	E2
1	20344000	20344400	E2
1	20446800	20447200	E2
1	20488800	20489200	E2
1	20494400	20495000	E2
1	20559400	20559800	E2
1	20651400	20651800	E2
1	20728000	20728400	E2
1	20859800	20860200	E2
1	20976200	20976800	E2
1	21068600	21069000	E2
1	21069600	21070000	E2
1	21071200	21071600	E2
1	21157000	21157400	E2
1	21207000	21207400	E2
1	21223800	21224200	E2
1	21360000	21361000	E2
1	21428000	21428400	E2
1	21448400	21449000	E2
1	21450000	21450600	E2
1	21955600	21956200	E2
1	22057200	22057600	E2
1	22117400	22117800	E2
1	22184600	22185000	E2
1	22327200	22327600	E2
1	22372200	22372800	E2
1	22449600	22450000	E2
1	22457600	22458000	E2
1	22477600	22478000	E2
1	22542000	22542400	E2
1	22606800	22607200	E2
1	22829000	22829400	E2
1	22886200	22886600	E2
1	23004600	23005000	E2
1	23052000	23052400	E2
1	23072800	23073200	E2
1	23138400	23138800	E2
1	23344600	23345000	E2
1	23473600	23474000	E2
1	23569200	23569600	E2
1	23633000	23633600	E2
1	23735000	23735400	E2
1	23895600	23896000	E2
1	23902800	23903200	E2
1	23990600	23991000	E2
1	24014200	24014800	E2
1	24093000	24093400	E2
1	24146200	24146800	E2
1	24270200	24270800	E2
1	24272600	24275800	E2
1	24277200	24277600	E2
1	24327400	24328200	E2
1	24336400	24336800	E2
1	24348000	24348400	E2
1	24369200	24369600	E2
1	24395600	24396000	E2
1	24425600	24426200	E2
1	24443400	24443600	E2
1	24443800	24444000	E2
1	24467800	24468200	E2
1	24536600	24537000	E2
1	24561400	24561800	E2
1	24587000	24587400	E2
1	24593400	24593800	E2
1	24607800	24608600	E2
1	24651200	24651600	E2
1	24669200	24669600	E2
1	24675600	24676000	E2
1	24714600	24715000	E2
1	24763200	24763600	E2
1	24847800	24848200	E2
1	24857200	24857600	E2
1	24940800	24941400	E2
1	25066400	25066800	E2
1	25125800	25126200	E2
1	25170200	25170600	E2
1	25180000	25180400	E2
1	25215800	25216200	E2
1	25238000	25238400	E2
1	25381400	25381800	E2
1	25417200	25417600	E2
1	25456400	25456800	E2
1	25464200	25464600	E2
1	25488000	25488400	E2
1	25615600	25616000	E2
1	25627200	25627600	E2
1	25636800	25637200	E2
1	25681200	25681600	E2
1	25693000	25693400	E2
1	25732200	25732600	E2
1	25803400	25803800	E2
1	25890400	25890800	E2
1	25941000	25941400	E2
1	26164400	26164800	E2
1	26334200	26334600	E2
1	26469400	26469800	E2
1	26525000	26526400	E2
1	26528600	26529200	E2
1	26587400	26587800	E2
1	26591400	26591800	E2
1	26663000	26663400	E2
1	26677800	26678200	E2
1	26811800	26812200	E2
1	26954200	26954600	E2
1	26983400	26983800	E2
1	27032400	27032800	E2
1	27068600	27069200	E2
1	27121000	27121800	E2
1	27478600	27479000	E2
1	27556000	27556600	E2
1	27588600	27589000	E2
1	27785800	27786200	E2
1	27952000	27952400	E2
1	27982000	27982400	E2
1	28095400	28095800	E2
1	28290200	28290600	E2
1	28358400	28358800	E2
1	28393600	28394000	E2
1	28407800	28408200	E2
1	28457000	28457400	E2
1	28683600	28684200	E2
1	28745800	28746200	E2
1	28940200	28940600	E2
1	28965000	28965400	E2
1	29035400	29035800	E2
1	29093400	29093800	E2
1	29327400	29327800	E2
1	29427800	29428200	E2
1	29443800	29444200	E2
1	29465800	29466200	E2
1	29469600	29470000	E2
1	29481000	29481400	E2
1	29599000	29599400	E2
1	29645400	29645800	E2
1	29788200	29788600	E2
1	29812000	29812400	E2
1	29838000	29838400	E2
1	29853600	29854000	E2
1	29860200	29860600	E2
1	30068800	30069200	E2
1	30166400	30166800	E2
1	30267200	30267600	E2
2	1800	7400	E2
2	8400	9400	E2
2	114400	114800	E2
2	226400	226800	E2
2	259000	259400	E2
2	346600	347600	E2
2	383200	383600	E2
2	390800	391400	E2
2	392600	393000	E2
2	412200	412600	E2
2	444800	445200	E2
2	468800	469200	E2
2	481200	481600	E2
2	564400	564800	E2
2	596200	596600	E2
2	607600	608000	E2
2	609000	609400	E2
2	610000	610400	E2
2	639600	640000	E2
2	670000	670400	E2
2	712800	713200	E2
2	730200	730600	E2
2	744400	744800	E2
2	752400	752800	E2
2	818800	819200	E2
2	898800	899200	E2
2	987400	987800	E2
2	1170200	1170600	E2
2	1172600	1173000	E2
2	1247600	1248000	E2
2	1271800	1272200	E2
2	1383400	1383800	E2
2	1438600	1439000	E2
2	1446600	1447000	E2
2	1562600	1563000	E2
2	1613400	1613800	E2
2	1676200	1676600	E2
2	1692000	1692400	E2
2	1979000	1979600	E2
2	1992600	1993000	E2
2	2018200	2018600	E2
2	2019400	2019800	E2
2	2031000	2031800	E2
2	2170400	2170800	E2
2	2259400	2259800	E2
2	2312000	2312400	E2
2	2563600	2564200	E2
2	2869800	2870400	E2
2	3045000	3045600	E2
2	3239200	3242200	E2
2	3243200	3258600	E2
2	3259800	3261400	E2
2	3262000	3286000	E2
2	3287000	3290600	E2
2	3291200	3318600	E2
2	3319200	3482600	E2
2	3483200	3496200	E2
2	3496800	3509800	E2
2	3573200	3573600	E2
2	3605800	3607800	E2
2	3616000	3617200	E2
2	3618000	3620000	E2
2	3620800	3623800	E2
2	3625600	3626400	E2
2	3629000	3629600	E2
2	3797600	3798000	E2
2	5003000	5003400	E2
2	5018400	5018800	E2
2	5052200	5052600	E2
2	5160400	5161000	E2
2	5199800	5200200	E2
2	5203000	5203600	E2
2	5245800	5246200	E2
2	5407800	5408200	E2
2	5659800	5660200	E2
2	5691400	5691800	E2
2	5693200	5693600	E2
2	5737400	5737800	E2
2	5741200	5741800	E2
2	5763200	5763600	E2
2	5859200	5859600	E2
2	5876400	5876800	E2
2	5934200	5934600	E2
2	6018200	6018600	E2
2	6169000	6169400	E2
2	6170400	6170800	E2
2	6212800	6213200	E2
2	6240000	6240400	E2
2	6243600	6244000	E2
2	6253600	6254000	E2
2	6313400	6313800	E2
2	6321000	6321400	E2
2	6325800	6326200	E2
2	6344800	6345200	E2
2	6382800	6383200	E2
2	6420200	6420600	E2
2	6427000	6427400	E2
2	6502800	6503200	E2
2	6558000	6558400	E2
2	6566000	6566400	E2
2	6619400	6619800	E2
2	6711000	6714400	E2
2	6738200	6739200	E2
2	6854800	6855200	E2
2	6897600	6898000	E2
2	6909600	6910000	E2
2	6964200	6964600	E2
2	6994600	6995000	E2
2	7032400	7032800	E2
2	7035000	7035400	E2
2	7037400	7037800	E2
2	7060600	7061200	E2
2	7064800	7065400	E2
2	7090800	7091200	E2
2	7096800	7097200	E2
2	7111000	7111400	E2
2	7156800	7157200	E2
2	7182000	7182400	E2
2	7295200	7295600	E2
2	7375400	7375800	E2
2	7388000	7388600	E2
2	7490800	7491200	E2
2	7588400	7588800	E2
2	7604000	7604400	E2
2	7708400	7708800	E2
2	7834000	7834400	E2
2	7836400	7836800	E2
2	7864000	7864200	E2
2	7934800	7935200	E2
2	7972200	7972600	E2
2	7984800	7985200	E2
2	7987600	7988200	E2
2	8041600	8042000	E2
2	8107600	8108000	E2
2	8139400	8139800	E2
2	8145200	8145600	E2
2	8149000	8149400	E2
2	8246000	8246400	E2
2	8298000	8298400	E2
2	8300200	8300600	E2
2	8304000	8304400	E2
2	8305600	8306000	E2
2	8307800	8308400	E2
2	8340000	8340600	E2
2	8407400	8407800	E2
2	8543800	8544400	E2
2	8548200	8548600	E2
2	8683200	8683600	E2
2	8791600	8792000	E2
2	8820600	8821000	E2
2	8824600	8825000	E2
2	8900000	8900400	E2
2	9161600	9162000	E2
2	9215400	9215800	E2
2	9225800	9226200	E2
2	9293000	9293400	E2
2	9326200	9326600	E2
2	9333400	9334000	E2
2	9380200	9380600	E2
2	9393600	9394000	E2
2	9428000	9428400	E2
2	9520800	9521200	E2
2	9591600	9592200	E2
2	9627000	9627400	E2
2	9631600	9632000	E2
2	9675800	9676200	E2
2	9710400	9710800	E2
2	9819400	9819800	E2
2	9887200	9887600	E2
2	9906600	9907000	E2
2	9911400	9911800	E2
2	9930400	9930800	E2
2	10059400	10059800	E2
2	10060800	10061200	E2
2	10119400	10119800	E2
2	10161800	10162400	E2
2	10181200	10181600	E2
2	10191400	10191800	E2
2	10240600	10241000	E2
2	10294200	10294600	E2
2	10373400	10373800	E2
2	10375200	10375600	E2
2	10389800	10391000	E2
2	10440400	10440800	E2
2	10535400	10535800	E2
2	10592000	10592400	E2
2	10597600	10598000	E2
2	10730800	10731200	E2
2	10737600	10738000	E2
2	10739200	10739600	E2
2	10748800	10749200	E2
2	10806600	10807000	E2
2	10814400	10814800	E2
2	10837000	10837400	E2
2	11030600	11031000	E2
2	11107400	11107800	E2
2	11214200	11214600	E2
2	11265800	11266400	E2
2	11285000	11285400	E2
2	11346000	11346600	E2
2	11366400	11366800	E2
2	11531000	11531600	E2
2	11641200	11641800	E2
2	11704200	11705000	E2
2	11715400	11715800	E2
2	11792000	11792400	E2
2	11887400	11887800	E2
2	11978000	11978400	E2
2	12042200	12042600	E2
2	12077400	12077800	E2
2	12117800	12118200	E2
2	12123400	12123800	E2
2	12263000	12263400	E2
2	12274400	12275000	E2
2	12312400	12313000	E2
2	12339600	12340000	E2
2	12449200	12449600	E2
2	12595600	12596000	E2
2	12657000	12657400	E2
2	12847200	12847600	E2
2	12985600	12986000	E2
2	13099600	13100000	E2
2	13137000	13137400	E2
2	13172000	13172400	E2
2	13235200	13235600	E2
2	13446800	13447200	E2
2	13479000	13479400	E2
2	13514000	13514400	E2
2	13628200	13628600	E2
2	13658000	13658400	E2
2	13704600	13705200	E2
2	13886200	13886600	E2
2	13952200	13952600	E2
2	13971600	13972000	E2
2	14035800	14036200	E2
2	14097000	14097400	E2
2	14105400	14105800	E2
2	14180400	14180800	E2
2	14232200	14232600	E2
2	14252800	14253400	E2
2	14331200	14331600	E2
2	14368000	14368400	E2
2	14645000	14645400	E2
2	14651600	14652000	E2
2	14811600	14812000	E2
2	14887400	14887800	E2
2	15294000	15294800	E2
2	15331400	15331800	E2
2	15389600	15390000	E2
2	15470000	15470400	E2
2	15483800	15484200	E2
2	15595000	15595400	E2
2	15639600	15639800	E2
2	15640000	15640200	E2
2	15731200	15731600	E2
2	15777400	15777800	E2
2	15819600	15820000	E2
2	15841200	15841600	E2
2	15845000	15845400	E2
2	15916800	15917200	E2
2	15928200	15928600	E2
2	16082400	16083000	E2
2	16359800	16360200	E2
2	16361800	16362200	E2
2	16406800	16407200	E2
2	16553400	16553800	E2
2	16707200	16707600	E2
2	16713000	16714600	E2
2	16715200	16723400	E2
2	16742400	16742800	E2
2	16764600	16765000	E2
2	16808000	16808400	E2
2	17099200	17099600	E2
2	17115000	17115400	E2
2	17258400	17259200	E2
2	17500200	17500600	E2
2	17504600	17505000	E2
2	17660600	17661000	E2
2	17667800	17668200	E2
2	17671400	17671800	E2
2	17752200	17752600	E2
2	17838200	17838600	E2
2	17873600	17874000	E2
2	17907000	17907400	E2
2	18284800	18285200	E2
2	18315600	18316400	E2
2	18344800	18345200	E2
2	18423200	18423600	E2
2	18456800	18457200	E2
2	18465000	18465400	E2
2	18480400	18480800	E2
2	18494000	18494400	E2
2	18498400	18498800	E2
2	18521400	18521800	E2
2	18580200	18580600	E2
2	18590400	18590800	E2
2	18624000	18624400	E2
2	18724200	18724600	E2
2	18786200	18786600	E2
2	18805400	18805800	E2
2	18839200	18839600	E2
2	18866800	18867200	E2
2	18882400	18882800	E2
2	18934600	18935000	E2
2	19005400	19005800	E2
2	19153800	19154200	E2
2	19163000	19163400	E2
2	19172400	19172800	E2
2	19208400	19209000	E2
2	19213200	19213600	E2
2	19227400	19227800	E2
2	19336200	19336600	E2
2	19406600	19407000	E2
2	19683600	19684000	E2
3	29000	29400	E2
3	50800	51400	E2
3	184600	185000	E2
3	518400	518800	E2
3	546200	546800	E2
3	667000	667400	E2
3	799000	799400	E2
3	822600	823000	E2
3	845000	845800	E2
3	874800	875200	E2
3	961600	962000	E2
3	1101800	1102200	E2
3	1181000	1181400	E2
3	1535200	1535600	E2
3	1684600	1685000	E2
3	1712000	1712400	E2
3	1896000	1896400	E2
3	1971600	1972000	E2
3	2011400	2011800	E2
3	2345800	2346200	E2
3	2398600	2399000	E2
3	2422600	2423000	E2
3	2441000	2441400	E2
3	2574800	2575200	E2
3	2737000	2737600	E2
3	2846200	2846800	E2
3	3063200	3063800	E2
3	3134400	3134800	E2
3	3179600	3180000	E2
3	3478200	3478600	E2
3	3527000	3527400	E2
3	3534800	3535200	E2
3	3544800	3545200	E2
3	3630800	3631400	E2
3	3813000	3813400	E2
3	3878800	3879200	E2
3	3923400	3923800	E2
3	3942000	3942200	E2
3	4043000	4043400	E2
3	4049200	4049600	E2
3	4112000	4112600	E2
3	4116400	4116800	E2
3	4165200	4165600	E2
3	4254200	4254600	E2
3	4311800	4312200	E2
3	4504000	4504400	E2
3	4647400	4648000	E2
3	4655600	4656000	E2
3	4708400	4708600	E2
3	4708800	4709000	E2
3	4723600	4724000	E2
3	4979400	4980000	E2
3	4996200	4996600	E2
3	5119600	5120200	E2
3	5221000	5221400	E2
3	5336000	5336400	E2
3	5358600	5359000	E2
3	5469600	5470400	E2
3	5561000	5561400	E2
3	5887400	5887800	E2
3	6119400	6119800	E2
3	6179200	6179600	E2
3	6190600	6191000	E2
3	6240600	6241000	E2
3	6251400	6251800	E2
3	6333200	6333600	E2
3	6474200	6474800	E2
3	6603200	6603600	E2
3	6614200	6615000	E2
3	6624400	6624800	E2
3	6632200	6632800	E2
3	6651400	6651800	E2
3	6678600	6679000	E2
3	7224000	7224400	E2
3	7312600	7313000	E2
3	7420200	7420600	E2
3	7502400	7502800	E2
3	7560200	7560600	E2
3	7605400	7605800	E2
3	7653400	7653800	E2
3	7745400	7745800	E2
3	7757200	7757600	E2
3	7763200	7763600	E2
3	7812600	7813000	E2
3	7910000	7910400	E2
3	7959400	7959800	E2
3	7990000	7990400	E2
3	8003400	8003800	E2
3	8019400	8019800	E2
3	8026000	8026600	E2
3	8067200	8067600	E2
3	8085800	8086400	E2
3	8126000	8126400	E2
3	8303400	8304000	E2
3	8356800	8357200	E2
3	8409000	8409400	E2
3	8425600	8426000	E2
3	8484200	8484600	E2
3	8518400	8518800	E2
3	8574400	8575200	E2
3	8701000	8701400	E2
3	8883200	8883600	E2
3	8931000	8931400	E2
3	9007600	9008000	E2
3	9042600	9043200	E2
3	9165000	9165400	E2
3	9205400	9205800	E2
3	9511200	9511600	E2
3	9546000	9546400	E2
3	9591600	9592000	E2
3	9630000	9630400	E2
3	9675800	9676600	E2
3	9719200	9719800	E2
3	9842000	9842400	E2
3	9867400	9867800	E2
3	10008200	10008600	E2
3	10094400	10094800	E2
3	10104000	10104800	E2
3	10105800	10106200	E2
3	10115800	10116200	E2
3	10136800	10137200	E2
3	10200000	10200400	E2
3	10216600	10217000	E2
3	10291000	10291400	E2
3	10303800	10304200	E2
3	10305200	10305600	E2
3	10313800	10314200	E2
3	10359200	10361400	E2
3	10379400	10379800	E2
3	10384000	10384400	E2
3	10385800	10386200	E2
3	10407200	10407600	E2
3	10423600	10424000	E2
3	10604800	10605600	E2
3	10645800	10646200	E2
3	10664200	10664600	E2
3	10704600	10705000	E2
3	10908200	10908600	E2
3	10958600	10959000	E2
3	10994000	10994400	E2
3	11050600	11051000	E2
3	11106200	11106800	E2
3	11115200	11115600	E2
3	11132000	11132400	E2
3	11183800	11184200	E2
3	11207200	11207800	E2
3	11210000	11210400	E2
3	11265800	11266200	E2
3	11288800	11289200	E2
3	11313400	11313800	E2
3	11368400	11368800	E2
3	11374800	11375200	E2
3	11384000	11384400	E2
3	11527000	11527400	E2
3	11541200	11541600	E2
3	11673000	11673400	E2
3	11695000	11695400	E2
3	11748600	11749000	E2
3	11788200	11788600	E2
3	11915800	11916200	E2
3	11962600	11963000	E2
3	11990200	11990600	E2
3	12086200	12086600	E2
3	12351600	12352000	E2
3	12488600	12489000	E2
3	12649200	12649600	E2
3	12800000	12800600	E2
3	13333200	13333600	E2
3	13529600	13530000	E2
3	13544000	13544400	E2
3	13588800	13592400	E2
3	13637800	13638200	E2
3	13692800	13693200	E2
3	13701200	13701600	E2
3	13709600	13710200	E2
3	13713000	13713400	E2
3	13716600	13717000	E2
3	13785400	13785800	E2
3	13810000	13810600	E2
3	13845600	13846200	E2
3	13855400	13855800	E2
3	13866800	13867200	E2
3	14175400	14175800	E2
3	14181200	14181600	E2
3	14183800	14184200	E2
3	14191800	14193200	E2
3	14193800	14197200	E2
3	14197800	14205200	E2
3	14206800	14207600	E2
3	14212400	14213000	E2
3	14223000	14223800	E2
3	14563400	14563800	E2
3	15340400	15340800	E2
3	15468600	15469000	E2
3	15554800	15555200	E2
3	15669600	15670000	E2
3	15682200	15682600	E2
3	15710000	15710400	E2
3	15748000	15748400	E2
3	15855200	15855600	E2
3	15883600	15884000	E2
3	15928600	15929200	E2
3	15948000	15948400	E2
3	16033600	16034000	E2
3	16051800	16052600	E2
3	16060800	16061200	E2
3	16285200	16285600	E2
3	16318600	16319200	E2
3	16341800	16342200	E2
3	16355400	16355800	E2
3	16576400	16576800	E2
3	16612200	16612600	E2
3	16678200	16678600	E2
3	16705800	16706600	E2
3	16723000	16723800	E2
3	16775400	16775800	E2
3	16866400	16867000	E2
3	16966800	16967200	E2
3	16995600	16996000	E2
3	17027000	17027400	E2
3	17041800	17042400	E2
3	17104200	17104600	E2
3	17182600	17183000	E2
3	17203800	17204200	E2
3	17238200	17238600	E2
3	17246600	17247000	E2
3	17255200	17255600	E2
3	17362800	17363200	E2
3	17380000	17380400	E2
3	17467600	17468000	E2
3	17478400	17479000	E2
3	17486200	17486600	E2
3	17541200	17541600	E2
3	17658600	17659000	E2
3	17731000	17731400	E2
3	17775400	17775800	E2
3	17793600	17794000	E2
3	18085600	18086000	E2
3	18170800	18171200	E2
3	18201600	18202000	E2
3	18357400	18357800	E2
3	18700800	18701200	E2
3	18705200	18705600	E2
3	18752000	18752400	E2
3	18821800	18822200	E2
3	18833000	18833400	E2
3	18925000	18925400	E2
3	18933200	18933600	E2
3	19114800	19115200	E2
3	19121000	19121400	E2
3	19180400	19180800	E2
3	19281200	19281600	E2
3	19481000	19481600	E2
3	19574200	19574600	E2
3	19855600	19856000	E2
3	19996200	19996600	E2
3	20048600	20049000	E2
3	20173400	20173600	E2
3	20333200	20333600	E2
3	20617800	20618200	E2
3	20672800	20673200	E2
3	20676200	20676600	E2
3	20709000	20709400	E2
3	20786200	20786600	E2
3	20939400	20939800	E2
3	21121000	21121400	E2
3	21333800	21334200	E2
3	21510200	21510600	E2
3	21514000	21514400	E2
3	21664600	21665000	E2
3	21746400	21746800	E2
3	21747800	21748200	E2
3	21883200	21883600	E2
3	22020800	22021200	E2
3	22109400	22109800	E2
3	22150600	22151000	E2
3	22189600	22190000	E2
3	22255800	22256200	E2
3	22326000	22326400	E2
3	22427600	22428000	E2
3	22457800	22458200	E2
3	22676800	22677400	E2
3	22732400	22733000	E2
3	22857000	22857400	E2
3	22883400	22883800	E2
3	22893600	22894000	E2
3	22906200	22906600	E2
3	22910600	22911000	E2
3	22929200	22929800	E2
3	22931600	22932600	E2
3	23089200	23089600	E2
3	23256000	23256400	E2
3	23276400	23278200	E2
3	23289000	23289400	E2
3	23340600	23341200	E2
4	44000	44400	E2
4	246800	247200	E2
4	248600	249000	E2
4	468400	468800	E2
4	526400	526800	E2
4	535000	535400	E2
4	619600	620000	E2
4	654800	655200	E2
4	707800	708400	E2
4	785600	786000	E2
4	799200	799600	E2
4	817200	819000	E2
4	901000	901400	E2
4	1023800	1024200	E2
4	1026800	1027400	E2
4	1089000	1089400	E2
4	1185600	1186000	E2
4	1192800	1193400	E2
4	1212000	1212400	E2
4	1230400	1230800	E2
4	1246800	1247200	E2
4	1258000	1258400	E2
4	1415200	1415800	E2
4	1590800	1591400	E2
4	2180200	2180600	E2
4	2553400	2553800	E2
4	2620400	2620800	E2
4	2667200	2667600	E2
4	2921600	2922000	E2
4	2923600	2924200	E2
4	2948200	2948600	E2
4	2949800	2950200	E2
4	3533000	3533400	E2
4	3842800	3843200	E2
4	3851600	3852200	E2
4	3865600	3865800	E2
4	3866000	3866200	E2
4	3950600	3951400	E2
4	3954400	3955400	E2
4	3965600	3966000	E2
4	3967800	3968200	E2
4	3974600	3975000	E2
4	3976000	3976800	E2
4	3977600	3979600	E2
4	3980200	3980600	E2
4	3982400	3983600	E2
4	3985400	3985600	E2
4	3994000	3994400	E2
4	3999200	4000000	E2
4	4005400	4005800	E2
4	4008400	4009200	E2
4	4205200	4205600	E2
4	4805400	4805800	E2
4	4855200	4855600	E2
4	4880600	4881000	E2
4	5055200	5055600	E2
4	5158800	5159200	E2
4	5203600	5204000	E2
4	5238000	5238400	E2
4	5241200	5241600	E2
4	5242600	5243000	E2
4	5246800	5247400	E2
4	5268800	5269200	E2
4	5285600	5286000	E2
4	5381000	5381400	E2
4	5423400	5423800	E2
4	5456400	5456800	E2
4	5500400	5500800	E2
4	5539000	5539400	E2
4	5564600	5565000	E2
4	5714200	5714600	E2
4	5732400	5732800	E2
4	5743200	5743600	E2
4	5851600	5852000	E2
4	5984000	5984400	E2
4	6024400	6024800	E2
4	6057400	6057800	E2
4	6067200	6067600	E2
4	6072400	6072800	E2
4	6083400	6083800	E2
4	6099600	6100000	E2
4	6227400	6227800	E2
4	6243600	6244000	E2
4	6290400	6290800	E2
4	6351400	6351800	E2
4	6361600	6362400	E2
4	6383800	6384200	E2
4	6389400	6389800	E2
4	6467000	6467400	E2
4	6490200	6490600	E2
4	6735200	6735600	E2
4	6768000	6768400	E2
4	6825800	6826200	E2
4	6970600	6971000	E2
4	7154400	7155000	E2
4	7231400	7231800	E2
4	7245200	7245600	E2
4	7385800	7386200	E2
4	7528600	7529000	E2
4	7553200	7553600	E2
4	7596000	7596400	E2
4	7631200	7631600	E2
4	7646400	7647000	E2
4	7704600	7705000	E2
4	7715800	7716200	E2
4	7724200	7724800	E2
4	7727000	7727400	E2
4	7740400	7740800	E2
4	7799400	7799800	E2
4	7849800	7850200	E2
4	7999200	7999600	E2
4	8010000	8010400	E2
4	8106600	8107200	E2
4	8165200	8165600	E2
4	8240400	8240800	E2
4	8252200	8252600	E2
4	8329400	8329800	E2
4	8333600	8334200	E2
4	8358400	8358800	E2
4	8391000	8391200	E2
4	8391400	8391600	E2
4	8415600	8416000	E2
4	8523600	8524000	E2
4	8585400	8585800	E2
4	8613800	8614200	E2
4	8620200	8620600	E2
4	8625000	8625400	E2
4	8721800	8722200	E2
4	8725000	8725600	E2
4	8736600	8737000	E2
4	8785600	8786000	E2
4	8790400	8790800	E2
4	8794400	8794800	E2
4	8808800	8809200	E2
4	8832200	8832600	E2
4	8851200	8852000	E2
4	8879400	8879800	E2
4	8957800	8958200	E2
4	8965000	8965400	E2
4	8968800	8969200	E2
4	9029000	9029400	E2
4	9061200	9061600	E2
4	9073000	9073400	E2
4	9100800	9101200	E2
4	9138000	9138400	E2
4	9284600	9285000	E2
4	9347600	9348000	E2
4	9357000	9357400	E2
4	9406000	9406400	E2
4	9415200	9415600	E2
4	9443200	9443600	E2
4	9447200	9447600	E2
4	9570400	9570800	E2
4	9779800	9780200	E2
4	9864600	9865000	E2
4	9999200	9999600	E2
4	10029800	10030200	E2
4	10060200	10060600	E2
4	10142600	10143000	E2
4	10223400	10223800	E2
4	10224400	10225200	E2
4	10343400	10343800	E2
4	10394400	10394800	E2
4	10746600	10747000	E2
4	10799000	10799400	E2
4	10807400	10807800	E2
4	10822200	10822600	E2
4	10923400	10924000	E2
4	10940200	10940600	E2
4	11099600	11100000	E2
4	11109600	11110000	E2
4	11208600	11209000	E2
4	11225600	11226000	E2
4	11255600	11256000	E2
4	11371200	11371600	E2
4	11493800	11494200	E2
4	11554200	11554600	E2
4	11689200	11689600	E2
4	11807200	11807600	E2
4	11829000	11829600	E2
4	11838200	11838600	E2
4	12224800	12225200	E2
4	12265600	12266000	E2
4	12307200	12307600	E2
4	12360000	12360400	E2
4	12396000	12396400	E2
4	12536800	12537200	E2
4	12561400	12561800	E2
4	12622800	12623400	E2
4	12913600	12914200	E2
4	13069600	13070000	E2
4	13196200	13196600	E2
4	13223600	13224000	E2
4	13269200	13269600	E2
4	13279600	13280000	E2
4	13316600	13317000	E2
4	13369800	13370200	E2
4	13539400	13539800	E2
4	13580200	13580600	E2
4	13652200	13652600	E2
4	13681200	13681800	E2
4	13694200	13694800	E2
4	13729200	13729600	E2
4	13911200	13911600	E2
4	13958200	13958600	E2
4	14012800	14013200	E2
4	14053400	14053800	E2
4	14104800	14105200	E2
4	14162600	14163000	E2
4	14240600	14241000	E2
4	14495800	14496200	E2
4	14550600	14551000	E2
4	14632600	14633000	E2
4	14672400	14672800	E2
4	14683600	14684000	E2
4	14734000	14734400	E2
4	14841200	14841600	E2
4	14884200	14884600	E2
4	14943800	14944200	E2
4	15002800	15003200	E2
4	15120400	15121000	E2
4	15164800	15165200	E2
4	15247800	15248200	E2
4	15511200	15511600	E2
4	15566800	15567200	E2
4	15959600	15960000	E2
4	15970400	15971000	E2
4	16185000	16185400	E2
4	16245400	16245800	E2
4	16576600	16577000	E2
4	16606000	16606400	E2
4	16925800	16926200	E2
4	16927400	16927800	E2
4	17119600	17120000	E2
4	17189200	17189800	E2
4	17314600	17315000	E2
4	17537800	17538200	E2
4	17579200	17579600	E2
4	17624600	17625000	E2
4	17643200	17643600	E2
4	17649000	17649400	E2
4	17703000	17703400	E2
4	17709000	17709400	E2
4	17719800	17720200	E2
4	17884800	17885200	E2
4	17986200	17986600	E2
4	18120800	18121200	E2
4	18125600	18126000	E2
4	18190600	18191000	E2
4	18322400	18323000	E2
4	18451200	18451600	E2
4	18472000	18472600	E2
4	18498800	18499200	E2
4	18569600	18570000	E2
5	105000	105400	E2
5	327400	327800	E2
5	332000	332400	E2
5	442200	442800	E2
5	486400	487200	E2
5	499400	499800	E2
5	537000	537400	E2
5	565800	566200	E2
5	579000	579600	E2
5	611600	612000	E2
5	642000	642600	E2
5	706800	707200	E2
5	758000	758400	E2
5	828600	829000	E2
5	834400	834800	E2
5	862200	862600	E2
5	872400	873000	E2
5	931600	932000	E2
5	957400	957800	E2
5	970600	971000	E2
5	1008200	1008600	E2
5	1029800	1030200	E2
5	1270600	1271000	E2
5	1295000	1295400	E2
5	1341400	1342000	E2
5	1343400	1343800	E2
5	1495600	1496000	E2
5	1511400	1512000	E2
5	1804400	1804800	E2
5	1896400	1896800	E2
5	1952200	1952800	E2
5	2102000	2103200	E2
5	2122800	2123200	E2
5	2167200	2167600	E2
5	2193000	2193400	E2
5	2226000	2226400	E2
5	2241600	2242000	E2
5	2250200	2250600	E2
5	2350200	2350800	E2
5	2367000	2367400	E2
5	2374000	2374600	E2
5	2587800	2588400	E2
5	2612800	2613200	E2
5	2614600	2615000	E2
5	2615800	2616200	E2
5	2935600	2936000	E2
5	3009000	3009400	E2
5	3049400	3049800	E2
5	3206200	3206600	E2
5	3317800	3318200	E2
5	3496600	3497000	E2
5	3578200	3578600	E2
5	3628000	3628400	E2
5	3659400	3659800	E2
5	3695000	3695400	E2
5	3863800	3864200	E2
5	4460400	4460800	E2
5	4554800	4555200	E2
5	4722400	4723000	E2
5	4745800	4746200	E2
5	4914000	4914400	E2
5	4972800	4973200	E2
5	4987200	4987600	E2
5	5033400	5034000	E2
5	5038000	5038800	E2
5	5205400	5205800	E2
5	5388800	5389600	E2
5	5635600	5636000	E2
5	5845200	5845600	E2
5	5914800	5915200	E2
5	6000600	6001000	E2
5	6014800	6015200	E2
5	6202200	6202600	E2
5	6566200	6566600	E2
5	6571000	6571400	E2
5	6771200	6771600	E2
5	6801000	6801600	E2
5	6886200	6886600	E2
5	7010800	7011200	E2
5	7014400	7014800	E2
5	7070000	7070600	E2
5	7179200	7179600	E2
5	7181200	7181600	E2
5	7237200	7237600	E2
5	7427600	7428000	E2
5	7462200	7462600	E2
5	7488000	7488400	E2
5	7529000	7529400	E2
5	7806600	7807000	E2
5	7840800	7841200	E2
5	8041800	8042200	E2
5	8065600	8066000	E2
5	8092200	8092600	E2
5	8148000	8148400	E2
5	8163200	8163600	E2
5	8199600	8200000	E2
5	8280400	8280800	E2
5	8283400	8283800	E2
5	8288200	8288600	E2
5	8376400	8376800	E2
5	8579200	8579600	E2
5	8583200	8583800	E2
5	8731800	8732200	E2
5	8763800	8764200	E2
5	8825400	8826000	E2
5	8846200	8846800	E2
5	8847600	8848000	E2
5	8850200	8850800	E2
5	8876600	8877000	E2
5	8921400	8921800	E2
5	8943600	8944000	E2
5	8983400	8983800	E2
5	9018400	9018800	E2
5	9129000	9129400	E2
5	9140600	9141000	E2
5	9220200	9220600	E2
5	9225000	9225400	E2
5	9238600	9239000	E2
5	9248800	9249200	E2
5	9271800	9272200	E2
5	9386200	9386600	E2
5	9388000	9388600	E2
5	9515400	9516000	E2
5	9718800	9719200	E2
5	9741600	9742000	E2
5	9763600	9764200	E2
5	9802600	9803000	E2
5	9849200	9849600	E2
5	9883400	9883800	E2
5	9900000	9900400	E2
5	10022600	10023000	E2
5	10238200	10238600	E2
5	10318600	10319000	E2
5	10357800	10358200	E2
5	10372600	10373000	E2
5	10487600	10488000	E2
5	10646600	10647000	E2
5	10658000	10658400	E2
5	10673400	10673800	E2
5	10681000	10681400	E2
5	10724600	10725000	E2
5	10764200	10764600	E2
5	10785800	10786200	E2
5	11188200	11188400	E2
5	11188600	11188800	E2
5	11242200	11242600	E2
5	11243800	11244200	E2
5	11324000	11324600	E2
5	11690400	11690800	E2
5	11702000	11703400	E2
5	11704000	11704600	E2
5	11706600	11707400	E2
5	11708000	11709200	E2
5	11710000	11710400	E2
5	11711400	11711800	E2
5	11723400	11724600	E2
5	11726200	11729600	E2
5	11730400	11732600	E2
5	11734600	11735400	E2
5	11737200	11737600	E2
5	11757400	11757800	E2
5	11816200	11816600	E2
5	11823600	11824000	E2
5	11860800	11861200	E2
5	11868600	11869000	E2
5	11873200	11873600	E2
5	11915400	11915800	E2
5	11941400	11942400	E2
5	11952400	11952800	E2
5	12598200	12598600	E2
5	12823600	12824200	E2
5	12826800	12827200	E2
5	12849400	12849800	E2
5	12853800	12854200	E2
5	12856800	12857200	E2
5	12859600	12860000	E2
5	12863600	12864000	E2
5	12866400	12867000	E2
5	12881200	12882000	E2
5	12885800	12886600	E2
5	13223200	13223600	E2
5	13339800	13340200	E2
5	13488200	13488600	E2
5	13492200	13492600	E2
5	13570800	13571200	E2
5	13660400	13660800	E2
5	13735000	13735400	E2
5	13815800	13816200	E2
5	13834600	13835000	E2
5	13869200	13869600	E2
5	13903200	13903600	E2
5	13941800	13942200	E2
5	14002600	14003000	E2
5	14012200	14012600	E2
5	14024600	14025000	E2
5	14113000	14113600	E2
5	14143400	14144000	E2
5	14202800	14203200	E2
5	14238200	14238800	E2
5	14240000	14240400	E2
5	14246600	14247000	E2
5	14294600	14295000	E2
5	14307200	14307600	E2
5	14360000	14360400	E2
5	14469000	14469400	E2
5	14598400	14598800	E2
5	14718800	14719200	E2
5	14786000	14786400	E2
5	14864600	14865000	E2
5	14875800	14876200	E2
5	14956000	14956400	E2
5	14975800	14976200	E2
5	14984600	14985400	E2
5	15033800	15034200	E2
5	15035000	15035400	E2
5	15049400	15049800	E2
5	15065000	15065400	E2
5	15072800	15073200	E2
5	15106800	15107200	E2
5	15114200	15114600	E2
5	15136200	15136600	E2
5	15168600	15169000	E2
5	15268000	15268400	E2
5	15339800	15340200	E2
5	15391200	15391600	E2
5	15394000	15394400	E2
5	15395800	15396400	E2
5	15455400	15455800	E2
5	15484800	15485200	E2
5	15576000	15576400	E2
5	15578800	15579400	E2
5	15598200	15598800	E2
5	15653400	15654000	E2
5	15667800	15668400	E2
5	15673200	15673600	E2
5	15681400	15681800	E2
5	15713200	15713800	E2
5	15718200	15718600	E2
5	15722000	15722600	E2
5	15723800	15724200	E2
5	15728200	15728600	E2
5	15795800	15796200	E2
5	15797600	15798000	E2
5	15865000	15865400	E2
5	15878400	15878800	E2
5	15892400	15892800	E2
5	15900600	15901000	E2
5	15940200	15940600	E2
5	15949400	15949800	E2
5	16027800	16028200	E2
5	16048400	16048800	E2
5	16074200	16074600	E2
5	16085400	16085800	E2
5	16100800	16101200	E2
5	16135000	16135400	E2
5	16166000	16166400	E2
5	16200200	16200600	E2
5	16206800	16207200	E2
5	16236800	16237200	E2
5	16320800	16321200	E2
5	16365400	16365800	E2
5	16464600	16465000	E2
5	16480600	16481000	E2
5	16600800	16601200	E2
5	16604200	16604800	E2
5	16607400	16607800	E2
5	16635400	16636000	E2
5	16645800	16646200	E2
5	16653200	16653600	E2
5	16871600	16872000	E2
5	16929600	16930000	E2
5	16996800	16997200	E2
5	17020000	17020400	E2
5	17037600	17038000	E2
5	17112000	17112400	E2
5	17161600	17162000	E2
5	17202000	17202400	E2
5	17224000	17224400	E2
5	17276600	17277000	E2
5	17333400	17333800	E2
5	17342800	17343200	E2
5	17425200	17425600	E2
5	17445600	17446200	E2
5	17447600	17448000	E2
5	17495200	17495800	E2
5	17549600	17550200	E2
5	17779600	17780000	E2
5	17813400	17813800	E2
5	17828800	17829200	E2
5	17881600	17882200	E2
5	17897600	17898000	E2
5	17997000	17997400	E2
5	18052000	18052400	E2
5	18136600	18137200	E2
5	18201800	18202200	E2
5	18207200	18207600	E2
5	18213400	18214000	E2
5	18215600	18216000	E2
5	18258200	18258600	E2
5	18287800	18288600	E2
5	18376600	18377000	E2
5	18393600	18394000	E2
5	18436800	18437200	E2
5	18558600	18559000	E2
5	18607400	18608000	E2
5	18633600	18634000	E2
5	18665800	18666200	E2
5	18892000	18893600	E2
5	18931400	18931800	E2
5	18993000	18993600	E2
5	19065600	19066000	E2
5	19255800	19256200	E2
5	19308800	19309200	E2
5	19312600	19313000	E2
5	19433600	19434000	E2
5	19469800	19470200	E2
5	19531400	19532000	E2
5	19567400	19567800	E2
5	19753200	19753600	E2
5	19892200	19892600	E2
5	19917200	19917600	E2
5	20034400	20034800	E2
5	20146800	20147200	E2
5	20159600	20160000	E2
5	20228000	20228400	E2
5	20308400	20308800	E2
5	20377000	20377400	E2
5	20386400	20386800	E2
5	20390400	20390800	E2
5	20400200	20400600	E2
5	20539200	20539600	E2
5	20563800	20564400	E2
5	20565800	20566200	E2
5	20599200	20599600	E2
5	20649200	20649800	E2
5	20695000	20695600	E2
5	20720400	20721000	E2
5	20747400	20748000	E2
5	20900200	20900600	E2
5	20917200	20917800	E2
5	20943000	20943600	E2
5	21038000	21038800	E2
5	21075800	21076200	E2
5	21096000	21096600	E2
5	21103000	21103400	E2
5	21188800	21189200	E2
5	21274000	21274600	E2
5	21347600	21348000	E2
5	21368400	21368800	E2
5	21371200	21371600	E2
5	21463200	21463600	E2
5	21568400	21568800	E2
5	21595200	21595600	E2
5	21607200	21607600	E2
5	21688200	21688600	E2
5	21731200	21731600	E2
5	21737200	21737600	E2
5	21929400	21930200	E2
5	22006800	22007200	E2
5	22080200	22080600	E2
5	22134600	22135000	E2
5	22175200	22175600	E2
5	22312800	22313200	E2
5	22597600	22598000	E2
5	22618000	22618400	E2
5	22636000	22636400	E2
5	22670800	22671200	E2
5	22706800	22707200	E2
5	22714200	22714800	E2
5	22752800	22753400	E2
5	22775600	22776000	E2
5	22777000	22777800	E2
5	22848800	22849600	E2
5	23067000	23067800	E2
5	23131400	23131800	E2
5	23285800	23286200	E2
5	23697400	23697800	E2
5	23733600	23734200	E2
5	23786400	23786800	E2
5	23823200	23823800	E2
5	23893800	23894200	E2
5	24030000	24030400	E2
5	24314200	24314600	E2
5	24384200	24384600	E2
5	24703400	24704000	E2
5	24724600	24725200	E2
5	24887000	24887400	E2
5	24939200	24939600	E2
5	24963200	24963600	E2
5	25054600	25055000	E2
5	25108200	25108600	E2
5	25390000	25390400	E2
5	25436800	25437200	E2
5	25455600	25456000	E2
5	25510200	25510600	E2
5	25609200	25609600	E2
5	25676800	25677200	E2
5	25685800	25686200	E2
5	25701000	25701400	E2
5	26057000	26057400	E2
5	26100400	26100800	E2
5	26141000	26141400	E2
5	26253200	26253600	E2
5	26366000	26366400	E2
5	26394400	26394800	E2
5	26492200	26492600	E2
5	26572200	26572600	E2
5	26588200	26588600	E2
5	26607800	26608200	E2
5	26677400	26677800	E2
5	26678400	26679600	E2
5	26682600	26683000	E2
5	26808200	26808600	E2
5	26811000	26811400	E2
5	26822000	26822400	E2
5	26921400	26921800	E2
Mt	0	95400	E2
Mt	96200	99600	E2
Mt	100600	102400	E2
Mt	103000	106400	E2
Mt	107200	119800	E2
Mt	121000	142200	E2
Mt	143000	217600	E2
Mt	218400	238600	E2
Mt	239200	250200	E2
Mt	251000	254800	E2
Mt	255400	271200	E2
Mt	272400	300400	E2
Mt	301600	307200	E2
Mt	307800	328000	E2
Mt	328800	331000	E2
Mt	332400	334000	E2
Mt	334600	366800	E2
Pt	400	800	E2
Pt	10000	11800	E2
Pt	14200	14600	E2
Pt	15200	21800	E2
Pt	22400	25400	E2
Pt	30200	30600	E2
Pt	32800	34800	E2
Pt	37800	41800	E2
Pt	52200	53800	E2
Pt	54800	56400	E2
Pt	70000	70400	E2
Pt	72400	74000	E2
Pt	75800	76600	E2
Pt	78400	79200	E2
Pt	84000	84400	E2
Pt	86200	88600	E2
Pt	89200	90600	E2
Pt	91600	99000	E2
Pt	99600	109200	E2
Pt	129400	143000	E2
Pt	144200	147000	E2
Pt	148400	149400	E2
Pt	150000	152400	E2
Pt	153800	154400	E2

## Sheet: State 3 (G3)
chr	start	end	states
1	200	1000	E3
1	44400	45000	E3
1	55600	56000	E3
1	56400	56600	E3
1	76600	77600	E3
1	120400	120600	E3
1	193200	193800	E3
1	204400	204600	E3
1	213400	213800	E3
1	238200	238600	E3
1	239000	239400	E3
1	255800	256200	E3
1	258400	259000	E3
1	291800	292200	E3
1	312800	313200	E3
1	372200	372800	E3
1	395600	395800	E3
1	428000	428400	E3
1	431200	431600	E3
1	433400	434000	E3
1	540400	541000	E3
1	575800	576200	E3
1	582000	582200	E3
1	599400	599800	E3
1	634000	634800	E3
1	670600	671000	E3
1	696400	696600	E3
1	741600	741800	E3
1	758400	759200	E3
1	781000	781200	E3
1	791800	792000	E3
1	792200	792600	E3
1	822200	822600	E3
1	830200	830600	E3
1	841200	841400	E3
1	889000	889600	E3
1	944000	944600	E3
1	958600	959200	E3
1	1057000	1057200	E3
1	1160200	1160400	E3
1	1161000	1161400	E3
1	1184400	1185000	E3
1	1194800	1195200	E3
1	1275800	1276000	E3
1	1286600	1287200	E3
1	1293400	1293600	E3
1	1344400	1344800	E3
1	1430200	1430400	E3
1	1441400	1441800	E3
1	1444200	1444600	E3
1	1476200	1476800	E3
1	1522800	1523600	E3
1	1592200	1592800	E3
1	1598200	1598600	E3
1	1613000	1613600	E3
1	1614200	1614800	E3
1	1617400	1618200	E3
1	1705200	1705600	E3
1	1729000	1729400	E3
1	1881800	1882400	E3
1	1884000	1884600	E3
1	1938600	1938800	E3
1	1975200	1975600	E3
1	2029600	2029800	E3
1	2201600	2201800	E3
1	2208400	2208800	E3
1	2233800	2234200	E3
1	2340000	2340600	E3
1	2415600	2416000	E3
1	2472800	2473400	E3
1	2531200	2531800	E3
1	2534200	2535000	E3
1	2657400	2658000	E3
1	2690800	2691000	E3
1	2779600	2779800	E3
1	2788400	2789000	E3
1	2800400	2800800	E3
1	2820800	2821600	E3
1	2907000	2907400	E3
1	2986000	2986600	E3
1	3031600	3032000	E3
1	3038400	3038600	E3
1	3061800	3062200	E3
1	3063200	3063800	E3
1	3073000	3073600	E3
1	3247800	3248000	E3
1	3251200	3251600	E3
1	3361800	3362400	E3
1	3400000	3400200	E3
1	3412800	3413400	E3
1	3427800	3428000	E3
1	3498800	3499200	E3
1	3538000	3538200	E3
1	3546600	3547000	E3
1	3547600	3548000	E3
1	3572800	3573400	E3
1	3595800	3596200	E3
1	3616200	3616400	E3
1	3762800	3763000	E3
1	3770800	3771200	E3
1	3780800	3781200	E3
1	3892000	3892600	E3
1	3899800	3900000	E3
1	3919800	3920400	E3
1	3925600	3925800	E3
1	3933000	3933600	E3
1	3951000	3951400	E3
1	3980000	3980600	E3
1	4061200	4062000	E3
1	4093200	4093400	E3
1	4094200	4094600	E3
1	4112800	4113200	E3
1	4200400	4200600	E3
1	4209000	4209600	E3
1	4214000	4214200	E3
1	4266800	4267000	E3
1	4293000	4293400	E3
1	4313000	4313600	E3
1	4326200	4326800	E3
1	4329600	4330200	E3
1	4334200	4334600	E3
1	4347200	4347400	E3
1	4358400	4358600	E3
1	4380000	4380200	E3
1	4398200	4398600	E3
1	4405800	4406400	E3
1	4411000	4411400	E3
1	4415600	4416200	E3
1	4439800	4440000	E3
1	4493800	4494200	E3
1	4548600	4549000	E3
1	4590400	4590600	E3
1	4597000	4597600	E3
1	4603600	4604200	E3
1	4621200	4621800	E3
1	4658000	4658600	E3
1	4682400	4682800	E3
1	4685800	4686200	E3
1	4705200	4705600	E3
1	4708200	4708600	E3
1	4860200	4860800	E3
1	4896400	4896800	E3
1	4966200	4966600	E3
1	4992600	4993200	E3
1	5056000	5056400	E3
1	5098200	5098600	E3
1	5101600	5102200	E3
1	5138000	5138400	E3
1	5189600	5190000	E3
1	5228000	5228400	E3
1	5285000	5285800	E3
1	5354600	5355600	E3
1	5356600	5357200	E3
1	5358800	5359400	E3
1	5378200	5378400	E3
1	5389600	5390000	E3
1	5392600	5392800	E3
1	5395400	5395800	E3
1	5410600	5411200	E3
1	5469200	5469400	E3
1	5531600	5532200	E3
1	5659000	5659400	E3
1	5679000	5679400	E3
1	5681400	5682000	E3
1	5691400	5692000	E3
1	5696200	5696800	E3
1	5700000	5700200	E3
1	5701800	5702200	E3
1	5798600	5799000	E3
1	5859800	5860000	E3
1	5863000	5863600	E3
1	5866600	5867200	E3
1	5911600	5912000	E3
1	5916400	5917000	E3
1	5931800	5932200	E3
1	5958400	5959000	E3
1	5965400	5965600	E3
1	5974800	5975200	E3
1	6009400	6010000	E3
1	6014000	6014600	E3
1	6075200	6075800	E3
1	6102200	6103000	E3
1	6105400	6105600	E3
1	6119400	6119600	E3
1	6127600	6128200	E3
1	6141200	6141800	E3
1	6156200	6156600	E3
1	6173200	6173600	E3
1	6210800	6211200	E3
1	6218600	6218800	E3
1	6233800	6234200	E3
1	6235600	6236200	E3
1	6263000	6263600	E3
1	6273400	6274000	E3
1	6311200	6311600	E3
1	6313800	6314200	E3
1	6379400	6380200	E3
1	6380600	6381000	E3
1	6405200	6405600	E3
1	6425800	6426600	E3
1	6454600	6454800	E3
1	6470200	6470800	E3
1	6472600	6473400	E3
1	6484400	6485000	E3
1	6515200	6515400	E3
1	6532200	6532400	E3
1	6538200	6538600	E3
1	6543400	6543800	E3
1	6587800	6588400	E3
1	6592800	6593400	E3
1	6615200	6615800	E3
1	6627600	6628000	E3
1	6640800	6641200	E3
1	6657000	6657400	E3
1	6660200	6660600	E3
1	6661800	6662000	E3
1	6715400	6715800	E3
1	6717800	6718200	E3
1	6720600	6721000	E3
1	6744000	6744400	E3
1	6756200	6757000	E3
1	6759000	6759800	E3
1	6795400	6795800	E3
1	6799600	6799800	E3
1	6852400	6853000	E3
1	6860200	6860400	E3
1	6901800	6902000	E3
1	6906000	6906800	E3
1	6926800	6927600	E3
1	7023200	7023600	E3
1	7024400	7024600	E3
1	7077800	7078200	E3
1	7130000	7130400	E3
1	7132800	7133000	E3
1	7138200	7139000	E3
1	7227600	7228200	E3
1	7241000	7241600	E3
1	7251600	7252200	E3
1	7257000	7257400	E3
1	7261600	7262000	E3
1	7281600	7282000	E3
1	7313000	7313400	E3
1	7344200	7344800	E3
1	7352800	7353200	E3
1	7365600	7366200	E3
1	7392200	7392800	E3
1	7393000	7393600	E3
1	7394400	7394800	E3
1	7475000	7475800	E3
1	7505000	7505400	E3
1	7506000	7506200	E3
1	7521800	7522600	E3
1	7541200	7541600	E3
1	7609600	7609800	E3
1	7665400	7666000	E3
1	7712000	7712600	E3
1	7714600	7715200	E3
1	7722400	7722600	E3
1	7724800	7725400	E3
1	7729800	7730200	E3
1	7747600	7748200	E3
1	7760800	7761200	E3
1	7764800	7765200	E3
1	7783800	7784200	E3
1	7787200	7787600	E3
1	7810200	7810400	E3
1	7833000	7833200	E3
1	7834000	7834400	E3
1	7845800	7846200	E3
1	7852000	7852400	E3
1	7889600	7889800	E3
1	7908200	7908600	E3
1	7935600	7935800	E3
1	7936400	7937000	E3
1	7959600	7960000	E3
1	7960800	7961400	E3
1	7969400	7970000	E3
1	7973800	7974200	E3
1	7975800	7976200	E3
1	7981000	7981400	E3
1	8016200	8016600	E3
1	8031400	8031600	E3
1	8035600	8036200	E3
1	8043800	8044400	E3
1	8049000	8049400	E3
1	8075800	8076200	E3
1	8107000	8107400	E3
1	8152000	8152200	E3
1	8154000	8154400	E3
1	8169400	8170200	E3
1	8204600	8205600	E3
1	8237600	8238200	E3
1	8254600	8255000	E3
1	8267400	8267600	E3
1	8272400	8272800	E3
1	8276000	8276400	E3
1	8282600	8283400	E3
1	8319400	8320600	E3
1	8371000	8371400	E3
1	8392200	8392400	E3
1	8409000	8409400	E3
1	8453200	8453600	E3
1	8461400	8461800	E3
1	8471800	8472200	E3
1	8478000	8478600	E3
1	8488200	8488600	E3
1	8492400	8492800	E3
1	8495000	8495400	E3
1	8513600	8513800	E3
1	8538600	8539000	E3
1	8543800	8544200	E3
1	8573200	8573600	E3
1	8577400	8577600	E3
1	8578000	8578200	E3
1	8591000	8591600	E3
1	8621800	8622200	E3
1	8649000	8649400	E3
1	8681800	8682200	E3
1	8690200	8690600	E3
1	8691600	8692000	E3
1	8723000	8723600	E3
1	8728400	8729200	E3
1	8733000	8733800	E3
1	8738400	8739000	E3
1	8741200	8741600	E3
1	8765400	8765800	E3
1	8766600	8767600	E3
1	8775600	8775800	E3
1	8781200	8782000	E3
1	8786400	8786600	E3
1	8789800	8790200	E3
1	8798000	8798400	E3
1	8800400	8801000	E3
1	8803800	8804600	E3
1	8812400	8812600	E3
1	8815200	8815400	E3
1	8818200	8818800	E3
1	8826800	8827000	E3
1	8829200	8829800	E3
1	8832600	8833200	E3
1	8869400	8870000	E3
1	8899200	8899800	E3
1	8905400	8905600	E3
1	8927400	8927800	E3
1	8933000	8933400	E3
1	8936200	8936600	E3
1	9001000	9001400	E3
1	9004800	9005200	E3
1	9015400	9016000	E3
1	9019200	9019600	E3
1	9043800	9044000	E3
1	9047000	9047400	E3
1	9062000	9062400	E3
1	9082600	9083000	E3
1	9106000	9106600	E3
1	9126200	9126600	E3
1	9138000	9138400	E3
1	9174200	9174600	E3
1	9177800	9178000	E3
1	9201400	9201800	E3
1	9203800	9204200	E3
1	9205000	9205400	E3
1	9235800	9236200	E3
1	9253800	9254200	E3
1	9304600	9305000	E3
1	9305400	9306000	E3
1	9310000	9310600	E3
1	9335400	9335800	E3
1	9353800	9354400	E3
1	9357800	9358200	E3
1	9362400	9362800	E3
1	9373200	9373800	E3
1	9383800	9384400	E3
1	9412200	9412800	E3
1	9416800	9417200	E3
1	9432200	9432800	E3
1	9464800	9465400	E3
1	9554000	9554400	E3
1	9564600	9565000	E3
1	9572400	9572800	E3
1	9585600	9586000	E3
1	9587200	9587600	E3
1	9626400	9627200	E3
1	9630200	9631000	E3
1	9676400	9676600	E3
1	9691000	9691400	E3
1	9706200	9706600	E3
1	9708000	9708600	E3
1	9746200	9746800	E3
1	9754400	9754600	E3
1	9756400	9756600	E3
1	9759800	9760200	E3
1	9762400	9762800	E3
1	9778200	9778800	E3
1	9829200	9829600	E3
1	9852600	9853000	E3
1	9879600	9880000	E3
1	9883800	9884200	E3
1	9901600	9902000	E3
1	9903600	9904200	E3
1	9908800	9909200	E3
1	9909600	9909800	E3
1	9915200	9916200	E3
1	9918400	9918600	E3
1	9925000	9925400	E3
1	9926800	9927200	E3
1	9955400	9955800	E3
1	9958600	9958800	E3
1	10007600	10008000	E3
1	10021800	10022000	E3
1	10023000	10023600	E3
1	10050600	10050800	E3
1	10060600	10061200	E3
1	10081400	10081800	E3
1	10114600	10115200	E3
1	10144400	10145200	E3
1	10156400	10157000	E3
1	10160800	10161200	E3
1	10173000	10173600	E3
1	10196400	10197200	E3
1	10206600	10207200	E3
1	10221000	10221400	E3
1	10239000	10239400	E3
1	10314400	10314600	E3
1	10349200	10349400	E3
1	10356800	10357600	E3
1	10362600	10363400	E3
1	10383200	10384400	E3
1	10421200	10421800	E3
1	10494200	10494400	E3
1	10496200	10496400	E3
1	10497400	10497800	E3
1	10506800	10507400	E3
1	10512600	10513200	E3
1	10523600	10523800	E3
1	10528600	10529000	E3
1	10531800	10532200	E3
1	10534600	10535000	E3
1	10540200	10540600	E3
1	10570000	10570600	E3
1	10580000	10580200	E3
1	10597600	10598200	E3
1	10602600	10602800	E3
1	10604800	10605000	E3
1	10623800	10624600	E3
1	10646400	10647000	E3
1	10652400	10653000	E3
1	10666000	10666400	E3
1	10696600	10697200	E3
1	10701200	10701800	E3
1	10702600	10703200	E3
1	10725000	10725400	E3
1	10756600	10757000	E3
1	10778400	10778600	E3
1	10801200	10801600	E3
1	10803200	10803400	E3
1	10814200	10814600	E3
1	10867000	10867400	E3
1	10913400	10914000	E3
1	10916200	10916400	E3
1	10922200	10922600	E3
1	10931800	10932800	E3
1	10949800	10950200	E3
1	10964400	10964800	E3
1	10966000	10966200	E3
1	10983400	10983600	E3
1	10995800	10996000	E3
1	11006400	11006800	E3
1	11027600	11027800	E3
1	11028200	11028400	E3
1	11032000	11032600	E3
1	11044000	11044400	E3
1	11051200	11051400	E3
1	11064600	11064800	E3
1	11066600	11067000	E3
1	11082800	11083400	E3
1	11088400	11089000	E3
1	11090200	11090600	E3
1	11103600	11104400	E3
1	11111800	11112000	E3
1	11117400	11117800	E3
1	11126600	11127000	E3
1	11127400	11127600	E3
1	11129000	11129400	E3
1	11132600	11133000	E3
1	11140000	11140200	E3
1	11148000	11148400	E3
1	11152600	11153200	E3
1	11155000	11155600	E3
1	11156400	11156800	E3
1	11204400	11204800	E3
1	11209000	11209200	E3
1	11212400	11212800	E3
1	11228400	11229200	E3
1	11241600	11242000	E3
1	11259000	11259200	E3
1	11276800	11277200	E3
1	11279800	11280400	E3
1	11300800	11301200	E3
1	11310000	11310400	E3
1	11324800	11325400	E3
1	11351400	11351600	E3
1	11369400	11369800	E3
1	11370800	11371200	E3
1	11378000	11378400	E3
1	11421000	11421400	E3
1	11422000	11422200	E3
1	11428200	11428600	E3
1	11441000	11441600	E3
1	11490800	11491000	E3
1	11493000	11493600	E3
1	11550400	11551200	E3
1	11551800	11552400	E3
1	11585800	11586200	E3
1	11605400	11605800	E3
1	11611400	11611800	E3
1	11617400	11617800	E3
1	11619200	11619600	E3
1	11620400	11621000	E3
1	11631800	11632400	E3
1	11636800	11637200	E3
1	11644000	11644600	E3
1	11648400	11648600	E3
1	11649600	11650200	E3
1	11656800	11657200	E3
1	11661000	11661600	E3
1	11678400	11678600	E3
1	11686400	11686600	E3
1	11693200	11693600	E3
1	11733000	11733400	E3
1	11734400	11734800	E3
1	11737200	11737600	E3
1	11740600	11741000	E3
1	11752200	11752600	E3
1	11771800	11772200	E3
1	11783200	11783600	E3
1	11789200	11789600	E3
1	11793800	11794200	E3
1	11804000	11804200	E3
1	11807400	11808000	E3
1	11817000	11817200	E3
1	11817600	11817800	E3
1	11822200	11822600	E3
1	11832000	11832200	E3
1	11834400	11834800	E3
1	11837200	11837800	E3
1	11845800	11846000	E3
1	11857400	11857800	E3
1	11859600	11860200	E3
1	11861200	11861800	E3
1	11871200	11871600	E3
1	11879800	11880800	E3
1	11887000	11887200	E3
1	11930600	11931000	E3
1	11935000	11935800	E3
1	11960800	11961200	E3
1	11992000	11992200	E3
1	11992600	11992800	E3
1	12009200	12009600	E3
1	12012600	12012800	E3
1	12020000	12020400	E3
1	12021600	12022000	E3
1	12041000	12041400	E3
1	12050400	12050600	E3
1	12055000	12055400	E3
1	12059600	12060400	E3
1	12070600	12071000	E3
1	12080600	12080800	E3
1	12083800	12084400	E3
1	12097200	12097600	E3
1	12131200	12131800	E3
1	12133200	12133400	E3
1	12136400	12136800	E3
1	12138600	12139200	E3
1	12143000	12143600	E3
1	12166600	12167200	E3
1	12176800	12177400	E3
1	12183800	12184000	E3
1	12184600	12185200	E3
1	12186800	12187400	E3
1	12215000	12215400	E3
1	12218600	12219000	E3
1	12228600	12229000	E3
1	12231000	12231400	E3
1	12240400	12240600	E3
1	12247600	12248000	E3
1	12249000	12249600	E3
1	12255000	12255800	E3
1	12262800	12263400	E3
1	12270200	12270600	E3
1	12277400	12277800	E3
1	12283000	12283200	E3
1	12310600	12311000	E3
1	12338600	12339200	E3
1	12341800	12342200	E3
1	12361400	12361800	E3
1	12372600	12372800	E3
1	12373400	12373600	E3
1	12387400	12388000	E3
1	12391400	12391800	E3
1	12401400	12402000	E3
1	12424800	12425200	E3
1	12435200	12435600	E3
1	12440200	12440800	E3
1	12457400	12457800	E3
1	12466200	12466600	E3
1	12475400	12475800	E3
1	12483000	12483600	E3
1	12499000	12499200	E3
1	12517200	12517800	E3
1	12519600	12520000	E3
1	12525200	12525600	E3
1	12527400	12527800	E3
1	12530200	12530600	E3
1	12548000	12548400	E3
1	12564000	12564400	E3
1	12565200	12565800	E3
1	12574400	12574600	E3
1	12581400	12582000	E3
1	12590600	12590800	E3
1	12594600	12595200	E3
1	12603800	12604200	E3
1	12626400	12626800	E3
1	12633000	12633400	E3
1	12636600	12636800	E3
1	12640600	12641000	E3
1	12643200	12644000	E3
1	12645000	12645400	E3
1	12646000	12646400	E3
1	12651000	12651600	E3
1	12674600	12674800	E3
1	12684600	12685200	E3
1	12688800	12689000	E3
1	12692200	12692600	E3
1	12703800	12704000	E3
1	12738200	12738800	E3
1	12761200	12761600	E3
1	12824000	12824600	E3
1	12846400	12846800	E3
1	12853800	12854200	E3
1	12863000	12863200	E3
1	12866600	12867200	E3
1	12872200	12872600	E3
1	12888600	12889000	E3
1	12889800	12890200	E3
1	12894800	12895600	E3
1	12898600	12898800	E3
1	12907600	12908000	E3
1	12916000	12916200	E3
1	12918800	12919000	E3
1	12920000	12920400	E3
1	12925000	12925600	E3
1	12946800	12947000	E3
1	12958200	12958800	E3
1	12966600	12967000	E3
1	12967800	12968200	E3
1	12976800	12977400	E3
1	12985400	12985800	E3
1	12987400	12988000	E3
1	12995800	12996600	E3
1	13033800	13034200	E3
1	13039400	13039600	E3
1	13042800	13043400	E3
1	13049800	13050200	E3
1	13055400	13055600	E3
1	13067800	13068000	E3
1	13070600	13071000	E3
1	13075600	13076000	E3
1	13076400	13076600	E3
1	13104200	13105000	E3
1	13106800	13107000	E3
1	13114400	13115000	E3
1	13119200	13119600	E3
1	13121400	13122000	E3
1	13126800	13127200	E3
1	13129800	13130400	E3
1	13139800	13140400	E3
1	13144600	13145000	E3
1	13148200	13148800	E3
1	13154000	13154400	E3
1	13155800	13156400	E3
1	13171000	13171400	E3
1	13172800	13173200	E3
1	13192200	13192800	E3
1	13199600	13199800	E3
1	13201400	13202000	E3
1	13212400	13212800	E3
1	13220400	13220800	E3
1	13230600	13230800	E3
1	13236000	13236600	E3
1	13250600	13250800	E3
1	13257000	13257200	E3
1	13259400	13259600	E3
1	13260600	13260800	E3
1	13263200	13263400	E3
1	13275800	13276200	E3
1	13278800	13279000	E3
1	13288800	13289200	E3
1	13290600	13291000	E3
1	13323800	13324200	E3
1	13355200	13355400	E3
1	13357200	13357800	E3
1	13359000	13359400	E3
1	13360600	13360800	E3
1	13438400	13438600	E3
1	13453600	13454000	E3
1	13455000	13455400	E3
1	13456600	13457200	E3
1	13462000	13462200	E3
1	13463200	13463800	E3
1	13497400	13497800	E3
1	13503600	13504000	E3
1	13545600	13545800	E3
1	13559600	13560200	E3
1	13566800	13567200	E3
1	13569600	13570000	E3
1	13585000	13585400	E3
1	13591000	13591400	E3
1	13604000	13604200	E3
1	13636800	13637200	E3
1	13643200	13643800	E3
1	13671000	13671600	E3
1	13674000	13674400	E3
1	13684400	13684800	E3
1	13686600	13687000	E3
1	13695000	13695400	E3
1	13699400	13699800	E3
1	13704000	13704400	E3
1	13837600	13838200	E3
1	13839200	13839600	E3
1	13852200	13852600	E3
1	13856400	13857000	E3
1	13880200	13880400	E3
1	13894800	13895000	E3
1	13896200	13896600	E3
1	13966400	13966800	E3
1	13979000	13979400	E3
1	13999000	13999400	E3
1	14000400	14000800	E3
1	14002800	14003000	E3
1	14004800	14005200	E3
1	14008400	14009000	E3
1	14024200	14024800	E3
1	14037800	14038200	E3
1	14151200	14151800	E3
1	14152800	14153200	E3
1	14164200	14164600	E3
1	14165800	14166200	E3
1	14185800	14186200	E3
1	14192200	14192600	E3
1	14286200	14286600	E3
1	14296400	14296600	E3
1	14303400	14303600	E3
1	14304800	14305200	E3
1	14307000	14307400	E3
1	15610200	15610600	E3
1	15649800	15650000	E3
1	15661800	15662000	E3
1	15730400	15730800	E3
1	15879000	15879400	E3
1	15888400	15888800	E3
1	15894400	15895000	E3
1	15900200	15900600	E3
1	15902200	15902800	E3
1	15905600	15905800	E3
1	15907600	15907800	E3
1	15921800	15922200	E3
1	15923400	15923600	E3
1	15925200	15925600	E3
1	15935400	15936200	E3
1	15959800	15960000	E3
1	15980800	15981000	E3
1	15982600	15983000	E3
1	15984200	15984600	E3
1	16116200	16116400	E3
1	16125000	16125400	E3
1	16133800	16134200	E3
1	16139800	16140000	E3
1	16142200	16142600	E3
1	16145600	16146000	E3
1	16148200	16148600	E3
1	16231600	16232000	E3
1	16236600	16237000	E3
1	16237800	16238200	E3
1	16274200	16274600	E3
1	16294400	16294800	E3
1	16298600	16299000	E3
1	16305400	16305800	E3
1	16307600	16308000	E3
1	16310800	16311400	E3
1	16325000	16325400	E3
1	16329200	16329600	E3
1	16341800	16342600	E3
1	16352400	16352600	E3
1	16363200	16363400	E3
1	16403400	16403800	E3
1	16413400	16413800	E3
1	16418600	16419000	E3
1	16420800	16421200	E3
1	16422400	16423200	E3
1	16430400	16430600	E3
1	16455200	16455400	E3
1	16467400	16468000	E3
1	16477800	16478200	E3
1	16482800	16483400	E3
1	16488800	16489200	E3
1	16492200	16492600	E3
1	16500800	16501200	E3
1	16547800	16548200	E3
1	16551000	16551400	E3
1	16559000	16559200	E3
1	16562000	16562400	E3
1	16568000	16568400	E3
1	16581200	16581800	E3
1	16624400	16624800	E3
1	16637200	16637800	E3
1	16641000	16641400	E3
1	16645800	16646200	E3
1	16658200	16658600	E3
1	16690000	16690400	E3
1	16691400	16691600	E3
1	16702600	16702800	E3
1	16709800	16710200	E3
1	16719000	16719400	E3
1	16720400	16720600	E3
1	16738600	16738800	E3
1	16741800	16742200	E3
1	16758200	16758400	E3
1	16778600	16778800	E3
1	16779400	16779600	E3
1	16790400	16791000	E3
1	16792400	16792600	E3
1	16793600	16793800	E3
1	16794200	16794400	E3
1	16799000	16799800	E3
1	16801600	16802200	E3
1	16810800	16811200	E3
1	16815200	16815400	E3
1	16829400	16829600	E3
1	16830400	16830600	E3
1	16840800	16841200	E3
1	16844400	16844800	E3
1	16847000	16847400	E3
1	16853000	16853400	E3
1	16857600	16858200	E3
1	16861200	16861600	E3
1	16863200	16863600	E3
1	16864800	16865000	E3
1	16866800	16867000	E3
1	16870800	16871200	E3
1	16877800	16878200	E3
1	16886800	16887200	E3
1	16890800	16891200	E3
1	16899400	16899800	E3
1	16905800	16906000	E3
1	16925200	16925800	E3
1	16936000	16937000	E3
1	16937800	16938200	E3
1	16939200	16939600	E3
1	16942400	16943000	E3
1	16961800	16962400	E3
1	16974800	16975400	E3
1	16982400	16982600	E3
1	16987200	16987600	E3
1	17004800	17005400	E3
1	17007000	17007600	E3
1	17008200	17008800	E3
1	17011800	17012200	E3
1	17015600	17015800	E3
1	17016600	17017000	E3
1	17021800	17022200	E3
1	17030600	17031000	E3
1	17061400	17062000	E3
1	17069800	17070600	E3
1	17076800	17077400	E3
1	17083000	17083200	E3
1	17091400	17092000	E3
1	17110000	17110400	E3
1	17111800	17112400	E3
1	17116400	17116800	E3
1	17122200	17122400	E3
1	17141400	17141600	E3
1	17152400	17153000	E3
1	17171600	17172000	E3
1	17178800	17179200	E3
1	17188400	17188600	E3
1	17229800	17230000	E3
1	17239800	17240200	E3
1	17254600	17255600	E3
1	17265000	17265600	E3
1	17267000	17267200	E3
1	17268000	17268200	E3
1	17278800	17279200	E3
1	17280400	17280800	E3
1	17289200	17289600	E3
1	17290600	17290800	E3
1	17293200	17293600	E3
1	17294600	17295400	E3
1	17299800	17300400	E3
1	17305600	17306200	E3
1	17312200	17312600	E3
1	17318200	17318800	E3
1	17323800	17324400	E3
1	17335400	17335800	E3
1	17342400	17342800	E3
1	17349600	17350400	E3
1	17368800	17369200	E3
1	17381400	17381600	E3
1	17384200	17384600	E3
1	17386800	17387200	E3
1	17402400	17402800	E3
1	17404400	17404800	E3
1	17413200	17413400	E3
1	17416000	17416400	E3
1	17416800	17417000	E3
1	17418200	17418600	E3
1	17430800	17431200	E3
1	17441200	17442000	E3
1	17491000	17491200	E3
1	17506800	17507400	E3
1	17524800	17525200	E3
1	17528600	17528800	E3
1	17535800	17536400	E3
1	17549200	17549800	E3
1	17555600	17555800	E3
1	17563800	17564000	E3
1	17565800	17566200	E3
1	17570600	17570800	E3
1	17571800	17572200	E3
1	17576000	17576400	E3
1	17579000	17579600	E3
1	17611600	17612000	E3
1	17615200	17615600	E3
1	17624800	17625200	E3
1	17627000	17627600	E3
1	17632400	17632600	E3
1	17652600	17652800	E3
1	17655200	17655400	E3
1	17656000	17656200	E3
1	17664800	17665200	E3
1	17682000	17682600	E3
1	17690400	17690800	E3
1	17695600	17696000	E3
1	17712800	17713000	E3
1	17715000	17715600	E3
1	17726800	17727400	E3
1	17759000	17759200	E3
1	17761200	17761400	E3
1	17766000	17766400	E3
1	17820400	17820800	E3
1	17822600	17822800	E3
1	17831200	17831600	E3
1	17837800	17838200	E3
1	17840600	17841000	E3
1	17842200	17842600	E3
1	17846000	17847000	E3
1	17856200	17856600	E3
1	17861000	17861400	E3
1	17863000	17863400	E3
1	17873800	17874400	E3
1	17899000	17899400	E3
1	17929000	17929400	E3
1	17938800	17939200	E3
1	17961000	17962000	E3
1	17977000	17977200	E3
1	17978800	17979200	E3
1	18007200	18007400	E3
1	18009800	18010600	E3
1	18019600	18019800	E3
1	18029200	18029600	E3
1	18033400	18034000	E3
1	18048000	18048600	E3
1	18054600	18054800	E3
1	18055800	18056200	E3
1	18088000	18088400	E3
1	18093400	18094000	E3
1	18095400	18096200	E3
1	18110800	18111400	E3
1	18126400	18127200	E3
1	18131800	18132200	E3
1	18135600	18136400	E3
1	18163400	18164800	E3
1	18165600	18166000	E3
1	18176400	18176600	E3
1	18189400	18189800	E3
1	18211600	18212000	E3
1	18213800	18214800	E3
1	18226800	18227200	E3
1	18234200	18234600	E3
1	18269800	18270200	E3
1	18282000	18282600	E3
1	18288800	18289200	E3
1	18297400	18297800	E3
1	18304000	18304600	E3
1	18306800	18307400	E3
1	18324600	18325400	E3
1	18328800	18329000	E3
1	18334000	18334200	E3
1	18338400	18339000	E3
1	18342000	18342400	E3
1	18380200	18380400	E3
1	18381000	18381200	E3
1	18386200	18386600	E3
1	18390600	18391200	E3
1	18398600	18398800	E3
1	18415200	18415600	E3
1	18424600	18425000	E3
1	18428600	18428800	E3
1	18437200	18437400	E3
1	18437800	18438400	E3
1	18456600	18457600	E3
1	18493600	18494200	E3
1	18506800	18507000	E3
1	18541400	18541800	E3
1	18553000	18553400	E3
1	18569400	18569800	E3
1	18581200	18581600	E3
1	18598800	18599200	E3
1	18603400	18603800	E3
1	18627200	18627400	E3
1	18632000	18632400	E3
1	18641800	18642400	E3
1	18643800	18644000	E3
1	18648600	18649200	E3
1	18657400	18658400	E3
1	18698200	18698600	E3
1	18706800	18707200	E3
1	18747800	18748000	E3
1	18765600	18766000	E3
1	18807200	18807600	E3
1	18859200	18860000	E3
1	18874000	18874600	E3
1	18885800	18886200	E3
1	18887600	18888400	E3
1	18892200	18892800	E3
1	18930800	18931400	E3
1	18955600	18955800	E3
1	18957200	18957600	E3
1	18962000	18962400	E3
1	18971600	18972200	E3
1	18973800	18974200	E3
1	18983600	18984000	E3
1	18989200	18989800	E3
1	18994800	18995200	E3
1	19086400	19087000	E3
1	19145400	19146000	E3
1	19148400	19148800	E3
1	19171400	19172000	E3
1	19197800	19198400	E3
1	19212400	19212800	E3
1	19218200	19218600	E3
1	19219600	19220200	E3
1	19226000	19226800	E3
1	19247800	19248200	E3
1	19249200	19249600	E3
1	19283800	19284200	E3
1	19292600	19293000	E3
1	19303800	19304600	E3
1	19311400	19311800	E3
1	19316200	19316600	E3
1	19319600	19320000	E3
1	19330000	19330200	E3
1	19336200	19336600	E3
1	19345400	19345800	E3
1	19352800	19353000	E3
1	19354200	19354400	E3
1	19362800	19363200	E3
1	19368200	19368800	E3
1	19372800	19373200	E3
1	19374400	19374800	E3
1	19380600	19381000	E3
1	19388200	19388400	E3
1	19391800	19392000	E3
1	19395200	19395600	E3
1	19398400	19398800	E3
1	19406000	19406200	E3
1	19409800	19410200	E3
1	19415200	19415600	E3
1	19424800	19425200	E3
1	19426400	19427200	E3
1	19428400	19429200	E3
1	19430000	19430800	E3
1	19441200	19441400	E3
1	19472800	19473000	E3
1	19497600	19498400	E3
1	19569800	19570000	E3
1	19577800	19578400	E3
1	19595800	19596200	E3
1	19630600	19631000	E3
1	19636400	19636600	E3
1	19654400	19654600	E3
1	19655400	19655600	E3
1	19680200	19680600	E3
1	19700400	19700800	E3
1	19703200	19703600	E3
1	19704000	19704600	E3
1	19713200	19713800	E3
1	19720600	19721000	E3
1	19722600	19722800	E3
1	19728400	19728600	E3
1	19731600	19732000	E3
1	19742000	19742200	E3
1	19743600	19744600	E3
1	19763200	19763800	E3
1	19780800	19781200	E3
1	19797600	19798000	E3
1	19798600	19799200	E3
1	19808000	19808400	E3
1	19809600	19810200	E3
1	19823400	19823600	E3
1	19861200	19861600	E3
1	19875800	19876400	E3
1	19909200	19909800	E3
1	19933200	19933800	E3
1	19941200	19941600	E3
1	19944400	19944600	E3
1	19945400	19945600	E3
1	19964000	19964200	E3
1	19993600	19993800	E3
1	20016200	20016800	E3
1	20024000	20024800	E3
1	20033000	20033800	E3
1	20068400	20069000	E3
1	20084800	20085600	E3
1	20106400	20107000	E3
1	20114200	20114400	E3
1	20118600	20119400	E3
1	20121800	20122200	E3
1	20126800	20127000	E3
1	20128000	20128400	E3
1	20131200	20132000	E3
1	20153800	20154600	E3
1	20167400	20167600	E3
1	20172000	20172400	E3
1	20175000	20175400	E3
1	20187400	20188000	E3
1	20194600	20194800	E3
1	20206400	20207000	E3
1	20207800	20208400	E3
1	20226400	20226800	E3
1	20272600	20273200	E3
1	20304000	20304200	E3
1	20311600	20312200	E3
1	20320200	20320800	E3
1	20322400	20322800	E3
1	20362800	20363400	E3
1	20367000	20367600	E3
1	20380000	20380400	E3
1	20393200	20393800	E3
1	20397400	20398000	E3
1	20399400	20400000	E3
1	20403400	20403800	E3
1	20412200	20412600	E3
1	20422800	20423000	E3
1	20423400	20423800	E3
1	20433000	20433400	E3
1	20437600	20438000	E3
1	20452600	20453000	E3
1	20462400	20463000	E3
1	20468000	20468400	E3
1	20469600	20470400	E3
1	20475000	20475600	E3
1	20492400	20492800	E3
1	20498600	20499400	E3
1	20514400	20514800	E3
1	20524800	20525600	E3
1	20540600	20541000	E3
1	20548000	20548200	E3
1	20569000	20569400	E3
1	20588000	20588200	E3
1	20612200	20612600	E3
1	20622400	20623000	E3
1	20624800	20625600	E3
1	20632400	20632600	E3
1	20671600	20672000	E3
1	20683200	20683600	E3
1	20695000	20695200	E3
1	20697000	20697400	E3
1	20699600	20700200	E3
1	20703800	20704600	E3
1	20710800	20711400	E3
1	20734000	20734600	E3
1	20748200	20748400	E3
1	20791400	20791800	E3
1	20799400	20800000	E3
1	20815600	20816200	E3
1	20820000	20820400	E3
1	20823600	20823800	E3
1	20827000	20827400	E3
1	20914000	20914200	E3
1	20979200	20979600	E3
1	20982600	20983000	E3
1	21007800	21008200	E3
1	21018800	21019200	E3
1	21020800	21021400	E3
1	21034200	21034800	E3
1	21038000	21038400	E3
1	21042400	21042800	E3
1	21055000	21055200	E3
1	21066000	21067200	E3
1	21107000	21107200	E3
1	21114600	21115000	E3
1	21120200	21120800	E3
1	21124600	21125000	E3
1	21126000	21126400	E3
1	21128600	21129000	E3
1	21131600	21132200	E3
1	21180000	21180200	E3
1	21202200	21202400	E3
1	21211600	21212000	E3
1	21215600	21216000	E3
1	21217800	21218200	E3
1	21228800	21229000	E3
1	21231000	21231200	E3
1	21233200	21233600	E3
1	21237200	21237400	E3
1	21244000	21244600	E3
1	21250000	21250200	E3
1	21260000	21260200	E3
1	21311600	21312000	E3
1	21342200	21342600	E3
1	21365200	21365800	E3
1	21368600	21369000	E3
1	21374200	21375000	E3
1	21391400	21391800	E3
1	21392400	21393200	E3
1	21398400	21398800	E3
1	21418400	21418800	E3
1	21438800	21439400	E3
1	21444000	21444400	E3
1	21457400	21458000	E3
1	21462600	21463200	E3
1	21470000	21470600	E3
1	21472000	21472400	E3
1	21507600	21508200	E3
1	21509600	21510200	E3
1	21514800	21515200	E3
1	21518200	21518800	E3
1	21524800	21525200	E3
1	21529400	21529800	E3
1	21602000	21602400	E3
1	21607800	21608000	E3
1	21608600	21609000	E3
1	21610400	21611200	E3
1	21616000	21616400	E3
1	21617200	21617800	E3
1	21628600	21629000	E3
1	21630600	21631200	E3
1	21637400	21638400	E3
1	21640400	21641000	E3
1	21645800	21646400	E3
1	21662400	21663000	E3
1	21675000	21675800	E3
1	21683000	21683600	E3
1	21690600	21691200	E3
1	21709400	21709600	E3
1	21710400	21710800	E3
1	21719400	21720000	E3
1	21732000	21732400	E3
1	21741600	21742000	E3
1	21744000	21744400	E3
1	21766400	21766800	E3
1	21773000	21774000	E3
1	21779200	21780200	E3
1	21784800	21785200	E3
1	21790800	21791200	E3
1	21802600	21803000	E3
1	21808200	21808400	E3
1	21810000	21810200	E3
1	21815600	21816400	E3
1	21821000	21821600	E3
1	21823000	21823400	E3
1	21824200	21824400	E3
1	21827000	21827400	E3
1	21838800	21839200	E3
1	21844400	21844600	E3
1	21845600	21846400	E3
1	21853600	21854000	E3
1	21857800	21858400	E3
1	21858800	21859200	E3
1	21872000	21872400	E3
1	21873600	21874200	E3
1	21918800	21919200	E3
1	21921400	21921600	E3
1	21923200	21923600	E3
1	21947000	21947400	E3
1	21957600	21958000	E3
1	21964800	21965200	E3
1	21976800	21977200	E3
1	21991000	21991400	E3
1	21992800	21993200	E3
1	21996000	21996400	E3
1	22024800	22025200	E3
1	22042600	22043200	E3
1	22059000	22059200	E3
1	22067400	22067800	E3
1	22075000	22075400	E3
1	22079600	22080000	E3
1	22085200	22085600	E3
1	22086400	22086800	E3
1	22089000	22089400	E3
1	22100600	22101000	E3
1	22107800	22108400	E3
1	22125600	22126200	E3
1	22129400	22129800	E3
1	22159000	22159400	E3
1	22163200	22163400	E3
1	22166200	22166600	E3
1	22167600	22168200	E3
1	22182800	22183400	E3
1	22207400	22208000	E3
1	22224400	22225000	E3
1	22226400	22227000	E3
1	22231000	22231400	E3
1	22260800	22261600	E3
1	22269600	22270200	E3
1	22322800	22323400	E3
1	22356800	22357200	E3
1	22376000	22376200	E3
1	22408600	22409400	E3
1	22418000	22418400	E3
1	22443400	22444000	E3
1	22447200	22447800	E3
1	22455600	22456400	E3
1	22459600	22460000	E3
1	22470800	22471000	E3
1	22482400	22483000	E3
1	22486200	22486400	E3
1	22512600	22513400	E3
1	22521200	22521600	E3
1	22554600	22555200	E3
1	22562800	22563600	E3
1	22571600	22571800	E3
1	22575200	22575400	E3
1	22592400	22592800	E3
1	22618200	22618600	E3
1	22626200	22626400	E3
1	22627200	22627600	E3
1	22672800	22673000	E3
1	22693800	22694400	E3
1	22699200	22699600	E3
1	22737000	22737200	E3
1	22739000	22739200	E3
1	22743000	22743600	E3
1	22751200	22752000	E3
1	22777200	22777800	E3
1	22779800	22780400	E3
1	22795400	22795800	E3
1	22818800	22819400	E3
1	22844800	22845200	E3
1	22850000	22850600	E3
1	22855200	22855800	E3
1	22887800	22888200	E3
1	22889000	22889600	E3
1	22890400	22890800	E3
1	22930000	22930400	E3
1	22985000	22985800	E3
1	23021200	23021400	E3
1	23031600	23032200	E3
1	23067800	23068600	E3
1	23093800	23094200	E3
1	23096800	23097400	E3
1	23105200	23105400	E3
1	23118000	23118600	E3
1	23122800	23123400	E3
1	23125000	23125400	E3
1	23140400	23141400	E3
1	23149200	23150000	E3
1	23160800	23161200	E3
1	23164800	23165200	E3
1	23173400	23173600	E3
1	23176200	23176600	E3
1	23190600	23191200	E3
1	23197400	23197800	E3
1	23200800	23201000	E3
1	23212400	23212800	E3
1	23220000	23220400	E3
1	23225400	23225800	E3
1	23237600	23238200	E3
1	23240000	23240800	E3
1	23242400	23243000	E3
1	23246800	23247400	E3
1	23251600	23252000	E3
1	23280400	23280800	E3
1	23295600	23296000	E3
1	23297000	23297400	E3
1	23312800	23313200	E3
1	23320800	23321200	E3
1	23394000	23394200	E3
1	23430800	23431200	E3
1	23434800	23435000	E3
1	23435800	23436200	E3
1	23455000	23455400	E3
1	23462400	23462800	E3
1	23477000	23477400	E3
1	23509400	23509800	E3
1	23510400	23510800	E3
1	23521600	23522000	E3
1	23526200	23526600	E3
1	23566200	23566600	E3
1	23583400	23583800	E3
1	23586400	23586800	E3
1	23613400	23614000	E3
1	23639800	23640800	E3
1	23679800	23680200	E3
1	23693200	23693600	E3
1	23710000	23710200	E3
1	23711200	23711600	E3
1	23723200	23724400	E3
1	23736800	23737000	E3
1	23749000	23749400	E3
1	23761400	23761800	E3
1	23856200	23856600	E3
1	23861800	23862400	E3
1	23875200	23875600	E3
1	23880400	23881000	E3
1	23885000	23885400	E3
1	23907000	23907400	E3
1	23925200	23925600	E3
1	23932200	23932600	E3
1	23933000	23933400	E3
1	23940800	23941200	E3
1	23946800	23947400	E3
1	23950200	23950600	E3
1	23966000	23966600	E3
1	24012200	24012600	E3
1	24039400	24039800	E3
1	24041600	24042200	E3
1	24059600	24060200	E3
1	24063800	24064400	E3
1	24101000	24101800	E3
1	24104600	24105200	E3
1	24119000	24119800	E3
1	24125800	24126400	E3
1	24172000	24172400	E3
1	24223200	24223600	E3
1	24241200	24241600	E3
1	24250600	24251200	E3
1	24264800	24265400	E3
1	24281200	24281600	E3
1	24291200	24292000	E3
1	24317400	24317600	E3
1	24337800	24338400	E3
1	24350600	24351000	E3
1	24352800	24353000	E3
1	24354000	24354400	E3
1	24356600	24357000	E3
1	24371600	24371800	E3
1	24377600	24378200	E3
1	24379600	24380000	E3
1	24384400	24385200	E3
1	24409600	24410200	E3
1	24428800	24429400	E3
1	24453600	24454200	E3
1	24462400	24462800	E3
1	24482200	24482600	E3
1	24484400	24484800	E3
1	24488000	24488600	E3
1	24498600	24499200	E3
1	24499400	24499600	E3
1	24499800	24500400	E3
1	24506400	24506800	E3
1	24507800	24508400	E3
1	24531800	24532400	E3
1	24564000	24564200	E3
1	24565200	24565400	E3
1	24575600	24576200	E3
1	24577000	24577600	E3
1	24619800	24620800	E3
1	24622400	24622800	E3
1	24643200	24643800	E3
1	24645800	24646200	E3
1	24683200	24684000	E3
1	24691800	24692200	E3
1	24700000	24701200	E3
1	24705800	24706000	E3
1	24733200	24733400	E3
1	24738600	24739200	E3
1	24741000	24741200	E3
1	24743400	24743800	E3
1	24745000	24745400	E3
1	24761400	24761800	E3
1	24772800	24773000	E3
1	24826400	24827000	E3
1	24831400	24831800	E3
1	24835200	24835600	E3
1	24838600	24839000	E3
1	24844600	24845000	E3
1	24872000	24872200	E3
1	24875400	24875800	E3
1	24877000	24877400	E3
1	24885000	24885400	E3
1	24894000	24894400	E3
1	24897200	24897800	E3
1	24901200	24901600	E3
1	24948000	24948600	E3
1	24955800	24956000	E3
1	24956600	24957200	E3
1	25033400	25034000	E3
1	25036000	25036400	E3
1	25057000	25057400	E3
1	25058000	25058400	E3
1	25095600	25096200	E3
1	25122000	25122400	E3
1	25150800	25151000	E3
1	25158600	25159200	E3
1	25163000	25163800	E3
1	25187600	25188200	E3
1	25197400	25197600	E3
1	25203800	25204200	E3
1	25217200	25217600	E3
1	25227200	25227600	E3
1	25245200	25245600	E3
1	25246800	25247200	E3
1	25261000	25261400	E3
1	25266000	25266600	E3
1	25274800	25275200	E3
1	25327000	25327200	E3
1	25332000	25332800	E3
1	25343200	25343800	E3
1	25349000	25349600	E3
1	25384400	25385000	E3
1	25401200	25401600	E3
1	25452600	25453200	E3
1	25492600	25492800	E3
1	25495800	25496400	E3
1	25505000	25505600	E3
1	25536400	25537000	E3
1	25609800	25610200	E3
1	25639600	25640000	E3
1	25641600	25642000	E3
1	25660000	25660600	E3
1	25673800	25674200	E3
1	25675800	25677000	E3
1	25696600	25696800	E3
1	25723400	25723800	E3
1	25728600	25729000	E3
1	25730200	25730600	E3
1	25750800	25751200	E3
1	25751800	25752200	E3
1	25779600	25780400	E3
1	25787200	25787400	E3
1	25792800	25793000	E3
1	25819000	25819600	E3
1	25831400	25831800	E3
1	25853400	25853800	E3
1	25879400	25879800	E3
1	25896400	25896800	E3
1	25928400	25929000	E3
1	25962200	25962800	E3
1	25971600	25972000	E3
1	25973400	25974200	E3
1	26031600	26032400	E3
1	26084000	26084400	E3
1	26110800	26111400	E3
1	26171400	26171600	E3
1	26179600	26180200	E3
1	26197000	26197400	E3
1	26207000	26207400	E3
1	26268000	26268200	E3
1	26285200	26285800	E3
1	26306800	26307600	E3
1	26335800	26336400	E3
1	26343400	26344000	E3
1	26350400	26350600	E3
1	26359800	26360000	E3
1	26366400	26367000	E3
1	26371200	26371800	E3
1	26374200	26374800	E3
1	26380600	26381000	E3
1	26425600	26426000	E3
1	26552000	26552200	E3
1	26555000	26555200	E3
1	26561200	26561600	E3
1	26582400	26582600	E3
1	26604000	26604600	E3
1	26650600	26651000	E3
1	26668200	26668400	E3
1	26699400	26700000	E3
1	26712000	26712600	E3
1	26722200	26722800	E3
1	26733400	26733600	E3
1	26757000	26757800	E3
1	26760600	26761400	E3
1	26779200	26779600	E3
1	26781000	26781200	E3
1	26851800	26852400	E3
1	26880200	26880400	E3
1	26881600	26881800	E3
1	26883600	26883800	E3
1	26926000	26926400	E3
1	26956600	26957000	E3
1	26993800	26994200	E3
1	27035600	27035800	E3
1	27036200	27036600	E3
1	27066600	27067000	E3
1	27076800	27077200	E3
1	27117800	27118400	E3
1	27181800	27182000	E3
1	27186600	27187000	E3
1	27241000	27241400	E3
1	27333800	27334400	E3
1	27428400	27428600	E3
1	27429200	27429600	E3
1	27514800	27515200	E3
1	27597200	27597800	E3
1	27603200	27603600	E3
1	27627800	27628000	E3
1	27635200	27635600	E3
1	27675000	27675600	E3
1	27677000	27677600	E3
1	27684800	27685200	E3
1	27692600	27692800	E3
1	27697400	27697800	E3
1	27710400	27710800	E3
1	27800000	27800200	E3
1	27828600	27828800	E3
1	27859600	27859800	E3
1	27860600	27861000	E3
1	27932400	27932800	E3
1	27943200	27943600	E3
1	27972800	27973200	E3
1	28037800	28038200	E3
1	28051200	28051800	E3
1	28061400	28061600	E3
1	28105400	28105800	E3
1	28188600	28189200	E3
1	28234200	28234400	E3
1	28259200	28259600	E3
1	28280000	28280600	E3
1	28285800	28286200	E3
1	28292800	28293800	E3
1	28299200	28299400	E3
1	28310800	28311200	E3
1	28312400	28312800	E3
1	28331800	28332600	E3
1	28386800	28387400	E3
1	28397400	28397600	E3
1	28430200	28430600	E3
1	28470200	28471400	E3
1	28515000	28516200	E3
1	28520800	28521000	E3
1	28522200	28522400	E3
1	28526800	28527800	E3
1	28581800	28582200	E3
1	28592800	28593200	E3
1	28669000	28669400	E3
1	28702800	28703200	E3
1	28706800	28707400	E3
1	28731600	28732200	E3
1	28749800	28750400	E3
1	28815600	28816000	E3
1	28827200	28827600	E3
1	28828600	28828800	E3
1	28843000	28843400	E3
1	28843800	28844400	E3
1	28855800	28856200	E3
1	28864600	28865000	E3
1	28912600	28912800	E3
1	28913400	28913800	E3
1	28935800	28936400	E3
1	28947600	28947800	E3
1	28981000	28981400	E3
1	28994400	28994800	E3
1	29002200	29002800	E3
1	29125800	29126000	E3
1	29152400	29152600	E3
1	29208400	29208800	E3
1	29244000	29244400	E3
1	29250000	29250400	E3
1	29263200	29264000	E3
1	29265400	29265800	E3
1	29300800	29301000	E3
1	29305600	29306000	E3
1	29312600	29313200	E3
1	29316200	29317000	E3
1	29319400	29319600	E3
1	29337000	29337400	E3
1	29377000	29377400	E3
1	29380200	29381000	E3
1	29406600	29407000	E3
1	29472200	29472800	E3
1	29474400	29474800	E3
1	29496400	29496800	E3
1	29521200	29521600	E3
1	29526800	29527200	E3
1	29577800	29578400	E3
1	29589800	29590600	E3
1	29611400	29612600	E3
1	29769000	29769400	E3
1	29775000	29775400	E3
1	29940000	29940600	E3
1	29949200	29949600	E3
1	29983200	29983400	E3
1	29984200	29984800	E3
1	30000000	30000200	E3
1	30019400	30019800	E3
1	30040200	30040400	E3
1	30058400	30058800	E3
1	30199800	30200400	E3
1	30255400	30255800	E3
1	30272800	30273000	E3
1	30363200	30363400	E3
1	30415200	30415800	E3
1	30426800	30427600	E3
2	1200	1600	E3
2	7800	8000	E3
2	9800	10400	E3
2	52800	53200	E3
2	58200	58600	E3
2	71200	71400	E3
2	72600	72800	E3
2	98400	98800	E3
2	99800	100200	E3
2	122000	122400	E3
2	134800	135400	E3
2	138600	139200	E3
2	152000	152200	E3
2	152800	153400	E3
2	161200	161600	E3
2	163200	163600	E3
2	171600	172200	E3
2	177000	177200	E3
2	178200	178800	E3
2	179600	180200	E3
2	184000	184600	E3
2	187200	187800	E3
2	202400	202800	E3
2	205200	205600	E3
2	215000	215400	E3
2	238000	239200	E3
2	241600	242000	E3
2	243600	244200	E3
2	252400	252800	E3
2	254000	254600	E3
2	266000	266600	E3
2	267600	268800	E3
2	275000	275400	E3
2	275800	276000	E3
2	276600	277200	E3
2	282600	282800	E3
2	291400	291800	E3
2	292800	293000	E3
2	299600	300000	E3
2	303000	303600	E3
2	305600	306200	E3
2	314600	315200	E3
2	324000	324400	E3
2	350400	350600	E3
2	351600	351800	E3
2	352800	353200	E3
2	362400	363000	E3
2	368200	368600	E3
2	373000	373400	E3
2	378400	379600	E3
2	384600	384800	E3
2	399800	400400	E3
2	402800	403200	E3
2	407200	407600	E3
2	409200	409400	E3
2	416200	416600	E3
2	418800	419000	E3
2	421000	421600	E3
2	422800	423200	E3
2	424400	425000	E3
2	429000	429400	E3
2	438600	439000	E3
2	440200	440800	E3
2	448200	448800	E3
2	449600	450200	E3
2	455600	456200	E3
2	463200	463800	E3
2	465800	466400	E3
2	472200	472600	E3
2	473600	474000	E3
2	486000	486400	E3
2	492200	492800	E3
2	509800	510000	E3
2	516200	517000	E3
2	519600	520000	E3
2	529800	530600	E3
2	537400	537800	E3
2	560200	560600	E3
2	583000	583200	E3
2	588400	588800	E3
2	601600	602200	E3
2	603400	603600	E3
2	623600	624200	E3
2	626400	626600	E3
2	639000	639400	E3
2	641000	641600	E3
2	655400	655800	E3
2	659400	659800	E3
2	666600	666800	E3
2	676600	676800	E3
2	687200	687600	E3
2	704000	704400	E3
2	706600	707000	E3
2	715000	715400	E3
2	721800	722000	E3
2	725800	726000	E3
2	734400	734800	E3
2	736600	736800	E3
2	741800	742400	E3
2	749200	749800	E3
2	754200	754600	E3
2	762400	762600	E3
2	768400	768800	E3
2	780200	780800	E3
2	787000	787400	E3
2	791200	791600	E3
2	794400	794600	E3
2	795600	795800	E3
2	808200	808600	E3
2	811400	811800	E3
2	817000	817200	E3
2	825600	825800	E3
2	840600	841200	E3
2	856600	856800	E3
2	859000	859400	E3
2	870800	871000	E3
2	877600	878200	E3
2	887400	887800	E3
2	888800	889000	E3
2	890800	891400	E3
2	891800	892400	E3
2	893600	894000	E3
2	897400	897800	E3
2	904200	904800	E3
2	915200	915400	E3
2	919400	920000	E3
2	921200	921400	E3
2	924000	924200	E3
2	925000	925200	E3
2	926000	926200	E3
2	934400	934600	E3
2	962800	963600	E3
2	983800	984400	E3
2	990800	991000	E3
2	993200	993600	E3
2	998600	998800	E3
2	1005000	1005400	E3
2	1010400	1010600	E3
2	1012600	1013000	E3
2	1017400	1018000	E3
2	1018800	1019200	E3
2	1027400	1027800	E3
2	1037600	1038000	E3
2	1048200	1048400	E3
2	1050000	1050600	E3
2	1054600	1054800	E3
2	1059200	1059600	E3
2	1065600	1066000	E3
2	1078600	1079000	E3
2	1083200	1083600	E3
2	1085200	1085600	E3
2	1107000	1107400	E3
2	1111000	1111200	E3
2	1123600	1124200	E3
2	1126400	1126600	E3
2	1134000	1134400	E3
2	1135200	1135600	E3
2	1147600	1147800	E3
2	1155000	1155400	E3
2	1160000	1160600	E3
2	1167200	1168000	E3
2	1174000	1174400	E3
2	1178800	1179200	E3
2	1189800	1190200	E3
2	1190600	1191000	E3
2	1194200	1194600	E3
2	1196400	1196800	E3
2	1205600	1206000	E3
2	1234600	1235000	E3
2	1236800	1237400	E3
2	1239000	1239200	E3
2	1251400	1251800	E3
2	1256600	1257000	E3
2	1258200	1259200	E3
2	1260400	1260600	E3
2	1263800	1264200	E3
2	1264600	1265200	E3
2	1278000	1278400	E3
2	1286600	1287000	E3
2	1318400	1318800	E3
2	1326800	1327000	E3
2	1330400	1330600	E3
2	1332800	1333200	E3
2	1359600	1360000	E3
2	1360800	1361400	E3
2	1362400	1362800	E3
2	1368400	1368800	E3
2	1393400	1394000	E3
2	1403800	1404600	E3
2	1431200	1431600	E3
2	1461200	1461400	E3
2	1468400	1468800	E3
2	1472800	1473200	E3
2	1482400	1482600	E3
2	1498600	1499000	E3
2	1501000	1501400	E3
2	1505200	1505600	E3
2	1513200	1513600	E3
2	1515400	1515800	E3
2	1521000	1521600	E3
2	1522800	1523200	E3
2	1548800	1549200	E3
2	1564800	1565400	E3
2	1567800	1568200	E3
2	1572400	1572800	E3
2	1579400	1579600	E3
2	1584800	1586400	E3
2	1587400	1587600	E3
2	1594000	1594200	E3
2	1601200	1601600	E3
2	1602200	1602600	E3
2	1608800	1609400	E3
2	1620400	1621000	E3
2	1629200	1629600	E3
2	1637200	1637600	E3
2	1638800	1639600	E3
2	1642200	1642400	E3
2	1644000	1644200	E3
2	1649000	1649200	E3
2	1663400	1664200	E3
2	1678600	1679200	E3
2	1681200	1681600	E3
2	1695800	1696200	E3
2	1697600	1698000	E3
2	1701400	1701800	E3
2	1709600	1710000	E3
2	1711200	1711600	E3
2	1715800	1716400	E3
2	1731400	1731800	E3
2	1735800	1736200	E3
2	1740400	1741000	E3
2	1758400	1758800	E3
2	1776400	1776800	E3
2	1779800	1780000	E3
2	1781400	1782000	E3
2	1824600	1824800	E3
2	1828000	1828200	E3
2	1862400	1862600	E3
2	1865000	1865400	E3
2	1866400	1866600	E3
2	1868800	1869200	E3
2	1874600	1875000	E3
2	1878400	1879200	E3
2	1899000	1899400	E3
2	1902800	1903000	E3
2	1917200	1917800	E3
2	1926800	1927800	E3
2	1930600	1930800	E3
2	1937800	1938000	E3
2	1941200	1941400	E3
2	1943000	1943200	E3
2	1965800	1966200	E3
2	1982600	1983000	E3
2	1985800	1986000	E3
2	1990400	1990800	E3
2	2010800	2011000	E3
2	2021800	2022000	E3
2	2022400	2022800	E3
2	2024600	2025000	E3
2	2057600	2058200	E3
2	2059000	2059400	E3
2	2060400	2060800	E3
2	2065000	2065200	E3
2	2066600	2066800	E3
2	2074000	2074600	E3
2	2080200	2080800	E3
2	2081800	2083000	E3
2	2086800	2087200	E3
2	2088800	2089400	E3
2	2148200	2148600	E3
2	2156200	2156600	E3
2	2160600	2160800	E3
2	2174200	2174600	E3
2	2178400	2178800	E3
2	2197400	2198000	E3
2	2201800	2202200	E3
2	2212000	2212400	E3
2	2213400	2214000	E3
2	2228800	2229200	E3
2	2232200	2232400	E3
2	2233400	2233600	E3
2	2241800	2242000	E3
2	2246000	2246200	E3
2	2260800	2261200	E3
2	2266600	2267200	E3
2	2273400	2274200	E3
2	2282000	2282800	E3
2	2284000	2284400	E3
2	2290000	2290400	E3
2	2291800	2292200	E3
2	2293600	2294400	E3
2	2308200	2308400	E3
2	2319600	2320000	E3
2	2321200	2322000	E3
[truncated: 4,861 more rows]

## Sheet: State 4 (G4)
chr	start	end	states
1	17000	17200	E4
1	27400	27600	E4
1	31200	31600	E4
1	62800	63200	E4
1	66800	67200	E4
1	74400	74600	E4
1	76000	76200	E4
1	116200	117000	E4
1	121000	127800	E4
1	128600	130000	E4
1	138000	138200	E4
1	159400	159800	E4
1	162400	162600	E4
1	166200	166600	E4
1	179600	179800	E4
1	181800	182200	E4
1	189800	190200	E4
1	204200	204400	E4
1	230800	231000	E4
1	232400	232600	E4
1	233800	234200	E4
1	235200	235800	E4
1	257600	257800	E4
1	275000	275200	E4
1	284200	284400	E4
1	291000	291400	E4
1	292400	292600	E4
1	294200	295000	E4
1	295800	296200	E4
1	298400	298600	E4
1	303800	304200	E4
1	319600	319800	E4
1	326200	330000	E4
1	330400	331400	E4
1	340000	340200	E4
1	342400	342600	E4
1	347600	347800	E4
1	352400	352800	E4
1	377200	377800	E4
1	379800	380600	E4
1	381200	383800	E4
1	385200	386000	E4
1	386600	386800	E4
1	391400	392800	E4
1	397400	397600	E4
1	398200	398400	E4
1	403200	403400	E4
1	411600	411800	E4
1	431800	432800	E4
1	443800	444200	E4
1	448200	448600	E4
1	455400	455800	E4
1	457200	458200	E4
1	478800	479200	E4
1	491200	491400	E4
1	492800	493200	E4
1	518600	519000	E4
1	538200	540400	E4
1	553000	555600	E4
1	564400	564600	E4
1	571600	572000	E4
1	587200	587400	E4
1	594200	594600	E4
1	599000	599400	E4
1	604000	604800	E4
1	607200	607400	E4
1	618400	620600	E4
1	622200	622400	E4
1	622600	623200	E4
1	629000	629800	E4
1	640200	641200	E4
1	642000	642200	E4
1	643000	644000	E4
1	645000	646000	E4
1	646600	648400	E4
1	653800	654000	E4
1	655200	656200	E4
1	681200	681400	E4
1	687600	688000	E4
1	704600	705200	E4
1	712200	712800	E4
1	718600	718800	E4
1	731200	731800	E4
1	732600	732800	E4
1	739800	740000	E4
1	741800	744000	E4
1	752600	752800	E4
1	754400	755000	E4
1	759800	760000	E4
1	768000	769200	E4
1	780000	780200	E4
1	781800	782000	E4
1	784400	784600	E4
1	788400	789000	E4
1	791000	791800	E4
1	793400	793600	E4
1	794400	794800	E4
1	795400	795600	E4
1	806800	807200	E4
1	810800	811000	E4
1	817600	818200	E4
1	832400	836200	E4
1	839800	840000	E4
1	841000	841200	E4
1	841400	841800	E4
1	842600	842800	E4
1	846600	846800	E4
1	849200	849800	E4
1	854000	854400	E4
1	860400	863200	E4
1	865600	865800	E4
1	868600	869600	E4
1	880400	880600	E4
1	888000	888800	E4
1	890000	890400	E4
1	900800	901000	E4
1	903000	903600	E4
1	916800	917000	E4
1	930400	931000	E4
1	932000	932400	E4
1	941200	941400	E4
1	947400	947600	E4
1	979200	979400	E4
1	993000	993200	E4
1	995600	996000	E4
1	1000200	1000800	E4
1	1008000	1008400	E4
1	1017800	1018000	E4
1	1020200	1020400	E4
1	1030600	1031000	E4
1	1052000	1057000	E4
1	1064200	1064400	E4
1	1064800	1065000	E4
1	1076000	1077400	E4
1	1078200	1079000	E4
1	1096400	1096800	E4
1	1098000	1098800	E4
1	1099600	1100000	E4
1	1110800	1111200	E4
1	1111600	1114400	E4
1	1115400	1116000	E4
1	1116600	1116800	E4
1	1117000	1120200	E4
1	1137000	1137200	E4
1	1137800	1139000	E4
1	1148200	1148800	E4
1	1150400	1150600	E4
1	1162600	1163200	E4
1	1179000	1179400	E4
1	1185200	1185600	E4
1	1193800	1194000	E4
1	1201400	1202400	E4
1	1204200	1205000	E4
1	1205800	1206800	E4
1	1219200	1219800	E4
1	1229800	1230000	E4
1	1230600	1231200	E4
1	1233800	1234400	E4
1	1242000	1242400	E4
1	1244000	1244400	E4
1	1250000	1250200	E4
1	1258200	1258400	E4
1	1282200	1282400	E4
1	1303400	1303800	E4
1	1306000	1306800	E4
1	1307200	1307600	E4
1	1315000	1316200	E4
1	1324800	1325000	E4
1	1331800	1332600	E4
1	1336000	1337400	E4
1	1340600	1341000	E4
1	1348400	1348600	E4
1	1355400	1355600	E4
1	1364800	1365200	E4
1	1373000	1373200	E4
1	1387800	1388200	E4
1	1400800	1401000	E4
1	1402600	1403400	E4
1	1408800	1409000	E4
1	1418800	1419000	E4
1	1426000	1429200	E4
1	1430400	1430600	E4
1	1437800	1438200	E4
1	1442800	1443000	E4
1	1448400	1448800	E4
1	1450800	1451000	E4
1	1456800	1457200	E4
1	1465600	1466200	E4
1	1471000	1471200	E4
1	1476800	1477600	E4
1	1487200	1487400	E4
1	1490800	1491000	E4
1	1497800	1498400	E4
1	1502200	1502800	E4
1	1512800	1513000	E4
1	1531400	1531600	E4
1	1560400	1561000	E4
1	1585200	1585400	E4
1	1593000	1594200	E4
1	1607400	1607600	E4
1	1608600	1608800	E4
1	1629000	1629400	E4
1	1630400	1630800	E4
1	1647200	1647800	E4
1	1652600	1652800	E4
1	1655200	1655400	E4
1	1661000	1661200	E4
1	1681600	1681800	E4
1	1687200	1687800	E4
1	1697400	1697600	E4
1	1715400	1716800	E4
1	1717400	1717600	E4
1	1737600	1737800	E4
1	1747400	1748200	E4
1	1761800	1762000	E4
1	1762800	1763600	E4
1	1766400	1766800	E4
1	1772000	1772200	E4
1	1789600	1789800	E4
1	1796600	1797000	E4
1	1800800	1801200	E4
1	1807600	1808400	E4
1	1815600	1815800	E4
1	1830600	1830800	E4
1	1857400	1860600	E4
1	1868600	1869200	E4
1	1892000	1892400	E4
1	1894400	1894600	E4
1	1896400	1896600	E4
1	1903600	1903800	E4
1	1904600	1905200	E4
1	1910200	1910600	E4
1	1915000	1915200	E4
1	1926000	1926600	E4
1	1938800	1939400	E4
1	1947200	1950600	E4
1	1951600	1952000	E4
1	1959400	1959600	E4
1	1959800	1960000	E4
1	1967000	1968400	E4
1	1972800	1973000	E4
1	1973600	1973800	E4
1	2003600	2004000	E4
1	2012000	2012400	E4
1	2013800	2014200	E4
1	2027200	2027600	E4
1	2028000	2028200	E4
1	2029200	2029600	E4
1	2030600	2032200	E4
1	2047200	2047600	E4
1	2052200	2053800	E4
1	2060200	2060400	E4
1	2070400	2070600	E4
1	2086400	2086600	E4
1	2089800	2090000	E4
1	2097200	2097800	E4
1	2110400	2111000	E4
1	2111400	2111600	E4
1	2114600	2115000	E4
1	2129800	2130400	E4
1	2158200	2158400	E4
1	2160800	2161000	E4
1	2169800	2170000	E4
1	2177800	2178400	E4
1	2187200	2187800	E4
1	2188400	2189200	E4
1	2191400	2192000	E4
1	2201200	2201600	E4
1	2217400	2218600	E4
1	2220000	2220400	E4
1	2223600	2223800	E4
1	2245400	2247000	E4
1	2250400	2251000	E4
1	2260400	2261800	E4
1	2279800	2280400	E4
1	2293800	2294000	E4
1	2294600	2295000	E4
1	2296200	2296600	E4
1	2306800	2307600	E4
1	2308200	2309200	E4
1	2313200	2313800	E4
1	2341800	2342200	E4
1	2349000	2349200	E4
1	2359200	2359400	E4
1	2360000	2361600	E4
1	2362200	2364000	E4
1	2364800	2365200	E4
1	2370800	2371200	E4
1	2381200	2381600	E4
1	2386400	2386600	E4
1	2390400	2390800	E4
1	2397400	2397800	E4
1	2400400	2400600	E4
1	2404000	2404200	E4
1	2413600	2414000	E4
1	2420600	2421000	E4
1	2426600	2426800	E4
1	2429200	2430400	E4
1	2454600	2454800	E4
1	2469000	2469600	E4
1	2483400	2483600	E4
1	2485800	2486000	E4
1	2489000	2489600	E4
1	2501400	2501800	E4
1	2526800	2527200	E4
1	2576800	2577000	E4
1	2580600	2581200	E4
1	2586200	2586600	E4
1	2607200	2607800	E4
1	2609600	2612400	E4
1	2632600	2632800	E4
1	2636800	2637200	E4
1	2639600	2639800	E4
1	2649200	2649600	E4
1	2656400	2656600	E4
1	2657000	2657400	E4
1	2661200	2661400	E4
1	2667400	2668000	E4
1	2670000	2670200	E4
1	2687400	2687600	E4
1	2689600	2689800	E4
1	2697400	2697600	E4
1	2698200	2698400	E4
1	2700000	2701400	E4
1	2706600	2706800	E4
1	2709400	2709600	E4
1	2733200	2734000	E4
1	2737000	2737200	E4
1	2737400	2737600	E4
1	2738000	2738600	E4
1	2739400	2740200	E4
1	2743000	2744400	E4
1	2748000	2748400	E4
1	2753800	2754000	E4
1	2756600	2757000	E4
1	2768600	2769000	E4
1	2773600	2773800	E4
1	2775400	2779600	E4
1	2804400	2804800	E4
1	2808400	2808800	E4
1	2841000	2841200	E4
1	2854400	2856000	E4
1	2861000	2861400	E4
1	2870200	2871200	E4
1	2884000	2884400	E4
1	2886400	2887600	E4
1	2895000	2896400	E4
1	2899400	2900000	E4
1	2902800	2903000	E4
1	2920600	2923600	E4
1	2923800	2924000	E4
1	2925600	2925800	E4
1	2939600	2939800	E4
1	2949000	2949600	E4
1	2952800	2953200	E4
1	2972600	2973800	E4
1	2974600	2974800	E4
1	2975400	2975600	E4
1	2979000	2979600	E4
1	2993200	2994000	E4
1	2996200	2996800	E4
1	2998600	2998800	E4
1	3012800	3013000	E4
1	3018200	3018600	E4
1	3033000	3035000	E4
1	3037600	3038400	E4
1	3045200	3045600	E4
1	3054800	3055000	E4
1	3066000	3066200	E4
1	3078600	3079600	E4
1	3095600	3096200	E4
1	3097400	3098000	E4
1	3098800	3099000	E4
1	3099800	3100000	E4
1	3107000	3108200	E4
1	3112400	3112600	E4
1	3112800	3113000	E4
1	3118000	3118200	E4
1	3122600	3123000	E4
1	3124400	3125000	E4
1	3127400	3127800	E4
1	3147400	3148000	E4
1	3156200	3156400	E4
1	3158400	3158600	E4
1	3159600	3159800	E4
1	3164400	3164600	E4
1	3176600	3177200	E4
1	3195800	3196200	E4
1	3197000	3198000	E4
1	3204000	3204400	E4
1	3207000	3209200	E4
1	3219800	3220400	E4
1	3224800	3225200	E4
1	3225800	3226000	E4
1	3230200	3230600	E4
1	3231200	3231600	E4
1	3232000	3232400	E4
1	3236600	3237000	E4
1	3241800	3242200	E4
1	3247200	3247800	E4
1	3250400	3250800	E4
1	3256800	3257200	E4
1	3258000	3258600	E4
1	3259400	3260400	E4
1	3261800	3262600	E4
1	3263000	3263200	E4
1	3275600	3276200	E4
1	3283600	3283800	E4
1	3303800	3304400	E4
1	3321600	3323000	E4
1	3334200	3334400	E4
1	3338200	3338400	E4
1	3343400	3343600	E4
1	3351200	3351400	E4
1	3366400	3366600	E4
1	3374200	3374400	E4
1	3377200	3377800	E4
1	3383800	3384000	E4
1	3393600	3394000	E4
1	3395400	3395600	E4
1	3406600	3407200	E4
1	3408400	3408600	E4
1	3438400	3438600	E4
1	3441800	3442400	E4
1	3460000	3460600	E4
1	3497800	3498000	E4
1	3501600	3502200	E4
1	3509000	3509200	E4
1	3512400	3512800	E4
1	3525400	3526200	E4
1	3535000	3535400	E4
1	3537800	3538000	E4
1	3538200	3538400	E4
1	3552400	3552800	E4
1	3555000	3556800	E4
1	3564800	3565000	E4
1	3567800	3569200	E4
1	3580400	3581000	E4
1	3607600	3608400	E4
1	3608800	3609600	E4
1	3614400	3614800	E4
1	3616400	3616600	E4
1	3628600	3629800	E4
1	3630400	3630800	E4
1	3632000	3632200	E4
1	3655400	3658000	E4
1	3660000	3660200	E4
1	3660800	3663800	E4
1	3665000	3665200	E4
1	3671600	3672000	E4
1	3678400	3678800	E4
1	3689800	3690200	E4
1	3717600	3717800	E4
1	3727400	3727600	E4
1	3749800	3750600	E4
1	3762000	3762200	E4
1	3766600	3766800	E4
1	3774600	3774800	E4
1	3778400	3778800	E4
1	3787200	3787400	E4
1	3813800	3814000	E4
1	3817200	3817400	E4
1	3833600	3833800	E4
1	3840200	3840400	E4
1	3848000	3849000	E4
1	3850400	3851000	E4
1	3864800	3865000	E4
1	3875200	3875400	E4
1	3888800	3889600	E4
1	3890600	3891200	E4
1	3893200	3893800	E4
1	3894800	3895000	E4
1	3898000	3898200	E4
1	3916200	3916800	E4
1	3917600	3918600	E4
1	3924400	3925000	E4
1	3925800	3927000	E4
1	3927600	3928400	E4
1	3940800	3941000	E4
1	3969200	3970000	E4
1	3984400	3985400	E4
1	3990800	3991000	E4
1	3997600	3998000	E4
1	4003400	4003600	E4
1	4010800	4012000	E4
1	4013400	4013600	E4
1	4016200	4016400	E4
1	4020000	4020400	E4
1	4030400	4030800	E4
1	4034200	4034400	E4
1	4039200	4039800	E4
1	4043200	4043800	E4
1	4049600	4050000	E4
1	4058200	4059000	E4
1	4076000	4076600	E4
1	4089200	4090000	E4
1	4106800	4107600	E4
1	4109800	4111000	E4
1	4116200	4116800	E4
1	4123600	4123800	E4
1	4140400	4140600	E4
1	4150800	4151200	E4
1	4154200	4155000	E4
1	4155400	4155800	E4
1	4161200	4161800	E4
1	4174400	4175200	E4
1	4177800	4178400	E4
1	4181600	4181800	E4
1	4200600	4200800	E4
1	4202000	4206800	E4
1	4221600	4222000	E4
1	4225000	4225400	E4
1	4226200	4226600	E4
1	4227800	4228000	E4
1	4233400	4234200	E4
1	4235400	4235600	E4
1	4236800	4237200	E4
1	4240600	4240800	E4
1	4246000	4246400	E4
1	4257000	4257200	E4
1	4262800	4263000	E4
1	4267000	4267400	E4
1	4289400	4290200	E4
1	4294000	4294200	E4
1	4303000	4303400	E4
1	4307600	4308200	E4
1	4319600	4320000	E4
1	4333200	4333400	E4
1	4344600	4345600	E4
1	4350400	4351000	E4
1	4353600	4353800	E4
1	4355200	4356200	E4
1	4357000	4357400	E4
1	4358200	4358400	E4
1	4361400	4361600	E4
1	4378200	4379000	E4
1	4379400	4380000	E4
1	4386600	4386800	E4
1	4410800	4411000	E4
1	4414000	4414200	E4
1	4425800	4426000	E4
1	4436400	4436800	E4
1	4437600	4438000	E4
1	4439000	4439400	E4
1	4441800	4442000	E4
1	4454800	4455200	E4
1	4488400	4488800	E4
1	4498400	4498800	E4
1	4499200	4499600	E4
1	4501400	4501800	E4
1	4502600	4503400	E4
1	4508600	4509000	E4
1	4513800	4514000	E4
1	4544400	4544600	E4
1	4547400	4547600	E4
1	4558800	4559000	E4
1	4563200	4563600	E4
1	4572000	4572800	E4
1	4582800	4583000	E4
1	4588600	4589400	E4
1	4590000	4590400	E4
1	4607800	4608000	E4
1	4612400	4612800	E4
1	4613400	4613600	E4
1	4637800	4638000	E4
1	4638400	4640200	E4
1	4642200	4642400	E4
1	4644400	4644800	E4
1	4693600	4694000	E4
1	4712600	4712800	E4
1	4726400	4726600	E4
1	4737200	4738800	E4
1	4739400	4739600	E4
1	4761600	4761800	E4
1	4770600	4770800	E4
1	4778400	4779800	E4
1	4794400	4794600	E4
1	4796000	4796800	E4
1	4799200	4799800	E4
1	4805000	4805800	E4
1	4811600	4811800	E4
1	4812400	4813200	E4
1	4814400	4815200	E4
1	4835600	4835800	E4
1	4836200	4836400	E4
1	4840600	4841000	E4
1	4849200	4849400	E4
1	4856400	4856600	E4
1	4857200	4857600	E4
1	4864000	4864400	E4
1	4874600	4875000	E4
1	4875800	4876000	E4
1	4880400	4880600	E4
1	4881400	4882400	E4
1	4886800	4887000	E4
1	4892000	4892200	E4
1	4899600	4899800	E4
1	4900000	4900200	E4
1	4910800	4911400	E4
1	4946000	4946200	E4
1	4958000	4958400	E4
1	4961400	4962000	E4
1	4962800	4963000	E4
1	4966600	4968000	E4
1	4970400	4971000	E4
1	4981800	4983400	E4
1	4987000	4987800	E4
1	4992400	4992600	E4
1	4998600	4998800	E4
1	5000800	5001200	E4
1	5008000	5008400	E4
1	5040200	5040600	E4
1	5044200	5044800	E4
1	5051400	5051800	E4
1	5061000	5063400	E4
1	5067400	5067800	E4
1	5074800	5075400	E4
1	5086600	5086800	E4
1	5099200	5099400	E4
1	5102800	5103000	E4
1	5103600	5103800	E4
1	5104800	5105200	E4
1	5107200	5107600	E4
1	5108000	5110000	E4
1	5116200	5116600	E4
1	5126000	5126200	E4
1	5137800	5138000	E4
1	5139400	5139800	E4
1	5141800	5142000	E4
1	5168000	5168400	E4
1	5177800	5178000	E4
1	5179000	5179200	E4
1	5183400	5183600	E4
1	5193200	5193400	E4
1	5200200	5200600	E4
1	5202000	5202400	E4
1	5207800	5208000	E4
1	5210200	5210600	E4
1	5231000	5236600	E4
1	5240000	5240400	E4
1	5258800	5259800	E4
1	5261000	5261200	E4
1	5275600	5275800	E4
1	5288400	5288600	E4
1	5317800	5318000	E4
1	5320600	5320800	E4
1	5328800	5329000	E4
1	5339600	5339800	E4
1	5354200	5354400	E4
1	5406800	5407800	E4
1	5408200	5409200	E4
1	5411800	5414200	E4
1	5415400	5418200	E4
1	5429800	5430200	E4
1	5431000	5431200	E4
1	5441200	5441600	E4
1	5455000	5455200	E4
1	5456600	5457000	E4
1	5458000	5458800	E4
1	5472600	5473000	E4
1	5478800	5479800	E4
1	5480400	5481600	E4
1	5486200	5486400	E4
1	5501200	5501600	E4
1	5545200	5545600	E4
1	5559400	5559800	E4
1	5577800	5578000	E4
1	5581200	5581400	E4
1	5593000	5593200	E4
1	5610800	5611000	E4
1	5611600	5611800	E4
1	5619600	5619800	E4
1	5625600	5626000	E4
1	5651200	5651400	E4
1	5665400	5665800	E4
1	5670400	5671000	E4
1	5675200	5675800	E4
1	5676400	5676600	E4
1	5685600	5686000	E4
1	5697400	5699600	E4
1	5705800	5706200	E4
1	5711800	5712200	E4
1	5720400	5720600	E4
1	5722000	5722400	E4
1	5726400	5726800	E4
1	5739000	5739200	E4
1	5744800	5745400	E4
1	5760400	5760600	E4
1	5775200	5775600	E4
1	5776800	5778000	E4
1	5799400	5800800	E4
1	5831800	5832000	E4
1	5835000	5835200	E4
1	5845800	5848600	E4
1	5855600	5856800	E4
1	5859600	5859800	E4
1	5860000	5861400	E4
1	5880000	5880800	E4
1	5883400	5883600	E4
1	5887200	5888400	E4
1	5889000	5890600	E4
1	5909200	5909400	E4
1	5936000	5938200	E4
1	5947200	5948600	E4
1	5949200	5951000	E4
1	5951400	5951800	E4
1	5952000	5954000	E4
1	5959200	5959600	E4
1	5968000	5968600	E4
1	5971200	5972000	E4
1	5975600	5975800	E4
1	5983200	5985200	E4
1	5986000	5986200	E4
1	6006400	6006600	E4
1	6008600	6008800	E4
1	6024400	6024800	E4
1	6036200	6037600	E4
1	6049600	6050400	E4
1	6082200	6082800	E4
1	6092800	6095000	E4
1	6095800	6097200	E4
1	6100200	6100800	E4
1	6105200	6105400	E4
1	6135400	6136000	E4
1	6136400	6136600	E4
1	6138000	6138200	E4
1	6140600	6141200	E4
1	6149800	6150200	E4
1	6187000	6190200	E4
1	6194400	6194800	E4
1	6196000	6200000	E4
1	6201200	6201600	E4
1	6204800	6207600	E4
1	6213800	6216000	E4
1	6218400	6218600	E4
1	6220400	6221400	E4
1	6223200	6223600	E4
1	6227800	6228000	E4
1	6235000	6235400	E4
1	6244000	6245400	E4
1	6246200	6246400	E4
1	6253000	6254200	E4
1	6257400	6258400	E4
1	6259200	6259400	E4
1	6261600	6261800	E4
1	6264800	6265400	E4
1	6278600	6279000	E4
1	6283000	6283800	E4
1	6284600	6285200	E4
1	6285800	6286000	E4
1	6287200	6287600	E4
1	6289000	6289200	E4
1	6290400	6291200	E4
1	6297400	6297800	E4
1	6301600	6301800	E4
1	6328200	6329200	E4
1	6333200	6333400	E4
1	6343000	6343200	E4
1	6347800	6348000	E4
1	6352000	6352200	E4
1	6354400	6354600	E4
1	6357000	6357600	E4
1	6372400	6373200	E4
1	6397800	6398400	E4
1	6399800	6400200	E4
1	6402800	6403800	E4
1	6404800	6405000	E4
1	6413200	6413600	E4
1	6414400	6414600	E4
1	6416000	6416600	E4
1	6425600	6425800	E4
1	6426600	6427200	E4
1	6437800	6438000	E4
1	6438800	6439800	E4
1	6440800	6443600	E4
1	6457400	6458000	E4
1	6462200	6462600	E4
1	6470000	6470200	E4
1	6471000	6471200	E4
1	6500600	6500800	E4
1	6532400	6533200	E4
1	6538600	6539200	E4
1	6552000	6552600	E4
1	6560400	6560800	E4
1	6561600	6562000	E4
1	6567200	6568000	E4
1	6571000	6571200	E4
1	6575200	6575400	E4
1	6577800	6578600	E4
1	6586400	6586800	E4
1	6588400	6588800	E4
1	6592600	6592800	E4
1	6593400	6593800	E4
1	6603000	6603200	E4
1	6603800	6605800	E4
1	6606200	6606400	E4
1	6618200	6618600	E4
1	6618800	6619200	E4
1	6624800	6625000	E4
1	6626400	6627600	E4
1	6628000	6632000	E4
1	6648600	6648800	E4
1	6659400	6659600	E4
1	6664200	6666000	E4
1	6680000	6683400	E4
1	6690200	6690600	E4
1	6709400	6709600	E4
1	6712400	6713000	E4
1	6724400	6724600	E4
1	6730800	6731200	E4
1	6732000	6732400	E4
1	6735800	6736000	E4
1	6737000	6737200	E4
1	6751600	6751800	E4
1	6762800	6763000	E4
1	6777200	6777800	E4
1	6799800	6800200	E4
1	6817600	6819000	E4
1	6819400	6819800	E4
1	6825800	6826000	E4
1	6826400	6826800	E4
1	6848000	6848200	E4
1	6856400	6856800	E4
1	6857400	6858200	E4
1	6859000	6859800	E4
1	6860000	6860200	E4
1	6891000	6891600	E4
1	6900000	6900400	E4
1	6944600	6945400	E4
1	6974000	6974800	E4
1	6975400	6975800	E4
1	6998400	6998600	E4
1	7000800	7001400	E4
1	7002000	7002200	E4
1	7003400	7003600	E4
1	7004600	7005000	E4
1	7007600	7007800	E4
1	7020000	7021000	E4
1	7023600	7024000	E4
1	7042200	7042600	E4
1	7065200	7065400	E4
1	7087400	7087800	E4
1	7093200	7093600	E4
1	7115400	7115600	E4
1	7118800	7119800	E4
1	7126400	7126800	E4
1	7130400	7131000	E4
1	7147600	7150200	E4
1	7158000	7158400	E4
1	7163800	7164600	E4
1	7166000	7166200	E4
1	7181000	7182000	E4
1	7212000	7212200	E4
1	7214800	7215000	E4
1	7233400	7233600	E4
1	7239600	7240200	E4
1	7274600	7274800	E4
1	7275600	7276000	E4
1	7276800	7277000	E4
1	7297000	7297400	E4
1	7301200	7301800	E4
1	7302400	7302600	E4
1	7317200	7318000	E4
1	7318800	7319600	E4
1	7339200	7340200	E4
1	7347000	7347400	E4
1	7364800	7365600	E4
1	7367800	7368000	E4
1	7375800	7376200	E4
1	7378000	7381600	E4
1	7384800	7387000	E4
1	7389600	7390000	E4
1	7392800	7393000	E4
1	7395000	7395200	E4
1	7398600	7398800	E4
1	7407600	7408000	E4
1	7419400	7419800	E4
1	7452800	7453600	E4
1	7468000	7469200	E4
1	7489000	7489800	E4
1	7496600	7496800	E4
1	7499600	7499800	E4
1	7509200	7509600	E4
1	7510400	7510800	E4
1	7518800	7519000	E4
1	7529600	7530000	E4
1	7556600	7557400	E4
1	7566000	7567200	E4
1	7569600	7569800	E4
1	7571200	7571400	E4
1	7578800	7579400	E4
1	7588000	7588600	E4
1	7592800	7593200	E4
1	7600200	7600600	E4
1	7604800	7605200	E4
1	7609000	7609200	E4
1	7619800	7620200	E4
1	7628200	7628600	E4
1	7636600	7637000	E4
1	7645200	7645400	E4
1	7648400	7649000	E4
1	7690400	7691600	E4
1	7704000	7704400	E4
1	7738600	7739000	E4
1	7747400	7747600	E4
1	7757400	7758400	E4
1	7761200	7761800	E4
1	7766200	7766600	E4
1	7772800	7773400	E4
1	7791800	7792400	E4
1	7811000	7811400	E4
1	7814400	7814800	E4
1	7828400	7829200	E4
1	7829600	7830000	E4
1	7833200	7834000	E4
1	7839800	7840000	E4
1	7874000	7874200	E4
1	7879200	7879600	E4
1	7881600	7881800	E4
1	7887800	7888200	E4
1	7889400	7889600	E4
1	7894600	7895000	E4
1	7896200	7896600	E4
1	7903600	7903800	E4
1	7905200	7905800	E4
1	7914800	7915400	E4
1	7919200	7919400	E4
1	7920600	7921000	E4
1	7921400	7921800	E4
1	7925400	7925800	E4
1	7926600	7927400	E4
1	7968000	7968600	E4
1	7973200	7973800	E4
1	7976200	7976600	E4
1	7978600	7978800	E4
1	7984200	7984600	E4
1	8004000	8004200	E4
1	8006400	8006600	E4
1	8007400	8007600	E4
1	8013200	8014000	E4
1	8028600	8029800	E4
1	8030600	8030800	E4
1	8032600	8032800	E4
1	8052800	8054000	E4
1	8064600	8064800	E4
1	8067400	8067800	E4
1	8071600	8072000	E4
1	8076200	8076400	E4
1	8091000	8095600	E4
1	8105800	8106000	E4
1	8108000	8108400	E4
1	8109600	8109800	E4
1	8120600	8122600	E4
1	8125000	8125400	E4
1	8149600	8150200	E4
1	8151600	8152000	E4
1	8160600	8161000	E4
1	8180200	8180600	E4
1	8224200	8224800	E4
1	8236200	8236400	E4
1	8237000	8237200	E4
1	8252000	8252200	E4
1	8256600	8258000	E4
1	8268000	8270200	E4
1	8270600	8271800	E4
1	8272800	8273200	E4
1	8279400	8279600	E4
1	8295000	8295200	E4
1	8308800	8309000	E4
1	8311600	8312200	E4
1	8324000	8324400	E4
1	8333800	8334400	E4
1	8335200	8336400	E4
1	8339000	8339400	E4
1	8352400	8352600	E4
1	8406400	8406800	E4
1	8420800	8421000	E4
1	8421800	8422000	E4
1	8426800	8427400	E4
1	8432800	8433200	E4
1	8435800	8436200	E4
1	8438600	8438800	E4
1	8447400	8447800	E4
1	8472200	8473400	E4
1	8502400	8503600	E4
1	8508600	8508800	E4
1	8528800	8529200	E4
1	8535600	8536200	E4
1	8544800	8545000	E4
1	8545400	8545600	E4
1	8552000	8553000	E4
1	8560000	8560200	E4
1	8560800	8561800	E4
1	8566600	8566800	E4
1	8590800	8591000	E4
1	8603600	8604800	E4
1	8605400	8605800	E4
1	8612200	8612800	E4
1	8614000	8614400	E4
1	8631400	8634800	E4
1	8638800	8639200	E4
1	8642800	8643400	E4
1	8644000	8644400	E4
1	8651200	8651400	E4
1	8663000	8664000	E4
1	8672400	8673200	E4
1	8685600	8686400	E4
1	8691000	8691200	E4
1	8695000	8695200	E4
1	8712800	8713000	E4
1	8720000	8720200	E4
1	8726600	8726800	E4
1	8740800	8741000	E4
1	8745000	8745200	E4
1	8755200	8755400	E4
1	8759400	8759600	E4
1	8769400	8769600	E4
1	8775400	8775600	E4
1	8783800	8784000	E4
1	8798800	8799400	E4
1	8799800	8800400	E4
1	8811800	8812000	E4
1	8813400	8813800	E4
1	8817800	8818000	E4
1	8820800	8821000	E4
1	8826600	8826800	E4
1	8827800	8828200	E4
1	8854400	8855000	E4
1	8862200	8862400	E4
1	8865400	8866000	E4
1	8866400	8866800	E4
1	8870000	8870800	E4
1	8888600	8889600	E4
1	8891400	8891600	E4
1	8892000	8892200	E4
1	8910200	8910400	E4
1	8918000	8918400	E4
1	8932400	8933000	E4
1	8933400	8933800	E4
1	8953200	8953400	E4
1	8954000	8954200	E4
1	8955000	8955200	E4
1	8964000	8965000	E4
1	8969000	8969400	E4
1	8970400	8970600	E4
1	8972600	8972800	E4
1	8991000	8993600	E4
1	8996600	8996800	E4
1	9018600	9018800	E4
1	9024200	9025800	E4
1	9028200	9028400	E4
1	9038600	9040400	E4
1	9044000	9044400	E4
1	9056800	9057600	E4
1	9071800	9072200	E4
1	9081600	9081800	E4
1	9095800	9096000	E4
1	9115000	9115800	E4
1	9121200	9121600	E4
1	9126800	9127000	E4
1	9136000	9137200	E4
1	9143800	9144000	E4
1	9154600	9154800	E4
1	9173800	9174000	E4
1	9174600	9175600	E4
1	9176600	9177800	E4
1	9187400	9188000	E4
1	9195400	9195600	E4
1	9214200	9214400	E4
1	9223600	9223800	E4
1	9286400	9286600	E4
1	9300400	9300600	E4
1	9368000	9368200	E4
1	9376600	9376800	E4
1	9383600	9383800	E4
1	9396200	9396400	E4
1	9404200	9405000	E4
1	9406400	9407000	E4
1	9408800	9410400	E4
1	9426600	9427200	E4
1	9446000	9446400	E4
1	9446600	9446800	E4
1	9488400	9488600	E4
1	9489800	9490200	E4
1	9490800	9491000	E4
1	9492000	9492200	E4
1	9494400	9494600	E4
1	9503800	9504200	E4
1	9504800	9506000	E4
1	9510000	9510800	E4
1	9513000	9513600	E4
1	9520600	9521600	E4
1	9527200	9527400	E4
1	9529000	9529200	E4
1	9537400	9537800	E4
1	9539800	9540200	E4
1	9554400	9555000	E4
1	9562000	9562600	E4
1	9565800	9566000	E4
1	9573200	9573400	E4
1	9603000	9603800	E4
1	9614200	9614400	E4
1	9616200	9616400	E4
1	9616600	9616800	E4
1	9630000	9630200	E4
1	9638400	9638600	E4
1	9649600	9649800	E4
1	9661800	9662000	E4
1	9667400	9667800	E4
1	9692800	9693200	E4
1	9703800	9704200	E4
1	9730600	9731000	E4
1	9752000	9752200	E4
1	9755400	9755800	E4
1	9759200	9759800	E4
1	9780600	9781200	E4
1	9798800	9799400	E4
1	9803600	9804800	E4
1	9811600	9813000	E4
1	9832600	9833000	E4
1	9846600	9846800	E4
1	9849600	9849800	E4
1	9853000	9853600	E4
1	9866400	9866600	E4
1	9867800	9868600	E4
1	9884200	9884400	E4
1	9885000	9886600	E4
1	9916400	9916600	E4
1	9920200	9920600	E4
1	9925400	9926200	E4
1	9926600	9926800	E4
1	9933200	9933600	E4
1	9939200	9939600	E4
1	9943400	9943600	E4
1	9949400	9950200	E4
1	9955200	9955400	E4
1	9955800	9956000	E4
1	9969000	9969200	E4
1	9976000	9976400	E4
1	9983600	9984000	E4
1	9987600	9988200	E4
1	10018000	10018400	E4
1	10022000	10022400	E4
1	10026200	10026600	E4
1	10031600	10031800	E4
1	10044400	10044600	E4
1	10044800	10045800	E4
1	10050800	10051200	E4
1	10094800	10095000	E4
1	10095600	10096000	E4
1	10104800	10105000	E4
1	10178000	10178800	E4
1	10182600	10183000	E4
1	10210000	10210600	E4
1	10223000	10223400	E4
1	10226600	10227000	E4
1	10237800	10238200	E4
1	10245400	10245800	E4
1	10247400	10247800	E4
1	10254600	10255000	E4
1	10258400	10260200	E4
1	10266800	10267200	E4
1	10268200	10268600	E4
1	10271000	10271200	E4
1	10271600	10271800	E4
1	10277400	10278000	E4
1	10281600	10282600	E4
1	10286000	10286200	E4
1	10324400	10324800	E4
1	10373800	10374200	E4
1	10424200	10424600	E4
1	10432000	10432400	E4
1	10435200	10435800	E4
1	10440800	10441000	E4
1	10445400	10445600	E4
1	10448200	10450400	E4
1	10459200	10459600	E4
1	10467200	10467600	E4
1	10474400	10475000	E4
1	10490800	10491000	E4
1	10492600	10492800	E4
1	10494400	10494600	E4
1	10498200	10498400	E4
1	10499600	10500000	E4
1	10503400	10503600	E4
1	10504600	10505000	E4
1	10509000	10509800	E4
1	10516400	10516800	E4
1	10539800	10540200	E4
1	10559200	10559600	E4
1	10568800	10569000	E4
1	10583800	10584400	E4
1	10589200	10591000	E4
1	10593800	10594000	E4
1	10597200	10597600	E4
1	10604200	10604400	E4
1	10654400	10654600	E4
1	10656800	10657400	E4
1	10658400	10660000	E4
1	10675400	10675800	E4
1	10677800	10678000	E4
1	10724200	10724400	E4
1	10730200	10730400	E4
1	10732600	10733000	E4
1	10734200	10734400	E4
1	10735400	10735800	E4
1	10736600	10736800	E4
1	10737400	10738400	E4
1	10747000	10747800	E4
1	10762200	10762600	E4
1	10769400	10770000	E4
1	10777200	10778400	E4
1	10780800	10781000	E4
1	10783400	10783800	E4
1	10786400	10787000	E4
1	10792600	10792800	E4
1	10795600	10797000	E4
1	10797600	10797800	E4
1	10802800	10803200	E4
1	10804200	10804600	E4
1	10806800	10807000	E4
1	10813600	10813800	E4
1	10816400	10817600	E4
1	10835600	10835800	E4
1	10850400	10850800	E4
1	10856800	10857000	E4
1	10862600	10865000	E4
1	10865200	10865400	E4
1	10880800	10881000	E4
1	10886400	10886600	E4
1	10888200	10888400	E4
1	10890000	10890600	E4
1	10893600	10893800	E4
1	10899800	10900200	E4
1	10938000	10939200	E4
1	10940000	10940400	E4
1	10941000	10941600	E4
1	10944600	10945000	E4
1	10948200	10948800	E4
1	10963200	10963600	E4
1	10996000	10996400	E4
1	11020200	11021400	E4
1	11040000	11040800	E4
1	11044400	11046800	E4
1	11088200	11088400	E4
1	11111000	11111800	E4
1	11114000	11114400	E4
1	11131800	11132000	E4
1	11135200	11135400	E4
1	11137400	11140000	E4
1	11140600	11140800	E4
1	11147200	11147600	E4
1	11155800	11156000	E4
1	11158200	11158800	E4
1	11195000	11196800	E4
1	11217800	11218000	E4
1	11221000	11221400	E4
1	11229800	11230200	E4
1	11246600	11247000	E4
1	11251000	11254000	E4
1	11255600	11256000	E4
1	11259600	11259800	E4
1	11273000	11273600	E4
1	11283600	11283800	E4
1	11299000	11299400	E4
1	11301200	11302400	E4
1	11312200	11313600	E4
1	11326000	11326200	E4
1	11330800	11331000	E4
1	11351800	11352000	E4
1	11352400	11352600	E4
1	11361200	11362600	E4
1	11364000	11364800	E4
1	11394600	11394800	E4
1	11399200	11400000	E4
1	11408600	11410800	E4
1	11414600	11414800	E4
1	11418600	11418800	E4
1	11421800	11422000	E4
1	11422200	11422600	E4
1	11434000	11434600	E4
1	11455200	11455800	E4
1	11459200	11459400	E4
1	11460000	11460400	E4
1	11461000	11461600	E4
1	11468200	11470200	E4
1	11482000	11483200	E4
1	11517400	11517800	E4
1	11521600	11522000	E4
1	11530800	11531200	E4
1	11533600	11534200	E4
1	11534800	11535000	E4
1	11536800	11537400	E4
1	11552800	11553400	E4
1	11557800	11558000	E4
1	11567400	11568400	E4
1	11570200	11570600	E4
1	11576400	11577200	E4
1	11592600	11593000	E4
1	11601200	11602800	E4
1	11603400	11604600	E4
1	11617200	11617400	E4
1	11636400	11636600	E4
1	11637200	11638000	E4
1	11643200	11643400	E4
1	11655000	11655200	E4
1	11661800	11662000	E4
1	11662800	11663000	E4
1	11675200	11675800	E4
1	11688800	11690400	E4
1	11690800	11691200	E4
1	11692200	11693000	E4
1	11695400	11695600	E4
1	11710600	11711800	E4
1	11714800	11715400	E4
1	11716400	11717200	E4
1	11722200	11722400	E4
1	11733800	11734000	E4
1	11741800	11742200	E4
1	11759000	11759600	E4
1	11768000	11770000	E4
1	11771400	11771800	E4
1	11788200	11788400	E4
1	11804800	11805200	E4
1	11806600	11806800	E4
1	11808000	11808400	E4
1	11818600	11818800	E4
1	11820600	11821000	E4
1	11823600	11823800	E4
1	11829600	11830200	E4
1	11846000	11846800	E4
1	11874200	11874400	E4
1	11874800	11875200	E4
1	11879600	11879800	E4
1	11886000	11886400	E4
1	11910200	11910400	E4
1	11914000	11914200	E4
1	11940800	11941400	E4
1	11957200	11957600	E4
1	11967800	11968400	E4
1	11971200	11972200	E4
1	11975000	11975600	E4
1	11979800	11980400	E4
1	11981000	11981200	E4
1	12005400	12006400	E4
1	12007400	12009200	E4
1	12009600	12010600	E4
1	12022000	12022200	E4
1	12022600	12023200	E4
1	12036800	12037400	E4
1	12041800	12042000	E4
1	12049600	12050000	E4
1	12056800	12057400	E4
1	12067800	12068200	E4
1	12071000	12071800	E4
1	12076000	12076200	E4
1	12079000	12079800	E4
1	12099400	12099600	E4
1	12109400	12109600	E4
1	12120600	12122000	E4
1	12122600	12123000	E4
1	12123800	12124400	E4
1	12127000	12127200	E4
1	12136800	12137200	E4
1	12145000	12145600	E4
1	12147000	12147600	E4
1	12150400	12150800	E4
1	12172000	12173200	E4
1	12179400	12180200	E4
1	12182400	12183400	E4
1	12205200	12205800	E4
1	12208400	12209000	E4
1	12244400	12244800	E4
1	12248600	12248800	E4
1	12252400	12252600	E4
1	12264200	12264400	E4
1	12266400	12267200	E4
1	12269600	12270200	E4
1	12299400	12299600	E4
1	12354400	12355000	E4
1	12359400	12359600	E4
1	12362200	12362400	E4
1	12425200	12425600	E4
1	12433200	12433600	E4
1	12439400	12439800	E4
1	12462800	12463400	E4
1	12464200	12464800	E4
1	12467600	12467800	E4
1	12468600	12468800	E4
1	12470400	12471800	E4
1	12477800	12478200	E4
1	12487400	12488200	E4
1	12488800	12490200	E4
1	12491000	12492000	E4
1	12500000	12500200	E4
1	12506000	12506400	E4
1	12523200	12523400	E4
1	12524200	12524600	E4
1	12525000	12525200	E4
1	12526600	12526800	E4
1	12534200	12534400	E4
1	12536000	12536400	E4
1	12546200	12546400	E4
1	12587000	12588200	E4
1	12590800	12592400	E4
1	12593200	12593800	E4
1	12607000	12607400	E4
1	12642600	12642800	E4
1	12646400	12647600	E4
1	12648400	12649000	E4
1	12687800	12688000	E4
1	12691400	12691800	E4
1	12735800	12736400	E4
1	12748400	12749200	E4
1	12845400	12846000	E4
1	12866000	12866200	E4
1	12875000	12875200	E4
1	12876800	12877000	E4
1	12886800	12887400	E4
1	12888000	12888200	E4
1	12892800	12893200	E4
1	12914600	12915400	E4
1	12932400	12932600	E4
1	12958800	12959200	E4
1	12968600	12968800	E4
1	12979800	12980000	E4
1	13024800	13025000	E4
1	13027600	13028600	E4
1	13029400	13029800	E4
1	13039000	13039400	E4
1	13041200	13042800	E4
1	13043400	13043800	E4
1	13051000	13052000	E4
1	13055600	13056400	E4
1	13066000	13066200	E4
1	13074800	13075200	E4
1	13081600	13081800	E4
1	13086400	13086600	E4
1	13116000	13116200	E4
1	13122000	13122400	E4
1	13122800	13123200	E4
1	13146800	13148200	E4
1	13158600	13159000	E4
1	13161400	13161600	E4
1	13198200	13198400	E4
1	13206000	13206200	E4
1	13207200	13210800	E4
1	13215400	13215600	E4
1	13219600	13219800	E4
1	13259800	13260400	E4
1	13263400	13264000	E4
1	13277200	13277600	E4
1	13287400	13287800	E4
1	13351400	13351600	E4
1	13353600	13353800	E4
1	13422000	13422400	E4
1	13452600	13453600	E4
1	13454200	13454400	E4
1	13466800	13467000	E4
1	13498200	13498600	E4
1	13522200	13522400	E4
1	13539200	13539800	E4
1	13540400	13540600	E4
1	13543600	13545600	E4
1	13545800	13546000	E4
1	13558800	13559000	E4
1	13590600	13591000	E4
1	13643000	13643200	E4
1	13654400	13654600	E4
1	13667800	13668200	E4
1	13675600	13675800	E4
1	13687600	13687800	E4
1	13695800	13697200	E4
1	13836600	13836800	E4
1	13838200	13838600	E4
1	13868800	13869000	E4
1	13897800	13898000	E4
1	14005200	14005800	E4
1	14018800	14019000	E4
1	14025400	14025600	E4
1	14027400	14027600	E4
1	14135400	14135600	E4
1	14154600	14156200	E4
1	14162000	14162400	E4
1	14185400	14185600	E4
1	14287200	14287600	E4
1	14289200	14289600	E4
1	14292600	14293000	E4
1	15013600	15014000	E4
1	15603200	15603800	E4
1	15604800	15605400	E4
1	15606600	15607600	E4
1	15623000	15623200	E4
1	15641200	15641400	E4
1	15643400	15643600	E4
1	15650000	15650200	E4
1	15881600	15881800	E4
1	15884600	15884800	E4
1	15886000	15886400	E4
1	15888000	15888400	E4
1	15889400	15890000	E4
1	15895000	15895400	E4
1	15907800	15908800	E4
1	15926200	15928200	E4
1	15928400	15935400	E4
1	15938800	15939400	E4
1	15976400	15977000	E4
1	15979800	15980200	E4
1	15985200	15985600	E4
1	16126600	16126800	E4
1	16127200	16127400	E4
1	16129400	16130000	E4
1	16134200	16134400	E4
1	16159200	16159400	E4
1	16162000	16162400	E4
1	16183000	16183200	E4
1	16227800	16228600	E4
1	16245800	16246000	E4
1	16256000	16256200	E4
1	16274600	16277000	E4
1	16306400	16306800	E4
1	16398200	16398400	E4
1	16410400	16410600	E4
1	16413800	16414600	E4
1	16466600	16467000	E4
1	16470400	16471000	E4
1	16478200	16478600	E4
1	16491800	16492000	E4
1	16492800	16493000	E4
1	16498400	16498600	E4
1	16546800	16547000	E4
1	16561200	16561400	E4
1	16594200	16594400	E4
1	16619200	16619400	E4
1	16621400	16621800	E4
1	16638400	16638800	E4
1	16639600	16639800	E4
1	16640600	16641000	E4
1	16641400	16642200	E4
1	16651400	16652000	E4
1	16667200	16667400	E4
1	16686600	16687000	E4
1	16689200	16689400	E4
1	16706400	16706600	E4
1	16707600	16708000	E4
1	16710400	16710600	E4
1	16711200	16711600	E4
1	16751200	16751800	E4
1	16764000	16764600	E4
1	16773600	16774600	E4
1	16780000	16780600	E4
1	16791800	16792200	E4
1	16796000	16796600	E4
1	16834000	16834400	E4
1	16841400	16841600	E4
1	16848000	16848600	E4
1	16849000	16849600	E4
1	16850000	16850800	E4
1	16860600	16861200	E4
1	16862600	16862800	E4
1	16867600	16869000	E4
1	16872800	16873600	E4
1	16880200	16880400	E4
1	16889200	16889400	E4
1	16892000	16892400	E4
1	16895600	16896800	E4
1	16897200	16898000	E4
1	16907600	16908600	E4
1	16928800	16929400	E4
1	16934600	16934800	E4
1	16938600	16939000	E4
1	16983000	16983800	E4
1	17001600	17002000	E4
1	17006200	17006600	E4
1	17033200	17033400	E4
1	17060000	17060200	E4
1	17068600	17068800	E4
1	17069200	17069400	E4
1	17074400	17074600	E4
1	17083200	17083600	E4
1	17092000	17092400	E4
1	17095800	17096000	E4
1	17101000	17103400	E4
1	17125000	17125200	E4
1	17126000	17126800	E4
1	17128000	17129200	E4
1	17130000	17131000	E4
1	17154400	17155200	E4
1	17169200	17169600	E4
1	17172000	17172400	E4
1	17180400	17180600	E4
1	17181200	17181400	E4
1	17187600	17188400	E4
1	17188600	17188800	E4
1	17193800	17194600	E4
1	17200200	17201200	E4
1	17217400	17217800	E4
1	17240200	17240600	E4
1	17264800	17265000	E4
1	17278400	17278800	E4
1	17279200	17280400	E4
1	17281800	17282400	E4
1	17284600	17285000	E4
1	17289600	17290200	E4
1	17292800	17293200	E4
1	17296800	17297200	E4
1	17308400	17309200	E4
1	17332000	17332800	E4
1	17344800	17345400	E4
1	17352800	17353000	E4
1	17353800	17354000	E4
1	17372000	17373800	E4
1	17376600	17377400	E4
1	17403000	17403200	E4
1	17406400	17406600	E4
1	17427400	17428000	E4
1	17435200	17435800	E4
1	17440400	17440800	E4
1	17452000	17454800	E4
1	17464000	17464600	E4
1	17473400	17473600	E4
1	17483400	17484200	E4
1	17489200	17489400	E4
1	17503600	17503800	E4
1	17517800	17518200	E4
1	17555000	17555200	E4
1	17560200	17561600	E4
1	17571200	17571400	E4
1	17613000	17613200	E4
1	17641000	17641200	E4
1	17647000	17647200	E4
1	17654600	17655200	E4
1	17655400	17656000	E4
1	17667400	17667600	E4
1	17674600	17674800	E4
1	17685800	17686000	E4
1	17688800	17689800	E4
1	17713000	17713400	E4
1	17719400	17720000	E4
1	17731800	17732200	E4
1	17759400	17759600	E4
1	17760000	17760200	E4
1	17760800	17761200	E4
1	17770600	17772000	E4
1	17784000	17784600	E4
1	17786200	17786600	E4
1	17790200	17790600	E4
1	17792400	17792600	E4
1	17796400	17796600	E4
1	17802000	17802400	E4
1	17808600	17809800	E4
1	17824400	17825600	E4
1	17826000	17826600	E4
1	17827600	17828000	E4
1	17841600	17841800	E4
1	17886000	17890400	E4
1	17891000	17891200	E4
1	17902400	17902800	E4
1	17907400	17907800	E4
1	17913400	17913600	E4
1	17920400	17920600	E4
1	17921000	17922000	E4
1	17950200	17950400	E4
1	17966800	17967000	E4
1	17967800	17968000	E4
1	17968800	17969800	E4
1	17970400	17970600	E4
1	17973400	17974000	E4
1	17980200	17980400	E4
1	17981600	17982000	E4
1	17986000	17986200	E4
1	18018800	18019000	E4
1	18033200	18033400	E4
1	18036200	18036600	E4
1	18043400	18044000	E4
1	18054200	18054400	E4
1	18060400	18060600	E4
1	18065400	18065600	E4
1	18067000	18067200	E4
1	18084600	18085000	E4
1	18089200	18089600	E4
1	18110200	18110800	E4
1	18113800	18114200	E4
1	18139000	18139400	E4
1	18152800	18153600	E4
1	18165000	18165600	E4
1	18184600	18184800	E4
1	18235200	18238000	E4
1	18264200	18264800	E4
1	18271200	18271400	E4
1	18271800	18272000	E4
1	18279400	18279800	E4
1	18295000	18295200	E4
1	18313600	18314400	E4
1	18315000	18315200	E4
1	18315800	18316000	E4
1	18320000	18321200	E4
1	18327800	18328800	E4
1	18330400	18330600	E4
1	18331800	18334000	E4
1	18356600	18357800	E4
1	18358400	18358600	E4
1	18359000	18359200	E4
1	18380400	18381000	E4
1	18381200	18381400	E4
1	18391200	18391600	E4
1	18417600	18417800	E4
1	18419200	18420000	E4
1	18428400	18428600	E4
1	18428800	18429000	E4
1	18437000	18437200	E4
1	18437400	18437800	E4
1	18445000	18445400	E4
1	18453800	18455400	E4
1	18457600	18458400	E4
1	18473800	18474200	E4
1	18494200	18495400	E4
1	18501200	18501400	E4
1	18505000	18505600	E4
1	18513200	18513400	E4
1	18521400	18522600	E4
1	18543800	18544000	E4
1	18548400	18548600	E4
1	18566200	18566400	E4
1	18580600	18581200	E4
1	18590600	18591800	E4
1	18593000	18593200	E4
1	18594000	18594200	E4
1	18595200	18595400	E4
1	18596000	18596600	E4
1	18614000	18614200	E4
1	18617200	18617400	E4
1	18627000	18627200	E4
1	18627400	18627600	E4
1	18628400	18629200	E4
1	18637400	18637800	E4
1	18638200	18639000	E4
1	18640800	18641000	E4
1	18659800	18660000	E4
1	18661800	18662200	E4
1	18666800	18667000	E4
1	18677600	18677800	E4
1	18681600	18682600	E4
1	18684000	18684600	E4
1	18697400	18697800	E4
1	18704600	18705200	E4
1	18707600	18708000	E4
1	18719400	18719800	E4
1	18736600	18737200	E4
1	18751200	18751800	E4
1	18755800	18756400	E4
1	18767800	18769800	E4
1	18772600	18772800	E4
1	18774600	18775000	E4
1	18784200	18785000	E4
1	18790800	18791000	E4
1	18802200	18803800	E4
1	18812200	18813200	E4
1	18844400	18844800	E4
1	18867200	18867800	E4
1	18907400	18908000	E4
1	18937800	18938000	E4
1	18951800	18952000	E4
1	18955800	18956200	E4
1	18981400	18981600	E4
1	18982200	18982400	E4
1	18985200	18985600	E4
1	19010800	19011000	E4
1	19018800	19019000	E4
1	19039200	19039600	E4
1	19055000	19055200	E4
1	19073600	19074000	E4
1	19076400	19076800	E4
1	19097600	19098000	E4
1	19102400	19103800	E4
1	19109600	19109800	E4
1	19127400	19127600	E4
1	19128400	19128800	E4
1	19135600	19135800	E4
1	19139400	19139600	E4
1	19147400	19147600	E4
1	19153000	19153800	E4
1	19166800	19170400	E4
1	19172200	19172400	E4
1	19176600	19177000	E4
1	19186800	19187600	E4
1	19191200	19191400	E4
1	19194600	19195000	E4
1	19217800	19218200	E4
1	19220400	19220800	E4
1	19224200	19224800	E4
1	19236600	19237000	E4
1	19240400	19241400	E4
1	19242600	19242800	E4
1	19290600	19290800	E4
1	19295600	19296400	E4
1	19305400	19305600	E4
1	19306600	19307800	E4
1	19311000	19311400	E4
1	19319200	19319400	E4
1	19323400	19325000	E4
1	19372000	19372200	E4
1	19380200	19380400	E4
1	19403800	19404200	E4
1	19405600	19405800	E4
1	19409400	19409800	E4
1	19419800	19420800	E4
1	19441600	19442600	E4
1	19453400	19453800	E4
1	19467600	19467800	E4
1	19468800	19469200	E4
1	19469600	19470000	E4
1	19480600	19480800	E4
1	19487400	19487800	E4
1	19489600	19490000	E4
1	19504400	19506400	E4
1	19508800	19509200	E4
1	19511600	19511800	E4
1	19515600	19516200	E4
1	19517000	19517400	E4
1	19518000	19518400	E4
1	19531200	19531400	E4
1	19572600	19572800	E4
1	19577000	19577800	E4
1	19579600	19579800	E4
1	19580000	19580200	E4
1	19592600	19593200	E4
1	19606200	19606600	E4
1	19607200	19607400	E4
1	19614800	19615000	E4
1	19645000	19645200	E4
1	19654800	19655000	E4
1	19668800	19669400	E4
1	19688600	19688800	E4
1	19727800	19728400	E4
1	19728600	19728800	E4
1	19729400	19730000	E4
1	19736000	19736400	E4
1	19738800	19740400	E4
1	19756400	19756600	E4
1	19764200	19764400	E4
1	19774800	19775000	E4
1	19775600	19775800	E4
1	19780200	19780400	E4
1	19787000	19787200	E4
1	19809400	19809600	E4
1	19819200	19821000	E4
1	19840000	19840600	E4
1	19881000	19881400	E4
1	19882200	19882400	E4
1	19882600	19883200	E4
1	19890600	19891200	E4
1	19892000	19892800	E4
1	19898600	19898800	E4
1	19907000	19907200	E4
1	19912800	19913200	E4
1	19913800	19915600	E4
1	19915800	19916200	E4
1	19918200	19918400	E4
1	19923400	19924000	E4
1	19925600	19926600	E4
1	19941000	19941200	E4
1	19943000	19943200	E4
1	19946000	19946600	E4
1	19948200	19948800	E4
1	19963000	19963200	E4
1	19970000	19970800	E4
1	19980000	19980200	E4
1	19982200	19982600	E4
1	19984400	19985200	E4
1	19989200	19990600	E4
1	19991800	19992000	E4
1	20000200	20000600	E4
1	20016800	20017000	E4
1	20025800	20026000	E4
1	20028600	20028800	E4
1	20032800	20033000	E4
1	20052800	20053200	E4
1	20059600	20060000	E4
1	20062000	20062200	E4
1	20064400	20065000	E4
1	20066200	20068400	E4
1	20073800	20074000	E4
1	20083800	20084000	E4
1	20084400	20084800	E4
1	20112400	20113200	E4
1	20113600	20114200	E4
1	20114400	20114600	E4
1	20122200	20122800	E4
1	20125200	20125400	E4
1	20126200	20126800	E4
1	20137200	20137400	E4
1	20154600	20154800	E4
1	20155200	20156200	E4
1	20174200	20174400	E4
1	20183200	20184400	E4
1	20185600	20185800	E4
1	20191800	20192200	E4
1	20194800	20195400	E4
1	20203800	20204000	E4
1	20217800	20218000	E4
1	20220600	20221600	E4
1	20224400	20224600	E4
1	20242400	20242800	E4
1	20245800	20246000	E4
1	20259200	20259800	E4
1	20262200	20262600	E4
1	20286800	20287200	E4
1	20304200	20304600	E4
1	20309200	20310200	E4
1	20328000	20328200	E4
1	20340400	20340600	E4
1	20356000	20356400	E4
1	20365000	20365200	E4
1	20366000	20366400	E4
1	20390200	20390600	E4
1	20416200	20417600	E4
1	20427400	20428200	E4
1	20429000	20430800	E4
1	20431800	20432200	E4
1	20432600	20433000	E4
1	20436400	20437600	E4
1	20441000	20441200	E4
1	20450400	20451200	E4
1	20466200	20466600	E4
1	20509400	20509600	E4
1	20516400	20516800	E4
1	20558400	20558600	E4
1	20560000	20560400	E4
1	20564800	20565400	E4
1	20572200	20572600	E4
1	20579800	20580200	E4
1	20586000	20586400	E4
1	20587400	20588000	E4
1	20596200	20596400	E4
1	20597400	20598400	E4
1	20612600	20613200	E4
1	20622200	20622400	E4
1	20640200	20640400	E4
1	20642800	20643000	E4
1	20647000	20647200	E4
1	20649000	20649200	E4
1	20649400	20649600	E4
1	20653000	20654400	E4
1	20666000	20666400	E4
1	20668000	20668200	E4
1	20676200	20676600	E4
1	20682600	20682800	E4
1	20685400	20687800	E4
1	20696400	20697000	E4
1	20704600	20704800	E4
1	20708800	20709400	E4
1	20715200	20718400	E4
1	20722600	20722800	E4
1	20726000	20726800	E4
1	20769000	20769400	E4
1	20777800	20778200	E4
1	20786600	20787600	E4
1	20788400	20788600	E4
1	20795000	20796000	E4
1	20804600	20805000	E4
1	20808000	20808800	E4
1	20809600	20809800	E4
1	20810400	20810600	E4
1	20824600	20824800	E4
1	20830600	20831000	E4
1	20839800	20840200	E4
1	20867200	20867400	E4
1	20867800	20868000	E4
1	20875600	20876400	E4
1	20879400	20880000	E4
1	20880800	20881000	E4
1	20898600	20899000	E4
1	20905800	20906000	E4
1	20913800	20914000	E4
1	20914800	20915000	E4
1	20922400	20922600	E4
1	20927000	20927200	E4
1	20947800	20948200	E4
1	20962600	20963200	E4
1	20977400	20977800	E4
1	20979800	20980000	E4
1	20980800	20981000	E4
1	20984200	20984400	E4
1	21001000	21006800	E4
1	21030600	21030800	E4
1	21032200	21032400	E4
1	21034800	21035200	E4
1	21045000	21045200	E4
1	21045800	21046000	E4
1	21052400	21053200	E4
1	21054000	21055000	E4
1	21055200	21056400	E4
1	21056800	21057400	E4
1	21061200	21062600	E4
1	21063800	21064200	E4
1	21072600	21073400	E4
1	21074000	21074200	E4
1	21080600	21081800	E4
[truncated: 9,372 more rows]

## Sheet: State 5 (G5)
chr	start	end	states
1	6000	7000	E5
1	30800	31200	E5
1	45000	45400	E5
1	47200	47600	E5
1	49600	51200	E5
1	57000	59000	E5
1	63200	66800	E5
1	67200	67600	E5
1	73600	74400	E5
1	99200	99600	E5
1	109000	110800	E5
1	111200	112000	E5
1	117000	119200	E5
1	120600	121000	E5
1	127800	128600	E5
1	138200	138400	E5
1	171200	173000	E5
1	179800	181800	E5
1	186800	187200	E5
1	190200	190600	E5
1	195800	199000	E5
1	199600	204200	E5
1	221400	222600	E5
1	223000	224200	E5
1	225400	227000	E5
1	231000	231200	E5
1	232600	233800	E5
1	234200	235200	E5
1	235800	237800	E5
1	266200	266800	E5
1	268200	270400	E5
1	274600	275000	E5
1	284400	284600	E5
1	295000	295800	E5
1	325400	325800	E5
1	330000	330400	E5
1	386800	387800	E5
1	390800	391400	E5
1	392800	393400	E5
1	399600	400400	E5
1	402800	403200	E5
1	410400	411000	E5
1	411800	414600	E5
1	442800	443800	E5
1	444200	446200	E5
1	458200	459000	E5
1	461600	462000	E5
1	462200	462400	E5
1	470800	471400	E5
1	486800	490200	E5
1	513000	513800	E5
1	518400	518600	E5
1	519000	520600	E5
1	538000	538200	E5
1	552600	553000	E5
1	555600	556000	E5
1	572000	575000	E5
1	582200	582600	E5
1	607400	609400	E5
1	621600	622200	E5
1	622400	622600	E5
1	627800	628200	E5
1	629800	630400	E5
1	636800	637800	E5
1	642200	643000	E5
1	644000	645000	E5
1	653600	653800	E5
1	654000	654200	E5
1	659000	659600	E5
1	660800	662200	E5
1	703200	704200	E5
1	744000	744800	E5
1	752800	754400	E5
1	787200	788400	E5
1	790600	791000	E5
1	793000	793400	E5
1	795200	795400	E5
1	807200	807400	E5
1	830800	832000	E5
1	874000	874200	E5
1	874400	875800	E5
1	877600	878000	E5
1	893800	896600	E5
1	899000	900000	E5
1	901000	903000	E5
1	916600	916800	E5
1	931000	932000	E5
1	933600	937600	E5
1	979000	979200	E5
1	982200	983400	E5
1	993200	993400	E5
1	1008400	1010600	E5
1	1011000	1011600	E5
1	1018000	1020200	E5
1	1027800	1029000	E5
1	1051400	1051600	E5
1	1051800	1052000	E5
1	1064400	1064800	E5
1	1075000	1076000	E5
1	1100000	1100400	E5
1	1106200	1106600	E5
1	1109600	1109800	E5
1	1110000	1110800	E5
1	1111200	1111600	E5
1	1114400	1115400	E5
1	1116000	1116200	E5
1	1116400	1116600	E5
1	1116800	1117000	E5
1	1127200	1129400	E5
1	1141200	1143000	E5
1	1185600	1186600	E5
1	1187200	1187600	E5
1	1188600	1191400	E5
1	1198200	1201400	E5
1	1202400	1204200	E5
1	1205000	1205800	E5
1	1216200	1218200	E5
1	1292000	1292400	E5
1	1303800	1306000	E5
1	1306800	1307200	E5
1	1307600	1307800	E5
1	1314000	1314800	E5
1	1331200	1331800	E5
1	1332600	1333000	E5
1	1337400	1337600	E5
1	1340200	1340600	E5
1	1341000	1341400	E5
1	1342600	1343600	E5
1	1348600	1349000	E5
1	1355800	1358400	E5
1	1368600	1369200	E5
1	1387400	1387800	E5
1	1407400	1408000	E5
1	1413400	1414000	E5
1	1425800	1426000	E5
1	1430600	1432800	E5
1	1477600	1479000	E5
1	1483800	1484200	E5
1	1558400	1559600	E5
1	1582200	1583000	E5
1	1661200	1662200	E5
1	1715000	1715200	E5
1	1716800	1717400	E5
1	1744800	1747400	E5
1	1762000	1762800	E5
1	1766200	1766400	E5
1	1766800	1768800	E5
1	1771000	1772000	E5
1	1784400	1784800	E5
1	1820400	1820800	E5
1	1821000	1821200	E5
1	1828000	1829800	E5
1	1834400	1835200	E5
1	1893800	1894400	E5
1	1899000	1899400	E5
1	1910000	1910200	E5
1	1910600	1911200	E5
1	1947000	1947200	E5
1	1950600	1951600	E5
1	1952000	1952800	E5
1	1954800	1959400	E5
1	1966600	1967000	E5
1	1968400	1969400	E5
1	1973800	1974200	E5
1	1990000	1991000	E5
1	2003000	2003600	E5
1	2011600	2012000	E5
1	2025600	2027200	E5
1	2027600	2028000	E5
1	2030000	2030600	E5
1	2032200	2034600	E5
1	2035600	2037000	E5
1	2037400	2037800	E5
1	2038000	2038200	E5
1	2047600	2050000	E5
1	2076000	2077600	E5
1	2087000	2087400	E5
1	2089000	2089800	E5
1	2111000	2111400	E5
1	2149800	2152400	E5
1	2154800	2155800	E5
1	2170000	2170200	E5
1	2172000	2172400	E5
1	2172600	2172800	E5
1	2187800	2188400	E5
1	2189200	2190800	E5
1	2192000	2193800	E5
1	2194200	2195800	E5
1	2216600	2217400	E5
1	2218600	2218800	E5
1	2223800	2225000	E5
1	2225400	2225800	E5
1	2227200	2227800	E5
1	2240800	2241400	E5
1	2247200	2247600	E5
1	2260200	2260400	E5
1	2261800	2262000	E5
1	2262400	2262800	E5
1	2278600	2279000	E5
1	2279400	2279800	E5
1	2280400	2281000	E5
1	2306400	2306800	E5
1	2309200	2309800	E5
1	2315800	2316000	E5
1	2330800	2332400	E5
1	2338200	2339200	E5
1	2349200	2350000	E5
1	2350400	2352400	E5
1	2359400	2360000	E5
1	2361600	2362200	E5
1	2364000	2364800	E5
1	2365200	2366600	E5
1	2369000	2370800	E5
1	2371200	2371400	E5
1	2390200	2390400	E5
1	2390800	2392400	E5
1	2407600	2409400	E5
1	2421000	2421800	E5
1	2426800	2427000	E5
1	2430400	2432000	E5
1	2437400	2440400	E5
1	2444800	2445400	E5
1	2454800	2457600	E5
1	2458200	2461000	E5
1	2462600	2465400	E5
1	2483000	2483400	E5
1	2485400	2485800	E5
1	2537600	2538200	E5
1	2573200	2576800	E5
1	2620000	2621600	E5
1	2636600	2636800	E5
1	2637400	2638400	E5
1	2640200	2641800	E5
1	2685200	2686200	E5
1	2691000	2693400	E5
1	2693800	2694200	E5
1	2706800	2707200	E5
1	2713600	2714200	E5
1	2714600	2715200	E5
1	2736800	2737000	E5
1	2737200	2737400	E5
1	2752200	2753800	E5
1	2809200	2809800	E5
1	2827200	2829800	E5
1	2846600	2847600	E5
1	2856000	2856200	E5
1	2867400	2870200	E5
1	2873600	2878000	E5
1	2879000	2879400	E5
1	2884400	2886400	E5
1	2923600	2923800	E5
1	2924000	2924200	E5
1	2924400	2924600	E5
1	2927600	2929800	E5
1	2939400	2939600	E5
1	2952200	2952800	E5
1	2953200	2955600	E5
1	2971200	2971600	E5
1	2989400	2990800	E5
1	2997800	2998600	E5
1	3012400	3012800	E5
1	3093800	3095600	E5
1	3101200	3103000	E5
1	3106600	3107000	E5
1	3112200	3112400	E5
1	3112600	3112800	E5
1	3120000	3122600	E5
1	3123000	3123600	E5
1	3136000	3137600	E5
1	3158600	3159600	E5
1	3165000	3167800	E5
1	3180600	3181000	E5
1	3190000	3190400	E5
1	3195400	3195800	E5
1	3219600	3219800	E5
1	3224400	3224800	E5
1	3230600	3231200	E5
1	3231600	3232000	E5
1	3232400	3232600	E5
1	3237000	3239400	E5
1	3240200	3241800	E5
1	3252200	3256800	E5
1	3269200	3272000	E5
1	3289600	3296200	E5
1	3323000	3323400	E5
1	3326000	3326600	E5
1	3327400	3327800	E5
1	3333200	3334000	E5
1	3337600	3338200	E5
1	3346200	3346600	E5
1	3356400	3356800	E5
1	3390000	3390600	E5
1	3393000	3393600	E5
1	3416200	3418600	E5
1	3428000	3428600	E5
1	3429000	3429600	E5
1	3442400	3443800	E5
1	3459600	3460000	E5
1	3491000	3491600	E5
1	3502200	3503400	E5
1	3512800	3513000	E5
1	3523600	3525400	E5
1	3538400	3538600	E5
1	3564400	3564800	E5
1	3599400	3599800	E5
1	3607400	3607600	E5
1	3608400	3608800	E5
1	3609600	3610400	E5
1	3614200	3614400	E5
1	3614800	3616200	E5
1	3628400	3628600	E5
1	3630800	3631000	E5
1	3644000	3644400	E5
1	3658000	3658200	E5
1	3659800	3660000	E5
1	3663800	3664600	E5
1	3681800	3684400	E5
1	3755200	3757000	E5
1	3777400	3778400	E5
1	3778800	3780800	E5
1	3785000	3785800	E5
1	3800200	3804000	E5
1	3810400	3810800	E5
1	3811000	3811200	E5
1	3812600	3812800	E5
1	3813000	3813800	E5
1	3834000	3834800	E5
1	3849000	3849600	E5
1	3850200	3850400	E5
1	3863600	3864400	E5
1	3875400	3875800	E5
1	3889600	3890600	E5
1	3914800	3915200	E5
1	3915400	3916200	E5
1	3916800	3917600	E5
1	3928400	3931600	E5
1	3945800	3946200	E5
1	3977000	3977400	E5
1	4006800	4007400	E5
1	4012000	4013400	E5
1	4016400	4020000	E5
1	4020400	4020800	E5
1	4039800	4043200	E5
1	4043800	4044000	E5
1	4090000	4090600	E5
1	4105400	4106800	E5
1	4107600	4109800	E5
1	4114400	4115200	E5
1	4153800	4154000	E5
1	4155000	4155400	E5
1	4155800	4158000	E5
1	4186200	4186600	E5
1	4200800	4202000	E5
1	4227600	4227800	E5
1	4240800	4241600	E5
1	4242200	4242400	E5
1	4242600	4243000	E5
1	4257400	4258000	E5
1	4263000	4265000	E5
1	4282800	4286200	E5
1	4290200	4291000	E5
1	4349600	4350400	E5
1	4351000	4351200	E5
1	4356200	4356400	E5
1	4356800	4357000	E5
1	4368400	4371200	E5
1	4379000	4379400	E5
1	4392200	4393600	E5
1	4396000	4396600	E5
1	4398000	4398200	E5
1	4433600	4436400	E5
1	4438200	4438400	E5
1	4440000	4440600	E5
1	4468800	4469200	E5
1	4499000	4499200	E5
1	4499600	4500400	E5
1	4501200	4501400	E5
1	4501800	4502600	E5
1	4509000	4513800	E5
1	4525000	4526000	E5
1	4542200	4544400	E5
1	4547600	4547800	E5
1	4569000	4570600	E5
1	4576400	4578000	E5
1	4592000	4593600	E5
1	4608000	4610600	E5
1	4638000	4638400	E5
1	4640200	4642200	E5
1	4694000	4695200	E5
1	4715000	4715600	E5
1	4743000	4743400	E5
1	4749000	4751600	E5
1	4761400	4761600	E5
1	4762200	4762600	E5
1	4794600	4795000	E5
1	4797400	4799200	E5
1	4799800	4801000	E5
1	4878600	4878800	E5
1	4879000	4879400	E5
1	4879800	4880400	E5
1	4888200	4892000	E5
1	4899000	4899400	E5
1	4899800	4900000	E5
1	4915600	4918600	E5
1	4926600	4928600	E5
1	4968000	4969200	E5
1	4983400	4983600	E5
1	5030600	5032400	E5
1	5037800	5038400	E5
1	5039000	5040200	E5
1	5040600	5041000	E5
1	5043000	5043400	E5
1	5044000	5044200	E5
1	5066200	5067400	E5
1	5067800	5068400	E5
1	5075400	5077800	E5
1	5102200	5102800	E5
1	5107000	5107200	E5
1	5107600	5108000	E5
1	5110200	5110600	E5
1	5111200	5111600	E5
1	5127800	5129600	E5
1	5149400	5151600	E5
1	5169600	5170600	E5
1	5171200	5172800	E5
1	5177600	5177800	E5
1	5179200	5179400	E5
1	5179600	5179800	E5
1	5180200	5181200	E5
1	5193400	5194000	E5
1	5203600	5206400	E5
1	5209800	5210200	E5
1	5210600	5211000	E5
1	5223000	5223400	E5
1	5248400	5249000	E5
1	5250200	5251400	E5
1	5256600	5257400	E5
1	5275400	5275600	E5
1	5276800	5278200	E5
1	5288600	5288800	E5
1	5295400	5296800	E5
1	5301200	5301600	E5
1	5304400	5306400	E5
1	5320400	5320600	E5
1	5339800	5340000	E5
1	5390000	5391800	E5
1	5399000	5403000	E5
1	5407800	5408200	E5
1	5414200	5415400	E5
1	5440800	5441200	E5
1	5445800	5447800	E5
1	5457000	5457400	E5
1	5471600	5472600	E5
1	5473000	5473600	E5
1	5479800	5480400	E5
1	5481600	5482600	E5
1	5495000	5495800	E5
1	5518000	5518800	E5
1	5519000	5519200	E5
1	5519600	5521200	E5
1	5525600	5525800	E5
1	5528200	5528600	E5
1	5538200	5539600	E5
1	5540600	5543200	E5
1	5545600	5546600	E5
1	5554600	5556800	E5
1	5559000	5559400	E5
1	5568000	5568800	E5
1	5596800	5598800	E5
1	5619400	5619600	E5
1	5686000	5686200	E5
1	5699600	5700000	E5
1	5722400	5722800	E5
1	5729000	5729400	E5
1	5756400	5757200	E5
1	5762200	5763400	E5
1	5767600	5768400	E5
1	5768800	5769000	E5
1	5769200	5771000	E5
1	5775600	5776800	E5
1	5787000	5787400	E5
1	5839800	5841400	E5
1	5844800	5845800	E5
1	5848600	5848800	E5
1	5856800	5857000	E5
1	5863600	5864000	E5
1	5879400	5880000	E5
1	5890600	5890800	E5
1	5922800	5926800	E5
1	5934200	5936000	E5
1	5938200	5939200	E5
1	5946800	5947200	E5
1	5949000	5949200	E5
1	5951000	5951400	E5
1	5951800	5952000	E5
1	5954000	5957200	E5
1	5969400	5969800	E5
1	5977400	5982000	E5
1	6023200	6023800	E5
1	6062200	6064000	E5
1	6106600	6107000	E5
1	6109600	6110400	E5
1	6124600	6125600	E5
1	6136800	6137000	E5
1	6145600	6146400	E5
1	6149400	6149800	E5
1	6151800	6153800	E5
1	6190200	6194400	E5
1	6194800	6196000	E5
1	6200000	6201200	E5
1	6201600	6204800	E5
1	6213200	6213800	E5
1	6216000	6218200	E5
1	6222400	6222800	E5
1	6223000	6223200	E5
1	6223800	6224600	E5
1	6254200	6254400	E5
1	6265400	6268800	E5
1	6299600	6301600	E5
1	6325800	6327200	E5
1	6327400	6328000	E5
1	6329200	6330400	E5
1	6348000	6348200	E5
1	6355600	6357000	E5
1	6357600	6360000	E5
1	6361800	6362200	E5
1	6373200	6373400	E5
1	6376800	6378800	E5
1	6389600	6391400	E5
1	6452000	6453000	E5
1	6458000	6460200	E5
1	6464000	6466400	E5
1	6522800	6526000	E5
1	6560800	6561400	E5
1	6562000	6562200	E5
1	6568000	6569400	E5
1	6577000	6577800	E5
1	6578600	6579200	E5
1	6602200	6602600	E5
1	6605800	6606200	E5
1	6609000	6609800	E5
1	6622000	6624800	E5
1	6666000	6666400	E5
1	6670800	6672600	E5
1	6676000	6677600	E5
1	6688800	6689000	E5
1	6689200	6690200	E5
1	6690600	6691000	E5
1	6697000	6699400	E5
1	6709600	6710000	E5
1	6710200	6710400	E5
1	6711400	6712400	E5
1	6731200	6732000	E5
1	6732400	6734600	E5
1	6773000	6774400	E5
1	6816200	6817600	E5
1	6819000	6819400	E5
1	6822000	6823000	E5
1	6825400	6825600	E5
1	6826200	6826400	E5
1	6832400	6834600	E5
1	6855600	6856400	E5
1	6858600	6859000	E5
1	6859800	6860000	E5
1	6894400	6894600	E5
1	6894800	6895400	E5
1	6913200	6915200	E5
1	6937600	6938000	E5
1	6941200	6942000	E5
1	6944200	6944600	E5
1	6949200	6950600	E5
1	6967000	6971000	E5
1	6971600	6972000	E5
1	6972400	6974000	E5
1	6974800	6975400	E5
1	7037800	7040000	E5
1	7041600	7042200	E5
1	7042600	7043400	E5
1	7084000	7085800	E5
1	7087800	7089200	E5
1	7102800	7106000	E5
1	7143200	7147600	E5
1	7158400	7158600	E5
1	7174400	7175600	E5
1	7176800	7181000	E5
1	7215000	7215400	E5
1	7220600	7221200	E5
1	7233600	7234000	E5
1	7238800	7239600	E5
1	7244600	7245400	E5
1	7289800	7290200	E5
1	7314200	7314600	E5
1	7316600	7317200	E5
1	7319600	7320400	E5
1	7324600	7329600	E5
1	7337800	7339200	E5
1	7346200	7347000	E5
1	7366800	7367800	E5
1	7374000	7374800	E5
1	7375400	7375800	E5
1	7377800	7378000	E5
1	7381600	7382400	E5
1	7387000	7387800	E5
1	7390000	7390600	E5
1	7390800	7391000	E5
1	7398800	7400600	E5
1	7447200	7447600	E5
1	7453600	7453800	E5
1	7454000	7454200	E5
1	7469400	7469600	E5
1	7485200	7489000	E5
1	7494800	7495200	E5
1	7495600	7496600	E5
1	7509600	7510400	E5
1	7511000	7512600	E5
1	7530000	7531000	E5
1	7570800	7571200	E5
1	7609200	7609600	E5
1	7648200	7648400	E5
1	7651400	7652200	E5
1	7653800	7654200	E5
1	7660600	7662600	E5
1	7691600	7691800	E5
1	7692000	7692200	E5
1	7696600	7698400	E5
1	7704400	7706200	E5
1	7737000	7737400	E5
1	7737600	7737800	E5
1	7738000	7738200	E5
1	7790400	7791200	E5
1	7791600	7791800	E5
1	7828000	7828400	E5
1	7829200	7829600	E5
1	7830000	7830200	E5
1	7835800	7838200	E5
1	7874200	7876400	E5
1	7878400	7879200	E5
1	7879600	7880600	E5
1	7880800	7881000	E5
1	7886800	7887600	E5
1	7888200	7889400	E5
1	7894200	7894600	E5
1	7895000	7896200	E5
1	7896600	7897600	E5
1	7903800	7905200	E5
1	7905800	7906600	E5
1	7912200	7914800	E5
1	7921200	7921400	E5
1	7921800	7922200	E5
1	7926200	7926600	E5
1	7927400	7928000	E5
1	7932400	7933000	E5
1	7950000	7953000	E5
1	7955000	7958400	E5
1	7966000	7968000	E5
1	7976600	7978600	E5
1	7994400	7995000	E5
1	7997200	7998200	E5
1	8006800	8007000	E5
1	8027400	8027600	E5
1	8027800	8028600	E5
1	8067800	8069600	E5
1	8073800	8074800	E5
1	8076400	8077200	E5
1	8079000	8081000	E5
1	8089200	8089600	E5
1	8090800	8091000	E5
1	8098600	8099600	E5
1	8101000	8102800	E5
1	8103000	8103200	E5
1	8108400	8108600	E5
1	8109400	8109600	E5
1	8117400	8120600	E5
1	8124800	8125000	E5
1	8150200	8150800	E5
1	8156600	8159400	E5
1	8180600	8181000	E5
1	8263000	8264400	E5
1	8270200	8270600	E5
1	8309000	8310600	E5
1	8324400	8325000	E5
1	8334400	8335200	E5
1	8336400	8339000	E5
1	8385200	8387000	E5
1	8422600	8423400	E5
1	8427400	8427600	E5
1	8432200	8432800	E5
1	8433200	8433400	E5
1	8433800	8435800	E5
1	8508800	8509000	E5
1	8525000	8527000	E5
1	8536200	8537200	E5
1	8545600	8545800	E5
1	8549400	8549800	E5
1	8551800	8552000	E5
1	8553000	8554200	E5
1	8556800	8558800	E5
1	8560200	8560800	E5
1	8563200	8563600	E5
1	8634800	8635400	E5
1	8638400	8638800	E5
1	8643400	8644000	E5
1	8664000	8664200	E5
1	8684800	8685600	E5
1	8693200	8695000	E5
1	8725600	8726000	E5
1	8755400	8756600	E5
1	8769600	8769800	E5
1	8771400	8772200	E5
1	8775800	8778400	E5
1	8784000	8784400	E5
1	8785600	8786400	E5
1	8798400	8798800	E5
1	8799400	8799800	E5
1	8806400	8806800	E5
1	8808200	8809000	E5
1	8812600	8813400	E5
1	8813800	8815200	E5
1	8821000	8821200	E5
1	8822600	8823400	E5
1	8827000	8827800	E5
1	8828200	8829200	E5
1	8836600	8839400	E5
1	8853600	8854400	E5
1	8860600	8862200	E5
1	8864200	8865400	E5
1	8866000	8866400	E5
1	8866800	8867200	E5
1	8897400	8897800	E5
1	8905600	8909000	E5
1	8910600	8912400	E5
1	8933800	8935400	E5
1	8955200	8955600	E5
1	8976400	8978600	E5
1	8981200	8983000	E5
1	9002000	9004600	E5
1	9024000	9024200	E5
1	9026400	9027000	E5
1	9066200	9066600	E5
1	9075400	9076600	E5
1	9089200	9090000	E5
1	9091400	9092000	E5
1	9092200	9092400	E5
1	9095400	9095800	E5
1	9172800	9173200	E5
1	9175600	9175800	E5
1	9185200	9186400	E5
1	9187200	9187400	E5
1	9205800	9207800	E5
1	9218000	9218400	E5
1	9241400	9245400	E5
1	9298400	9298800	E5
1	9300600	9303600	E5
1	9315000	9316600	E5
1	9329600	9330600	E5
1	9376800	9377200	E5
1	9379800	9380000	E5
1	9380200	9381000	E5
1	9403400	9404000	E5
1	9405000	9405200	E5
1	9407000	9408800	E5
1	9410400	9411000	E5
1	9425600	9426600	E5
1	9446400	9446600	E5
1	9449200	9450400	E5
1	9450800	9451600	E5
1	9455000	9456200	E5
1	9456600	9457000	E5
1	9481600	9484800	E5
1	9492200	9494400	E5
1	9497600	9499400	E5
1	9512800	9513000	E5
1	9515400	9517200	E5
1	9528800	9529000	E5
1	9534000	9534600	E5
1	9566000	9566600	E5
1	9567400	9567800	E5
1	9614400	9614800	E5
1	9616400	9616600	E5
1	9638600	9638800	E5
1	9639800	9640600	E5
1	9647400	9649200	E5
1	9662000	9662200	E5
1	9668600	9676400	E5
1	9720600	9721000	E5
1	9721400	9721800	E5
1	9723000	9724600	E5
1	9731000	9732400	E5
1	9740800	9742600	E5
1	9747000	9748600	E5
1	9752800	9753200	E5
1	9774800	9775600	E5
1	9782600	9783200	E5
1	9832000	9832600	E5
1	9846800	9847800	E5
1	9849800	9850400	E5
1	9868600	9872200	E5
1	9875200	9876000	E5
1	9884600	9885000	E5
1	9886600	9887600	E5
1	9933600	9935000	E5
1	9943600	9944000	E5
1	9955000	9955200	E5
1	9956000	9957000	E5
1	9963600	9966800	E5
1	9999400	10000600	E5
1	10012800	10014000	E5
1	10031800	10032400	E5
1	10037000	10037400	E5
1	10044200	10044400	E5
1	10051200	10053000	E5
1	10149600	10150000	E5
1	10151200	10151800	E5
1	10245000	10245400	E5
1	10257800	10258400	E5
1	10260200	10261000	E5
1	10264200	10266800	E5
1	10289600	10294400	E5
1	10300200	10301800	E5
1	10309800	10311000	E5
1	10311400	10311800	E5
1	10372400	10373600	E5
1	10375800	10382000	E5
1	10424600	10424800	E5
1	10447800	10448200	E5
1	10472000	10473200	E5
1	10475000	10475800	E5
1	10478000	10479800	E5
1	10494600	10495000	E5
1	10497800	10498200	E5
1	10499200	10499600	E5
1	10500000	10500200	E5
1	10500400	10500600	E5
1	10500800	10501400	E5
1	10503200	10503400	E5
1	10504400	10504600	E5
1	10508800	10509000	E5
1	10538800	10539200	E5
1	10596400	10597200	E5
1	10626400	10627600	E5
1	10639000	10641400	E5
1	10685600	10686800	E5
1	10687600	10688800	E5
1	10715800	10719600	E5
1	10722200	10724200	E5
1	10831200	10832000	E5
1	10835400	10835600	E5
1	10840200	10841200	E5
1	10857800	10860200	E5
1	10860800	10861800	E5
1	10862000	10862600	E5
1	10865000	10865200	E5
1	10898200	10898600	E5
1	10901600	10902000	E5
1	10905400	10906000	E5
1	10937600	10938000	E5
1	10939200	10940000	E5
1	10940400	10941000	E5
1	10945000	10948200	E5
1	10992600	10993000	E5
1	11114400	11116000	E5
1	11134800	11135200	E5
1	11142400	11143000	E5
1	11158800	11159000	E5
1	11214200	11216000	E5
1	11217400	11217800	E5
1	11221600	11221800	E5
1	11222000	11222800	E5
1	11250000	11250200	E5
1	11250400	11251000	E5
1	11254000	11254400	E5
1	11288200	11293800	E5
1	11361000	11361200	E5
1	11394800	11395000	E5
1	11410800	11412400	E5
1	11422600	11423600	E5
1	11433600	11434000	E5
1	11440000	11440400	E5
1	11454200	11454400	E5
1	11454600	11455200	E5
1	11457200	11457600	E5
1	11458600	11459000	E5
1	11461600	11462400	E5
1	11528600	11530800	E5
1	11531200	11531800	E5
1	11534200	11534800	E5
1	11558400	11559600	E5
1	11560000	11560800	E5
1	11568400	11569000	E5
1	11575400	11576400	E5
1	11577200	11578200	E5
1	11609800	11610200	E5
1	11612200	11613600	E5
1	11614600	11617200	E5
1	11678600	11679000	E5
1	11684800	11685800	E5
1	11688600	11688800	E5
1	11690400	11690800	E5
1	11691200	11691400	E5
1	11695600	11696000	E5
1	11715400	11715800	E5
1	11738200	11740200	E5
1	11749600	11750000	E5
1	11798200	11801000	E5
1	11821000	11821600	E5
1	11827600	11829600	E5
1	11874400	11874800	E5
1	11875200	11875600	E5
1	11875800	11876000	E5
1	11928800	11930600	E5
1	11931200	11932800	E5
1	11967400	11967800	E5
1	11968400	11968600	E5
1	11970600	11971000	E5
1	12005000	12005400	E5
1	12011000	12011200	E5
1	12011400	12012600	E5
1	12023400	12023600	E5
1	12023800	12025200	E5
1	12049400	12049600	E5
1	12050000	12050400	E5
1	12051200	12052400	E5
1	12052800	12053600	E5
1	12076200	12076400	E5
1	12095800	12096200	E5
1	12123000	12123200	E5
1	12146600	12146800	E5
1	12156800	12157200	E5
1	12170600	12172000	E5
1	12177800	12179400	E5
1	12180800	12182400	E5
1	12189000	12191000	E5
1	12238000	12239200	E5
1	12269400	12269600	E5
1	12349200	12349600	E5
1	12355000	12355400	E5
1	12357000	12358800	E5
1	12369200	12370800	E5
1	12371200	12371600	E5
1	12451400	12454600	E5
1	12462400	12462800	E5
1	12485400	12487400	E5
1	12488200	12488800	E5
1	12492000	12492600	E5
1	12550600	12553000	E5
1	12582200	12583200	E5
1	12687200	12687800	E5
1	12736400	12738000	E5
1	12752400	12753000	E5
1	12840400	12840800	E5
1	12842200	12842600	E5
1	12845200	12845400	E5
1	12852000	12853600	E5
1	12867200	12869600	E5
1	12896200	12897200	E5
1	12959200	12960000	E5
1	12980000	12984600	E5
1	13030200	13030400	E5
1	13078600	13080200	E5
1	13116200	13117000	E5
1	13122400	13122800	E5
1	13123200	13125200	E5
1	13205800	13206000	E5
1	13226200	13227400	E5
1	13835800	13836600	E5
1	13898000	13900800	E5
1	14026800	14027400	E5
1	14158400	14162000	E5
1	15603800	15604600	E5
1	15650200	15652400	E5
1	15928200	15928400	E5
1	15977000	15977200	E5
1	16126400	16126600	E5
1	16126800	16127200	E5
1	16127400	16127600	E5
1	16134400	16137600	E5
1	16265200	16265800	E5
1	16266800	16269400	E5
1	16397800	16398200	E5
1	16485800	16486600	E5
1	16487000	16487800	E5
1	16621800	16622400	E5
1	16648000	16649000	E5
1	16764600	16767400	E5
1	16780800	16781000	E5
1	16781200	16781400	E5
1	16834400	16838400	E5
1	16848600	16849000	E5
1	16849600	16850000	E5
1	16850800	16851200	E5
1	16895200	16895600	E5
1	16896800	16897200	E5
1	16907200	16907600	E5
1	16911800	16912800	E5
1	16924800	16925200	E5
1	16982600	16983000	E5
1	17074600	17076200	E5
1	17090800	17091400	E5
1	17100800	17101000	E5
1	17126800	17127200	E5
1	17164800	17165200	E5
1	17191400	17193800	E5
1	17199600	17199800	E5
1	17200000	17200200	E5
1	17275600	17276000	E5
1	17282400	17284600	E5
1	17285000	17285600	E5
1	17292600	17292800	E5
1	17295400	17296600	E5
1	17320800	17321400	E5
1	17373800	17376000	E5
1	17394800	17396000	E5
1	17568400	17569600	E5
1	17612600	17613000	E5
1	17769600	17770600	E5
1	17772200	17773400	E5
1	17825600	17826000	E5
1	17847000	17849000	E5
1	17854400	17855600	E5
1	17885600	17886000	E5
1	17907000	17907400	E5
1	17907800	17909000	E5
1	17981200	17981600	E5
1	17986200	17986600	E5
1	18059200	18059600	E5
1	18064400	18065400	E5
1	18098200	18102200	E5
1	18112600	18113800	E5
1	18138200	18139000	E5
1	18184200	18184600	E5
1	18217800	18218600	E5
1	18266800	18267600	E5
1	18285000	18285600	E5
1	18321200	18322400	E5
1	18356200	18356600	E5
1	18379000	18379600	E5
1	18402000	18403200	E5
1	18420000	18420400	E5
1	18429000	18430400	E5
1	18453000	18453800	E5
1	18456000	18456400	E5
1	18495400	18497200	E5
1	18500400	18501200	E5
1	18505600	18506000	E5
1	18517600	18520400	E5
1	18544000	18544200	E5
1	18548600	18549800	E5
1	18627600	18628400	E5
1	18637800	18638200	E5
1	18639000	18639400	E5
1	18662200	18662400	E5
1	18677800	18678000	E5
1	18687000	18688200	E5
1	18692200	18693000	E5
1	18693800	18697400	E5
1	18697800	18698200	E5
1	18737200	18739400	E5
1	18756400	18758400	E5
1	18774400	18774600	E5
1	18807800	18812200	E5
1	18872600	18873200	E5
1	18927000	18928200	E5
1	18985600	18985800	E5
1	18986400	18987000	E5
1	19051600	19052800	E5
1	19098000	19098800	E5
1	19117200	19117600	E5
1	19121800	19122400	E5
1	19127600	19128400	E5
1	19139600	19140400	E5
1	19141400	19142200	E5
1	19153800	19156400	E5
1	19158600	19159600	E5
1	19159800	19160000	E5
1	19166000	19166400	E5
1	19170400	19170800	E5
1	19174200	19176000	E5
1	19186000	19186800	E5
1	19191400	19191800	E5
1	19199600	19202200	E5
1	19214600	19216200	E5
1	19216800	19217200	E5
1	19217400	19217600	E5
1	19220800	19224200	E5
1	19224800	19225600	E5
1	19240000	19240400	E5
1	19241400	19241800	E5
1	19296400	19296600	E5
1	19305600	19306600	E5
1	19323000	19323400	E5
1	19441400	19441600	E5
1	19442800	19443400	E5
1	19453000	19453400	E5
1	19454000	19454600	E5
1	19454800	19456600	E5
1	19467800	19468800	E5
1	19469200	19469600	E5
1	19470000	19471200	E5
1	19471400	19471600	E5
1	19474400	19476200	E5
1	19499200	19499600	E5
1	19499800	19500000	E5
1	19506400	19506800	E5
1	19515400	19515600	E5
1	19516200	19517000	E5
1	19517400	19518000	E5
1	19580200	19580600	E5
1	19638000	19638400	E5
1	19641000	19642200	E5
1	19645200	19646800	E5
1	19662200	19662800	E5
1	19696800	19697200	E5
1	19706200	19707000	E5
1	19740400	19740600	E5
1	19775800	19776200	E5
1	19792400	19792800	E5
1	19821000	19822200	E5
1	19844600	19848400	E5
1	19854400	19855000	E5
1	19873400	19873800	E5
1	19879800	19880200	E5
1	19881400	19882200	E5
1	19882400	19882600	E5
1	19883800	19884200	E5
1	19891200	19892000	E5
1	19892800	19893400	E5
1	19913200	19913800	E5
1	19915600	19915800	E5
1	19916200	19916400	E5
1	19926600	19927000	E5
1	19935200	19941000	E5
1	19946600	19948200	E5
1	19948800	19952200	E5
1	19971200	19973400	E5
1	19981600	19982200	E5
1	19987400	19989200	E5
1	19990600	19991800	E5
1	20063000	20063400	E5
1	20065000	20066200	E5
1	20101400	20104200	E5
1	20113200	20113600	E5
1	20115400	20116000	E5
1	20119800	20121000	E5
1	20125400	20126200	E5
1	20132400	20133600	E5
1	20135200	20137200	E5
1	20154800	20155200	E5
1	20169400	20170000	E5
1	20191600	20191800	E5
1	20195400	20196600	E5
1	20204000	20204400	E5
1	20213200	20214600	E5
1	20217200	20217800	E5
1	20259800	20262200	E5
1	20275200	20275800	E5
1	20290400	20290800	E5
1	20292800	20293600	E5
1	20310200	20310600	E5
1	20356400	20357600	E5
1	20390800	20391400	E5
1	20401000	20401600	E5
1	20401800	20402000	E5
1	20414200	20415000	E5
1	20430800	20431800	E5
1	20432200	20432600	E5
1	20441200	20441800	E5
1	20577200	20577800	E5
1	20578000	20578200	E5
1	20586400	20587400	E5
1	20617400	20618200	E5
1	20618600	20619400	E5
1	20619600	20619800	E5
1	20632800	20633200	E5
1	20647200	20649000	E5
1	20666400	20666600	E5
1	20666800	20667200	E5
1	20667600	20668000	E5
1	20704800	20707000	E5
1	20718400	20718600	E5
1	20725400	20726000	E5
1	20727000	20727400	E5
1	20802200	20803600	E5
1	20804200	20804600	E5
1	20807600	20808000	E5
1	20864000	20864400	E5
1	20867400	20867800	E5
1	20876400	20876600	E5
1	20878800	20879400	E5
1	20906000	20906400	E5
1	20912400	20913800	E5
1	20946400	20946800	E5
1	20947200	20947800	E5
1	20963200	20963800	E5
1	20966000	20966200	E5
1	20966400	20971800	E5
1	21006800	21007800	E5
1	21031000	21031200	E5
1	21031400	21032200	E5
1	21043400	21045000	E5
1	21051800	21052400	E5
1	21056400	21056800	E5
1	21078600	21079400	E5
1	21086200	21086800	E5
1	21090000	21091000	E5
1	21149600	21150200	E5
1	21167200	21168400	E5
1	21169200	21172600	E5
1	21173400	21174200	E5
1	21175200	21175800	E5
1	21213600	21214400	E5
1	21238400	21239200	E5
1	21239600	21240600	E5
1	21336800	21337200	E5
1	21355600	21356400	E5
1	21356800	21357200	E5
1	21362000	21364600	E5
1	21377800	21378000	E5
1	21378200	21379600	E5
1	21394800	21395200	E5
1	21429400	21430000	E5
1	21430400	21431000	E5
1	21441200	21443000	E5
1	21505200	21505600	E5
1	21513000	21513400	E5
1	21513600	21513800	E5
1	21515200	21515600	E5
1	21525600	21526200	E5
1	21537400	21537800	E5
1	21538600	21539000	E5
1	21539400	21539600	E5
1	21547800	21548200	E5
1	21550200	21550600	E5
1	21551000	21551600	E5
1	21552000	21552600	E5
1	21613000	21614000	E5
1	21623800	21626200	E5
1	21676600	21677000	E5
1	21707400	21708000	E5
1	21714800	21715200	E5
1	21716800	21717200	E5
1	21742800	21743200	E5
1	21743400	21743600	E5
1	21746400	21748600	E5
1	21761200	21764200	E5
1	21765000	21766000	E5
1	21770000	21770800	E5
1	21771000	21771200	E5
1	21780200	21780800	E5
1	21781400	21783400	E5
1	21783800	21784600	E5
1	21791800	21792400	E5
1	21792800	21795800	E5
1	21796200	21797800	E5
1	21806200	21806600	E5
1	21806800	21807000	E5
1	21807200	21807400	E5
1	21817200	21819600	E5
1	21820000	21820800	E5
1	21828400	21828600	E5
1	21829200	21831600	E5
1	21832800	21834200	E5
1	21842400	21843400	E5
1	21843600	21843800	E5
1	21887800	21888800	E5
1	21905000	21905200	E5
1	21905800	21906000	E5
1	21922800	21923200	E5
1	21938600	21938800	E5
1	21939000	21941400	E5
1	21984000	21984800	E5
1	22011400	22013200	E5
1	22020600	22021400	E5
1	22021800	22022400	E5
1	22034400	22040000	E5
1	22051200	22051400	E5
1	22053200	22057200	E5
1	22071000	22071200	E5
1	22074400	22074600	E5
1	22093200	22093600	E5
1	22095400	22096400	E5
1	22176600	22180800	E5
1	22198400	22201000	E5
1	22212200	22212400	E5
1	22264000	22264600	E5
1	22266200	22266400	E5
1	22308200	22308400	E5
1	22354400	22356600	E5
1	22368600	22369000	E5
1	22397600	22398000	E5
1	22410000	22410200	E5
1	22410400	22410800	E5
1	22428000	22428200	E5
1	22444600	22445800	E5
1	22508200	22512200	E5
1	22537800	22538400	E5
1	22539200	22540800	E5
1	22586000	22588000	E5
1	22588400	22588800	E5
1	22589200	22589800	E5
1	22593800	22595000	E5
1	22603200	22603600	E5
1	22628200	22630400	E5
1	22637800	22638200	E5
1	22641600	22642000	E5
1	22645600	22648000	E5
1	22649000	22649400	E5
1	22678200	22678800	E5
1	22700000	22701800	E5
1	22708400	22708800	E5
1	22709000	22709600	E5
1	22711000	22711400	E5
1	22718000	22718600	E5
1	22720200	22723000	E5
1	22754200	22756200	E5
1	22767600	22768800	E5
1	22770000	22770600	E5
1	22771200	22773200	E5
1	22782400	22782800	E5
1	22793000	22793400	E5
1	22797800	22799400	E5
1	22800200	22801000	E5
1	22812200	22813000	E5
1	22867000	22871400	E5
1	22881600	22882000	E5
1	22883000	22884200	E5
1	22923800	22924400	E5
1	22932000	22932600	E5
1	22975200	22975800	E5
1	22976200	22977400	E5
1	23016800	23018200	E5
1	23018600	23019200	E5
1	23026200	23026600	E5
1	23033400	23034400	E5
1	23083200	23083400	E5
1	23083600	23083800	E5
1	23084000	23084600	E5
1	23100400	23101000	E5
1	23171000	23171800	E5
1	23181200	23181600	E5
1	23203600	23204000	E5
1	23233200	23233800	E5
1	23253400	23254200	E5
1	23262600	23263000	E5
1	23329600	23330200	E5
1	23342800	23343000	E5
1	23343400	23343800	E5
1	23390600	23392800	E5
1	23415000	23415400	E5
1	23471400	23471600	E5
1	23501800	23502000	E5
1	23536600	23536800	E5
1	23555600	23559400	E5
1	23618000	23618200	E5
1	23627200	23627400	E5
1	23627600	23628400	E5
1	23629000	23630000	E5
1	23636000	23637400	E5
1	23651000	23651800	E5
1	23652400	23655800	E5
1	23657200	23657400	E5
1	23667400	23667800	E5
1	23685200	23687800	E5
1	23689200	23690600	E5
1	23698600	23699000	E5
1	23701000	23706000	E5
1	23712000	23713600	E5
1	23714400	23715200	E5
1	23715600	23716000	E5
1	23730200	23730600	E5
1	23757800	23758800	E5
1	23770200	23771000	E5
1	23778600	23779400	E5
1	23789600	23790000	E5
1	23790400	23790600	E5
1	23791400	23791800	E5
1	23803400	23804000	E5
1	23805600	23806400	E5
1	23806800	23807000	E5
1	23825200	23825600	E5
1	23833600	23834000	E5
1	23834400	23835400	E5
1	23852400	23854400	E5
1	23854600	23854800	E5
1	23890400	23892200	E5
1	23911400	23914800	E5
1	23937000	23937400	E5
1	23943200	23943800	E5
1	23945200	23945600	E5
1	23973400	23974200	E5
1	23976200	23976400	E5
1	23977400	23977600	E5
1	23999800	24000200	E5
1	24022000	24022600	E5
1	24023000	24023600	E5
1	24046200	24048600	E5
1	24052200	24052400	E5
1	24053600	24056400	E5
1	24088600	24089000	E5
1	24127600	24128400	E5
1	24128600	24128800	E5
1	24137400	24139600	E5
1	24154400	24154600	E5
1	24229000	24229400	E5
1	24245200	24245600	E5
1	24248400	24249200	E5
1	24251800	24252200	E5
1	24253000	24253400	E5
1	24292600	24295000	E5
1	24296800	24298000	E5
1	24349800	24350200	E5
1	24359600	24361000	E5
1	24361200	24361800	E5
1	24439800	24440200	E5
1	24485200	24486400	E5
1	24486800	24487200	E5
1	24489800	24490000	E5
1	24490200	24492800	E5
1	24493200	24493600	E5
1	24539000	24542600	E5
1	24552000	24553400	E5
1	24553800	24555400	E5
1	24555800	24556200	E5
1	24557200	24557800	E5
1	24602400	24602800	E5
1	24603800	24604800	E5
1	24631400	24634800	E5
1	24637200	24639200	E5
1	24647200	24648800	E5
1	24655600	24656000	E5
1	24656400	24656600	E5
1	24657000	24657200	E5
1	24685800	24686600	E5
1	24695200	24698400	E5
1	24709400	24709600	E5
1	24737600	24738200	E5
1	24739400	24739800	E5
1	24748200	24749800	E5
1	24770400	24771400	E5
1	24773800	24775000	E5
1	24775400	24775800	E5
1	24806600	24807200	E5
1	24810800	24812600	E5
1	24839000	24841000	E5
1	24861600	24862000	E5
1	24863600	24863800	E5
1	24893600	24894000	E5
1	24902000	24905000	E5
1	24961200	24962000	E5
1	25036600	25039200	E5
1	25047800	25049200	E5
1	25152200	25152400	E5
1	25154000	25156200	E5
1	25199000	25199400	E5
1	25200000	25200800	E5
1	25209000	25209200	E5
1	25230200	25232600	E5
1	25236600	25237400	E5
1	25262200	25264400	E5
1	25272200	25272800	E5
1	25273200	25273600	E5
1	25308200	25309200	E5
1	25320000	25320200	E5
1	25321200	25324600	E5
1	25365400	25365800	E5
1	25376000	25376400	E5
1	25393200	25395000	E5
1	25441400	25441800	E5
1	25442000	25442600	E5
1	25453600	25455800	E5
1	25468000	25470000	E5
1	25473600	25475000	E5
1	25477800	25478800	E5
1	25479400	25479600	E5
1	25484400	25484800	E5
1	25493200	25493400	E5
1	25500400	25500600	E5
1	25510400	25511600	E5
1	25513000	25513200	E5
1	25513400	25514400	E5
1	25538600	25539000	E5
1	25613600	25614800	E5
1	25649000	25652800	E5
1	25658000	25659800	E5
1	25693600	25696200	E5
1	25708400	25710800	E5
1	25712200	25714800	E5
1	25725200	25727400	E5
1	25734000	25734600	E5
1	25735600	25735800	E5
1	25736000	25736200	E5
1	25736800	25737000	E5
1	25737400	25737800	E5
1	25752800	25758200	E5
1	25777600	25777800	E5
1	25782200	25784400	E5
1	25788600	25792000	E5
1	25829000	25829800	E5
1	25880200	25882600	E5
1	25886400	25886800	E5
1	25918000	25918200	E5
1	25918400	25918600	E5
1	25943800	25944200	E5
1	25946800	25947400	E5
1	25958800	25960200	E5
1	25967000	25968200	E5
1	26019600	26020000	E5
1	26036800	26038000	E5
1	26039400	26041000	E5
1	26041200	26041400	E5
1	26042200	26042600	E5
1	26050000	26051000	E5
1	26051400	26051600	E5
1	26057400	26057800	E5
1	26070000	26070400	E5
1	26072000	26072400	E5
1	26080800	26081000	E5
1	26081400	26081800	E5
1	26089400	26090600	E5
1	26128200	26128400	E5
1	26142000	26143400	E5
1	26148000	26148200	E5
1	26148600	26149000	E5
1	26149800	26150200	E5
1	26189800	26191800	E5
1	26232200	26233200	E5
1	26234800	26236600	E5
1	26239600	26240600	E5
1	26293200	26295600	E5
1	26296400	26300400	E5
1	26316200	26317800	E5
1	26318400	26320200	E5
1	26322600	26324600	E5
1	26326000	26327800	E5
1	26330200	26332400	E5
1	26341200	26341600	E5
1	26342000	26342200	E5
1	26348200	26349000	E5
1	26363400	26363600	E5
1	26363800	26364000	E5
1	26389800	26390200	E5
1	26400800	26403200	E5
1	26403600	26403800	E5
1	26422000	26422200	E5
1	26429600	26429800	E5
1	26431800	26432400	E5
1	26470800	26474800	E5
1	26488200	26488600	E5
1	26504400	26504800	E5
1	26512200	26515000	E5
1	26534000	26535600	E5
1	26536000	26536600	E5
1	26539800	26540000	E5
1	26562000	26565000	E5
1	26565400	26565800	E5
1	26584200	26587400	E5
1	26591200	26591400	E5
1	26616600	26616800	E5
1	26618400	26621600	E5
1	26626600	26626800	E5
1	26654800	26657800	E5
1	26668400	26668800	E5
1	26673800	26675800	E5
1	26687400	26691200	E5
1	26694600	26696400	E5
1	26700600	26701000	E5
1	26703200	26703800	E5
1	26704000	26704200	E5
1	26705600	26705800	E5
1	26733800	26734200	E5
1	26744600	26746600	E5
1	26784200	26785200	E5
1	26795000	26796000	E5
1	26796600	26798800	E5
1	26807000	26807400	E5
1	26809200	26809400	E5
1	26809600	26809800	E5
1	26814600	26816200	E5
1	26819000	26821400	E5
1	26822800	26823200	E5
1	26832800	26833200	E5
1	26910000	26910200	E5
1	26910400	26911200	E5
1	26912000	26913000	E5
1	26920800	26921400	E5
1	26936200	26937400	E5
1	26971400	26974200	E5
1	26976200	26976400	E5
1	26985000	26986400	E5
1	27024400	27024800	E5
1	27027000	27027400	E5
1	27029000	27029400	E5
1	27054400	27056200	E5
1	27056800	27057000	E5
1	27079600	27081400	E5
1	27098200	27098600	E5
1	27100000	27100400	E5
1	27108800	27109600	E5
1	27115000	27117200	E5
1	27148600	27150800	E5
1	27157800	27158000	E5
1	27164000	27168400	E5
1	27180000	27180400	E5
1	27190200	27190600	E5
1	27238400	27239000	E5
1	27242000	27244800	E5
1	27258600	27260200	E5
1	27264600	27265600	E5
1	27273200	27276400	E5
1	27285800	27286200	E5
1	27303400	27304800	E5
1	27308600	27313200	E5
1	27338600	27340000	E5
1	27348600	27349400	E5
1	27366000	27367600	E5
1	27368200	27369400	E5
1	27372200	27374200	E5
1	27376000	27377200	E5
1	27383400	27385400	E5
1	27393200	27393600	E5
1	27394800	27396400	E5
1	27432400	27432600	E5
1	27432800	27434000	E5
1	27438000	27440800	E5
1	27442400	27443200	E5
1	27443600	27444000	E5
1	27464200	27466200	E5
1	27473800	27475800	E5
1	27483400	27483600	E5
1	27484400	27488800	E5
1	27493800	27494600	E5
1	27503600	27504000	E5
1	27522600	27523600	E5
1	27524200	27526600	E5
1	27539800	27540400	E5
1	27575200	27575400	E5
1	27590400	27591200	E5
1	27611400	27611600	E5
1	27629200	27630000	E5
1	27630800	27634200	E5
1	27639200	27640400	E5
1	27644600	27646800	E5
1	27648200	27648400	E5
1	27690000	27690400	E5
1	27691600	27691800	E5
1	27712000	27713600	E5
1	27729600	27730000	E5
1	27738400	27739400	E5
1	27744800	27745800	E5
1	27784800	27785000	E5
1	27785200	27785600	E5
1	27786800	27788200	E5
1	27791800	27792000	E5
1	27794600	27795000	E5
1	27835000	27836600	E5
1	27837000	27837200	E5
1	27846800	27848600	E5
1	27849400	27850200	E5
1	27863600	27865600	E5
1	27891400	27891800	E5
1	27922200	27923000	E5
1	27927800	27928400	E5
1	27943600	27944200	E5
1	27944600	27947200	E5
1	27954200	27954800	E5
1	27957600	27958400	E5
1	27959200	27959400	E5
1	27959600	27962400	E5
1	27975200	27975800	E5
1	27976400	27977400	E5
1	27977800	27978200	E5
1	27979000	27980400	E5
1	27982600	27985200	E5
1	27991200	27993600	E5
1	28078800	28079000	E5
1	28079600	28080200	E5
1	28101200	28102600	E5
1	28115200	28115600	E5
1	28116000	28117400	E5
1	28135200	28136600	E5
1	28138200	28138800	E5
1	28142200	28142400	E5
1	28144200	28145000	E5
1	28146200	28147200	E5
1	28147800	28150400	E5
1	28163600	28165400	E5
1	28171400	28172000	E5
1	28172400	28173800	E5
1	28185600	28186600	E5
1	28187000	28188400	E5
1	28199600	28200000	E5
1	28201800	28202000	E5
1	28212200	28213400	E5
1	28215200	28216400	E5
1	28216800	28217000	E5
1	28217200	28217400	E5
1	28217800	28218200	E5
1	28220200	28221000	E5
1	28228400	28229600	E5
1	28230200	28233000	E5
1	28234400	28235600	E5
1	28236400	28237200	E5
1	28261000	28262600	E5
1	28265600	28267000	E5
1	28273200	28273600	E5
1	28276000	28276400	E5
1	28281600	28282800	E5
1	28299400	28300200	E5
1	28313600	28316000	E5
1	28336400	28336600	E5
1	28338200	28340000	E5
1	28366200	28368000	E5
1	28416800	28417200	E5
1	28441600	28442200	E5
1	28458800	28460800	E5
1	28463000	28464000	E5
1	28477200	28478200	E5
1	28483800	28486000	E5
1	28516600	28518200	E5
1	28527800	28528200	E5
1	28535000	28535200	E5
1	28538000	28538200	E5
1	28538400	28541200	E5
1	28544000	28544200	E5
1	28546600	28549400	E5
1	28550000	28551800	E5
1	28553600	28554800	E5
1	28574400	28575600	E5
1	28577000	28581200	E5
1	28586000	28587800	E5
1	28612800	28613400	E5
1	28634400	28635000	E5
1	28635800	28636600	E5
1	28642600	28644400	E5
1	28645400	28646600	E5
1	28651400	28651800	E5
1	28658000	28659000	E5
1	28681800	28682000	E5
1	28685000	28685200	E5
1	28685400	28687000	E5
1	28696000	28696200	E5
1	28696400	28696600	E5
1	28696800	28698400	E5
1	28715200	28718200	E5
1	28734400	28734800	E5
1	28736200	28737200	E5
1	28737400	28739200	E5
1	28741200	28741600	E5
1	28742000	28742400	E5
1	28746800	28748400	E5
1	28765000	28765600	E5
1	28766200	28767600	E5
1	28769200	28769400	E5
1	28770600	28771200	E5
1	28772400	28774800	E5
1	28777000	28783200	E5
1	28821800	28823200	E5
1	28831000	28832000	E5
1	28833600	28834400	E5
1	28854000	28854800	E5
1	28867400	28867800	E5
1	28872800	28873800	E5
1	28874000	28874200	E5
1	28882600	28883000	E5
1	28883400	28885000	E5
1	28889200	28891000	E5
1	28895000	28895200	E5
1	28923800	28924000	E5
1	28924600	28925200	E5
1	28926200	28926400	E5
1	28926800	28927200	E5
1	28933000	28935400	E5
1	28936600	28937000	E5
1	28951200	28953400	E5
1	28978600	28978800	E5
1	28999200	28999800	E5
1	29015800	29016200	E5
1	29016400	29016600	E5
1	29023600	29023800	E5
1	29039400	29039800	E5
1	29071600	29072200	E5
1	29074600	29075400	E5
1	29096000	29096600	E5
1	29098600	29098800	E5
1	29100000	29101400	E5
1	29121400	29122200	E5
1	29122400	29122600	E5
1	29123000	29123600	E5
1	29123800	29125000	E5
1	29137200	29138400	E5
1	29143600	29143800	E5
1	29178800	29180200	E5
1	29191600	29192400	E5
1	29194800	29195200	E5
1	29222400	29222800	E5
1	29223200	29223800	E5
1	29235400	29239400	E5
1	29260400	29261200	E5
1	29270400	29270800	E5
1	29302800	29303000	E5
1	29303800	29305200	E5
1	29342000	29342800	E5
1	29345800	29347600	E5
1	29349400	29350200	E5
1	29355000	29359000	E5
1	29364200	29366600	E5
1	29387800	29389000	E5
1	29418600	29419200	E5
1	29421800	29422000	E5
1	29422200	29423200	E5
1	29423800	29424200	E5
1	29430400	29430800	E5
1	29431600	29436400	E5
1	29452600	29453200	E5
1	29453600	29455400	E5
1	29455800	29456400	E5
1	29457400	29457800	E5
1	29462400	29464000	E5
1	29464400	29465000	E5
1	29486000	29487800	E5
1	29552000	29552800	E5
1	29567400	29567800	E5
1	29568200	29568400	E5
1	29568600	29569200	E5
1	29593400	29593800	E5
1	29598800	29599000	E5
1	29599400	29599800	E5
1	29625400	29625800	E5
1	29636400	29638600	E5
1	29642000	29643400	E5
1	29651800	29652200	E5
1	29652800	29653000	E5
1	29657200	29658600	E5
1	29660200	29663000	E5
1	29663400	29665400	E5
1	29716000	29716800	E5
1	29720200	29720400	E5
1	29730400	29730600	E5
1	29736000	29737600	E5
1	29747000	29747200	E5
1	29748800	29749200	E5
1	29780000	29780600	E5
1	29804000	29809600	E5
1	29817200	29818200	E5
1	29819000	29819600	E5
1	29842800	29845200	E5
1	29860800	29863600	E5
1	29906600	29906800	E5
1	29910600	29911800	E5
1	29923800	29924000	E5
1	29924400	29924800	E5
1	29949600	29950000	E5
1	29952200	29952800	E5
1	29975800	29977200	E5
1	29989800	29990800	E5
1	29996800	29997600	E5
1	30003800	30004200	E5
1	30006800	30007400	E5
1	30027400	30027800	E5
1	30040600	30041400	E5
1	30041600	30041800	E5
1	30045600	30046400	E5
1	30063200	30064200	E5
1	30073400	30073600	E5
1	30083800	30084400	E5
1	30085400	30088200	E5
1	30097200	30097600	E5
1	30099800	30100600	E5
1	30104000	30104600	E5
1	30108800	30111000	E5
1	30127600	30128200	E5
1	30156400	30157400	E5
1	30193200	30193600	E5
1	30194400	30194800	E5
1	30196400	30197000	E5
1	30217400	30218600	E5
1	30219000	30220400	E5
1	30241600	30243600	E5
1	30260400	30260800	E5
1	30277600	30278200	E5
1	30298200	30298600	E5
1	30300200	30300600	E5
1	30301000	30301600	E5
1	30302000	30304000	E5
1	30350400	30351000	E5
1	30358200	30358400	E5
1	30368000	30368200	E5
1	30370600	30372600	E5
1	30383600	30386200	E5
1	30403000	30404600	E5
1	30411000	30411200	E5
1	30411400	30412600	E5
2	73000	73400	E5
2	78000	78400	E5
2	79400	80000	E5
2	81200	81400	E5
2	81600	82400	E5
2	82800	83800	E5
2	94400	96400	E5
2	100600	102400	E5
2	106400	108600	E5
2	115000	115400	E5
2	116400	116800	E5
2	117800	118200	E5
2	126600	126800	E5
2	132800	134400	E5
2	148600	149400	E5
2	149800	150800	E5
2	158000	158200	E5
2	164000	165800	E5
2	174400	174800	E5
2	180400	180800	E5
2	199000	202400	E5
2	212000	212400	E5
2	213000	213200	E5
2	221000	221200	E5
2	255200	257400	E5
2	269000	270000	E5
2	270600	271000	E5
2	272400	273000	E5
2	278400	280000	E5
2	280200	280400	E5
2	281000	281600	E5
2	296200	298200	E5
2	308200	308400	E5
2	312600	312800	E5
2	313000	313200	E5
2	316600	317400	E5
2	332400	332600	E5
2	385200	385800	E5
2	386200	387200	E5
2	388400	388600	E5
2	389400	390200	E5
2	418200	418400	E5
2	426800	427200	E5
2	427600	428600	E5
2	451600	452200	E5
2	452800	453400	E5
2	454400	454800	E5
2	506000	506400	E5
2	508000	508600	E5
2	518200	518400	E5
2	528400	529400	E5
2	554400	554600	E5
2	554800	555400	E5
2	561000	563000	E5
2	584000	587200	E5
2	619000	619600	E5
2	621800	622400	E5
2	631000	631800	E5
2	648000	648400	E5
2	648600	649000	E5
2	650400	650600	E5
2	697400	697800	E5
2	758200	760800	E5
2	775600	776000	E5
2	796400	799400	E5
2	828600	832400	E5
2	839600	839800	E5
2	846800	847200	E5
2	861600	862000	E5
2	864000	864200	E5
2	864400	864600	E5
2	972800	977400	E5
2	1014000	1014200	E5
2	1034600	1035000	E5
2	1039400	1040000	E5
2	1046400	1047600	E5
2	1104000	1104200	E5
2	1121600	1122600	E5
2	1137400	1138400	E5
2	1138800	1140000	E5
2	1147800	1148200	E5
2	1148400	1148600	E5
2	1164600	1165000	E5
2	1181400	1182000	E5
2	1185600	1186200	E5
2	1188400	1188800	E5
2	1261800	1262400	E5
2	1262600	1262800	E5
2	1461600	1461800	E5
2	1479800	1480400	E5
2	1501800	1502600	E5
2	1525000	1526600	E5
2	1528400	1528800	E5
2	1531200	1532200	E5
2	1532600	1534400	E5
2	1574400	1575800	E5
2	1647000	1647200	E5
2	1678000	1678400	E5
2	1683000	1684400	E5
2	1720200	1720800	E5
2	1798800	1800400	E5
2	1822400	1824400	E5
2	1894400	1894800	E5
2	1899800	1900000	E5
2	1937400	1937800	E5
2	1967400	1968800	E5
2	2026200	2027400	E5
2	2034000	2034400	E5
[truncated: 4,982 more rows]

## Sheet: State 6 (G6)
chr	start	end	states
1	7000	7200	E6
1	30600	30800	E6
1	46000	46200	E6
1	46800	47200	E6
1	47600	49600	E6
1	56600	57000	E6
1	59000	59200	E6
1	67600	67800	E6
1	73400	73600	E6
1	89000	89200	E6
1	90200	90400	E6
1	91800	92200	E6
1	95800	96000	E6
1	97400	98000	E6
1	110800	111200	E6
1	116000	116200	E6
1	135600	136400	E6
1	137200	137400	E6
1	138400	138600	E6
1	142000	143600	E6
1	154000	156000	E6
1	156200	158600	E6
1	162000	162400	E6
1	185200	186200	E6
1	187200	187400	E6
1	199400	199600	E6
1	220200	220800	E6
1	222600	223000	E6
1	224200	224400	E6
1	227000	227200	E6
1	229200	230800	E6
1	231200	231400	E6
1	260000	260200	E6
1	260800	261400	E6
1	263000	263200	E6
1	268000	268200	E6
1	270400	272400	E6
1	274200	274600	E6
1	278800	279200	E6
1	283800	284200	E6
1	284600	284800	E6
1	293400	294200	E6
1	297600	297800	E6
1	298800	299000	E6
1	299600	300400	E6
1	305600	305800	E6
1	306400	306600	E6
1	312600	312800	E6
1	315400	316000	E6
1	322600	323200	E6
1	325800	326200	E6
1	333200	333400	E6
1	335400	335600	E6
1	336200	337800	E6
1	338400	338600	E6
1	343000	344400	E6
1	346800	347000	E6
1	348000	348200	E6
1	352800	353200	E6
1	373400	376000	E6
1	377000	377200	E6
1	388800	390800	E6
1	401600	402000	E6
1	403600	404600	E6
1	408600	409000	E6
1	410000	410400	E6
1	430200	430400	E6
1	441800	442000	E6
1	442600	442800	E6
1	450000	450400	E6
1	453600	454000	E6
1	455800	456000	E6
1	459000	459200	E6
1	460400	460800	E6
1	462000	462200	E6
1	462400	462800	E6
1	463000	463600	E6
1	470200	470800	E6
1	471400	471800	E6
1	473000	473200	E6
1	480800	481800	E6
1	482000	483200	E6
1	490200	490400	E6
1	493600	493800	E6
1	495400	495600	E6
1	513800	514400	E6
1	515200	515400	E6
1	518200	518400	E6
1	520600	520800	E6
1	537800	538000	E6
1	567000	567400	E6
1	580600	580800	E6
1	582600	582800	E6
1	592600	592800	E6
1	598200	598400	E6
1	601800	602800	E6
1	609400	609600	E6
1	621400	621600	E6
1	626800	627800	E6
1	630400	630800	E6
1	635200	636800	E6
1	638400	638600	E6
1	641600	642000	E6
1	648800	649200	E6
1	649800	651800	E6
1	657600	658400	E6
1	658600	659000	E6
1	659600	659800	E6
1	660600	660800	E6
1	662200	662400	E6
1	691800	692000	E6
1	704200	704600	E6
1	706200	706600	E6
1	726400	727200	E6
1	732800	734800	E6
1	735400	738000	E6
1	740400	740800	E6
1	744800	745000	E6
1	755400	756000	E6
1	756600	756800	E6
1	761400	762000	E6
1	783000	783200	E6
1	787000	787200	E6
1	794800	795200	E6
1	798000	798400	E6
1	807400	807600	E6
1	808400	808600	E6
1	822800	824800	E6
1	826400	827000	E6
1	830600	830800	E6
1	832000	832400	E6
1	836200	836400	E6
1	837600	837800	E6
1	842400	842600	E6
1	844000	844200	E6
1	845800	846000	E6
1	846800	848200	E6
1	852600	854000	E6
1	854800	855000	E6
1	863800	864000	E6
1	869600	871200	E6
1	873200	874000	E6
1	874200	874400	E6
1	875800	876000	E6
1	879000	880000	E6
1	887800	888000	E6
1	890800	891000	E6
1	891600	892400	E6
1	893400	893800	E6
1	896600	897600	E6
1	909200	909600	E6
1	911000	911200	E6
1	917000	917800	E6
1	937600	938200	E6
1	976400	976600	E6
1	977400	977800	E6
1	978800	979000	E6
1	981000	982200	E6
1	983400	983600	E6
1	991200	991600	E6
1	992400	992600	E6
1	993400	993600	E6
1	996000	996400	E6
1	1005000	1005400	E6
1	1010600	1011000	E6
1	1029000	1029200	E6
1	1041600	1043800	E6
1	1049800	1051400	E6
1	1051600	1051800	E6
1	1059600	1060200	E6
1	1061400	1062000	E6
1	1065600	1065800	E6
1	1069200	1070800	E6
1	1079400	1080600	E6
1	1086200	1086400	E6
1	1096800	1098000	E6
1	1105000	1105200	E6
1	1106600	1106800	E6
1	1108400	1108600	E6
1	1109400	1109600	E6
1	1109800	1110000	E6
1	1116200	1116400	E6
1	1120200	1120400	E6
1	1126000	1126200	E6
1	1140200	1141200	E6
1	1143000	1144000	E6
1	1146200	1146400	E6
1	1149000	1149200	E6
1	1152800	1154800	E6
1	1164600	1164800	E6
1	1186600	1187200	E6
1	1187600	1188600	E6
1	1198000	1198200	E6
1	1215400	1216200	E6
1	1261200	1261400	E6
1	1290800	1292000	E6
1	1307800	1308000	E6
1	1313600	1314000	E6
1	1314800	1315000	E6
1	1331000	1331200	E6
1	1333000	1333600	E6
1	1337600	1338000	E6
1	1340000	1340200	E6
1	1341400	1342600	E6
1	1348000	1348400	E6
1	1349000	1349200	E6
1	1355600	1355800	E6
1	1358400	1358800	E6
1	1361600	1361800	E6
1	1368200	1368600	E6
1	1372000	1373000	E6
1	1375000	1375800	E6
1	1390400	1391200	E6
1	1398800	1399000	E6
1	1401000	1401200	E6
1	1407000	1407400	E6
1	1408000	1408200	E6
1	1409400	1409600	E6
1	1410200	1412000	E6
1	1413000	1413400	E6
1	1416000	1416400	E6
1	1418000	1418400	E6
1	1420000	1421000	E6
1	1425600	1425800	E6
1	1435400	1436600	E6
1	1436800	1437400	E6
1	1440400	1441400	E6
1	1448200	1448400	E6
1	1454200	1454400	E6
1	1458200	1458600	E6
1	1463200	1465200	E6
1	1469600	1470600	E6
1	1475800	1476000	E6
1	1482800	1483800	E6
1	1484200	1485600	E6
1	1485800	1486400	E6
1	1501400	1501600	E6
1	1505800	1506000	E6
1	1507000	1507200	E6
1	1508000	1509400	E6
1	1512600	1512800	E6
1	1534000	1534400	E6
1	1547200	1547600	E6
1	1558000	1558400	E6
1	1563800	1564000	E6
1	1564600	1564800	E6
1	1576800	1577400	E6
1	1578200	1578600	E6
1	1579400	1579600	E6
1	1582000	1582200	E6
1	1583000	1583200	E6
1	1584000	1584400	E6
1	1585000	1585200	E6
1	1587400	1587800	E6
1	1590200	1590800	E6
1	1595200	1595600	E6
1	1625200	1625400	E6
1	1634800	1635800	E6
1	1645800	1647200	E6
1	1662200	1662400	E6
1	1670400	1670600	E6
1	1672000	1672800	E6
1	1679200	1679400	E6
1	1683800	1684000	E6
1	1700600	1701800	E6
1	1702400	1702600	E6
1	1715200	1715400	E6
1	1718600	1718800	E6
1	1721600	1721800	E6
1	1729600	1729800	E6
1	1732800	1733200	E6
1	1744600	1744800	E6
1	1748200	1750000	E6
1	1765800	1766200	E6
1	1768800	1769400	E6
1	1770200	1770400	E6
1	1773000	1773400	E6
1	1779400	1780000	E6
1	1790200	1790400	E6
1	1815000	1815600	E6
1	1820800	1821000	E6
1	1821200	1822200	E6
1	1829800	1830000	E6
1	1830800	1831800	E6
1	1835200	1835600	E6
1	1836800	1837000	E6
1	1854200	1854400	E6
1	1873600	1873800	E6
1	1883200	1883400	E6
1	1889400	1889600	E6
1	1897200	1898000	E6
1	1898800	1899000	E6
1	1899400	1900200	E6
1	1907000	1909200	E6
1	1909400	1910000	E6
1	1911200	1911400	E6
1	1914600	1914800	E6
1	1922400	1922800	E6
1	1925000	1925200	E6
1	1945000	1945800	E6
1	1946800	1947000	E6
1	1965800	1966600	E6
1	1969400	1970000	E6
1	1970600	1970800	E6
1	1974200	1974400	E6
1	1989600	1990000	E6
1	1991800	1992000	E6
1	1994200	1994800	E6
1	1995600	1995800	E6
1	2001600	2003000	E6
1	2007000	2007200	E6
1	2011200	2011600	E6
1	2012400	2013800	E6
1	2015400	2016000	E6
1	2029800	2030000	E6
1	2034600	2035600	E6
1	2037000	2037400	E6
1	2037800	2038000	E6
1	2038200	2038600	E6
1	2052000	2052200	E6
1	2054000	2054200	E6
1	2055000	2055200	E6
1	2067000	2067400	E6
1	2077600	2077800	E6
1	2083400	2084000	E6
1	2090800	2091400	E6
1	2092400	2093000	E6
1	2102800	2103000	E6
1	2105200	2107600	E6
1	2108600	2109600	E6
1	2113800	2114600	E6
1	2120400	2120800	E6
1	2152400	2152600	E6
1	2154600	2154800	E6
1	2155800	2156000	E6
1	2160000	2160800	E6
1	2164400	2165000	E6
1	2168600	2168800	E6
1	2170200	2170400	E6
1	2171600	2172000	E6
1	2172400	2172600	E6
1	2172800	2175000	E6
1	2183800	2184000	E6
1	2193800	2194200	E6
1	2200600	2200800	E6
1	2210200	2210400	E6
1	2216400	2216600	E6
1	2218800	2219200	E6
1	2221000	2221200	E6
1	2221800	2222800	E6
1	2225000	2225400	E6
1	2225800	2227200	E6
1	2227800	2228000	E6
1	2238000	2240200	E6
1	2240400	2240800	E6
1	2241400	2241800	E6
1	2247000	2247200	E6
1	2247600	2249000	E6
1	2257600	2257800	E6
1	2258400	2260200	E6
1	2262000	2262400	E6
1	2275200	2275400	E6
1	2277800	2278600	E6
1	2279000	2279400	E6
1	2281000	2281200	E6
1	2291400	2292000	E6
1	2296800	2297000	E6
1	2298600	2299600	E6
1	2305400	2306400	E6
1	2309800	2312200	E6
1	2313800	2315800	E6
1	2316000	2316400	E6
1	2332400	2333200	E6
1	2336200	2336400	E6
1	2338000	2338200	E6
1	2339200	2339400	E6
1	2344000	2344400	E6
1	2350000	2350400	E6
1	2354800	2355600	E6
1	2368600	2369000	E6
1	2371400	2374600	E6
1	2379800	2380000	E6
1	2390000	2390200	E6
1	2392400	2392600	E6
1	2395400	2396800	E6
1	2405600	2406000	E6
1	2409400	2410000	E6
1	2411200	2412000	E6
1	2412600	2413600	E6
1	2416200	2418400	E6
1	2421800	2422000	E6
1	2424000	2424200	E6
1	2427000	2427200	E6
1	2437200	2437400	E6
1	2440400	2440600	E6
1	2442600	2442800	E6
1	2444000	2444800	E6
1	2445400	2445600	E6
1	2457600	2458200	E6
1	2461000	2461200	E6
1	2462200	2462600	E6
1	2465400	2465800	E6
1	2466800	2467000	E6
1	2474800	2475000	E6
1	2477200	2477400	E6
1	2482800	2483000	E6
1	2484800	2485400	E6
1	2486600	2488000	E6
1	2492400	2493200	E6
1	2516200	2516400	E6
1	2535400	2535600	E6
1	2538200	2538800	E6
1	2561400	2561600	E6
1	2567600	2568000	E6
1	2573000	2573200	E6
1	2580400	2580600	E6
1	2583000	2585800	E6
1	2588600	2589400	E6
1	2590000	2590200	E6
1	2615000	2615200	E6
1	2617800	2620000	E6
1	2635800	2636600	E6
1	2637200	2637400	E6
1	2638400	2638600	E6
1	2643400	2643800	E6
1	2649600	2650400	E6
1	2671200	2671800	E6
1	2684400	2685200	E6
1	2687600	2688600	E6
1	2689400	2689600	E6
1	2693400	2693800	E6
1	2696600	2696800	E6
1	2707200	2707800	E6
1	2709800	2710000	E6
1	2712800	2713600	E6
1	2714200	2714600	E6
1	2715200	2716400	E6
1	2737600	2738000	E6
1	2751000	2751200	E6
1	2752000	2752200	E6
1	2763200	2763400	E6
1	2771200	2771400	E6
1	2772000	2772200	E6
1	2773800	2775400	E6
1	2808800	2809200	E6
1	2809800	2810200	E6
1	2811000	2811200	E6
1	2812400	2812800	E6
1	2813600	2817200	E6
1	2819400	2820400	E6
1	2824400	2825200	E6
1	2827000	2827200	E6
1	2846400	2846600	E6
1	2847600	2849200	E6
1	2850400	2851000	E6
1	2851800	2852800	E6
1	2856200	2856400	E6
1	2867200	2867400	E6
1	2873400	2873600	E6
1	2878000	2879000	E6
1	2880000	2880400	E6
1	2903000	2903600	E6
1	2903800	2904800	E6
1	2911200	2911400	E6
1	2917000	2917200	E6
1	2924200	2924400	E6
1	2924600	2925600	E6
1	2929800	2930000	E6
1	2939200	2939400	E6
1	2942000	2942600	E6
1	2944200	2946400	E6
1	2952000	2952200	E6
1	2955600	2955800	E6
1	2967200	2967800	E6
1	2971000	2971200	E6
1	2971600	2972200	E6
1	2976400	2976800	E6
1	2985200	2985600	E6
1	2989200	2989400	E6
1	2994600	2994800	E6
1	2995400	2995600	E6
1	3001200	3001400	E6
1	3007800	3008000	E6
1	3009000	3010400	E6
1	3011800	3012400	E6
1	3014400	3015000	E6
1	3019800	3021200	E6
1	3035400	3035800	E6
1	3042200	3043200	E6
1	3064000	3064200	E6
1	3070000	3070800	E6
1	3071000	3072000	E6
1	3076600	3078600	E6
1	3079600	3079800	E6
1	3096200	3097400	E6
1	3098600	3098800	E6
1	3100000	3100400	E6
1	3106400	3106600	E6
1	3113000	3116800	E6
1	3119800	3120000	E6
1	3123600	3124400	E6
1	3130800	3131000	E6
1	3135400	3136000	E6
1	3154000	3154400	E6
1	3161400	3163800	E6
1	3164600	3165000	E6
1	3167800	3168000	E6
1	3173400	3173800	E6
1	3180000	3180600	E6
1	3184000	3184400	E6
1	3189400	3190000	E6
1	3190400	3190600	E6
1	3203000	3203200	E6
1	3204400	3204600	E6
1	3205800	3206400	E6
1	3219400	3219600	E6
1	3224200	3224400	E6
1	3226000	3227000	E6
1	3229800	3230200	E6
1	3232600	3233200	E6
1	3239400	3239600	E6
1	3260400	3261800	E6
1	3262600	3263000	E6
1	3280400	3280600	E6
1	3285200	3286000	E6
1	3287000	3287200	E6
1	3289000	3289600	E6
1	3296200	3297600	E6
1	3302800	3303000	E6
1	3303600	3303800	E6
1	3305400	3306000	E6
1	3311200	3311400	E6
1	3326600	3327400	E6
1	3327800	3328200	E6
1	3333000	3333200	E6
1	3334000	3334200	E6
1	3335200	3337600	E6
1	3346000	3346200	E6
1	3346600	3347800	E6
1	3355600	3355800	E6
1	3368400	3368600	E6
1	3370600	3371000	E6
1	3372600	3372800	E6
1	3383600	3383800	E6
1	3389800	3390000	E6
1	3390600	3393000	E6
1	3394000	3394800	E6
1	3395600	3398400	E6
1	3412400	3412800	E6
1	3416000	3416200	E6
1	3418600	3419400	E6
1	3428600	3429000	E6
1	3429600	3430600	E6
1	3431800	3432200	E6
1	3438600	3438800	E6
1	3460600	3462000	E6
1	3480800	3481000	E6
1	3484400	3487200	E6
1	3490800	3491000	E6
1	3491600	3494000	E6
1	3494200	3495200	E6
1	3503400	3504000	E6
1	3506400	3506600	E6
1	3513000	3514800	E6
1	3526200	3526400	E6
1	3535400	3536600	E6
1	3538600	3538800	E6
1	3550400	3550600	E6
1	3554000	3555000	E6
1	3563000	3564400	E6
1	3565000	3565400	E6
1	3569600	3570600	E6
1	3586200	3586400	E6
1	3607000	3607400	E6
1	3614000	3614200	E6
1	3627600	3628400	E6
1	3631000	3631200	E6
1	3644400	3646000	E6
1	3646200	3647400	E6
1	3658200	3658400	E6
1	3659200	3659800	E6
1	3664600	3665000	E6
1	3675600	3677400	E6
1	3684400	3685800	E6
1	3702600	3704800	E6
1	3745000	3746200	E6
1	3755000	3755200	E6
1	3757000	3757200	E6
1	3766800	3767000	E6
1	3768000	3768200	E6
1	3777200	3777400	E6
1	3784200	3785000	E6
1	3785800	3786400	E6
1	3787600	3787800	E6
1	3789200	3790800	E6
1	3807600	3807800	E6
1	3809800	3810400	E6
1	3810800	3811000	E6
1	3811200	3812600	E6
1	3812800	3813000	E6
1	3817000	3817200	E6
1	3818600	3819200	E6
1	3819400	3821400	E6
1	3822400	3822800	E6
1	3832600	3833000	E6
1	3833800	3834000	E6
1	3836200	3839400	E6
1	3847200	3848000	E6
1	3849600	3850200	E6
1	3862400	3862600	E6
1	3864400	3864800	E6
1	3865000	3867000	E6
1	3875800	3876000	E6
1	3878200	3879600	E6
1	3879800	3880400	E6
1	3896800	3897000	E6
1	3912600	3914800	E6
1	3915200	3915400	E6
1	3946200	3946400	E6
1	3971200	3972000	E6
1	3981600	3981800	E6
1	3991800	3992800	E6
1	3995200	3995600	E6
1	4006600	4006800	E6
1	4007400	4007600	E6
1	4015000	4015200	E6
1	4020800	4021000	E6
1	4038600	4038800	E6
1	4053600	4053800	E6
1	4062600	4063200	E6
1	4105200	4105400	E6
1	4115200	4116200	E6
1	4145000	4145400	E6
1	4148000	4148400	E6
1	4154000	4154200	E6
1	4158000	4158400	E6
1	4172200	4172600	E6
1	4173200	4173400	E6
1	4180200	4180400	E6
1	4181800	4182800	E6
1	4186600	4188000	E6
1	4189600	4189800	E6
1	4195200	4197000	E6
1	4198600	4199000	E6
1	4220200	4220400	E6
1	4223200	4223600	E6
1	4226000	4226200	E6
1	4226600	4227600	E6
1	4238400	4238600	E6
1	4241600	4242200	E6
1	4242400	4242600	E6
1	4243000	4243200	E6
1	4244400	4245200	E6
1	4247800	4248200	E6
1	4250800	4251200	E6
1	4257200	4257400	E6
1	4258000	4258200	E6
1	4259000	4259200	E6
1	4267400	4269000	E6
1	4294400	4294600	E6
1	4305000	4306200	E6
1	4321400	4323000	E6
1	4327000	4328600	E6
1	4348600	4349600	E6
1	4351200	4351400	E6
1	4356400	4356800	E6
1	4357400	4358200	E6
1	4367600	4368400	E6
1	4371200	4371400	E6
1	4374600	4375200	E6
1	4375400	4376600	E6
1	4377400	4377600	E6
1	4381000	4381200	E6
1	4384800	4386200	E6
1	4392000	4392200	E6
1	4393600	4396000	E6
1	4396600	4398000	E6
1	4419800	4423400	E6
1	4423600	4424200	E6
1	4438000	4438200	E6
1	4442800	4443600	E6
1	4447600	4447800	E6
1	4452600	4452800	E6
1	4459400	4459600	E6
1	4463600	4465600	E6
1	4467200	4468800	E6
1	4469200	4469800	E6
1	4473000	4473200	E6
1	4484600	4485600	E6
1	4492200	4492400	E6
1	4495000	4495800	E6
1	4498800	4499000	E6
1	4500400	4501200	E6
1	4524800	4525000	E6
1	4526000	4526200	E6
1	4529000	4529600	E6
1	4545000	4545200	E6
1	4547800	4548600	E6
1	4566400	4566600	E6
1	4570600	4571200	E6
1	4574600	4574800	E6
1	4575800	4576400	E6
1	4578000	4578200	E6
1	4593600	4594200	E6
1	4598800	4599000	E6
1	4601400	4601600	E6
1	4613600	4613800	E6
1	4614800	4615000	E6
1	4617400	4617600	E6
1	4632600	4633200	E6
1	4644200	4644400	E6
1	4662800	4663000	E6
1	4677400	4677600	E6
1	4693400	4693600	E6
1	4695200	4695400	E6
1	4714000	4715000	E6
1	4715600	4716000	E6
1	4724600	4724800	E6
1	4735400	4735600	E6
1	4743400	4744000	E6
1	4746600	4749000	E6
1	4753600	4755600	E6
1	4761000	4761400	E6
1	4761800	4762200	E6
1	4762600	4763600	E6
1	4765800	4766000	E6
1	4776400	4777400	E6
1	4777600	4778400	E6
1	4788600	4788800	E6
1	4795000	4796000	E6
1	4801000	4801800	E6
1	4803000	4803200	E6
1	4805800	4806000	E6
1	4816000	4816200	E6
1	4817600	4818200	E6
1	4833200	4834800	E6
1	4836800	4837000	E6
1	4838000	4838600	E6
1	4839400	4839600	E6
1	4842000	4843000	E6
1	4845600	4845800	E6
1	4853800	4855000	E6
1	4856200	4856400	E6
1	4857600	4857800	E6
1	4876600	4877200	E6
1	4877800	4878600	E6
1	4878800	4879000	E6
1	4879400	4879800	E6
1	4884400	4884800	E6
1	4888000	4888200	E6
1	4898600	4899000	E6
1	4899400	4899600	E6
1	4911400	4913200	E6
1	4918600	4918800	E6
1	4928600	4928800	E6
1	4947400	4947600	E6
1	4954000	4954400	E6
1	4956400	4957400	E6
1	4963000	4963200	E6
1	4963800	4964400	E6
1	4969200	4970400	E6
1	4975000	4975600	E6
1	4980800	4981800	E6
1	4983600	4984000	E6
1	4984800	4985000	E6
1	4999800	5000800	E6
1	5013200	5013400	E6
1	5014200	5014600	E6
1	5016400	5016600	E6
1	5023400	5023800	E6
1	5027600	5028800	E6
1	5037600	5037800	E6
1	5038400	5039000	E6
1	5041000	5041200	E6
1	5042400	5043000	E6
1	5043400	5044000	E6
1	5048000	5048400	E6
1	5063400	5065200	E6
1	5066000	5066200	E6
1	5068400	5068600	E6
1	5077800	5078000	E6
1	5090800	5094600	E6
1	5104200	5104800	E6
1	5106400	5107000	E6
1	5110000	5110200	E6
1	5110600	5111200	E6
1	5111600	5111800	E6
1	5122600	5123600	E6
1	5124800	5126000	E6
1	5137000	5137800	E6
1	5143000	5143600	E6
1	5149200	5149400	E6
1	5151600	5152000	E6
1	5165000	5167400	E6
1	5169400	5169600	E6
1	5170600	5171200	E6
1	5172800	5173200	E6
1	5178000	5178800	E6
1	5179400	5179600	E6
1	5179800	5180200	E6
1	5181200	5181400	E6
1	5194000	5194200	E6
1	5202800	5203600	E6
1	5206400	5206600	E6
1	5208400	5209800	E6
1	5211000	5212200	E6
1	5221200	5223000	E6
1	5223400	5223800	E6
1	5226200	5226400	E6
1	5230200	5231000	E6
1	5239600	5239800	E6
1	5241000	5243200	E6
1	5248200	5248400	E6
1	5249000	5249600	E6
1	5249800	5250200	E6
1	5251400	5252600	E6
1	5263800	5264000	E6
1	5268200	5268400	E6
1	5275200	5275400	E6
1	5276400	5276800	E6
1	5279400	5279800	E6
1	5288800	5289000	E6
1	5294800	5295400	E6
1	5299600	5301200	E6
1	5301600	5303400	E6
1	5304200	5304400	E6
1	5306400	5306600	E6
1	5308800	5309200	E6
1	5315600	5315800	E6
1	5318000	5318400	E6
1	5320200	5320400	E6
1	5323400	5323600	E6
1	5326400	5326800	E6
1	5340000	5342000	E6
1	5398800	5399000	E6
1	5403000	5403200	E6
1	5404800	5405000	E6
1	5405800	5406400	E6
1	5409200	5410000	E6
1	5418200	5421000	E6
1	5425800	5426000	E6
1	5431200	5431400	E6
1	5432400	5432600	E6
1	5435800	5436000	E6
1	5440600	5440800	E6
1	5442000	5443600	E6
1	5444800	5445800	E6
1	5460000	5460400	E6
1	5469600	5471600	E6
1	5482600	5482800	E6
1	5488200	5488400	E6
1	5494600	5495000	E6
1	5495800	5497800	E6
1	5504200	5504400	E6
1	5506800	5507000	E6
1	5518800	5519000	E6
1	5519200	5519600	E6
1	5524200	5525000	E6
1	5525800	5528200	E6
1	5539600	5540000	E6
1	5540200	5540600	E6
1	5543200	5543400	E6
1	5546600	5547400	E6
1	5556800	5558400	E6
1	5560200	5561000	E6
1	5562000	5562200	E6
1	5564000	5564200	E6
1	5565200	5565400	E6
1	5567800	5568000	E6
1	5581600	5582400	E6
1	5591000	5591200	E6
1	5591800	5592000	E6
1	5611000	5611200	E6
1	5619200	5619400	E6
1	5622800	5623200	E6
1	5628600	5628800	E6
1	5639000	5640000	E6
1	5645000	5645200	E6
1	5669000	5669200	E6
1	5670200	5670400	E6
1	5677400	5678800	E6
1	5685200	5685600	E6
1	5686200	5686400	E6
1	5687800	5688000	E6
1	5709800	5710000	E6
1	5714000	5715200	E6
1	5728600	5729000	E6
1	5729400	5730000	E6
1	5738400	5738600	E6
1	5755600	5756400	E6
1	5757200	5757400	E6
1	5758200	5759000	E6
1	5760600	5760800	E6
1	5763400	5764000	E6
1	5765000	5765600	E6
1	5767400	5767600	E6
1	5768400	5768800	E6
1	5769000	5769200	E6
1	5772400	5772600	E6
1	5773800	5774000	E6
1	5774600	5774800	E6
1	5778000	5778400	E6
1	5786200	5787000	E6
1	5788000	5789200	E6
1	5832200	5832400	E6
1	5837600	5837800	E6
1	5839600	5839800	E6
1	5841400	5841600	E6
1	5848800	5850800	E6
1	5852000	5853000	E6
1	5854000	5854600	E6
1	5857000	5857200	E6
1	5867800	5868000	E6
1	5875400	5875600	E6
1	5878400	5878800	E6
1	5884200	5885800	E6
1	5886000	5886800	E6
1	5890800	5891000	E6
1	5893800	5894000	E6
1	5919000	5919200	E6
1	5919800	5920000	E6
1	5922600	5922800	E6
1	5926800	5927000	E6
1	5930000	5930200	E6
1	5933800	5934200	E6
1	5940600	5941400	E6
1	5948600	5949000	E6
1	5969000	5969400	E6
1	5969800	5970000	E6
1	5977200	5977400	E6
1	5982000	5982800	E6
1	5986600	5987600	E6
1	6002800	6003000	E6
1	6006600	6007200	E6
1	6008800	6009200	E6
1	6018200	6023200	E6
1	6023800	6024400	E6
1	6027800	6028200	E6
1	6029000	6029200	E6
1	6034400	6035200	E6
1	6035400	6036200	E6
1	6037600	6037800	E6
1	6057400	6058000	E6
1	6062000	6062200	E6
1	6064000	6064400	E6
1	6071800	6072200	E6
1	6088000	6088400	E6
1	6090800	6092000	E6
1	6097400	6098200	E6
1	6099000	6100200	E6
1	6101200	6101800	E6
1	6107000	6109600	E6
1	6110400	6110600	E6
1	6116200	6116600	E6
1	6124200	6124600	E6
1	6126600	6127400	E6
1	6131200	6131400	E6
1	6135000	6135200	E6
1	6136000	6136400	E6
1	6136600	6136800	E6
1	6137000	6137400	E6
1	6142800	6145600	E6
1	6146400	6146600	E6
1	6149200	6149400	E6
1	6150200	6150400	E6
1	6153800	6155800	E6
1	6218200	6218400	E6
1	6222200	6222400	E6
1	6222800	6223000	E6
1	6223600	6223800	E6
1	6247600	6247800	E6
1	6249000	6250400	E6
1	6254400	6254600	E6
1	6268800	6269000	E6
1	6281400	6281800	E6
1	6292600	6292800	E6
1	6304200	6304400	E6
1	6305000	6305200	E6
1	6306000	6306600	E6
1	6327200	6327400	E6
1	6328000	6328200	E6
1	6346000	6346200	E6
1	6348200	6348400	E6
1	6353800	6354000	E6
1	6355400	6355600	E6
1	6360000	6360200	E6
1	6361600	6361800	E6
1	6362200	6363600	E6
1	6366400	6366600	E6
1	6369400	6370600	E6
1	6373400	6373800	E6
1	6389200	6389600	E6
1	6396600	6397800	E6
1	6398400	6399800	E6
1	6410000	6410800	E6
1	6428400	6429600	E6
1	6433400	6433600	E6
1	6437600	6437800	E6
1	6450600	6451000	E6
1	6451800	6452000	E6
1	6463800	6464000	E6
1	6466400	6467000	E6
1	6504400	6504800	E6
1	6506000	6506200	E6
1	6516600	6517000	E6
1	6522600	6522800	E6
1	6529000	6529400	E6
1	6530400	6530600	E6
1	6537800	6538000	E6
1	6546200	6547200	E6
1	6561400	6561600	E6
1	6562200	6562800	E6
1	6565800	6566000	E6
1	6569400	6569600	E6
1	6602600	6603000	E6
1	6608200	6609000	E6
1	6609800	6610600	E6
1	6617000	6617200	E6
1	6618600	6618800	E6
1	6621800	6622000	E6
1	6632200	6632400	E6
1	6650200	6650400	E6
1	6662800	6663600	E6
1	6670600	6670800	E6
1	6677600	6677800	E6
1	6688600	6688800	E6
1	6689000	6689200	E6
1	6691000	6694600	E6
1	6710000	6710200	E6
1	6710400	6711400	E6
1	6713000	6714200	E6
1	6727400	6727600	E6
1	6729200	6729800	E6
1	6730000	6730800	E6
1	6734600	6735000	E6
1	6740400	6740600	E6
1	6741200	6741800	E6
1	6746400	6746600	E6
1	6760000	6760200	E6
1	6760800	6761000	E6
1	6764600	6764800	E6
1	6766400	6768000	E6
1	6772400	6773000	E6
1	6774400	6775400	E6
1	6776200	6776400	E6
1	6779000	6779600	E6
1	6802800	6805000	E6
1	6807800	6808400	E6
1	6809400	6810400	E6
1	6811400	6811800	E6
1	6820400	6822000	E6
1	6823000	6823200	E6
1	6823800	6825400	E6
1	6825600	6825800	E6
1	6826000	6826200	E6
1	6832200	6832400	E6
1	6834600	6834800	E6
1	6857200	6857400	E6
1	6858200	6858600	E6
1	6894600	6894800	E6
1	6895400	6895600	E6
1	6897200	6897400	E6
1	6898400	6898600	E6
1	6903000	6904000	E6
1	6915200	6915400	E6
1	6916400	6916600	E6
1	6931200	6931400	E6
1	6933000	6933200	E6
1	6935000	6935400	E6
1	6937200	6937600	E6
1	6938000	6939000	E6
1	6940000	6941200	E6
1	6942000	6942200	E6
1	6943600	6944200	E6
1	6949000	6949200	E6
1	6950600	6950800	E6
1	6958400	6958600	E6
1	6971000	6971600	E6
1	6972000	6972400	E6
1	6986200	6986800	E6
1	7003600	7004600	E6
1	7007200	7007600	E6
1	7009000	7009200	E6
1	7009800	7010200	E6
1	7016600	7018400	E6
1	7030200	7030400	E6
1	7031200	7031400	E6
1	7032200	7033400	E6
1	7034600	7035000	E6
1	7040000	7040200	E6
1	7053200	7053400	E6
1	7082600	7084000	E6
1	7085800	7086000	E6
1	7087000	7087400	E6
1	7089200	7089400	E6
1	7091200	7091600	E6
1	7094400	7094800	E6
1	7120600	7121600	E6
1	7128800	7129200	E6
1	7143000	7143200	E6
1	7157800	7158000	E6
1	7158600	7159800	E6
1	7162800	7163000	E6
1	7167400	7167600	E6
1	7175600	7175800	E6
1	7209400	7211000	E6
1	7215400	7220600	E6
1	7232600	7232800	E6
1	7243000	7243200	E6
1	7246200	7247800	E6
1	7264600	7265400	E6
1	7273400	7273600	E6
1	7285000	7286600	E6
1	7286800	7288000	E6
1	7289200	7289800	E6
1	7306000	7306200	E6
1	7307400	7307800	E6
1	7309200	7310200	E6
1	7314000	7314200	E6
1	7314600	7316600	E6
1	7346000	7346200	E6
1	7371600	7374000	E6
1	7374800	7375400	E6
1	7376200	7376400	E6
1	7377400	7377800	E6
1	7387800	7388400	E6
1	7390600	7390800	E6
1	7391000	7391400	E6
1	7395800	7396600	E6
1	7400600	7400800	E6
1	7411000	7411200	E6
1	7419200	7419400	E6
1	7420600	7421000	E6
1	7436200	7436400	E6
1	7439400	7443000	E6
1	7445000	7447200	E6
1	7447600	7448400	E6
1	7453800	7454000	E6
1	7454200	7455000	E6
1	7469200	7469400	E6
1	7483800	7485200	E6
1	7490200	7490600	E6
1	7493600	7494800	E6
1	7495200	7495600	E6
1	7510800	7511000	E6
1	7512600	7512800	E6
1	7521200	7521400	E6
1	7534600	7534800	E6
1	7549200	7550200	E6
1	7553600	7553800	E6
1	7560000	7560200	E6
1	7565000	7565600	E6
1	7567200	7568800	E6
1	7573200	7573800	E6
1	7581200	7581800	E6
1	7588600	7588800	E6
1	7605600	7607600	E6
1	7610400	7615800	E6
1	7623400	7623600	E6
1	7624400	7624600	E6
1	7626400	7627000	E6
1	7630400	7630600	E6
1	7642600	7642800	E6
1	7645400	7647200	E6
1	7648000	7648200	E6
1	7649000	7649400	E6
1	7651200	7651400	E6
1	7652200	7652600	E6
1	7654200	7655000	E6
1	7656000	7656200	E6
1	7681000	7681200	E6
1	7691800	7692000	E6
1	7692200	7692400	E6
1	7696400	7696600	E6
1	7698400	7698800	E6
1	7720800	7722200	E6
1	7734800	7737000	E6
1	7737400	7737600	E6
1	7737800	7738000	E6
1	7738200	7738600	E6
1	7754400	7755400	E6
1	7756000	7756200	E6
1	7769200	7770400	E6
1	7789400	7789800	E6
1	7791200	7791600	E6
1	7815400	7815600	E6
1	7827800	7828000	E6
1	7830200	7830400	E6
1	7835600	7835800	E6
1	7838200	7838400	E6
1	7840000	7840600	E6
1	7859200	7860000	E6
1	7865600	7866400	E6
1	7867000	7867200	E6
1	7880600	7880800	E6
1	7881000	7881400	E6
1	7883200	7883600	E6
1	7886600	7886800	E6
1	7887600	7887800	E6
1	7893000	7893200	E6
1	7894000	7894200	E6
1	7897600	7898800	E6
1	7899400	7899600	E6
1	7906600	7906800	E6
1	7909400	7909600	E6
1	7912000	7912200	E6
1	7919800	7920600	E6
1	7921000	7921200	E6
1	7925800	7926200	E6
1	7933000	7933400	E6
1	7949400	7950000	E6
1	7954000	7954400	E6
1	7958400	7958600	E6
1	7964400	7964600	E6
1	7995000	7997200	E6
1	7998200	7998400	E6
1	8006200	8006400	E6
1	8006600	8006800	E6
1	8007000	8007400	E6
1	8014600	8014800	E6
1	8027600	8027800	E6
1	8031800	8032600	E6
1	8046200	8048200	E6
1	8050200	8051200	E6
1	8062200	8063000	E6
1	8066600	8066800	E6
1	8069600	8069800	E6
1	8072000	8072200	E6
1	8073400	8073800	E6
1	8074800	8075000	E6
1	8077200	8079000	E6
1	8083400	8083800	E6
1	8089600	8090800	E6
1	8096400	8096600	E6
1	8097200	8097600	E6
1	8099600	8101000	E6
1	8102800	8103000	E6
1	8103200	8104400	E6
1	8106000	8106800	E6
1	8107800	8108000	E6
1	8108600	8109400	E6
1	8111200	8111600	E6
1	8124600	8124800	E6
1	8127000	8127200	E6
1	8129800	8130600	E6
1	8135400	8135800	E6
1	8150800	8151000	E6
1	8153200	8153400	E6
1	8165000	8165400	E6
1	8168600	8169000	E6
1	8181000	8183400	E6
1	8188400	8189000	E6
1	8195800	8196000	E6
1	8200400	8200600	E6
1	8206600	8207400	E6
1	8216200	8216600	E6
1	8219800	8220000	E6
1	8244400	8244800	E6
1	8262600	8263000	E6
1	8264400	8264600	E6
1	8296600	8297000	E6
1	8312400	8312600	E6
1	8321600	8324000	E6
1	8325000	8325200	E6
1	8350800	8351400	E6
1	8352600	8353200	E6
1	8407400	8408600	E6
1	8411600	8414600	E6
1	8420400	8420600	E6
1	8422000	8422600	E6
1	8426200	8426800	E6
1	8427600	8428800	E6
1	8429000	8429200	E6
1	8433400	8433800	E6
1	8441200	8441400	E6
1	8469800	8470600	E6
1	8471200	8471400	E6
1	8479800	8480000	E6
1	8482800	8483000	E6
1	8500200	8501600	E6
1	8504000	8504200	E6
1	8506400	8507200	E6
1	8509000	8509200	E6
1	8524800	8525000	E6
1	8527000	8527200	E6
1	8537200	8537400	E6
1	8541200	8542200	E6
1	8543200	8543400	E6
1	8545000	8545400	E6
1	8549800	8551800	E6
1	8554200	8555800	E6
1	8558800	8559000	E6
1	8561800	8563200	E6
1	8569800	8570000	E6
1	8607000	8607400	E6
1	8618400	8618600	E6
1	8619600	8620600	E6
1	8635400	8635600	E6
1	8640800	8641400	E6
1	8653000	8653200	E6
1	8662400	8662600	E6
1	8664200	8664400	E6
1	8665800	8668000	E6
1	8668800	8669000	E6
1	8684600	8684800	E6
1	8686400	8688200	E6
1	8693000	8693200	E6
1	8702400	8703400	E6
1	8726000	8726600	E6
1	8742000	8742400	E6
1	8756600	8756800	E6
1	8759200	8759400	E6
1	8768400	8768800	E6
1	8769800	8771400	E6
1	8772200	8772400	E6
1	8782000	8782200	E6
1	8782800	8783000	E6
1	8784400	8785600	E6
1	8806800	8808200	E6
1	8809000	8809200	E6
1	8821200	8822600	E6
1	8823400	8823600	E6
1	8833400	8834400	E6
1	8835200	8836600	E6
1	8839400	8839600	E6
1	8840400	8842000	E6
1	8855600	8855800	E6
1	8864000	8864200	E6
1	8867200	8867400	E6
1	8892600	8892800	E6
1	8894000	8894800	E6
1	8897200	8897400	E6
1	8897800	8899200	E6
1	8903600	8904000	E6
1	8909000	8909200	E6
1	8910400	8910600	E6
1	8912400	8913000	E6
1	8916200	8916600	E6
1	8924200	8924400	E6
1	8935400	8935600	E6
1	8938200	8940400	E6
1	8944200	8945600	E6
1	8951200	8952800	E6
1	8962200	8962400	E6
1	8974200	8974600	E6
1	8983000	8983200	E6
1	8994000	8995400	E6
1	9004600	9004800	E6
1	9020400	9020600	E6
1	9023600	9024000	E6
1	9025800	9026400	E6
1	9027000	9027800	E6
1	9033400	9033600	E6
1	9046800	9047000	E6
1	9054200	9055000	E6
1	9060600	9061000	E6
1	9066000	9066200	E6
1	9066600	9068600	E6
1	9071400	9071800	E6
1	9075000	9075400	E6
1	9089000	9089200	E6
1	9090000	9091400	E6
1	9092000	9092200	E6
1	9092400	9092600	E6
1	9099000	9099800	E6
1	9113800	9115000	E6
1	9125400	9125600	E6
1	9127800	9128000	E6
1	9145600	9145800	E6
1	9154800	9156800	E6
1	9172400	9172800	E6
1	9175800	9176000	E6
1	9178400	9185200	E6
1	9186400	9187200	E6
1	9191800	9192000	E6
1	9207800	9208000	E6
1	9211600	9212200	E6
1	9215600	9217000	E6
1	9225400	9225800	E6
1	9241200	9241400	E6
1	9245400	9245600	E6
1	9247200	9247400	E6
1	9251200	9251400	E6
1	9259600	9261000	E6
1	9285200	9286400	E6
1	9296000	9296200	E6
1	9298000	9298400	E6
1	9298800	9299000	E6
1	9303600	9304200	E6
1	9314800	9315000	E6
1	9316600	9316800	E6
1	9330600	9330800	E6
1	9374000	9375000	E6
1	9378600	9379800	E6
1	9380000	9380200	E6
1	9381000	9382600	E6
1	9393600	9395000	E6
1	9404000	9404200	E6
1	9405200	9406400	E6
1	9411000	9411200	E6
1	9438400	9438800	E6
1	9445000	9445400	E6
1	9446800	9447200	E6
1	9450400	9450800	E6
1	9451600	9451800	E6
1	9456200	9456600	E6
1	9457000	9458000	E6
1	9481400	9481600	E6
1	9484800	9485800	E6
1	9487200	9488400	E6
1	9495600	9496000	E6
1	9497400	9497600	E6
1	9502600	9502800	E6
1	9506000	9506200	E6
1	9507000	9507200	E6
1	9512400	9512800	E6
1	9514200	9515400	E6
1	9517200	9517400	E6
1	9520400	9520600	E6
1	9526600	9527200	E6
1	9528600	9528800	E6
1	9532000	9534000	E6
1	9534600	9535200	E6
1	9544000	9544200	E6
1	9551200	9551400	E6
1	9559400	9559600	E6
1	9566600	9567400	E6
1	9574800	9575000	E6
1	9589800	9590800	E6
1	9592200	9592800	E6
1	9604600	9606200	E6
1	9611200	9613200	E6
1	9614800	9616200	E6
1	9616800	9617000	E6
1	9636800	9638200	E6
1	9638800	9639800	E6
1	9640600	9641800	E6
1	9647000	9647400	E6
1	9649200	9649600	E6
1	9657400	9657600	E6
1	9658200	9658400	E6
1	9662200	9662600	E6
1	9668400	9668600	E6
1	9696000	9696200	E6
1	9720000	9720600	E6
1	9721000	9721400	E6
1	9721800	9723000	E6
1	9724600	9724800	E6
1	9729000	9730600	E6
1	9732400	9732600	E6
1	9740600	9740800	E6
1	9742600	9743200	E6
1	9745200	9745400	E6
1	9746800	9747000	E6
1	9748600	9749000	E6
1	9763400	9767800	E6
1	9774600	9774800	E6
1	9775600	9777800	E6
1	9779200	9780600	E6
1	9784000	9784400	E6
1	9804800	9805000	E6
1	9815200	9815400	E6
1	9826800	9827800	E6
1	9831800	9832000	E6
1	9834000	9834400	E6
1	9847800	9848000	E6
1	9850400	9852400	E6
1	9874200	9874600	E6
1	9876000	9876600	E6
1	9884400	9884600	E6
1	9911400	9913000	E6
1	9935000	9935400	E6
1	9940200	9940800	E6
1	9944000	9944200	E6
1	9954800	9955000	E6
1	9957000	9957200	E6
1	9963400	9963600	E6
1	9966800	9968200	E6
1	9980000	9981600	E6
1	9997000	9999400	E6
1	10012600	10012800	E6
1	10014000	10014200	E6
1	10019200	10019400	E6
1	10024000	10024400	E6
1	10029600	10031400	E6
1	10035600	10035800	E6
1	10037400	10037600	E6
1	10044000	10044200	E6
1	10044600	10044800	E6
1	10046200	10046400	E6
1	10053000	10053200	E6
1	10071800	10072200	E6
1	10073200	10073400	E6
1	10074400	10076000	E6
1	10078200	10080400	E6
1	10102800	10103400	E6
1	10111000	10111600	E6
1	10135400	10136600	E6
1	10147800	10148000	E6
1	10150000	10150200	E6
1	10151000	10151200	E6
1	10174400	10174600	E6
1	10180400	10180800	E6
1	10182000	10182600	E6
1	10212200	10212400	E6
1	10225000	10225600	E6
1	10236600	10237400	E6
1	10245800	10246200	E6
1	10247800	10249600	E6
1	10255400	10255600	E6
1	10261000	10261200	E6
1	10272400	10272600	E6
1	10273200	10274000	E6
1	10275400	10275600	E6
1	10280600	10280800	E6
1	10282600	10283200	E6
1	10287000	10289600	E6
1	10294400	10294600	E6
1	10302800	10303200	E6
1	10304000	10305000	E6
1	10306000	10306400	E6
1	10307800	10309800	E6
1	10311000	10311400	E6
1	10311800	10314000	E6
1	10321400	10323000	E6
1	10356000	10356400	E6
1	10371800	10372400	E6
1	10373600	10373800	E6
1	10382000	10382200	E6
1	10389400	10389600	E6
1	10422200	10423600	E6
1	10424800	10425000	E6
1	10430000	10430600	E6
1	10433200	10433400	E6
1	10447200	10447800	E6
1	10461800	10463400	E6
1	10468200	10470200	E6
1	10471200	10472000	E6
1	10473200	10473400	E6
1	10475800	10476000	E6
1	10477800	10478000	E6
1	10486400	10486800	E6
1	10498400	10499200	E6
1	10500200	10500400	E6
1	10500600	10500800	E6
1	10503600	10504400	E6
1	10505800	10506000	E6
1	10508600	10508800	E6
1	10512200	10512400	E6
1	10537600	10538800	E6
1	10539200	10539800	E6
1	10560600	10560800	E6
1	10586000	10586400	E6
1	10618800	10619000	E6
1	10625000	10626400	E6
1	10628600	10629000	E6
1	10638800	10639000	E6
1	10651000	10651600	E6
1	10655000	10655800	E6
1	10673000	10673600	E6
1	10680800	10683400	E6
1	10686800	10687600	E6
1	10688800	10690800	E6
1	10715600	10715800	E6
1	10719600	10720600	E6
1	10727600	10727800	E6
1	10728400	10729000	E6
1	10759200	10759800	E6
1	10760800	10761000	E6
1	10779200	10779800	E6
1	10797800	10798600	E6
1	10798800	10799800	E6
1	10800600	10801000	E6
1	10807600	10808600	E6
1	10815000	10815200	E6
1	10816000	10816200	E6
1	10818800	10819200	E6
1	10834600	10835400	E6
1	10854600	10855400	E6
1	10856000	10856400	E6
1	10857400	10857800	E6
1	10860200	10860800	E6
1	10861800	10862000	E6
1	10889200	10890000	E6
1	10892600	10892800	E6
1	10898600	10899800	E6
1	10900800	10901600	E6
1	10902000	10902200	E6
1	10906000	10909600	E6
1	10948800	10949400	E6
1	10967000	10968800	E6
1	10992400	10992600	E6
1	10993800	10994200	E6
1	11001400	11001600	E6
1	11003000	11003400	E6
1	11043400	11043600	E6
1	11116000	11116200	E6
1	11123000	11123200	E6
1	11133600	11134800	E6
1	11143000	11143200	E6
1	11156800	11157400	E6
1	11159000	11159200	E6
1	11163800	11165000	E6
1	11171000	11171200	E6
1	11190000	11192000	E6
1	11193800	11194600	E6
1	11216000	11216200	E6
1	11218000	11219400	E6
1	11221400	11221600	E6
1	11221800	11222000	E6
1	11249200	11250000	E6
1	11250200	11250400	E6
1	11255400	11255600	E6
1	11262400	11262800	E6
1	11266400	11266600	E6
1	11293800	11294000	E6
1	11295600	11296400	E6
1	11297000	11297200	E6
1	11311600	11311800	E6
1	11333200	11333400	E6
1	11354800	11355000	E6
1	11359600	11361000	E6
1	11391400	11391800	E6
1	11395000	11395600	E6
1	11413200	11413400	E6
1	11414000	11414600	E6
1	11416200	11416400	E6
1	11418200	11418600	E6
1	11419400	11420800	E6
1	11423600	11423800	E6
1	11430600	11433600	E6
1	11436400	11436600	E6
1	11445400	11445600	E6
1	11453600	11454200	E6
1	11454400	11454600	E6
1	11457600	11458000	E6
1	11459000	11459200	E6
1	11463200	11463400	E6
1	11465800	11467000	E6
1	11479800	11480800	E6
1	11528400	11528600	E6
1	11532800	11533000	E6
1	11539600	11539800	E6
1	11542400	11542600	E6
1	11558000	11558400	E6
1	11559600	11560000	E6
1	11560800	11561800	E6
1	11566200	11566400	E6
1	11569000	11569200	E6
1	11575200	11575400	E6
1	11595400	11595800	E6
1	11604800	11605000	E6
1	11606000	11606200	E6
1	11607400	11607600	E6
1	11612000	11612200	E6
1	11613600	11614600	E6
1	11660000	11660400	E6
1	11667800	11668600	E6
1	11673200	11674600	E6
1	11684600	11684800	E6
1	11685800	11686000	E6
1	11688400	11688600	E6
1	11691400	11691600	E6
1	11694400	11694600	E6
1	11714200	11714400	E6
1	11749400	11749600	E6
1	11751400	11752000	E6
1	11761200	11762600	E6
1	11784200	11784400	E6
1	11785400	11786000	E6
1	11795000	11795200	E6
1	11797800	11798200	E6
1	11801000	11801200	E6
1	11821600	11821800	E6
1	11827400	11827600	E6
1	11856400	11856800	E6
1	11875600	11875800	E6
1	11876000	11877400	E6
1	11906600	11908800	E6
1	11925400	11928200	E6
1	11928400	11928800	E6
1	11931000	11931200	E6
1	11937200	11937400	E6
1	11956000	11956200	E6
1	11968600	11970600	E6
1	11971000	11971200	E6
1	11972400	11972600	E6
1	12006600	12006800	E6
1	12010600	12011000	E6
1	12011200	12011400	E6
1	12023200	12023400	E6
1	12023600	12023800	E6
1	12025200	12025400	E6
1	12046800	12049400	E6
1	12051000	12051200	E6
1	12052400	12052800	E6
1	12053600	12054400	E6
1	12057400	12057600	E6
1	12058800	12059400	E6
1	12064800	12065000	E6
1	12065800	12066000	E6
1	12066600	12066800	E6
1	12069800	12070200	E6
1	12074000	12074200	E6
1	12075000	12075200	E6
1	12076400	12076600	E6
1	12091600	12092000	E6
1	12095600	12095800	E6
1	12096200	12096400	E6
1	12104400	12104800	E6
1	12123200	12123400	E6
1	12144400	12145000	E6
1	12145600	12146600	E6
1	12146800	12147000	E6
1	12152000	12152200	E6
1	12157200	12159000	E6
1	12169000	12170600	E6
1	12177600	12177800	E6
1	12180600	12180800	E6
1	12188800	12189000	E6
1	12204000	12205200	E6
1	12222400	12222600	E6
1	12237800	12238000	E6
1	12244800	12246000	E6
1	12259600	12260400	E6
1	12262000	12262600	E6
1	12265000	12265200	E6
1	12267800	12269400	E6
1	12349000	12349200	E6
1	12349600	12352600	E6
1	12355400	12357000	E6
1	12358800	12359000	E6
1	12359600	12360000	E6
1	12367000	12367200	E6
1	12370800	12371200	E6
1	12418800	12419000	E6
1	12429800	12431000	E6
1	12436000	12436200	E6
1	12448600	12448800	E6
1	12451200	12451400	E6
1	12456400	12457200	E6
1	12464800	12466000	E6
1	12490600	12491000	E6
1	12492600	12494400	E6
1	12503400	12504400	E6
1	12514000	12514200	E6
1	12516600	12516800	E6
1	12520200	12521600	E6
1	12531000	12531200	E6
1	12534400	12534800	E6
1	12550400	12550600	E6
1	12553000	12553400	E6
1	12582000	12582200	E6
1	12584600	12587000	E6
1	12589200	12590000	E6
1	12649400	12651000	E6
1	12686800	12687200	E6
1	12749600	12750200	E6
1	12751200	12752400	E6
1	12840800	12842200	E6
1	12842600	12845200	E6
1	12851800	12852000	E6
1	12853600	12853800	E6
1	12891600	12891800	E6
1	12897200	12897600	E6
1	12907400	12907600	E6
1	12917200	12917600	E6
1	12960000	12961400	E6
1	12984600	12984800	E6
1	13030400	13031200	E6
1	13039800	13040600	E6
1	13071400	13072000	E6
1	13108800	13109200	E6
1	13125200	13125400	E6
1	13156600	13156800	E6
1	13205400	13205800	E6
1	13221000	13224800	E6
1	13225000	13226200	E6
1	13227400	13227800	E6
1	13278000	13278200	E6
1	13430000	13430200	E6
1	13450200	13451400	E6
1	13467400	13467600	E6
1	13534200	13537000	E6
1	13542200	13542400	E6
1	13543000	13543200	E6
1	13670000	13670400	E6
1	13697600	13698600	E6
1	13701000	13702000	E6
1	13835400	13835800	E6
1	13900800	13901000	E6
1	14025000	14025400	E6
1	14030200	14030400	E6
1	15604600	15604800	E6
1	15606000	15606200	E6
1	15607600	15607800	E6
1	15652400	15652600	E6
1	15899600	15900000	E6
1	15973600	15973800	E6
1	15977200	15979000	E6
1	15983200	15983400	E6
1	16127600	16128000	E6
1	16231000	16231200	E6
1	16263600	16265200	E6
1	16266600	16266800	E6
1	16278400	16278600	E6
1	16399600	16399800	E6
1	16411600	16411800	E6
1	16468600	16468800	E6
1	16478600	16478800	E6
1	16484200	16485800	E6
1	16486600	16487000	E6
1	16487800	16488400	E6
1	16579200	16579400	E6
1	16618200	16618800	E6
1	16624200	16624400	E6
1	16639400	16639600	E6
1	16643000	16643400	E6
1	16646600	16648000	E6
1	16649000	16649200	E6
1	16656000	16657000	E6
1	16673400	16673800	E6
1	16767400	16767600	E6
1	16781000	16781200	E6
1	16781400	16781600	E6
1	16784600	16785000	E6
1	16786000	16786200	E6
1	16833800	16834000	E6
1	16851200	16851400	E6
1	16873600	16873800	E6
1	16893600	16895200	E6
1	16898000	16898400	E6
1	16909200	16910000	E6
1	16911400	16911800	E6
1	16913400	16913600	E6
1	16933800	16934600	E6
1	16964600	16964800	E6
1	16975800	16976600	E6
1	16999600	17000000	E6
1	17009200	17010200	E6
1	17012800	17013400	E6
1	17015200	17015400	E6
1	17031800	17032000	E6
1	17033400	17033600	E6
1	17076200	17076400	E6
1	17089600	17090800	E6
1	17098600	17100800	E6
1	17123800	17125000	E6
1	17127200	17127400	E6
1	17153000	17153200	E6
1	17167000	17167200	E6
1	17171000	17171200	E6
1	17179400	17179600	E6
1	17182000	17182200	E6
1	17199400	17199600	E6
1	17199800	17200000	E6
1	17253200	17253400	E6
1	17266200	17266400	E6
1	17275400	17275600	E6
1	17276000	17277800	E6
1	17285600	17285800	E6
1	17292400	17292600	E6
1	17296600	17296800	E6
1	17297600	17298800	E6
1	17310800	17311000	E6
1	17319200	17319400	E6
1	17320400	17320800	E6
1	17321400	17321600	E6
1	17322800	17323400	E6
1	17330800	17331000	E6
1	17343000	17343800	E6
1	17383000	17383200	E6
1	17396000	17397200	E6
1	17424800	17425800	E6
1	17432800	17433000	E6
1	17433600	17433800	E6
1	17457200	17457400	E6
1	17486000	17486200	E6
1	17558200	17559400	E6
1	17562600	17562800	E6
1	17568000	17568400	E6
1	17569600	17570200	E6
1	17644200	17645000	E6
1	17687400	17688800	E6
1	17716400	17716600	E6
1	17718200	17718400	E6
1	17721400	17721800	E6
1	17772000	17772200	E6
1	17773400	17773600	E6
1	17788400	17789200	E6
1	17799800	17800000	E6
1	17805800	17806000	E6
1	17811600	17811800	E6
1	17849000	17849400	E6
1	17854000	17854400	E6
1	17855600	17855800	E6
1	17863800	17864200	E6
1	17867200	17868800	E6
1	17874600	17875400	E6
1	17877600	17877800	E6
1	17878800	17879200	E6
1	17891200	17892600	E6
1	17905200	17905400	E6
1	17906600	17907000	E6
1	17909000	17910600	E6
1	17918800	17919600	E6
1	17920200	17920400	E6
1	17920600	17921000	E6
1	17926800	17927000	E6
1	17927800	17928600	E6
1	17945400	17945600	E6
1	17950400	17950600	E6
1	17951200	17952000	E6
1	17952200	17952800	E6
1	17975200	17975400	E6
1	17976000	17976200	E6
1	17981000	17981200	E6
1	17982000	17984600	E6
1	17994600	17995200	E6
1	18016200	18018200	E6
1	18030800	18031400	E6
1	18036000	18036200	E6
1	18038800	18039400	E6
1	18046200	18046400	E6
1	18047200	18047600	E6
1	18061000	18061800	E6
1	18062400	18062600	E6
1	18066800	18067000	E6
1	18067800	18068600	E6
1	18070400	18070600	E6
1	18071200	18071400	E6
1	18087000	18087800	E6
1	18098000	18098200	E6
1	18114200	18114400	E6
1	18116400	18116600	E6
1	18123600	18124000	E6
1	18148400	18148800	E6
1	18150600	18151400	E6
1	18152000	18152200	E6
1	18174600	18174800	E6
1	18175600	18175800	E6
1	18198800	18199000	E6
1	18209400	18210000	E6
1	18215800	18217800	E6
1	18218600	18219000	E6
1	18234800	18235000	E6
1	18252200	18253400	E6
1	18266600	18266800	E6
1	18269200	18269400	E6
1	18283200	18283400	E6
1	18284400	18285000	E6
1	18285600	18285800	E6
1	18286800	18287000	E6
1	18293000	18293200	E6
1	18306400	18306600	E6
1	18316000	18316400	E6
1	18355200	18356200	E6
1	18359800	18360200	E6
1	18362400	18363200	E6
1	18377600	18379000	E6
1	18379600	18379800	E6
1	18392800	18393800	E6
1	18400800	18402000	E6
1	18403200	18405600	E6
1	18410200	18412800	E6
1	18416600	18417000	E6
1	18418200	18418400	E6
1	18436800	18437000	E6
1	18443000	18443200	E6
1	18452000	18453000	E6
1	18456400	18456600	E6
1	18504200	18504400	E6
1	18508000	18508200	E6
1	18512000	18512200	E6
1	18514400	18514600	E6
1	18517400	18517600	E6
1	18539200	18539800	E6
1	18542200	18543800	E6
1	18549800	18550000	E6
1	18562400	18562600	E6
1	18582200	18582400	E6
1	18598000	18598200	E6
1	18631200	18632000	E6
1	18639400	18639600	E6
1	18658800	18659200	E6
1	18662400	18662600	E6
1	18672200	18672400	E6
1	18678000	18679400	E6
1	18681400	18681600	E6
1	18684600	18686400	E6
1	18688200	18688400	E6
1	18693600	18693800	E6
1	18702000	18704000	E6
1	18725600	18728200	E6
1	18736400	18736600	E6
1	18739400	18739600	E6
1	18751000	18751200	E6
1	18753200	18753600	E6
1	18771200	18772000	E6
[truncated: 11,180 more rows]
