# Supplementary material for: A conserved Pol II elongator SPT6L mediates Pol V transcription to regulate RNA-directed DNA methylation in Arabidopsis
Source: Nat Commun. 2024 May 25;15:4460. doi: 10.1038/s41467-024-48940-8 (PMC11127964; doi:10.1038/s41467-024-48940-8)
Supplement: Supplementary file 6 — Supplementary Data 3 [file 41467_2024_48940_MOESM6_ESM.xlsx]

## Sheet: E2_genes
1	413521	414649	AT1G02180	.	-
1	415073	418027	AT1G02190	.	+
1	450460	452743	AT1G02290	.	-
1	453106	455519	AT1G02300	.	+
1	653603	654457	AT1G02900	.	-
1	1128176	1129551	AT1G04240	.	-
1	1419070	1421863	AT1G04990	.	-
1	1582670	1583760	AT1G05385	.	-
1	1584072	1585421	AT1G05400	.	+
1	1585370	1587794	AT1G05410	.	-
1	1846700	1849693	AT1G06090	.	+
1	2025543	2027413	AT1G06620	.	+
1	2204103	2207099	AT1G07180	.	+
1	2370019	2374607	AT1G07670	.	-
1	2972637	2977002	AT1G09210	.	-
1	3360086	3360508	AT1G10250	.	-
1	3530450	3532017	AT1G10657	.	+
1	3945583	3946757	AT1G11700	.	+
1	4039565	4044021	AT1G11960	.	-
1	4044369	4044669	AT1G11970	.	+
1	4440403	4443954	AT1G13020	.	-
1	4474683	4478005	AT1G13130	.	+
1	4773433	4774935	AT1G13950	.	+
1	4827960	4829587	AT1G14100	.	+
1	4874874	4877256	AT1G14270	.	-
1	4877505	4879307	AT1G14280	.	+
1	5198939	5202315	AT1G15110	.	+
1	5224293	5226778	AT1G15180	.	+
1	5381031	5385380	AT1G15660	.	+
1	5525292	5528212	AT1G16130	.	+
1	5779007	5782433	AT1G16900	.	-
1	5842167	5844367	AT1G17090	.	-
1	5844645	5845661	AT1G17100	.	+
1	6037406	6038698	AT1G17560	.	-
1	6244339	6247827	AT1G18150	.	-
1	6305826	6308243	AT1G18330	.	-
1	6463848	6465476	AT1G18740	.	+
1	6577832	6579314	AT1G19050	.	-
1	6746811	6751507	AT1G19485	.	+
1	6958009	6959148	AT1G20070	.	-
1	6977879	6980241	AT1G20130	.	+
1	7265793	7267377	AT1G20890	.	-
1	7814662	7815722	AT1G22140	.	-
1	8385187	8386522	AT1G23710	.	+
1	8540837	8542053	AT1G24145	.	+
1	8656020	8657997	AT1G24420	.	+
1	8808548	8810443	AT1G25083	.	-
1	8822691	8824821	AT1G25155	.	-
1	9156278	9158093	AT1G26480	.	-
1	9158379	9159897	AT1G26500	.	+
1	9283872	9284438	AT1G26799	.	+
1	9434350	9439417	AT1G27170	.	+
1	9486888	9492632	AT1G27320	.	+
1	9611052	9614336	AT1G27630	.	+
1	10003879	10004581	AT1G28450	.	+
1	10545086	10545906	AT1G30060	.	-
1	11265815	11271701	AT1G31480	.	+
1	11312960	11316582	AT1G31600	.	-
1	11330923	11333540	AT1G31660	.	-
1	11479132	11479654	AT1G31960	.	-
1	11479762	11482890	AT1G31970	.	+
1	12301324	12303330	AT1G33870	.	-
1	12455652	12457547	AT1G34200	.	+
1	12542795	12546244	AT1G34360	.	+
1	13320674	13322511	AT1G35830	.	-
1	13486003	13486920	AT1G36085	.	-
1	16875091	16876549	AT1G44608	.	-
1	17033334	17035105	AT1G45063	.	-
1	17594682	17595353	AT1G47780	.	+
1	17808987	17812106	AT1G48240	.	-
1	18198226	18199168	AT1G49200	.	+
1	19386708	19389740	AT1G52110	.	-
1	19912989	19916686	AT1G53380	.	-
1	19924659	19926631	AT1G53400	.	+
1	19970333	19974393	AT1G53510	.	-
1	20079080	20081464	AT1G53790	.	-
1	20081643	20084551	AT1G53800	.	+
1	20447156	20450916	AT1G54820	.	+
1	20651813	20653764	AT1G55340	.	+
1	20725469	20728091	AT1G55520	.	-
1	20974160	20976372	AT1G56080	.	-
1	20976514	20977561	AT1G56085	.	+
1	22053862	22057268	AT1G59910	.	-
1	22324644	22327359	AT1G60600	.	-
1	22368952	22372223	AT1G60780	.	-
1	22447810	22449536	AT1G60970	.	-
1	22474266	22477765	AT1G61010	.	-
1	22477895	22482451	AT1G61030	.	+
1	22542496	22545661	AT1G61150	.	+
1	23471843	23473922	AT1G63290	.	-
1	23569537	23571107	AT1G63550	.	+
1	24093495	24095485	AT1G64840	.	+
1	24272517	24277275	AT1G65350	.	-
1	24273180	24274038	AT1G65346	.	-
1	24391671	24395503	AT1G65610	.	-
1	24713305	24714843	AT1G66290	.	-
1	24857437	24859011	AT1G66640	.	+
1	25236810	25238036	AT1G67360	.	-
1	25415770	25417222	AT1G67785	.	-
1	25464375	25470189	AT1G67900	.	+
1	25693448	25696250	AT1G68490	.	+
1	25934996	25940996	AT1G68990	.	-
1	26584728	26587628	AT1G70520	.	-
1	26588390	26591776	AT1G70530	.	-
1	26659128	26663337	AT1G70710	.	-
1	26809719	26811848	AT1G71080	.	-
1	26812155	26814173	AT1G71090	.	+
1	26983614	26985990	AT1G71720	.	+
1	27476564	27478534	AT1G73050	.	-
1	27478969	27481561	AT1G73060	.	+
1	27584363	27588978	AT1G73370	.	-
1	27589014	27590838	AT1G73380	.	+
1	27982452	27984280	AT1G74450	.	+
1	28095728	28098225	AT1G74780	.	+
1	28408133	28415118	AT1G75660	.	+
1	28682083	28683785	AT1G76440	.	-
1	28940485	28942639	AT1G77000	.	+
1	29093498	29095719	AT1G77420	.	+
1	29599348	29601682	AT1G78700	.	+
1	29788465	29794251	AT1G79190	.	+
1	29860490	29863316	AT1G79380	.	+
1	30260844	30267119	AT1G80490	.	-
2	6570	6672	AT2G01021	.	+
2	347536	350179	AT2G01810	.	+
2	606181	607919	AT2G02300	.	-
2	608585	610283	AT2G02310	.	-
2	668919	670055	AT2G02497	.	-
2	1173091	1174176	AT2G03840	.	+
2	1993081	1994166	AT2G05440	.	+
2	2169304	2170528	AT2G05752	.	-
2	2170759	2173943	AT2G05755	.	+
2	2258280	2259633	AT2G05910	.	-
2	2867671	2870352	AT2G06960	.	-
2	3045522	3046904	AT2G07340	.	+
2	3245322	3246203	AT2G07655	.	+
2	3247002	3249357	AT2G07749	.	+
2	3249395	3251545	AT2G07777	.	-
2	3251565	3252341	AT2G07671	.	-
2	3254363	3255815	AT2G07779	.	-
2	3257208	3258528	AT2G07672	.	+
2	3261008	3261453	AT2G07613	.	+
2	3262234	3262345	AT2G07684	.	-
2	3262522	3262587	AT2G07617	.	-
2	3263618	3264412	AT2G07621	.	-
2	3266419	3267120	AT2G07673	.	+
2	3269094	3269906	AT2G07674	.	+
2	3270007	3270364	AT2G07751	.	+
2	3270409	3270787	AT2G07675	.	+
2	3272618	3272975	AT2G07676	.	+
2	3273583	3274154	AT2G07768	.	+
2	3276727	3277668	AT2G07623	.	+
2	3281096	3283129	AT2G07678	.	+
2	3282786	3283553	AT2G07669	.	+
2	3284066	3284616	AT2G07625	.	-
2	3287528	3292366	AT2G07681	.	+
2	3296471	3297016	AT2G07626	.	+
2	3298497	3298716	AT2G07627	.	-
2	3300977	3301804	AT2G07772	.	-
2	3301040	3301624	AT2G07628	.	+
2	3303765	3304650	AT2G07774	.	-
2	3311653	3312651	AT2G07687	.	-
2	3312872	3313502	AT2G07629	.	-
2	3318247	3319435	AT2G07631	.	+
2	3323572	3323990	AT2G07632	.	-
2	3329659	3331324	AT2G07633	.	+
2	3336108	3336753	AT2G07689	.	+
2	3338668	3339047	AT2G07634	.	-
2	3339739	3340317	AT2G07691	.	-
2	3340396	3341060	AT2G07636	.	+
2	3340705	3341544	AT2G07692	.	-
2	3343331	3344075	AT2G07637	.	+
2	3345928	3347826	AT2G07695	.	+
2	3348002	3348904	AT2G07785	.	+
2	3348795	3351212	AT2G07599	.	-
2	3351049	3352228	AT2G07696	.	-
2	3357618	3361102	AT2G07798	.	+
2	3361462	3364127	AT2G07698	.	+
2	3364538	3366284	AT2G07667	.	+
2	3371831	3372152	AT2G07701	.	+
2	3372594	3373155	AT2G07702	.	+
2	3377162	3378213	AT2G07638	.	+
2	3380743	3380944	AT2G07705	.	+
2	3381462	3386102	AT2G07706	.	-
2	3386291	3386768	AT2G07707	.	+
2	3386850	3388160	AT2G07708	.	+
2	3389611	3390726	AT2G07641	.	-
2	3400796	3400838	AT2G07642	.	+
2	3404682	3405417	AT2G07643	.	+
2	3405495	3405863	AT2G07644	.	+
2	3407217	3407586	AT2G07713	.	+
2	3407670	3408506	AT2G07714	.	-
2	3408518	3409740	AT2G07646	.	+
2	3410596	3413161	AT2G07715	.	+
2	3424684	3430483	AT2G07718	.	+
2	3431243	3431844	AT2G07648	.	-
2	3432136	3433656	AT2G07719	.	-
2	3434311	3435279	AT2G07721	.	-
2	3438741	3439161	AT2G07722	.	+
2	3440301	3441314	AT2G07652	.	-
2	3443687	3446183	AT2G07815	.	-
2	3446393	3447047	AT2G07724	.	-
2	3447397	3449059	AT2G07725	.	+
2	3449533	3452776	AT2G07727	.	+
2	3453685	3456127	AT2G07728	.	+
2	3456746	3457126	AT2G07654	.	+
2	3457212	3457479	AT2G07820	.	-
2	3458280	3461448	AT2G07656	.	+
2	3468159	3468899	AT2G07732	.	-
2	3472304	3473692	AT2G07734	.	-
2	3474281	3474664	AT2G07825	.	-
2	3474995	3476845	AT2G07827	.	+
2	3476155	3476278	AT2G07830	.	-
2	3476872	3478704	AT2G07787	.	+
2	3477581	3479196	AT2G07658	.	-
2	3481035	3482584	AT2G07659	.	+
2	3484181	3484585	AT2G07661	.	-
2	3484829	3489421	AT2G07806	.	+
2	3492338	3492786	AT2G07738	.	-
2	3493225	3494382	AT2G07795	.	+
2	3497072	3498780	AT2G07662	.	-
2	3500129	3500612	AT2G07665	.	-
2	3501552	3502294	AT2G07835	.	-
2	3502318	3503476	AT2G07741	.	+
2	3618057	3626460	AT2G08986	.	+
2	5741591	5746833	AT2G13790	.	+
2	5859490	5861311	AT2G13960	.	+
2	6018557	6023863	AT2G14210	.	+
2	6313882	6316047	AT2G14750	.	+
2	6712894	6714609	AT2G15400	.	+
2	7058929	7060573	AT2G16290	.	-
2	7097279	7101261	AT2G16390	.	+
2	7180141	7182287	AT2G16570	.	-
2	7864193	7867820	AT2G18090	.	+
2	7935243	7936900	AT2G18240	.	+
2	7971016	7972396	AT2G18350	.	-
2	7988164	7989525	AT2G18390	.	+
2	8139762	8144461	AT2G18790	.	+
2	8246159	8246510	AT2G19020	.	+
2	8791938	8794401	AT2G20370	.	+
2	9215518	9219236	AT2G21520	.	+
2	9293260	9297861	AT2G21790	.	+
2	9324632	9326426	AT2G21880	.	-
2	9391553	9393594	AT2G22100	.	-
2	9393790	9397098	AT2G22120	.	+
2	9426795	9428170	AT2G22170	.	-
2	9624585	9627072	AT2G22650	.	-
2	9627407	9631126	AT2G22660	.	+
2	10294285	10297597	AT2G24210	.	+
2	10369417	10373382	AT2G24370	.	-
2	10373730	10374998	AT2G24390	.	+
2	10375438	10376265	AT2G24395	.	+
2	10391074	10393934	AT2G24440	.	+
2	10736260	10737800	AT2G25200	.	-
2	10806699	10809794	AT2G25370	.	+
2	11025344	11030808	AT2G25850	.	-
2	11030969	11034580	AT2G25870	.	+
2	11528287	11531024	AT2G27020	.	-
2	11699568	11704232	AT2G27350	.	-
2	12847517	12849708	AT2G30100	.	+
2	13135313	13137004	AT2G30840	.	-
2	14035214	14035961	AT2G33090	.	-
2	14086861	14096914	AT2G33240	.	-
2	14097368	14098751	AT2G33250	.	+
2	14105895	14108061	AT2G33280	.	+
2	14253211	14256003	AT2G33700	.	+
2	14649705	14651709	AT2G34720	.	-
2	15454670	15469964	AT2G36850	.	-
2	15482002	15483788	AT2G36885	.	-
2	15593963	15594961	AT2G37120	.	-
2	15636896	15639768	AT2G37230	.	-
2	15776848	15777673	AT2G37610	.	-
2	15914957	15916807	AT2G38025	.	-
2	15917031	15921170	AT2G38040	.	+
2	15928590	15930817	AT2G38070	.	+
2	16356040	16359943	AT2G39200	.	-
2	16401586	16406886	AT2G39280	.	-
2	16407134	16409156	AT2G39290	.	+
2	16714459	16723718	AT2G40030	.	+
2	16742895	16745152	AT2G40095	.	+
2	17113797	17115047	AT2G41010	.	-
2	17873868	17874936	AT2G42975	.	+
2	18316277	18320789	AT2G44350	.	+
2	18498671	18500823	AT2G44850	.	+
2	18624263	18625791	AT2G45170	.	+
2	18836263	18839273	AT2G45730	.	-
2	18839674	18841403	AT2G45740	.	+
2	19003157	19005536	AT2G46280	.	-
2	19336652	19340869	AT2G47070	.	+
3	51495	54544	AT3G01150	.	+
3	546738	548846	AT3G02580	.	+
3	665222	666922	AT3G02950	.	-
3	797253	799148	AT3G03370	.	-
3	799499	808540	AT3G03380	.	+
3	842498	845096	AT3G03530	.	-
3	961996	968149	AT3G03790	.	+
3	1178507	1181204	AT3G04443	.	-
3	1534282	1535237	AT3G05365	.	-
3	1682087	1684597	AT3G05700	.	-
3	1684945	1687664	AT3G05710	.	+
3	1710012	1712165	AT3G05770	.	-
3	2398745	2398874	AT3G07522	.	-
3	2420837	2422794	AT3G07580	.	-
3	2423052	2424166	AT3G07590	.	+
3	2729742	2737105	AT3G08960	.	-
3	2737296	2740549	AT3G08970	.	+
3	3063735	3065577	AT3G09970	.	+
3	3134872	3137417	AT3G10140	.	+
3	3173804	3179726	AT3G10270	.	-
3	3180063	3181611	AT3G10280	.	+
3	3527279	3528440	AT3G11260	.	+
3	3533210	3534994	AT3G11280	.	-
3	3876338	3879068	AT3G12150	.	-
3	3923514	3925502	AT3G12320	.	+
3	3938182	3941935	AT3G12380	.	-
3	3942256	3943809	AT3G12390	.	+
3	4049308	4051775	AT3G12740	.	+
3	4250957	4254278	AT3G13222	.	-
3	4504066	4506320	AT3G13740	.	+
3	5356586	5358596	AT3G15840	.	-
3	5467986	5469594	AT3G16140	.	-
3	5558444	5561126	AT3G16380	.	-
3	6119706	6123044	AT3G17860	.	+
3	6237901	6240605	AT3G18210	.	-
3	6240768	6243078	AT3G18215	.	+
3	6474870	6477204	AT3G18780	.	+
3	6611181	6614107	AT3G19130	.	-
3	6625376	6632164	AT3G19170	.	-
3	6632636	6637292	AT3G19180	.	+
3	6678629	6679229	AT3G19274	.	+
3	7220732	7224090	AT3G20650	.	-
3	7309274	7312795	AT3G20870	.	-
3	7560687	7563472	AT3G21465	.	+
3	7603938	7605789	AT3G21590	.	-
3	7812875	7815974	AT3G22150	.	+
3	7959752	7962371	AT3G22440	.	+
3	8003897	8005902	AT3G22590	.	+
3	8017653	8019552	AT3G22670	.	-
3	8024793	8025906	AT3G22700	.	-
3	8124019	8125931	AT3G22930	.	-
3	8575050	8581331	AT3G23790	.	+
3	8697684	8701052	AT3G24090	.	-
3	9546258	9549453	AT3G26120	.	+
3	9839924	9842079	AT3G26750	.	-
3	9867651	9870782	AT3G26810	.	+
3	10006890	10008174	AT3G27140	.	-
3	10193476	10200046	AT3G27530	.	-
3	10213995	10216964	AT3G27570	.	-
3	10288602	10290934	AT3G27785	.	-
3	11128619	11132105	AT3G29160	.	-
3	11382213	11384145	AT3G29575	.	-
3	11540640	11541549	AT3G29690	.	-
3	14195446	14196865	AT3G41762	.	-
3	16867032	16868926	AT3G45870	.	+
3	17180677	17182560	AT3G46630	.	-
3	17183041	17184886	AT3G46640	.	+
3	17483067	17486347	AT3G47450	.	-
3	17486543	17493395	AT3G47460	.	+
3	17539288	17541307	AT3G47600	.	-
3	17731336	17733513	AT3G48040	.	+
3	17775455	17775587	AT3G48131	.	-
3	17792808	17793768	AT3G48185	.	-
3	19115183	19117461	AT3G51540	.	+
3	19117583	19120949	AT3G51550	.	-
3	19277593	19281346	AT3G51950	.	-
3	20045602	20048745	AT3G54140	.	-
3	20170653	20173517	AT3G54480	.	-
3	20173604	20175462	AT3G54490	.	+
3	20709293	20711640	AT3G55800	.	+
3	20936097	20939631	AT3G56480	.	-
3	21114797	21121051	AT3G57060	.	-
3	21121322	21122322	AT3G57062	.	+
3	21512318	21514281	AT3G58090	.	-
3	21742070	21746324	AT3G58790	.	-
3	21748227	21749928	AT3G58800	.	+
3	22254562	22256177	AT3G60220	.	-
3	22675060	22676851	AT3G61260	.	-
3	22850836	22856972	AT3G61740	.	-
3	23086988	23089357	AT3G62390	.	-
3	23273064	23276630	AT3G62980	.	-
3	23289242	23291486	AT3G63010	.	+
4	242460	246804	AT4G00570	.	-
4	248712	250258	AT4G00580	.	+
4	535197	538098	AT4G01280	.	+
4	898306	901072	AT4G02050	.	-
4	901374	905590	AT4G02060	.	+
4	1185750	1187816	AT4G02690	.	+
4	1415616	1417444	AT4G03210	.	+
4	4200505	4205230	AT4G07410	.	-
4	4802252	4805647	AT4G07960	.	-
4	6362188	6365079	AT4G10220	.	+
4	6466899	6467270	AT4G10457	.	-
4	7231818	7234546	AT4G12070	.	+
4	8107253	8108379	AT4G14060	.	+
4	8158435	8165214	AT4G14150	.	-
4	8236722	8240388	AT4G14310	.	-
4	8240846	8241341	AT4G14315	.	+
4	8331802	8333579	AT4G14490	.	-
4	8334143	8337640	AT4G14500	.	+
4	8413262	8415650	AT4G14680	.	-
4	8614059	8618170	AT4G15090	.	+
4	8620244	8622702	AT4G15096	.	+
4	8736720	8740211	AT4G15310	.	+
4	8792706	8794433	AT4G15390	.	-
4	8877589	8879327	AT4G15550	.	-
4	9096533	9100854	AT4G16070	.	-
4	9284909	9286773	AT4G16460	.	+
4	9777647	9779939	AT4G17550	.	-
4	9780223	9782183	AT4G17560	.	+
4	9862364	9864663	AT4G17720	.	-
4	10026649	10030033	AT4G18060	.	-
4	11803767	11807200	AT4G22350	.	-
4	11807256	11810117	AT4G22360	.	+
4	12911549	12914039	AT4G25180	.	-
4	13067185	13069762	AT4G25620	.	-
4	13538668	13539653	AT4G26960	.	-
4	13539504	13542466	AT4G26965	.	+
4	13948602	13958107	AT4G28080	.	-
4	14240665	14242679	AT4G28840	.	+
4	14493910	14495789	AT4G29520	.	-
4	14495959	14497512	AT4G29530	.	+
4	14670155	14672669	AT4G30000	.	-
4	14672668	14674225	AT4G30010	.	+
4	14734454	14738335	AT4G30130	.	+
4	14838171	14841147	AT4G30340	.	-
4	14944128	14948605	AT4G30610	.	+
4	15003145	15006216	AT4G30810	.	+
4	15117755	15120608	AT4G31070	.	-
4	15120823	15123527	AT4G31080	.	+
4	15161599	15164936	AT4G31200	.	-
4	15165134	15172807	AT4G31210	.	+
4	15245812	15247997	AT4G31420	.	-
4	15565294	15566971	AT4G32230	.	-
4	15959961	15964819	AT4G33080	.	+
4	15965592	15970557	AT4G33090	.	-
4	16185043	16185654	AT4G33730	.	+
4	16574543	16576753	AT4G34740	.	-
4	16599596	16606135	AT4G34830	.	-
4	16606221	16608292	AT4G34840	.	+
4	16927729	16929224	AT4G35720	.	+
4	17579617	17582022	AT4G37390	.	+
4	17703380	17704614	AT4G37682	.	+
4	17883678	17884776	AT4G38090	.	-
4	17986383	17988869	AT4G38430	.	+
4	18124977	18125559	AT4G38840	.	-
4	18126056	18126829	AT4G38850	.	+
4	18189071	18190608	AT4G39040	.	-
4	18448864	18451305	AT4G39770	.	-
4	18469254	18472048	AT4G39800	.	-
5	105281	107405	AT5G01260	.	+
5	332329	334543	AT5G01850	.	+
5	441451	442187	AT5G02220	.	-
5	483122	486434	AT5G02320	.	-
5	564084	565925	AT5G02530	.	-
5	609380	611747	AT5G02700	.	-
5	637680	642026	AT5G02810	.	-
5	642553	644394	AT5G02820	.	+
5	707204	708396	AT5G03020	.	+
5	758373	760382	AT5G03190	.	+
5	832034	834549	AT5G03380	.	-
5	834858	836751	AT5G03390	.	+
5	858734	862345	AT5G03450	.	-
5	862555	864176	AT5G03455	.	+
5	931761	937702	AT5G03650	.	+
5	957610	961047	AT5G03680	.	+
5	970922	971627	AT5G03710	.	+
5	1335872	1341534	AT5G04670	.	-
5	1512081	1515166	AT5G05130	.	+
5	1799489	1804492	AT5G05980	.	-
5	1804696	1806850	AT5G05987	.	+
5	1952504	1955796	AT5G06390	.	+
5	2103114	2106004	AT5G06800	.	+
5	2225140	2226300	AT5G07175	.	-
5	2367166	2369696	AT5G07480	.	+
5	2588159	2591406	AT5G08080	.	+
5	2616133	2617888	AT5G08139	.	+
5	3862848	3863824	AT5G11970	.	-
5	4460839	4464737	AT5G13820	.	+
5	4718993	4722371	AT5G14640	.	-
5	4746263	4747934	AT5G14710	.	+
5	5031647	5033540	AT5G15500	.	-
5	5033932	5036824	AT5G15510	.	+
5	5037020	5038754	AT5G15520	.	-
5	5038562	5040840	AT5G15530	.	+
5	5205868	5207987	AT5G15950	.	+
5	5386523	5389311	AT5G16500	.	-
5	5999805	6000554	AT5G18150	.	-
5	6009811	6014864	AT5G18190	.	-
5	6015034	6016799	AT5G18200	.	+
5	6195688	6202168	AT5G18620	.	-
5	6202535	6205737	AT5G18630	.	+
5	6566270	6568805	AT5G19470	.	+
5	6571471	6573577	AT5G19480	.	+
5	6767700	6771170	AT5G20040	.	-
5	6798831	6800903	AT5G20140	.	-
5	7014661	7016481	AT5G20720	.	+
5	7529291	7533857	AT5G22640	.	+
5	8063921	8065550	AT5G23900	.	-
5	8199756	8201051	AT5G24190	.	+
5	8284365	8288351	AT5G24320	.	-
5	9016907	9018424	AT5G25860	.	-
5	9508717	9515565	AT5G27030	.	-
5	9764134	9769992	AT5G27610	.	+
5	10358183	10359438	AT5G28410	.	+
5	10783973	10785728	AT5G28750	.	-
5	13834632	13835641	AT5G35640	.	+
5	13900694	13903218	AT5G35735	.	-
5	14359642	14360246	AT5G36470	.	-
5	14598606	14599988	AT5G36960	.	+
5	14981618	14984652	AT5G37720	.	-
5	15065299	15069094	AT5G37850	.	+
5	15107123	15108988	AT5G37940	.	+
5	15667172	15667761	AT5G39140	.	-
5	15680730	15681325	AT5G39170	.	-
5	15712548	15713158	AT5G39240	.	-
5	15793788	15795743	AT5G39471	.	-
5	15878697	15881400	AT5G39660	.	+
5	15939109	15940590	AT5G39820	.	-
5	16085634	16087543	AT5G40250	.	+
5	16131396	16135393	AT5G40340	.	-
5	16166437	16168870	AT5G40400	.	+
5	16236955	16239601	AT5G40540	.	+
5	16365899	16369316	AT5G40850	.	+
5	16478485	16480584	AT5G41170	.	-
5	16636028	16637908	AT5G41600	.	+
5	16646156	16649026	AT5G41620	.	+
5	16872043	16877732	AT5G42220	.	+
5	16996899	16997127	AT5G42504	.	+
5	17201413	17202323	AT5G42905	.	-
5	17224269	17231384	AT5G42950	.	+
5	17550178	17551715	AT5G43700	.	+
5	18207362	18209052	AT5G45095	.	+
5	18247148	18258197	AT5G45140	.	-
5	18559059	18560945	AT5G45750	.	+
5	18634040	18636720	AT5G45950	.	+
5	18993632	18996672	AT5G46820	.	+
5	19309226	19310272	AT5G47640	.	+
5	19310191	19312595	AT5G47650	.	-
5	19312746	19314893	AT5G47660	.	+
5	19465787	19469939	AT5G48030	.	-
5	19469991	19472445	AT5G48040	.	+
5	19567063	19567688	AT5G48280	.	-
5	20715452	20720681	AT5G50920	.	-
5	20745348	20747305	AT5G51020	.	-
5	21457626	21463249	AT5G52910	.	-
5	21463466	21466880	AT5G52920	.	+
5	21606270	21607297	AT5G53270	.	-
5	21607409	21609428	AT5G53280	.	+
5	21683143	21688273	AT5G53440	.	-
5	21929587	21929845	AT5G54043	.	+
5	22077039	22080341	AT5G54380	.	-
5	22175460	22176735	AT5G54585	.	+
5	22310552	22312832	AT5G54960	.	-
5	22312975	22314119	AT5G54970	.	+
5	22597992	22602758	AT5G55840	.	+
5	22671112	22673855	AT5G55990	.	+
5	22714470	22716997	AT5G56090	.	+
5	22750461	22752817	AT5G56210	.	-
5	22775208	22777355	AT5G56260	.	-
5	23067827	23070431	AT5G57010	.	+
5	23283616	23286005	AT5G57490	.	-
5	23696107	23697452	AT5G58630	.	-
5	23697840	23699767	AT5G58640	.	+
5	23730449	23733707	AT5G58760	.	-
5	23734272	23735767	AT5G58770	.	+
5	23820033	23823317	AT5G59010	.	-
5	23890545	23893769	AT5G59210	.	-
5	24934962	24939169	AT5G62090	.	-
5	25387410	25390227	AT5G63380	.	-
5	25606770	25609306	AT5G63970	.	-
5	25672465	25676823	AT5G64170	.	-
5	25677071	25678677	AT5G64180	.	+
5	25683769	25685731	AT5G64210	.	-
5	25686245	25692215	AT5G64220	.	+
5	26253407	26256544	AT5G65670	.	+
5	26363708	26366065	AT5G65920	.	-
5	26394822	26396513	AT5G65990	.	+
5	26572264	26573426	AT5G66580	.	+
5	26588584	26592006	AT5G66620	.	+
5	26608118	26609009	AT5G66658	.	+
5	26820120	26821964	AT5G67220	.	-
5	26822431	26824328	AT5G67230	.	+
Mt	272	734	ATMG00010	.	-
Mt	11917	12241	ATMG00030	.	+
Mt	16843	17791	ATMG00040	.	-
Mt	16855	17251	ATMG00050	.	+
Mt	23662	24235	ATMG00070	.	-
Mt	25075	25615	ATMG00080	.	-
Mt	25481	28733	ATMG00090	.	-
Mt	30462	31083	ATMG00110	.	+
Mt	32040	32472	ATMG00120	.	-
Mt	34189	34555	ATMG00130	.	+
Mt	34598	35102	ATMG00140	.	+
Mt	35781	36132	ATMG00150	.	+
Mt	40501	42628	ATMG00160	.	-
Mt	48112	48532	ATMG00170	.	+
Mt	51292	53611	ATMG00180	.	-
Mt	55766	56090	ATMG00200	.	-
Mt	57773	58331	ATMG00210	.	+
Mt	60234	61416	ATMG00220	.	+
Mt	68917	69253	ATMG00240	.	-
Mt	76131	76437	ATMG00260	.	+
Mt	76641	77259	ATMG00270	.	-
Mt	77818	78151	ATMG00280	.	-
Mt	79739	81297	ATMG00285	.	-
Mt	82027	83116	ATMG00290	.	-
Mt	89616	90054	ATMG00300	.	-
Mt	90882	91347	ATMG00310	.	-
Mt	91000	91384	ATMG00320	.	+
Mt	104953	105553	ATMG00370	.	-
Mt	110929	111403	ATMG00400	.	-
Mt	111586	112907	ATMG00410	.	+
Mt	115430	115751	ATMG00430	.	+
Mt	116295	116754	ATMG00440	.	+
Mt	119380	119701	ATMG00450	.	-
Mt	127474	127843	ATMG00470	.	-
Mt	129908	130385	ATMG00480	.	+
Mt	130816	131140	ATMG00490	.	+
Mt	130967	131393	ATMG00500	.	+
Mt	132070	138153	ATMG00510	.	+
Mt	140723	142998	ATMG00513	.	-
Mt	143218	147048	ATMG00516	.	-
Mt	144293	146312	ATMG00520	.	-
Mt	147281	147611	ATMG00530	.	-
Mt	150782	151151	ATMG00540	.	+
Mt	151264	151747	ATMG00550	.	-
Mt	154743	157345	ATMG00560	.	+
Mt	157490	158351	ATMG00570	.	+
Mt	161692	169674	ATMG00580	.	+
Mt	169795	170737	ATMG00590	.	+
Mt	174204	174525	ATMG00600	.	+
Mt	176541	177027	ATMG00610	.	-
Mt	182277	182697	ATMG00620	.	+
Mt	183110	183443	ATMG00630	.	+
Mt	188083	188662	ATMG00640	.	-
Mt	188928	189231	ATMG00650	.	-
Mt	190103	190553	ATMG00660	.	-
Mt	190739	190761	ATMG00665	.	-
Mt	191054	191882	ATMG00670	.	-
Mt	201728	202097	ATMG00680	.	+
Mt	203587	204310	ATMG00690	.	-
Mt	207552	207915	ATMG00710	.	-
Mt	209498	209822	ATMG00720	.	+
Mt	217630	219077	ATMG00730	.	+
Mt	220470	220773	ATMG00740	.	-
Mt	220829	221189	ATMG00750	.	+
Mt	221699	222029	ATMG00760	.	-
Mt	222686	222989	ATMG00770	.	-
Mt	227708	228431	ATMG00810	.	-
Mt	228572	229085	ATMG00820	.	-
Mt	231893	233042	ATMG00830	.	-
Mt	234537	234903	ATMG00840	.	-
Mt	235337	235661	ATMG00850	.	+
Mt	235915	236392	ATMG00860	.	+
Mt	236926	237481	ATMG00870	.	-
Mt	237052	237616	ATMG00880	.	+
Mt	239635	239956	ATMG00890	.	-
Mt	239987	240758	ATMG00900	.	-
Mt	241305	241953	ATMG00910	.	-
Mt	249271	249919	ATMG00920	.	-
Mt	251402	251897	ATMG00940	.	-
Mt	256864	257476	ATMG00960	.	-
Mt	258044	258398	ATMG00970	.	-
Mt	260223	260601	ATMG00980	.	-
Mt	260646	261006	ATMG00990	.	-
Mt	260962	261307	ATMG01000	.	-
Mt	261104	261461	ATMG01010	.	-
Mt	261616	262078	ATMG01020	.	-
Mt	264112	264433	ATMG01030	.	-
Mt	270237	270561	ATMG01040	.	-
Mt	272943	273423	ATMG01050	.	-
Mt	274898	275222	ATMG01060	.	+
Mt	278648	279152	ATMG01080	.	+
Mt	279462	280251	ATMG01090	.	+
Mt	281613	281931	ATMG01100	.	+
Mt	283033	283789	ATMG01110	.	-
Mt	287916	289083	ATMG01120	.	-
Mt	289196	289517	ATMG01130	.	-
Mt	292972	293431	ATMG01140	.	-
Mt	293975	294296	ATMG01150	.	-
Mt	296819	298204	ATMG01170	.	-
Mt	302165	303689	ATMG01190	.	-
Mt	303835	304720	ATMG01200	.	-
Mt	304778	305084	ATMG01210	.	-
Mt	305220	305562	ATMG01220	.	-
Mt	308931	309369	ATMG01230	.	+
Mt	309337	309640	ATMG01240	.	-
Mt	310513	310882	ATMG01250	.	+
Mt	312544	313162	ATMG01260	.	-
Mt	314626	315073	ATMG01270	.	+
Mt	318003	318390	ATMG01275	.	-
Mt	318587	319463	ATMG01280	.	-
Mt	324258	324594	ATMG01290	.	+
Mt	325299	325710	ATMG01300	.	+
Mt	326098	326509	ATMG01310	.	+
Mt	329081	329465	ATMG01330	.	-
Mt	346756	347194	ATMG01350	.	+
Mt	349829	351413	ATMG01360	.	-
Mt	360716	361052	ATMG01370	.	-
Mt	363724	364042	ATMG01400	.	+
Mt	366085	366700	ATMG01410	.	-
Pt	9937	11461	ATCG00120	.	-
Pt	15012	15723	ATCG00160	.	-
Pt	15937	20068	ATCG00170	.	-
Pt	20250	23084	ATCG00180	.	-
Pt	33719	35141	ATCG00280	.	+
Pt	37374	39579	ATCG00340	.	-
Pt	52264	52663	ATCG00470	.	-
Pt	54957	56397	ATCG00490	.	+
Pt	74081	74183	ATCG00690	.	+
Pt	76480	77672	ATCG00730	.	+
Pt	77900	78890	ATCG00740	.	-
Pt	83466	83949	ATCG00810	.	-
Pt	84004	84283	ATCG00820	.	-
Pt	85861	86143	ATCG00840	.	-
Pt	86473	93358	ATCG00860	.	+
Pt	93494	93728	ATCG00870	.	+
Pt	94940	96795	ATCG00890	.	-
Pt	97477	97945	ATCG00900	.	-
Pt	97998	98793	ATCG00905	.	-
Pt	139855	140650	ATCG01230	.	+
Pt	140703	141171	ATCG01240	.	+
Pt	141853	143708	ATCG01250	.	+
Pt	144920	145154	ATCG01270	.	-
Pt	145290	152175	ATCG01280	.	-

## Sheet: E3_genes
1	192633	193670	AT1G01530	.	-
1	395688	400001	AT1G02120	.	+
1	427547	427811	AT1G02210	.	-
1	575921	580299	AT1G02670	.	+
1	830549	835411	AT1G03370	.	+
1	944590	947682	AT1G03770	.	+
1	958758	959609	AT1G03810	.	+
1	1057040	1059454	AT1G04090	.	+
1	1282162	1286619	AT1G04620	.	-
1	1344988	1348868	AT1G04790	.	+
1	1438047	1441417	AT1G05030	.	-
1	1471322	1476150	AT1G05120	.	-
1	2416177	2420829	AT1G07810	.	+
1	2469217	2472806	AT1G07970	.	-
1	2779962	2788447	AT1G08730	.	+
1	3037753	3038408	AT1G09415	.	-
1	3061169	3061743	AT1G09483	.	-
1	3063935	3065949	AT1G09490	.	+
1	3406955	3412874	AT1G10390	.	-
1	3596263	3597847	AT1G10790	.	+
1	3614538	3616308	AT1G10865	.	-
1	3892579	3894677	AT1G11590	.	+
1	3920477	3924555	AT1G11660	.	+
1	3951552	3957044	AT1G11720	.	+
1	4206414	4208951	AT1G12370	.	-
1	4324418	4326227	AT1G12700	.	-
1	4334498	4337957	AT1G12730	.	+
1	4396347	4398193	AT1G12920	.	-
1	4398321	4405669	AT1G12930	.	-
1	4416314	4418590	AT1G12940	.	+
1	4436100	4439639	AT1G13000	.	-
1	4588993	4590501	AT1G13380	.	-
1	4597566	4599141	AT1G13400	.	+
1	4620100	4621585	AT1G13470	.	-
1	4658537	4659115	AT1G13605	.	+
1	4680431	4682382	AT1G13650	.	-
1	5093960	5098270	AT1G14790	.	-
1	5389951	5391672	AT1G15670	.	+
1	5410907	5414919	AT1G15740	.	+
1	5469557	5470827	AT1G15920	.	+
1	5532297	5535060	AT1G16150	.	+
1	5659369	5665488	AT1G16540	.	+
1	5675494	5678841	AT1G16610	.	-
1	5702152	5705892	AT1G16680	.	+
1	5860077	5862890	AT1G17145	.	-
1	5909164	5911695	AT1G17270	.	-
1	6125277	6127567	AT1G17790	.	-
1	6169284	6173273	AT1G17940	.	-
1	6235894	6238799	AT1G18130	.	+
1	6308924	6311373	AT1G18335	.	-
1	6311442	6313931	AT1G18340	.	-
1	6405606	6409532	AT1G18610	.	+
1	6515372	6519395	AT1G18870	.	+
1	6532558	6538145	AT1G18910	.	-
1	6543780	6545802	AT1G18940	.	+
1	6588541	6589338	AT1G19086	.	+
1	6614086	6615214	AT1G19160	.	-
1	6626793	6627688	AT1G19210	.	-
1	6744352	6746635	AT1G19480	.	+
1	6759858	6762847	AT1G19520	.	+
1	6796136	6799764	AT1G19650	.	-
1	6855898	6860376	AT1G19835	.	-
1	6927735	6928656	AT1G19960	.	+
1	7020714	7023162	AT1G20270	.	-
1	7023681	7024439	AT1G20280	.	+
1	7133110	7134454	AT1G20600	.	+
1	7226309	7227566	AT1G20795	.	-
1	7252110	7253747	AT1G20850	.	+
1	7259022	7261524	AT1G20870	.	-
1	7665663	7665936	AT1G21835	.	+
1	7712210	7712513	AT1G21928	.	-
1	7727576	7729649	AT1G21970	.	-
1	7759076	7760929	AT1G22030	.	-
1	8013352	8016150	AT1G22650	.	-
1	8049089	8050784	AT1G22740	.	+
1	8075995	8079137	AT1G22830	.	+
1	8252701	8254635	AT1G23240	.	-
1	8279553	8282416	AT1G23330	.	-
1	8371019	8371106	AT1G23650	.	-
1	8461756	8469573	AT1G23935	.	+
1	8544247	8545590	AT1G24148	.	+
1	8682194	8685271	AT1G24490	.	+
1	8720650	8722825	AT1G24610	.	-
1	8767561	8769571	AT1G24793	.	+
1	8799519	8800410	AT1G24996	.	-
1	8800807	8801584	AT1G25025	.	+
1	8804488	8806361	AT1G25054	.	+
1	8818866	8820736	AT1G25145	.	+
1	8829563	8831390	AT1G25180	.	+
1	8833244	8835112	AT1G25210	.	+
1	8897563	8899111	AT1G25370	.	-
1	9002284	9004685	AT1G25682	.	-
1	9039627	9043855	AT1G26150	.	-
1	9044421	9047049	AT1G26160	.	-
1	9373884	9376828	AT1G27000	.	+
1	9432417	9433190	AT1G27160	.	+
1	9564725	9565134	AT1G27535	.	+
1	9631189	9634597	AT1G27680	.	+
1	9671633	9676206	AT1G27770	.	-
1	9704557	9706238	AT1G27860	.	-
1	9746708	9748154	AT1G27970	.	+
1	9775521	9778043	AT1G28050	.	-
1	9778850	9782866	AT1G28060	.	+
1	9829260	9829584	AT1G28135	.	+
1	9850004	9852435	AT1G28200	.	-
1	9875526	9879433	AT1G28260	.	-
1	10080041	10081604	AT1G28690	.	-
1	10114911	10115749	AT1G29005	.	+
1	10349465	10353736	AT1G29630	.	+
1	10507532	10509151	AT1G29990	.	+
1	10509155	10512558	AT1G30000	.	-
1	10513150	10516385	AT1G30010	.	+
1	10796123	10801093	AT1G30490	.	-
1	10814611	10816615	AT1G30530	.	+
1	10932712	10934066	AT1G30790	.	+
1	11117992	11119785	AT1G31140	.	+
1	11156697	11158683	AT1G31220	.	+
1	11212957	11214567	AT1G31320	.	+
1	11255835	11258814	AT1G31440	.	-
1	11273572	11276636	AT1G31500	.	-
1	11278982	11279639	AT1G31520	.	-
1	11374759	11377885	AT1G31770	.	-
1	11418588	11420961	AT1G31830	.	-
1	11552425	11556391	AT1G32120	.	+
1	11741082	11741990	AT1G32480	.	+
1	11749797	11752190	AT1G32500	.	-
1	11783542	11785704	AT1G32580	.	+
1	11788514	11789177	AT1G32585	.	-
1	11834901	11836631	AT1G32720	.	+
1	11931148	11931801	AT1G32928	.	+
1	12057197	12059792	AT1G33250	.	-
1	12068062	12070455	AT1G33270	.	-
1	12359492	12361209	AT1G34010	.	-
1	12361831	12363493	AT1G34015	.	+
1	12520058	12524377	AT1G34320	.	+
1	12595109	12602379	AT1G34460	.	+
1	12604160	12607033	AT1G34470	.	+
1	12685175	12687641	AT1G34630	.	+
1	12735999	12738196	AT1G34750	.	-
1	12867080	12868886	AT1G35160	.	+
1	12870562	12872257	AT1G35170	.	-
1	13039659	13042159	AT1G35460	.	+
1	13071164	13074984	AT1G35510	.	+
1	13143060	13144988	AT1G35610	.	-
1	13148591	13149559	AT1G35614	.	+
1	13156345	13158467	AT1G35620	.	+
1	13192607	13198142	AT1G35660	.	+
1	13220470	13224681	AT1G35710	.	+
1	13545971	13558600	AT1G36180	.	+
1	13671773	13674205	AT1G36320	.	+
1	14024633	14026951	AT1G36980	.	+
1	14292995	14296253	AT1G38131	.	-
1	15895196	15900105	AT1G42440	.	-
1	15936155	15938974	AT1G42480	.	+
1	16308548	16311094	AT1G43245	.	-
1	16425411	16430287	AT1G43620	.	-
1	16478158	16482859	AT1G43690	.	+
1	16620768	16624494	AT1G43860	.	-
1	16708003	16709713	AT1G44000	.	-
1	16852340	16853238	AT1G44478	.	-
1	16864830	16866787	AT1G44542	.	-
1	16887216	16889155	AT1G44740	.	+
1	16939691	16942558	AT1G44835	.	+
1	17013384	17015520	AT1G45010	.	-
1	17090676	17091464	AT1G45163	.	-
1	17169435	17171472	AT1G45230	.	-
1	17179293	17180530	AT1G45474	.	+
1	17265700	17266824	AT1G46768	.	-
1	17324317	17324911	AT1G47265	.	+
1	17335848	17339264	AT1G47290	.	+
1	17342738	17344828	AT1G47310	.	+
1	17365897	17368703	AT1G47370	.	-
1	17525341	17526308	AT1G47655	.	+
1	17574905	17576092	AT1G47765	.	-
1	17611921	17612578	AT1G47820	.	+
1	17711490	17712660	AT1G48010	.	-
1	17847041	17848338	AT1G48300	.	+
1	17874435	17877462	AT1G48370	.	+
1	17895783	17898813	AT1G48420	.	-
1	17921899	17928954	AT1G48490	.	-
1	18008812	18010086	AT1G48690	.	-
1	18043671	18047806	AT1G48790	.	-
1	18084714	18087934	AT1G48900	.	-
1	18174372	18176389	AT1G49130	.	-
1	18234678	18237469	AT1G49300	.	+
1	18287858	18288650	AT1G49420	.	-
1	18342450	18344452	AT1G49560	.	+
1	18381257	18386146	AT1G49670	.	-
1	18388791	18390496	AT1G49700	.	-
1	18435742	18437131	AT1G49790	.	-
1	18454843	18456619	AT1G49850	.	-
1	18581428	18581650	AT1G50160	.	+
1	18628554	18632039	AT1G50300	.	-
1	18648644	18649227	AT1G50350	.	+
1	18658507	18662052	AT1G50370	.	+
1	18704804	18706657	AT1G50490	.	-
1	18807671	18809035	AT1G50740	.	+
1	18929743	18930811	AT1G51080	.	-
1	19292908	19293339	AT1G51913	.	+
1	19333087	19336135	AT1G52000	.	-
1	19350313	19352791	AT1G52040	.	-
1	19396080	19398244	AT1G52120	.	-
1	19740399	19743449	AT1G52990	.	-
1	19781287	19782352	AT1G53080	.	+
1	19799187	19802675	AT1G53140	.	+
1	19861097	19861475	AT1G53265	.	-
1	19991270	19993458	AT1G53580	.	-
1	20065393	20068500	AT1G53750	.	-
1	20119505	20120480	AT1G53885	.	+
1	20132070	20133045	AT1G53903	.	+
1	20167596	20169684	AT1G54030	.	+
1	20170734	20172364	AT1G54040	.	-
1	20206929	20207555	AT1G54120	.	+
1	20301071	20303928	AT1G54385	.	-
1	20311618	20312418	AT1G54420	.	+
1	20322983	20328238	AT1G54440	.	+
1	20358318	20362624	AT1G54510	.	-
1	20363392	20366123	AT1G54520	.	+
1	20391559	20393503	AT1G54590	.	-
1	20393663	20397295	AT1G54610	.	-
1	20422830	20423754	AT1G54720	.	+
1	20462939	20464697	AT1G54890	.	+
1	20514633	20516558	AT1G55000	.	+
1	20525653	20530468	AT1G55020	.	+
1	20569572	20572489	AT1G55130	.	+
1	20588396	20589199	AT1G55190	.	+
1	20622929	20624630	AT1G55280	.	-
1	20680875	20683143	AT1G55390	.	-
1	20697391	20699687	AT1G55430	.	-
1	20711464	20713342	AT1G55475	.	+
1	20731588	20734052	AT1G55535	.	-
1	20977584	20979395	AT1G56090	.	-
1	21001268	21007855	AT1G56140	.	-
1	21064222	21065875	AT1G56260	.	-
1	21122550	21124491	AT1G56420	.	-
1	21128911	21130939	AT1G56423	.	+
1	21211973	21214562	AT1G56610	.	+
1	21257727	21259974	AT1G56710	.	-
1	21309894	21311521	AT1G57540	.	-
1	21342626	21344804	AT1G57620	.	+
1	21393083	21394982	AT1G57765	.	+
1	21437601	21438941	AT1G57943	.	-
1	21504313	21507679	AT1G58080	.	-
1	21515473	21518016	AT1G58110	.	-
1	21610908	21611388	AT1G58265	.	+
1	21641090	21642041	AT1G58330	.	+
1	21732592	21738725	AT1G58520	.	+
1	21771835	21773503	AT1G58725	.	-
1	21780075	21784581	AT1G58807	.	+
1	21816333	21820839	AT1G59124	.	+
1	21821023	21822713	AT1G59171	.	+
1	21844351	21846019	AT1G59406	.	-
1	21874024	21879570	AT1G59540	.	+
1	22208088	22212171	AT1G60220	.	+
1	22221574	22224317	AT1G60270	.	-
1	22261753	22264408	AT1G60420	.	+
1	22354697	22356875	AT1G60710	.	-
1	22356859	22357941	AT1G60720	.	+
1	22409297	22410854	AT1G60870	.	+
1	22445309	22447299	AT1G60960	.	-
1	22465570	22470839	AT1G60995	.	-
1	22483103	22485969	AT1G61040	.	+
1	22562810	22563577	AT1G61200	.	-
1	22672991	22674109	AT1G61450	.	+
1	22689728	22693799	AT1G61500	.	-
1	22855750	22862398	AT1G61850	.	+
1	23245834	23246949	AT1G62770	.	-
1	23252139	23253743	AT1G62790	.	+
1	23295988	23296858	AT1G62895	.	+
1	23566044	23566227	AT1G63535	.	-
1	23933379	23936866	AT1G64430	.	+
1	23947793	23950361	AT1G64480	.	-
1	23966683	23968437	AT1G64540	.	+
1	24117311	24118993	AT1G64920	.	-
1	24241705	24245074	AT1G65270	.	+
1	24248726	24250436	AT1G65290	.	-
1	24251372	24252940	AT1G65295	.	+
1	24281336	24282233	AT1G65360	.	+
1	24428874	24430670	AT1G65681	.	+
1	24577543	24580185	AT1G66020	.	+
1	24682930	24683986	AT1G66235	.	-
1	24839089	24840806	AT1G66580	.	+
1	24894522	24897259	AT1G66750	.	+
1	24957361	24958293	AT1G66890	.	+
1	25036502	25039439	AT1G67060	.	+
1	25069427	25095638	AT1G67120	.	-
1	25122419	25125025	AT1G67150	.	+
1	25162506	25163104	AT1G67235	.	-
1	25266162	25267359	AT1G67450	.	+
1	25349341	25350384	AT1G67635	.	+
1	25401513	25403595	AT1G67750	.	+
1	25896853	25906714	AT1G68890	.	+
1	25967311	25971542	AT1G69070	.	-
1	25971925	25973505	AT1G69080	.	-
1	26084561	26086512	AT1G69390	.	+
1	26334249	26335630	AT1G69920	.	-
1	26341493	26343231	AT1G69935	.	-
1	26561715	26563952	AT1G70480	.	+
1	26852405	26854419	AT1G71230	.	+
1	26877744	26880024	AT1G71310	.	-
1	27066947	27069166	AT1G71920	.	+
1	27118176	27119011	AT1G72060	.	+
1	27511546	27514837	AT1G73170	.	-
1	27603654	27611120	AT1G73430	.	+
1	27691892	27697372	AT1G73660	.	-
1	27861115	27862822	AT1G74088	.	+
1	28276280	28280033	AT1G75370	.	-
1	28515244	28515916	AT1G75945	.	-
1	28524403	28526848	AT1G75990	.	-
1	28593210	28594750	AT1G76200	.	+
1	28854413	28855750	AT1G76860	.	-
1	28978863	28981345	AT1G77130	.	-
1	28999576	29002135	AT1G77180	.	-
1	29148159	29152395	AT1G77590	.	-
1	29260898	29263119	AT1G77810	.	-
1	29263347	29263650	AT1G77815	.	-
1	29300970	29302712	AT1G77930	.	+
1	29303863	29305411	AT1G77940	.	-
1	29310020	29313025	AT1G77960	.	-
1	29521769	29523191	AT1G78470	.	+
1	29526860	29530669	AT1G78490	.	+
1	29610493	29611492	AT1G78740	.	-
1	30019743	30022486	AT1G79810	.	+
1	30272848	30274891	AT1G80510	.	+
1	30412404	30415264	AT1G80950	.	-
2	9647	9767	AT2G01023	.	-
2	119269	121980	AT2G01210	.	-
2	139308	142560	AT2G01270	.	+
2	151056	151971	AT2G01300	.	-
2	152297	152827	AT2G01310	.	-
2	172175	174137	AT2G01390	.	+
2	199490	202397	AT2G01450	.	-
2	242040	243649	AT2G01540	.	-
2	265021	265948	AT2G01580	.	-
2	266558	267926	AT2G01590	.	+
2	268713	272676	AT2G01600	.	+
2	273894	275002	AT2G01610	.	-
2	282829	284311	AT2G01640	.	+
2	290572	292688	AT2G01660	.	-
2	306250	309267	AT2G01680	.	+
2	324364	326094	AT2G01735	.	+
2	421607	422643	AT2G01913	.	-
2	427113	428900	AT2G01930	.	-
2	450378	451910	AT2G01960	.	+
2	469369	472070	AT2G02000	.	-
2	560694	563367	AT2G02180	.	+
2	600490	601439	AT2G02280	.	-
2	687383	688085	AT2G02550	.	+
2	749912	751900	AT2G02690	.	+
2	752138	754145	AT2G02695	.	-
2	795851	796672	AT2G02795	.	+
2	841245	843629	AT2G02880	.	+
2	854076	856725	AT2G02950	.	-
2	859440	862076	AT2G02955	.	+
2	892665	893588	AT2G03040	.	-
2	934796	936862	AT2G03110	.	+
2	993747	996128	AT2G03270	.	+
2	996087	998455	AT2G03280	.	-
2	1014349	1017222	AT2G03340	.	-
2	1036007	1037675	AT2G03430	.	-
2	1050705	1054478	AT2G03480	.	+
2	1059544	1062679	AT2G03500	.	+
2	1085524	1086607	AT2G03567	.	+
2	1104306	1106905	AT2G03640	.	-
2	1164842	1167115	AT2G03820	.	-
2	1167353	1167492	AT2G03823	.	+
2	1168199	1168373	AT2G03822	.	+
2	1251509	1252989	AT2G03965	.	+
2	1332182	1332608	AT2G04137	.	-
2	1333132	1334566	AT2G04039	.	+
2	1357155	1359403	AT2G04080	.	-
2	1513489	1515594	AT2G04340	.	+
2	1515633	1519308	AT2G04350	.	+
2	1519338	1521123	AT2G04360	.	-
2	1568278	1570271	AT2G04500	.	+
2	1581375	1584702	AT2G04540	.	-
2	1618790	1620379	AT2G04630	.	-
2	1637436	1638647	AT2G04675	.	-
2	1697901	1701426	AT2G04842	.	-
2	1711595	1715007	AT2G04865	.	+
2	1716167	1716386	AT2G04870	.	-
2	1735962	1740568	AT2G04940	.	-
2	1822989	1824480	AT2G05100	.	-
2	1899467	1902825	AT2G05230	.	-
2	2080646	2081858	AT2G05620	.	-
2	2089483	2091016	AT2G05635	.	+
2	2327322	2329835	AT2G06000	.	-
2	2332446	2336256	AT2G06005	.	+
2	2336701	2338902	AT2G06010	.	+
2	2426238	2427355	AT2G06200	.	+
2	2894903	2902020	AT2G06990	.	+
2	2901869	2902290	AT2G07000	.	-
2	3047305	3057214	AT2G07360	.	-
2	4303280	4304075	AT2G10930	.	-
2	4323670	4324948	AT2G10965	.	+
2	4458153	4458399	AT2G11205	.	-
2	5389593	5392151	AT2G13100	.	+
2	5536219	5537951	AT2G13350	.	-
2	5592837	5598412	AT2G13440	.	-
2	5636883	5643066	AT2G13540	.	+
2	5671395	5673622	AT2G13600	.	+
2	5686135	5687290	AT2G13640	.	-
2	5706471	5709017	AT2G13690	.	-
2	5909099	5913969	AT2G14050	.	+
2	5925118	5929902	AT2G14080	.	+
2	5953962	5960263	AT2G14120	.	-
2	5976252	5976801	AT2G14160	.	-
2	5977271	5981899	AT2G14170	.	-
2	6036803	6041097	AT2G14255	.	+
2	6041145	6043974	AT2G14260	.	-
2	6181945	6184910	AT2G14520	.	-
2	6187370	6190380	AT2G14530	.	+
2	6351288	6351964	AT2G14765	.	+
2	6362410	6364093	AT2G14825	.	+
2	6404130	6405352	AT2G14900	.	+
2	6639972	6642353	AT2G15280	.	+
2	6642299	6644055	AT2G15290	.	-
2	6649114	6652232	AT2G15300	.	+
2	6666285	6668046	AT2G15320	.	-
2	6677224	6677928	AT2G15340	.	+
2	6684410	6685069	AT2G15345	.	-
2	6733533	6735819	AT2G15430	.	+
2	6772945	6777271	AT2G15530	.	+
2	6787865	6790215	AT2G15560	.	-
2	6810394	6812941	AT2G15620	.	+
2	6830994	6831641	AT2G15680	.	+
2	6877773	6880898	AT2G15790	.	-
2	6932405	6935424	AT2G15910	.	-
2	6951348	6952845	AT2G15980	.	-
2	6986833	6990080	AT2G16090	.	-
2	7073133	7073484	AT2G16340	.	+
2	7081762	7084865	AT2G16370	.	-
2	7094742	7095824	AT2G16385	.	+
2	7133386	7135812	AT2G16460	.	-
2	7150513	7153430	AT2G16500	.	-
2	7158990	7160934	AT2G16510	.	-
2	7417874	7418651	AT2G17055	.	-
2	7494535	7496292	AT2G17230	.	-
2	7499471	7503195	AT2G17250	.	+
2	7527675	7529210	AT2G17305	.	+
2	7533454	7536004	AT2G17320	.	-
2	7773219	7776825	AT2G17900	.	-
2	7777278	7777805	AT2G17905	.	+
2	7857138	7859983	AT2G18080	.	+
2	7879307	7883935	AT2G18130	.	-
2	7956219	7957584	AT2G18320	.	+
2	8033831	8035412	AT2G18520	.	-
2	8073166	8075009	AT2G18600	.	-
2	8078173	8079537	AT2G18620	.	+
2	8158105	8160091	AT2G18840	.	+
2	8433541	8436602	AT2G19470	.	-
2	8438455	8441501	AT2G19480	.	+
2	8455755	8459642	AT2G19520	.	+
2	8464532	8465531	AT2G19550	.	-
2	8568568	8569890	AT2G19850	.	+
2	8575784	8578002	AT2G19870	.	+
2	8637746	8641474	AT2G20010	.	-
2	8733284	8736597	AT2G20250	.	-
2	8736733	8737767	AT2G20260	.	+
2	8855301	8857758	AT2G20570	.	+
2	8891919	8893244	AT2G20620	.	-
2	8957792	8959780	AT2G20810	.	+
2	8998449	9000073	AT2G20920	.	+
2	9024535	9025764	AT2G21030	.	-
2	9026156	9027310	AT2G21040	.	+
2	9045439	9047646	AT2G21090	.	-
2	9048191	9048203	AT2G21105	.	+
2	9126262	9127987	AT2G21320	.	+
2	9169712	9171746	AT2G21420	.	+
2	9278566	9279080	AT2G21727	.	-
2	9290704	9291669	AT2G21780	.	+
2	9307023	9310358	AT2G21840	.	-
2	9315203	9318238	AT2G21850	.	+
2	9350542	9353231	AT2G21940	.	+
2	9403066	9403835	AT2G22122	.	+
2	9406058	9414578	AT2G22125	.	+
2	9425142	9425460	AT2G22160	.	-
2	9449929	9451623	AT2G22230	.	+
2	9528909	9530060	AT2G22440	.	+
2	9530364	9533066	AT2G22450	.	+
2	9585548	9589366	AT2G22560	.	+
2	9604771	9610661	AT2G22620	.	-
2	9689294	9692154	AT2G22780	.	-
2	9723614	9726384	AT2G22830	.	-
2	9739407	9741700	AT2G22870	.	+
2	9822004	9822148	AT2G23067	.	+
2	9850175	9850619	AT2G23142	.	+
2	9963977	9965408	AT2G23400	.	-
2	9979404	9979874	AT2G23440	.	+
2	9998981	10001509	AT2G23470	.	-
2	10042010	10043673	AT2G23600	.	-
2	10044178	10046982	AT2G23610	.	-
2	10248850	10254641	AT2G24120	.	-
2	10286805	10289685	AT2G24200	.	-
2	10397587	10398184	AT2G24480	.	+
2	10492668	10493567	AT2G24670	.	+
2	10565621	10566182	AT2G24780	.	-
2	10586642	10588416	AT2G24860	.	-
2	10590553	10590862	AT2G24880	.	-
2	10619530	10621307	AT2G24970	.	-
2	10684117	10686347	AT2G25110	.	+
2	10797352	10801050	AT2G25350	.	+
2	10880551	10883939	AT2G25560	.	+
2	10901182	10902615	AT2G25610	.	-
2	10940070	10942454	AT2G25690	.	-
2	10952546	10955377	AT2G25710	.	+
2	11014788	11015838	AT2G25820	.	+
2	11041330	11043256	AT2G25900	.	+
2	11054167	11056062	AT2G25920	.	-
2	11063300	11066184	AT2G25940	.	-
2	11071621	11075705	AT2G25970	.	-
2	11123429	11123817	AT2G26120	.	+
2	11167247	11168672	AT2G26240	.	-
2	11183841	11187816	AT2G26270	.	+
2	11310956	11315524	AT2G26590	.	-
2	11395706	11397219	AT2G26750	.	-
2	11403978	11408421	AT2G26770	.	-
2	11526167	11527854	AT2G27010	.	-
2	11621221	11623618	AT2G27190	.	-
2	11669628	11670644	AT2G27260	.	+
2	11737433	11739690	AT2G27450	.	-
2	11783926	11786533	AT2G27610	.	-
2	11832542	11834427	AT2G27770	.	-
2	11864276	11866998	AT2G27860	.	-
2	11912150	11913425	AT2G27970	.	-
2	11930493	11931813	AT2G28010	.	-
2	12139577	12143665	AT2G28390	.	-
2	12168839	12173991	AT2G28470	.	-
2	12334171	12334788	AT2G28755	.	-
2	12657908	12660087	AT2G29605	.	-
2	12732386	12733983	AT2G29840	.	-
2	12843509	12845597	AT2G30090	.	-
2	12877798	12879661	AT2G30160	.	+
2	12891232	12892666	AT2G30220	.	-
2	12928659	12929863	AT2G30330	.	-
2	13107582	13110480	AT2G30766	.	+
2	13208623	13211188	AT2G31040	.	-
2	13220477	13222642	AT2G31070	.	-
2	13299806	13300302	AT2G31215	.	+
2	13401131	13404193	AT2G31450	.	-
2	13404775	13405510	AT2G31460	.	+
2	13556499	13559880	AT2G31890	.	-
2	13666395	13671754	AT2G32170	.	+
2	13714515	13717002	AT2G32290	.	-
2	13866759	13872246	AT2G32700	.	+
2	13879958	13885736	AT2G32730	.	+
2	14066124	14067576	AT2G33180	.	+
2	14349763	14359901	AT2G33980	.	-
2	14427651	14430266	AT2G34170	.	+
2	14451122	14453856	AT2G34220	.	+
2	14458687	14459117	AT2G34238	.	+
2	14596564	14597543	AT2G34655	.	+
2	14654156	14657634	AT2G34730	.	+
2	14813390	14816808	AT2G35140	.	+
2	14818965	14822022	AT2G35155	.	-
2	14822773	14826162	AT2G35160	.	+
2	14916689	14920482	AT2G35510	.	-
2	15110491	15111539	AT2G35980	.	+
2	15307906	15314807	AT2G36490	.	-
2	15389465	15391257	AT2G36710	.	-
2	15449579	15451532	AT2G36835	.	-
2	15509897	15511607	AT2G36930	.	-
2	15596103	15596908	AT2G37125	.	-
2	16003614	16006654	AT2G38195	.	+
2	16006748	16007722	AT2G38210	.	+
2	16007890	16010932	AT2G38220	.	+
2	16101925	16102998	AT2G38450	.	+
2	16180502	16184074	AT2G38700	.	-
2	16330128	16333405	AT2G39140	.	+
2	16423540	16430108	AT2G39340	.	+
2	16464717	16467033	AT2G39435	.	-
2	16575751	16579120	AT2G39740	.	+
2	16588555	16591008	AT2G39770	.	+
2	16598163	16603319	AT2G39800	.	-
2	16750034	16751314	AT2G40113	.	+
2	16877143	16879214	AT2G40420	.	+
2	16954417	16957183	AT2G40620	.	-
2	16960963	16963215	AT2G40640	.	-
2	16973991	16976534	AT2G40690	.	+
2	16981497	16982681	AT2G40711	.	-
2	17008173	17008917	AT2G40745	.	-
2	17012175	17013325	AT2G40765	.	+
2	17092668	17095132	AT2G40955	.	+
2	17095164	17097454	AT2G40960	.	+
2	17206478	17207698	AT2G41260	.	+
2	17304129	17307426	AT2G41500	.	-
2	17328885	17331173	AT2G41550	.	-
2	17332049	17337492	AT2G41560	.	-
2	17530959	17532689	AT2G42005	.	-
2	17787453	17788331	AT2G42725	.	-
2	18165418	18165878	AT2G43865	.	-
2	18268787	18269214	AT2G44175	.	+
2	18354185	18357481	AT2G44470	.	+
2	18386218	18388110	AT2G44540	.	-
2	18389380	18391142	AT2G44550	.	-
2	18391752	18393729	AT2G44560	.	-
2	18394195	18396337	AT2G44570	.	-
2	18397873	18398504	AT2G44581	.	-
2	18655759	18659106	AT2G45240	.	+
2	18699427	18703093	AT2G45380	.	-
2	18804189	18806586	AT2G45650	.	+
2	19071536	19072019	AT2G46460	.	+
2	19072276	19075124	AT2G46470	.	+
2	19149103	19150995	AT2G46640	.	+
2	19220193	19220586	AT2G46765	.	+
2	19243347	19245141	AT2G46820	.	+
2	19245590	19248915	AT2G46830	.	+
2	19269557	19272263	AT2G46900	.	+
2	19319684	19322446	AT2G47020	.	-
2	19433724	19437544	AT2G47350	.	+
2	19552313	19554647	AT2G47700	.	-
2	19663915	19664767	AT2G48075	.	-
3	46395	48296	AT3G01140	.	-
3	127302	128994	AT3G01340	.	-
3	129137	130749	AT3G01345	.	+
3	153342	155657	AT3G01410	.	-
3	625162	627491	AT3G02860	.	-
3	824551	826585	AT3G03470	.	-
3	995216	997399	AT3G03870	.	+
3	1024143	1027891	AT3G03960	.	+
3	1031659	1033237	AT3G03980	.	+
3	1071983	1074244	AT3G04090	.	-
3	1075298	1075922	AT3G04100	.	+
3	1186439	1189501	AT3G04460	.	+
3	1336904	1337620	AT3G04854	.	+
3	1342454	1346387	AT3G04870	.	+
3	1523462	1526166	AT3G05340	.	-
3	1603358	1606243	AT3G05530	.	+
3	1673318	1674908	AT3G05685	.	-
3	1692509	1693378	AT3G05725	.	+
3	1928867	1929684	AT3G06360	.	+
3	2251945	2253597	AT3G07110	.	+
3	2261103	2264064	AT3G07140	.	+
3	2282232	2285535	AT3G07180	.	-
3	2615425	2616934	AT3G08610	.	-
3	2620712	2622220	AT3G08630	.	+
3	2799311	2800505	AT3G09130	.	+
3	2807213	2808268	AT3G09162	.	-
3	2819093	2821425	AT3G09180	.	+
3	2848182	2849686	AT3G09270	.	-
3	2923517	2925889	AT3G09520	.	+
3	2953692	2955738	AT3G09630	.	+
3	2971812	2974843	AT3G09690	.	+
3	2989355	2991664	AT3G09740	.	+
3	2996178	2998255	AT3G09770	.	-
3	3311784	3312831	AT3G10595	.	-
3	3407331	3409000	AT3G10890	.	-
3	3410251	3412070	AT3G10900	.	-
3	3422033	3423455	AT3G10940	.	-
3	3423892	3424566	AT3G10950	.	+
3	3535560	3537904	AT3G11290	.	-
3	3620961	3622606	AT3G11500	.	-
3	3793956	3806626	AT3G11964	.	-
3	3825979	3835133	AT3G12020	.	+
3	3835128	3836849	AT3G12040	.	-
3	3839100	3841606	AT3G12050	.	+
3	4054723	4058840	AT3G12760	.	+
3	4214398	4216302	AT3G13110	.	-
3	4258666	4262916	AT3G13225	.	-
3	4341663	4342230	AT3G13370	.	+
3	4490627	4493831	AT3G13710	.	-
3	4561106	4561345	AT3G13857	.	+
3	4641929	4644571	AT3G14020	.	+
3	4658038	4660945	AT3G14067	.	-
3	4729398	4731847	AT3G14210	.	+
3	4927846	4928868	AT3G14670	.	+
3	5136261	5137195	AT3G15250	.	-
3	5137204	5137318	AT3G15251	.	+
3	5275386	5278019	AT3G15590	.	-
3	5342711	5344700	AT3G15790	.	+
3	5526248	5528602	AT3G16310	.	-
3	5529312	5534734	AT3G16320	.	+
3	5626289	5628857	AT3G16540	.	-
3	5649931	5651056	AT3G16590	.	-
3	5728015	5729174	AT3G16820	.	-
3	5881918	5883200	AT3G17210	.	+
3	5954886	5955444	AT3G17400	.	+
3	5983195	5984320	AT3G17480	.	+
3	6073730	6078748	AT3G17750	.	+
3	6334821	6335822	AT3G18470	.	-
3	6431721	6432905	AT3G18700	.	-
3	6666608	6668395	AT3G19250	.	-
3	6705473	6706127	AT3G19350	.	+
3	6729584	6730706	AT3G19410	.	+
3	6752421	6754785	AT3G19480	.	+
3	6772643	6774538	AT3G19520	.	+
3	6808584	6809508	AT3G19595	.	-
3	6850357	6855590	AT3G19720	.	-
3	6990253	6991462	AT3G20030	.	+
3	7092764	7093526	AT3G20340	.	-
3	7143441	7151047	AT3G20475	.	+
3	7331661	7334485	AT3G20930	.	+
3	7342674	7344744	AT3G20950	.	+
3	7355962	7357966	AT3G20980	.	+
3	7599781	7600920	AT3G21570	.	-
3	7633213	7634223	AT3G21680	.	-
3	7644369	7646355	AT3G21700	.	+
3	7835148	7839061	AT3G22200	.	+
3	7977603	7978635	AT3G22530	.	-
3	8026201	8027274	AT3G22710	.	-
3	8097677	8100932	AT3G22880	.	-
3	8207386	8209270	AT3G23080	.	-
3	8332796	8336235	AT3G23300	.	+
3	8345769	8347142	AT3G23325	.	+
3	8373374	8375098	AT3G23380	.	+
3	8467397	8473627	AT3G23590	.	+
3	8496439	8497281	AT3G23633	.	-
3	8528608	8531358	AT3G23690	.	-
3	8562744	8564717	AT3G23760	.	-
3	8652907	8654164	AT3G23950	.	-
3	8660446	8661688	AT3G23970	.	-
3	8689588	8690032	AT3G24060	.	-
3	8729353	8734624	AT3G24170	.	-
3	8743112	8747901	AT3G24190	.	+
3	8837541	8839700	AT3G24350	.	+
3	8839695	8842929	AT3G24360	.	-
3	8894869	8895140	AT3G24465	.	-
3	9055508	9058020	AT3G24800	.	+
3	9074664	9085419	AT3G24870	.	-
3	9143915	9146236	AT3G25100	.	+
3	9154507	9157012	AT3G25140	.	+
3	9174397	9175866	AT3G25190	.	+
3	9231580	9232666	AT3G25460	.	-
3	9232820	9235215	AT3G25470	.	+
3	9235170	9236648	AT3G25480	.	-
3	9393510	9394334	AT3G25727	.	-
3	9470356	9471039	AT3G25882	.	-
3	9592726	9595283	AT3G26210	.	-
3	9703524	9706327	AT3G26490	.	+
3	9722442	9723904	AT3G26520	.	-
3	9769665	9772112	AT3G26600	.	+
3	9787573	9788141	AT3G26616	.	-
3	9788230	9790451	AT3G26618	.	+
3	9823523	9827467	AT3G26730	.	+
3	9831025	9831858	AT3G26742	.	+
3	9941106	9943882	AT3G26950	.	-
3	9979840	9981620	AT3G27060	.	-
3	9994480	9996115	AT3G27100	.	-
3	10000247	10004306	AT3G27120	.	-
3	10043521	10044539	AT3G27200	.	-
3	10147065	10147992	AT3G27415	.	+
3	10217416	10220061	AT3G27580	.	-
3	10220325	10221857	AT3G27590	.	+
3	10223742	10224948	AT3G27600	.	-
3	10232241	10235621	AT3G27640	.	+
3	10254885	10255290	AT3G27680	.	-
3	10318454	10319432	AT3G27830	.	+
3	10338147	10339528	AT3G27880	.	+
3	10373250	10376461	AT3G27940	.	+
3	10434923	10438484	AT3G28040	.	+
3	10442607	10445431	AT3G28050	.	+
3	10514633	10514762	AT3G28193	.	-
3	10517976	10519516	AT3G28200	.	+
3	10623698	10628201	AT3G28380	.	-
3	10675985	10678388	AT3G28480	.	-
3	10682028	10682979	AT3G28500	.	+
3	10718319	10718787	AT3G28590	.	+
3	10782175	10784634	AT3G28720	.	+
3	10810578	10811197	AT3G28785	.	-
3	10895976	10898841	AT3G28890	.	-
3	10902002	10904458	AT3G28900	.	-
3	10902183	10902515	AT3G28899	.	+
3	10946032	10946348	AT3G28922	.	+
3	10959670	10960999	AT3G28930	.	-
3	10968042	10969858	AT3G28940	.	-
3	10976107	10977527	AT3G28950	.	-
3	11148166	11151633	AT3G29180	.	+
3	11282406	11283524	AT3G29380	.	-
3	11297179	11299695	AT3G29400	.	-
3	11359511	11360208	AT3G29560	.	-
3	11648095	11650980	AT3G29770	.	+
3	11783649	11785377	AT3G30160	.	-
3	11797729	11798191	AT3G30165	.	-
3	12591377	12593551	AT3G30841	.	+
3	13490827	13493834	AT3G32940	.	-
3	14228494	14233441	AT3G42050	.	-
3	14722249	14723919	AT3G42630	.	+
3	15015085	15018653	AT3G42950	.	+
3	15430659	15433355	AT3G43540	.	+
3	15601753	15603888	AT3G43700	.	+
3	15655318	15659232	AT3G43790	.	+
3	15753547	15760830	AT3G43920	.	+
3	15778274	15779360	AT3G43980	.	-
3	15796132	15796837	AT3G44006	.	+
3	15818510	15825111	AT3G44050	.	+
3	15865932	15867534	AT3G44100	.	-
3	15954538	15954667	AT3G44261	.	-
3	16006507	16011121	AT3G44330	.	+
3	16070839	16071256	AT3G44440	.	+
3	16158404	16159835	AT3G44570	.	+
3	16193673	16195833	AT3G44620	.	+
3	16300025	16302780	AT3G44753	.	-
3	16374242	16377263	AT3G44850	.	-
3	16386394	16388723	AT3G44890	.	+
3	16409002	16409610	AT3G44935	.	+
3	16468960	16470263	AT3G45020	.	-
3	16533427	16534265	AT3G45160	.	-
3	16538236	16539212	AT3G45180	.	-
3	16548827	16549730	AT3G45200	.	-
3	16667637	16669608	AT3G45443	.	-
3	16732539	16733854	AT3G45590	.	+
3	16745872	16748129	AT3G45620	.	+
3	16793514	16797933	AT3G45750	.	-
3	16825004	16826222	AT3G45790	.	-
3	16840651	16845580	AT3G45830	.	+
3	16909216	16910845	AT3G46010	.	-
3	16935920	16939766	AT3G46120	.	-
3	17087537	17088753	AT3G46430	.	+
3	17144930	17145205	AT3G46565	.	+
3	17145796	17146867	AT3G46570	.	-
3	17159762	17162475	AT3G46610	.	-
3	17290872	17298222	AT3G46960	.	-
3	17332925	17336966	AT3G47060	.	+
3	17350960	17352838	AT3G47120	.	-
3	17358590	17359765	AT3G47150	.	+
3	17399876	17401696	AT3G47250	.	-
3	17428442	17429623	AT3G47300	.	-
3	17520957	17522587	AT3G47540	.	+
3	17549110	17551520	AT3G47610	.	+
3	17558792	17561259	AT3G47620	.	+
3	17577397	17579577	AT3G47680	.	-
3	17654128	17656013	AT3G47850	.	-
3	17684321	17687642	AT3G47930	.	+
3	17778281	17779601	AT3G48140	.	+
3	17849350	17851785	AT3G48210	.	+
3	17899784	17900996	AT3G48343	.	+
3	17920794	17923496	AT3G48390	.	+
3	17929580	17931713	AT3G48420	.	+
3	17943932	17945106	AT3G48450	.	-
3	18018225	18018808	AT3G48630	.	-
3	18040674	18044368	AT3G48710	.	+
3	18180906	18184048	AT3G49050	.	+
3	18267148	18268270	AT3G49270	.	-
3	18488992	18490996	AT3G49850	.	+
3	18499163	18500722	AT3G49890	.	+
3	18504163	18505390	AT3G49910	.	+
3	18580608	18584813	AT3G50110	.	-
3	18653730	18654717	AT3G50320	.	-
3	18873910	18874836	AT3G50770	.	+
3	18919326	18922301	AT3G50910	.	+
3	18946640	18948197	AT3G51010	.	-
3	18977923	18980053	AT3G51090	.	-
3	19037139	19039048	AT3G51280	.	+
3	19089025	19090662	AT3G51440	.	+
3	19130770	19133435	AT3G51580	.	-
3	19215929	19219128	AT3G51820	.	-
3	19243901	19246936	AT3G51870	.	+
3	19299308	19301148	AT3G52020	.	+
3	19301871	19304227	AT3G52030	.	+
3	19349599	19353728	AT3G52180	.	-
3	19494368	19496147	AT3G52560	.	-
3	19514836	19520596	AT3G52640	.	-
3	19578004	19578265	AT3G52830	.	+
3	19713798	19717740	AT3G53190	.	+
3	19750046	19753155	AT3G53270	.	-
3	20144397	20145489	AT3G54410	.	+
3	20244283	20246080	AT3G54680	.	+
3	20246503	20248152	AT3G54690	.	+
3	20259074	20260458	AT3G54730	.	+
3	20286069	20290268	AT3G54800	.	+
3	20310268	20311854	AT3G54826	.	+
3	20324087	20330030	AT3G54860	.	-
3	20349434	20349980	AT3G54925	.	-
3	20350838	20353007	AT3G54930	.	-
3	20564235	20566329	AT3G55470	.	+
3	20584871	20585420	AT3G55513	.	-
3	20829281	20833107	AT3G56140	.	+
3	20930556	20932869	AT3G56450	.	+
3	20955403	20956867	AT3G56560	.	+
3	20991279	20993686	AT3G56680	.	+
3	21006637	21008064	AT3G56710	.	-
3	21109413	21111503	AT3G57040	.	+
3	21380647	21383807	AT3G57680	.	+
3	21438074	21442085	AT3G57890	.	+
3	21600029	21601334	AT3G58390	.	-
3	21606984	21608077	AT3G58415	.	-
3	21978809	21980839	AT3G59470	.	-
3	22373012	22374554	AT3G60530	.	+
3	22391152	22392708	AT3G60570	.	+
3	22494863	22496697	AT3G60880	.	+
3	22524474	22530306	AT3G60950	.	+
3	22585654	22590853	AT3G61030	.	+
3	22614384	22615577	AT3G61113	.	-
3	22662848	22664493	AT3G61220	.	+
3	22812081	22815216	AT3G61650	.	-
3	22978001	22979158	AT3G62050	.	+
3	23106436	23108694	AT3G62470	.	-
4	17638	20183	AT4G00050	.	+
4	29071	31426	AT4G00070	.	-
4	34090	36917	AT4G00090	.	+
4	62234	62567	AT4G00155	.	+
4	69144	69877	AT4G00163	.	+
4	142569	144561	AT4G00330	.	-
4	154634	156376	AT4G00355	.	+
4	173952	176870	AT4G00400	.	-
4	234596	237582	AT4G00540	.	-
4	306868	310484	AT4G00740	.	-
4	418326	421885	AT4G00970	.	+
4	431515	434029	AT4G01000	.	-
4	522529	524249	AT4G01250	.	-
4	673861	676445	AT4G01550	.	-
4	692852	694381	AT4G01600	.	+
4	700565	701769	AT4G01630	.	+
4	764472	766876	AT4G01770	.	+
4	793176	795237	AT4G01840	.	+
4	929868	932397	AT4G02100	.	+
4	1042234	1043283	AT4G02370	.	+
4	1059798	1062159	AT4G02410	.	-
4	1092011	1092610	AT4G02482	.	+
4	1116998	1119836	AT4G02540	.	+
4	1221016	1223617	AT4G02750	.	-
4	1268617	1270539	AT4G02860	.	-
4	1335679	1337565	AT4G03030	.	-
4	1374159	1376287	AT4G03100	.	+
4	1382552	1382741	AT4G03113	.	-
4	1396952	1397351	AT4G03157	.	-
4	1404886	1407402	AT4G03190	.	-
4	1408158	1412756	AT4G03200	.	+
4	1586746	1587734	AT4G03565	.	+
4	1771843	1774500	AT4G03820	.	-
4	1939112	1943024	AT4G04040	.	+
4	2020419	2023992	AT4G04180	.	+
4	2024468	2026517	AT4G04190	.	+
4	2029854	2031942	AT4G04210	.	+
4	2116552	2118617	AT4G04330	.	-
4	2122506	2126910	AT4G04340	.	+
4	2134059	2136321	AT4G04370	.	-
4	2331676	2332814	AT4G04630	.	-
4	2367433	2372220	AT4G04670	.	+
4	2381347	2384121	AT4G04695	.	-
4	2385037	2388105	AT4G04700	.	-
4	2461673	2464150	AT4G04870	.	-
4	2509052	2511145	AT4G04930	.	+
4	2526805	2527362	AT4G04957	.	-
4	2576699	2577974	AT4G05030	.	-
4	2618371	2619947	AT4G05100	.	+
4	2632523	2635143	AT4G05120	.	-
4	2664313	2666973	AT4G05160	.	+
4	2760501	2762445	AT4G05460	.	-
4	2771043	2772252	AT4G05490	.	-
4	4195563	4197571	AT4G07390	.	+
4	4797840	4799795	AT4G07950	.	+
4	5194670	5196131	AT4G08240	.	+
4	5230321	5232196	AT4G08280	.	+
4	5248805	5252327	AT4G08310	.	-
4	5252639	5255200	AT4G08320	.	+
4	5255119	5256704	AT4G08330	.	-
4	5314870	5317963	AT4G08390	.	+
4	5450433	5453183	AT4G08560	.	+
4	5565772	5567458	AT4G08700	.	-
4	5668434	5669270	AT4G08868	.	+
4	5673275	5673710	AT4G08874	.	-
4	5697895	5698615	AT4G08895	.	+
4	5723650	5727268	AT4G08920	.	+
4	5777396	5779462	AT4G09010	.	-
4	5780310	5783464	AT4G09012	.	-
4	5792136	5792966	AT4G09030	.	+
4	5816941	5821066	AT4G09140	.	-
4	5847311	5849763	AT4G09180	.	+
4	5855175	5856327	AT4G09190	.	+
4	5859243	5861880	AT4G09200	.	+
4	5876577	5878978	AT4G09250	.	+
4	5902812	5905449	AT4G09310	.	+
4	5931109	5932475	AT4G09350	.	-
4	5961978	5964054	AT4G09420	.	-
4	5992907	5994258	AT4G09460	.	+
4	6029237	6029817	AT4G09530	.	-
4	6052351	6054454	AT4G09580	.	-
4	6132861	6135388	AT4G09720	.	+
4	6173711	6175200	AT4G09800	.	+
4	6200088	6201215	AT4G09870	.	+
4	6247734	6252314	AT4G09980	.	-
4	6284307	6287293	AT4G10050	.	-
4	6300018	6302744	AT4G10080	.	-
4	6305319	6307552	AT4G10090	.	+
4	6309392	6310910	AT4G10110	.	-
4	6320161	6321670	AT4G10130	.	-
4	6322312	6324694	AT4G10140	.	+
4	6344300	6345610	AT4G10170	.	+
4	6346410	6349314	AT4G10180	.	+
4	6397270	6404672	AT4G10320	.	-
4	6547234	6548878	AT4G10600	.	-
4	6560362	6561726	AT4G10613	.	+
4	6593773	6594981	AT4G10695	.	-
4	6656373	6659265	AT4G10840	.	+
4	6697673	6699266	AT4G10920	.	-
4	6732419	6734454	AT4G11010	.	-
4	6754514	6756595	AT4G11060	.	-
4	6863978	6866116	AT4G11280	.	+
4	6891925	6894283	AT4G11330	.	+
4	6919816	6925969	AT4G11380	.	+
4	6955533	6958622	AT4G11440	.	+
4	6985516	6986819	AT4G11521	.	+
4	7090312	7093492	AT4G11790	.	+
4	7093487	7099855	AT4G11800	.	-
4	7164903	7165722	AT4G11930	.	+
4	7214576	7216715	AT4G12040	.	+
4	7266545	7267154	AT4G12140	.	-
4	7284473	7287578	AT4G12230	.	+
4	7309897	7312684	AT4G12310	.	-
4	7321147	7322510	AT4G12340	.	-
4	7349661	7353117	AT4G12420	.	-
4	7391207	7396511	AT4G12460	.	+
4	7434093	7434642	AT4G12543	.	-
4	7624628	7625261	AT4G13075	.	-
4	7823893	7826997	AT4G13460	.	-
4	7970176	7974271	AT4G13730	.	+
4	8028910	8030754	AT4G13885	.	-
4	8299396	8301667	AT4G14410	.	+
4	8304441	8305857	AT4G14430	.	-
4	8422172	8424760	AT4G14700	.	+
4	8504144	8504509	AT4G14810	.	+
4	8551243	8553618	AT4G14965	.	+
4	8553642	8561664	AT4G14970	.	+
4	8629646	8633118	AT4G15110	.	-
4	8634507	8635591	AT4G15120	.	+
4	8703001	8705618	AT4G15240	.	-
4	8716579	8717844	AT4G15270	.	-
4	8856961	8858678	AT4G15500	.	-
4	8862743	8864646	AT4G15520	.	+
4	9030485	9033648	AT4G15920	.	-
4	9215679	9216135	AT4G16295	.	-
4	9262620	9266157	AT4G16420	.	-
4	9315899	9317153	AT4G16540	.	-
4	9318318	9319814	AT4G16545	.	-
4	9333619	9335968	AT4G16566	.	-
4	9336695	9340869	AT4G16570	.	+
4	9575811	9577967	AT4G17010	.	+
4	9595336	9598282	AT4G17070	.	-
4	9676055	9678777	AT4G17270	.	+
4	9685185	9687002	AT4G17310	.	-
4	9951172	9954236	AT4G17910	.	-
4	10002845	10007619	AT4G18020	.	-
4	10037076	10037718	AT4G18110	.	-
4	10050210	10054031	AT4G18150	.	+
4	10169865	10171273	AT4G18400	.	-
4	10192908	10195662	AT4G18470	.	+
4	10299944	10301228	AT4G18720	.	+
4	10352385	10355555	AT4G18890	.	+
4	10359876	10363300	AT4G18905	.	+
4	10489040	10491752	AT4G19185	.	-
4	10633684	10639036	AT4G19510	.	+
4	10639268	10647079	AT4G19520	.	-
4	10651743	10657282	AT4G19530	.	+
4	10887933	10889614	AT4G20150	.	-
4	11033848	11035874	AT4G20480	.	-
4	11216881	11219380	AT4G20980	.	+
4	11425932	11428435	AT4G21450	.	+
4	11445848	11447429	AT4G21510	.	-
4	11462968	11468486	AT4G21550	.	+
4	11655561	11657034	AT4G21980	.	+
4	11758577	11759098	AT4G22217	.	+
4	11929358	11931750	AT4G22690	.	+
4	12095493	12098888	AT4G23080	.	+
4	12110856	12111570	AT4G23110	.	+
4	12342375	12346051	AT4G23700	.	-
4	12383163	12384496	AT4G23770	.	-
4	12514898	12519841	AT4G24100	.	+
4	12571537	12573773	AT4G24240	.	+
4	12603511	12606417	AT4G24330	.	-
4	12708645	12712825	AT4G24620	.	-
4	12719606	12719771	AT4G24644	.	+
4	12749277	12750997	AT4G24715	.	-
4	12938955	12941207	AT4G25280	.	-
4	12949663	12951937	AT4G25310	.	+
4	13038359	13042464	AT4G25530	.	+
4	13202012	13204051	AT4G26020	.	-
4	13210229	13213477	AT4G26050	.	+
4	13242992	13248213	AT4G26140	.	-
4	13333651	13336231	AT4G26370	.	-
4	13419500	13423802	AT4G26600	.	+
4	13470029	13472486	AT4G26720	.	-
4	13472578	13473309	AT4G26730	.	+
4	13620976	13624043	AT4G27190	.	-
4	13766698	13769961	AT4G27585	.	-
4	14045923	14046689	AT4G28397	.	+
4	14110798	14113773	AT4G28550	.	+
4	14246259	14249872	AT4G28860	.	+
4	14251134	14254946	AT4G28880	.	+
4	14288396	14290913	AT4G28980	.	+
4	14310314	14310770	AT4G29035	.	+
4	14333527	14335255	AT4G29090	.	+
4	14455601	14456852	AT4G29370	.	+
4	14569664	14573177	AT4G29750	.	+
4	14582790	14590575	AT4G29790	.	+
4	14807888	14810075	AT4G30240	.	-
4	14836547	14838149	AT4G30330	.	-
4	14886026	14886784	AT4G30450	.	-
4	14907941	14911446	AT4G30520	.	-
4	14957293	14958080	AT4G30670	.	-
4	14990285	14993085	AT4G30780	.	+
4	15098040	15100783	AT4G30993	.	+
4	15373987	15377134	AT4G31780	.	+
4	15656684	15659099	AT4G32440	.	+
4	15804783	15808084	AT4G32770	.	+
4	15924348	15926628	AT4G33000	.	+
4	16101463	16102196	AT4G33467	.	-
4	16323083	16325295	AT4G34070	.	-
4	16379002	16379528	AT4G34210	.	+
4	16460919	16465323	AT4G34430	.	+
4	16556737	16559034	AT4G34700	.	+
4	16795332	16796223	AT4G35295	.	+
4	17023836	17025866	AT4G35950	.	-
4	17509620	17511364	AT4G37200	.	-
4	17831730	17835017	AT4G37930	.	-
4	17927197	17928763	AT4G38225	.	+
4	17989066	17994727	AT4G38440	.	+
4	18182314	18184340	AT4G39020	.	+
4	18217628	18220324	AT4G39100	.	-
4	18257333	18258900	AT4G39200	.	+
4	18362257	18364359	AT4G39480	.	+
4	18374367	18377309	AT4G39530	.	-
4	18533733	18536618	AT4G39960	.	+
5	91785	92438	AT5G01225	.	+
5	174778	176269	AT5G01420	.	-
5	179821	181321	AT5G01440	.	+
5	451405	453496	AT5G02240	.	+
5	503407	505982	AT5G02370	.	+
5	726778	728855	AT5G03100	.	+
5	745420	749028	AT5G03150	.	+
5	837918	839202	AT5G03400	.	-
5	839753	841900	AT5G03406	.	+
5	984795	985497	AT5G03750	.	+
5	1105351	1108282	AT5G04090	.	-
5	1160568	1163957	AT5G04230	.	+
5	1182024	1182294	AT5G04267	.	-
5	1319073	1323364	AT5G04590	.	+
5	1410526	1410703	AT5G04853	.	-
5	1511231	1511837	AT5G05120	.	+
5	1728892	1731090	AT5G05760	.	-
5	1817136	1817505	AT5G06043	.	-
5	1873115	1875623	AT5G06180	.	+
5	1938411	1944366	AT5G06350	.	+
5	1982443	1983205	AT5G06500	.	+
5	2007853	2011043	AT5G06570	.	-
5	2274259	2276039	AT5G07250	.	-
5	2560327	2563137	AT5G07990	.	+
5	2600442	2602935	AT5G08120	.	-
5	2743318	2745111	AT5G08480	.	+
5	2858848	2860558	AT5G08790	.	-
5	2940675	2941597	AT5G09445	.	+
5	2991148	2993213	AT5G09650	.	-
5	3000611	3003390	AT5G09690	.	-
5	3253121	3255045	AT5G10340	.	+
5	3324811	3334971	AT5G10540	.	+
5	3550299	3552255	AT5G11160	.	+
5	3567173	3571039	AT5G11200	.	+
5	3593334	3595073	AT5G11260	.	-
5	3601512	3605350	AT5G11300	.	-
5	3647861	3652477	AT5G11430	.	+
5	3735439	3738230	AT5G11610	.	-
5	3790707	3793026	AT5G11770	.	-
5	3813301	3814906	AT5G11840	.	-
5	3941527	3944866	AT5G12200	.	-
5	3995309	4000801	AT5G12350	.	+
5	4077161	4077557	AT5G12910	.	+
5	4109233	4109784	AT5G12990	.	-
5	4283465	4286295	AT5G13360	.	+
5	4296687	4299264	AT5G13400	.	-
5	4508405	4514425	AT5G13980	.	+
5	4543067	4545416	AT5G14080	.	-
5	4561448	4563893	AT5G14140	.	+
5	4772116	4775833	AT5G14770	.	-
5	4813930	4817881	AT5G14880	.	+
5	5058698	5062144	AT5G15550	.	-
5	5100915	5111105	AT5G15680	.	-
5	5111819	5113456	AT5G15685	.	+
5	5113822	5114477	AT5G15690	.	-
5	5161723	5163195	AT5G15820	.	+
5	5202800	5204875	AT5G15940	.	+
5	5316196	5322700	AT5G16270	.	+
5	5352592	5355070	AT5G16350	.	+
5	5356550	5358789	AT5G16370	.	-
5	5381068	5382939	AT5G16480	.	-
5	5405345	5406887	AT5G16550	.	+
5	5584707	5587237	AT5G17000	.	-
5	5643117	5647807	AT5G17165	.	-
5	5749724	5753772	AT5G17440	.	+
5	5792925	5794823	AT5G17570	.	+
5	5799431	5801418	AT5G17600	.	-
5	5822998	5827153	AT5G17680	.	+
5	5978545	5980572	AT5G18065	.	+
5	6021378	6027299	AT5G18230	.	-
5	6070345	6072334	AT5G18340	.	-
5	6105282	6109501	AT5G18420	.	-
5	6212772	6215863	AT5G18640	.	+
5	6254573	6258093	AT5G18750	.	+
5	6325533	6328354	AT5G18940	.	+
5	6461390	6463866	AT5G19210	.	+
5	6610427	6612162	AT5G19590	.	-
5	6635796	6638791	AT5G19640	.	+
5	6652305	6658641	AT5G19690	.	+
5	6664744	6666107	AT5G19710	.	-
5	6746813	6748982	AT5G19970	.	+
5	6749612	6751152	AT5G19980	.	-
5	6751797	6755293	AT5G19990	.	+
5	6979156	6982163	AT5G20635	.	-
5	7039673	7040919	AT5G20790	.	-
5	7097867	7103206	AT5G20930	.	+
5	7134315	7135004	AT5G20995	.	+
5	7198632	7204094	AT5G21160	.	-
5	7214473	7216052	AT5G21274	.	-
5	7249013	7250770	AT5G21940	.	-
5	7273070	7276579	AT5G21990	.	+
5	7277181	7280344	AT5G22000	.	+
5	7328869	7330930	AT5G22100	.	+
5	7474634	7478335	AT5G22510	.	-
5	7478859	7479543	AT5G22520	.	+
5	7513068	7514560	AT5G22608	.	+
5	7777594	7777623	AT5G23115	.	-
5	7778094	7780735	AT5G23120	.	+
5	7781171	7783620	AT5G23130	.	+
5	7935315	7937405	AT5G23535	.	+
5	8037797	8040941	AT5G23850	.	+
5	8097977	8101330	AT5G23980	.	-
5	8118316	8122914	AT5G24030	.	-
5	8130272	8133301	AT5G24060	.	-
5	8157476	8160343	AT5G24120	.	-
5	8182916	8186704	AT5G24160	.	-
5	8221370	8222930	AT5G24215	.	+
5	8363830	8365036	AT5G24480	.	-
5	8367301	8368937	AT5G24500	.	-
5	8447377	8451517	AT5G24670	.	+
5	8535257	8538211	AT5G24850	.	-
5	8613965	8614331	AT5G25000	.	-
5	8716179	8716423	AT5G25195	.	+
5	8723911	8725817	AT5G25210	.	+
5	8799709	8802706	AT5G25360	.	-
5	8863223	8865677	AT5G25460	.	+
5	8897803	8901709	AT5G25560	.	+
5	9099156	9101636	AT5G26040	.	-
5	9117906	9119841	AT5G26110	.	-
5	9158317	9160493	AT5G26210	.	-
5	9189424	9194755	AT5G26240	.	+
5	9203284	9203392	AT5G26262	.	-
5	9255052	9259028	AT5G26360	.	-
5	9275905	9278100	AT5G26667	.	+
5	9284557	9284997	AT5G26717	.	+
5	9308289	9309625	AT5G26700	.	-
5	9355952	9357449	AT5G26622	.	-
5	9399376	9402476	AT5G26751	.	-
5	9422878	9423699	AT5G26790	.	+
5	9463751	9465086	AT5G26900	.	+
5	9486873	9487456	AT5G26970	.	-
5	9578372	9582960	AT5G27220	.	+
5	9617439	9618481	AT5G27280	.	+
5	9648507	9654426	AT5G27350	.	+
5	9678658	9682940	AT5G27410	.	+
5	9702834	9704743	AT5G27490	.	-
5	9703193	9703546	AT5G27493	.	+
5	9713172	9714078	AT5G27510	.	+
5	9823512	9827243	AT5G27740	.	+
5	9873066	9874973	AT5G27850	.	+
5	9874717	9876500	AT5G27860	.	-
5	9984045	9988967	AT5G27950	.	+
5	10162782	10163943	AT5G28180	.	+
5	10612528	10613004	AT5G28620	.	-
5	13107625	13111656	AT5G34850	.	-
5	13354155	13356884	AT5G35080	.	-
5	13359501	13361905	AT5G35100	.	-
5	13419079	13423882	AT5G35170	.	+
5	13666523	13671200	AT5G35450	.	+
5	13710025	13712288	AT5G35530	.	-
5	13765075	13767888	AT5G35590	.	-
5	13830428	13833507	AT5G35630	.	+
5	13857920	13859085	AT5G35680	.	-
5	13893601	13896976	AT5G35730	.	+
5	13922417	13925454	AT5G35753	.	-
5	14029573	14035493	AT5G35910	.	-
5	14039345	14039631	AT5G35913	.	-
5	14065687	14066173	AT5G35927	.	-
5	14136393	14138647	AT5G35995	.	-
5	14253672	14256284	AT5G36220	.	-
5	14273344	14277057	AT5G36230	.	+
5	14284831	14288409	AT5G36260	.	-
5	14421542	14424610	AT5G36700	.	-
5	14429660	14429924	AT5G36720	.	-
5	14436316	14437549	AT5G36730	.	+
5	14480860	14483927	AT5G36790	.	-
5	14546923	14548203	AT5G36900	.	+
5	14565475	14566439	AT5G36925	.	-
5	14567443	14573206	AT5G36930	.	-
5	14590114	14594384	AT5G36940	.	+
5	14594968	14598395	AT5G36950	.	+
5	14681347	14686754	AT5G37130	.	+
5	14772455	14776257	AT5G37310	.	-
5	14834342	14836346	AT5G37400	.	+
5	14921985	14923790	AT5G37560	.	+
5	14923910	14926325	AT5G37570	.	-
5	14927184	14932787	AT5G37590	.	-
5	14947226	14952806	AT5G37630	.	+
5	14969595	14971343	AT5G37680	.	-
5	15004465	15006267	AT5G37780	.	-
5	15073763	15074851	AT5G37870	.	-
5	15331916	15333625	AT5G38360	.	-
5	15344447	15344711	AT5G38378	.	+
5	15417639	15420638	AT5G38510	.	-
5	15451909	15453928	AT5G38590	.	-
5	15562938	15569250	AT5G38880	.	-
5	15569417	15571169	AT5G38890	.	+
5	15608684	15611664	AT5G38990	.	+
5	15821292	15823840	AT5G39510	.	+
5	15826016	15828035	AT5G39530	.	-
5	15873038	15873269	AT5G39640	.	-
5	15919240	15927549	AT5G39770	.	-
5	15942763	15945897	AT5G39830	.	+
5	15957367	15958559	AT5G39860	.	+
5	15965300	15967186	AT5G39865	.	-
5	15990686	15991978	AT5G39950	.	-
5	16032082	16033551	AT5G40050	.	-
5	16144791	16146671	AT5G40360	.	+
5	16176426	16177731	AT5G40430	.	-
5	16184649	16195888	AT5G40450	.	-
5	16202141	16203358	AT5G40460	.	+
5	16225325	16227757	AT5G40490	.	+
5	16301845	16306479	AT5G40740	.	-
5	16342727	16353898	AT5G40820	.	-
5	16455093	16459253	AT5G41120	.	-
5	16551118	16556038	AT5G41370	.	+
5	16585118	16585363	AT5G41420	.	-
5	16587234	16587609	AT5G41440	.	-
5	16638345	16641933	AT5G41610	.	-
5	16650281	16651835	AT5G41630	.	+
5	16706849	16709830	AT5G41760	.	+
5	16807341	16810693	AT5G42020	.	-
5	16826541	16829101	AT5G42090	.	+
5	16880670	16884462	AT5G42230	.	+
5	16905201	16908007	AT5G42280	.	-
5	16935999	16938525	AT5G42360	.	-
5	16982148	16984933	AT5G42470	.	+
5	17073672	17075904	AT5G42630	.	-
5	17076226	17076725	AT5G42635	.	+
5	17191498	17194131	AT5G42880	.	+
5	17248289	17251200	AT5G43010	.	-
5	17267837	17269172	AT5G43050	.	+
5	17282271	17282490	AT5G43064	.	+
5	17292951	17295024	AT5G43080	.	+
5	17346140	17346829	AT5G43200	.	-
5	17347564	17348746	AT5G43210	.	+
5	17357376	17358340	AT5G43260	.	-
5	17468093	17469312	AT5G43490	.	-
5	17469489	17473614	AT5G43500	.	+
5	17569146	17575051	AT5G43745	.	-
5	17610743	17616907	AT5G43810	.	+
5	17801768	17804106	AT5G44200	.	-
5	17833635	17835817	AT5G44270	.	+
5	17874733	17877658	AT5G44370	.	-
5	17916992	17918001	AT5G44460	.	+
5	17924034	17925843	AT5G44490	.	+
5	17926301	17926710	AT5G44495	.	-
5	17970209	17971456	AT5G44574	.	+
5	17989792	17991717	AT5G44600	.	+
5	18032863	18037323	AT5G44700	.	-
5	18114460	18119006	AT5G44870	.	+
5	18138774	18142159	AT5G44930	.	-
5	18165335	18167533	AT5G45000	.	+
5	18172410	18176207	AT5G45030	.	+
5	18238010	18238906	AT5G45115	.	-
5	18274178	18276586	AT5G45180	.	-
5	18349696	18352637	AT5G45290	.	-
5	18414990	18415811	AT5G45450	.	+
5	18484178	18486340	AT5G45590	.	-
5	18501485	18504144	AT5G45620	.	+
5	18540664	18542863	AT5G45710	.	+
5	18575519	18579241	AT5G45800	.	-
5	18627949	18629697	AT5G45930	.	+
5	18670050	18671461	AT5G46030	.	+
5	18774055	18776839	AT5G46290	.	-
5	18788085	18788910	AT5G46320	.	-
5	18795736	18800122	AT5G46340	.	-
5	18819463	18819755	AT5G46395	.	-
5	18819932	18824782	AT5G46400	.	+
5	18884217	18886960	AT5G46550	.	-
5	18920333	18923551	AT5G46630	.	+
5	18986935	18988197	AT5G46795	.	-
5	19002044	19002499	AT5G46825	.	+
5	19002563	19004384	AT5G46830	.	+
5	19015232	19017247	AT5G46870	.	+
5	19081457	19090104	AT5G47020	.	+
5	19161008	19163980	AT5G47180	.	-
5	19189410	19192516	AT5G47260	.	+
5	19198124	19199375	AT5G47300	.	+
5	19356291	19358125	AT5G47810	.	-
5	19406079	19407449	AT5G47930	.	-
5	19444137	19447866	AT5G48000	.	-
5	19462515	19464971	AT5G48020	.	-
5	19540936	19542760	AT5G48180	.	-
5	19542777	19544429	AT5G48190	.	+
5	19675451	19678194	AT5G48545	.	+
5	19726671	19729764	AT5G48650	.	+
5	19869067	19870410	AT5G49015	.	+
5	19871190	19874974	AT5G49020	.	+
5	19965342	19965945	AT5G49250	.	+
5	20123592	20127509	AT5G49580	.	-
5	20246390	20249622	AT5G49820	.	-
5	20315389	20317400	AT5G49940	.	+
5	20329102	20333172	AT5G49970	.	+
5	20373490	20376252	AT5G50110	.	+
5	20511641	20514346	AT5G50375	.	+
5	20574576	20575538	AT5G50540	.	-
5	20576732	20579103	AT5G50550	.	+
5	20589701	20591937	AT5G50600	.	-
5	20610074	20612445	AT5G50650	.	+
5	20623023	20625279	AT5G50700	.	-
5	20675604	20676702	AT5G50810	.	-
5	20699407	20701226	AT5G50870	.	-
5	20742532	20743669	AT5G51000	.	-
5	20750512	20752115	AT5G51040	.	+
5	20772236	20773194	AT5G51090	.	-
5	20803105	20804268	AT5G51195	.	-
5	21167431	21169462	AT5G52090	.	-
5	21170047	21172346	AT5G52100	.	+
5	21485316	21488042	AT5G53000	.	-
5	21514895	21518547	AT5G53060	.	+
5	21534549	21537816	AT5G53120	.	+
5	21667938	21668046	AT5G53410	.	+
5	21700186	21710296	AT5G53460	.	+
5	21926238	21926496	AT5G54035	.	+
5	22184544	22186633	AT5G54610	.	-
5	22253985	22255663	AT5G54790	.	-
5	22284424	22287206	AT5G54860	.	+
5	22392062	22394185	AT5G55190	.	+
5	22488073	22491266	AT5G55520	.	-
5	22538555	22543474	AT5G55660	.	+
5	22580669	22581335	AT5G55790	.	-
5	22581693	22583430	AT5G55800	.	+
5	22607926	22608640	AT5G55856	.	+
5	22639812	22642414	AT5G55910	.	-
5	22708678	22709204	AT5G56070	.	+
5	22833963	22834645	AT5G56368	.	+
5	22838635	22841117	AT5G56380	.	-
5	22895615	22896734	AT5G56550	.	-
5	22916691	22918468	AT5G56610	.	+
5	23024895	23025915	AT5G56920	.	+
5	23032448	23035693	AT5G56950	.	+
5	23241319	23244590	AT5G57360	.	+
5	23310345	23311855	AT5G57565	.	+
5	23314671	23318177	AT5G57580	.	-
5	23318398	23322770	AT5G57590	.	-
5	23546328	23549605	AT5G58190	.	+
5	23593116	23596058	AT5G58370	.	+
5	23648093	23654622	AT5G58510	.	-
5	23655139	23658256	AT5G58520	.	+
5	23775890	23779855	AT5G58880	.	+
5	23985511	23987382	AT5G59500	.	+
5	24000475	24001935	AT5G59560	.	-
5	24111303	24112100	AT5G59845	.	+
5	24137224	24139483	AT5G59940	.	+
5	24150933	24153201	AT5G59990	.	-
5	24345948	24347172	AT5G60560	.	+
5	24369649	24370404	AT5G60630	.	-
5	24526244	24526636	AT5G60945	.	+
5	24722869	24723983	AT5G61470	.	+
5	24741975	24744823	AT5G61530	.	+
5	25288146	25290377	AT5G63040	.	+
5	25361712	25364882	AT5G63260	.	+
5	25367030	25369297	AT5G63280	.	+
5	25667323	25668777	AT5G64140	.	-
5	25964928	25967449	AT5G65000	.	-
5	25967823	25968638	AT5G65005	.	+
5	26113348	26114545	AT5G65340	.	-
5	26551754	26555781	AT5G66530	.	-
5	26603002	26607012	AT5G66650	.	-
5	26829149	26829846	AT5G67245	.	-
5	26969515	26970668	AT5G67640	.	-

## Sheet: E4_genes
1	75389	76845	AT1G01180	.	+
1	114201	116407	AT1G01290	.	+
1	136089	138162	AT1G01350	.	+
1	159627	162953	AT1G01440	.	-
1	166588	168088	AT1G01453	.	-
1	228798	230979	AT1G01630	.	+
1	275187	276310	AT1G01750	.	+
1	282760	284245	AT1G01780	.	+
1	296000	298334	AT1G01820	.	-
1	298450	300757	AT1G01830	.	-
1	303536	304358	AT1G01840	.	+
1	304132	306310	AT1G01860	.	-
1	316186	319644	AT1G01920	.	+
1	319768	322895	AT1G01930	.	-
1	330587	337912	AT1G01960	.	-
1	338240	340088	AT1G01970	.	+
1	340107	342040	AT1G01980	.	-
1	345515	347603	AT1G02000	.	+
1	347612	352545	AT1G02010	.	+
1	352621	355124	AT1G02020	.	-
1	448422	450426	AT1G02280	.	-
1	455687	458164	AT1G02305	.	+
1	476944	479112	AT1G02380	.	+
1	490859	492963	AT1G02410	.	+
1	564017	567771	AT1G02640	.	+
1	584133	587327	AT1G02690	.	+
1	591681	594264	AT1G02720	.	+
1	594501	598657	AT1G02730	.	-
1	599329	602199	AT1G02740	.	-
1	602488	604387	AT1G02750	.	+
1	618060	620502	AT1G02810	.	+
1	645083	652001	AT1G02890	.	-
1	655567	658216	AT1G02910	.	-
1	677359	681334	AT1G02980	.	+
1	681395	687315	AT1G02990	.	-
1	687794	692660	AT1G03000	.	-
1	712472	726891	AT1G03060	.	-
1	729829	731565	AT1G03070	.	+
1	731591	738306	AT1G03080	.	-
1	768375	770684	AT1G03170	.	+
1	775526	780044	AT1G03190	.	+
1	780518	782946	AT1G03200	.	+
1	795448	798491	AT1G03260	.	-
1	802969	807066	AT1G03280	.	+
1	816988	817767	AT1G03320	.	+
1	817933	819563	AT1G03330	.	-
1	835766	841373	AT1G03380	.	+
1	841032	842418	AT1G03390	.	-
1	841676	842158	AT1G03395	.	+
1	842658	844251	AT1G03400	.	-
1	844435	847683	AT1G03410	.	-
1	847792	849621	AT1G03430	.	+
1	852150	854297	AT1G03440	.	+
1	860761	864372	AT1G03457	.	-
1	868852	871308	AT1G03475	.	-
1	880383	883599	AT1G03530	.	-
1	890154	892492	AT1G03560	.	-
1	941061	943377	AT1G03760	.	-
1	979306	982002	AT1G03860	.	-
1	991105	993126	AT1G03900	.	+
1	996075	1000629	AT1G03910	.	+
1	1004687	1008370	AT1G03930	.	+
1	1013651	1017957	AT1G03960	.	+
1	1030956	1036264	AT1G04010	.	-
1	1086169	1096510	AT1G04160	.	+
1	1096881	1099901	AT1G04170	.	+
1	1119698	1122786	AT1G04220	.	-
1	1136077	1138663	AT1G04250	.	+
1	1147296	1148533	AT1G04290	.	-
1	1148563	1154659	AT1G04300	.	-
1	1162904	1164861	AT1G04340	.	-
1	1179309	1183704	AT1G04390	.	-
1	1191518	1193884	AT1G04420	.	+
1	1226482	1230947	AT1G04510	.	+
1	1231451	1234032	AT1G04520	.	+
1	1234175	1236206	AT1G04530	.	-
1	1240374	1242120	AT1G04550	.	+
1	1242505	1244244	AT1G04555	.	+
1	1316138	1321000	AT1G04700	.	+
1	1321884	1324840	AT1G04710	.	+
1	1334532	1336359	AT1G04760	.	+
1	1350079	1355466	AT1G04810	.	+
1	1362226	1365027	AT1G04840	.	-
1	1387870	1391381	AT1G04910	.	-
1	1399181	1400830	AT1G04940	.	+
1	1400907	1403112	AT1G04945	.	+
1	1416341	1419027	AT1G04985	.	-
1	1429047	1430056	AT1G05005	.	+
1	1447368	1448463	AT1G05040	.	-
1	1448630	1450901	AT1G05055	.	-
1	1457006	1458802	AT1G05070	.	-
1	1464238	1465875	AT1G05090	.	+
1	1487377	1491005	AT1G05160	.	-
1	1498113	1501953	AT1G05180	.	-
1	1502250	1503853	AT1G05190	.	-
1	1511894	1512842	AT1G05220	.	+
1	1512900	1518089	AT1G05230	.	-
1	1529766	1531484	AT1G05260	.	+
1	1560677	1564409	AT1G05350	.	-
1	1594052	1595923	AT1G05430	.	-
1	1607201	1611840	AT1G05470	.	-
1	1624918	1629289	AT1G05500	.	+
1	1629445	1630863	AT1G05510	.	+
1	1647574	1659611	AT1G05570	.	-
1	1678880	1681710	AT1G05620	.	+
1	1682223	1687363	AT1G05630	.	+
1	1687435	1689955	AT1G05640	.	-
1	1697540	1701025	AT1G05670	.	-
1	1754159	1761909	AT1G05830	.	+
1	1786855	1789713	AT1G05900	.	+
1	1790215	1796715	AT1G05910	.	+
1	1796777	1798254	AT1G05920	.	+
1	1799417	1800933	AT1G05930	.	+
1	1801109	1804000	AT1G05940	.	-
1	1804400	1807670	AT1G05950	.	-
1	1807959	1815568	AT1G05960	.	-
1	1830470	1832555	AT1G06050	.	-
1	1855909	1857718	AT1G06120	.	+
1	1857756	1860938	AT1G06130	.	-
1	1867036	1868905	AT1G06143	.	-
1	1868988	1873730	AT1G06150	.	-
1	1899950	1904897	AT1G06220	.	+
1	1922207	1926278	AT1G06290	.	+
1	1938865	1940463	AT1G06360	.	-
1	2003626	2007212	AT1G06550	.	-
1	2012014	2013459	AT1G06570	.	-
1	2013995	2016273	AT1G06580	.	-
1	2052399	2055547	AT1G06700	.	-
1	2056574	2060242	AT1G06710	.	-
1	2067508	2070455	AT1G06730	.	+
1	2097105	2097655	AT1G06830	.	+
1	2097746	2103507	AT1G06840	.	-
1	2108511	2110986	AT1G06870	.	+
1	2114764	2120745	AT1G06900	.	-
1	2128842	2129883	AT1G06930	.	+
1	2130052	2135703	AT1G06950	.	-
1	2158412	2160818	AT1G07030	.	-
1	2160918	2163387	AT1G07040	.	-
1	2168560	2169957	AT1G07070	.	+
1	2178021	2184193	AT1G07110	.	-
1	2199996	2201272	AT1G07170	.	+
1	2220180	2223018	AT1G07230	.	-
1	2245757	2246839	AT1G07300	.	-
1	2248966	2250529	AT1G07320	.	+
1	2291456	2294558	AT1G07470	.	+
1	2294565	2295489	AT1G07473	.	-
1	2295552	2296497	AT1G07476	.	+
1	2296022	2299544	AT1G07480	.	-
1	2341446	2342148	AT1G07610	.	+
1	2342197	2344314	AT1G07615	.	-
1	2379594	2381390	AT1G07700	.	+
1	2386163	2388350	AT1G07710	.	-
1	2397441	2400508	AT1G07740	.	-
1	2403991	2406049	AT1G07750	.	-
1	2412937	2413790	AT1G07790	.	+
1	2424044	2426728	AT1G07840	.	+
1	2428910	2429431	AT1G07860	.	-
1	2445436	2454645	AT1G07910	.	+
1	2467160	2469139	AT1G07960	.	+
1	2485847	2488085	AT1G08010	.	-
1	2489408	2493327	AT1G08030	.	-
1	2498793	2501581	AT1G08050	.	-
1	2501703	2511084	AT1G08060	.	-
1	2527169	2529120	AT1G08100	.	-
1	2576983	2580680	AT1G08210	.	-
1	2581021	2583390	AT1G08220	.	-
1	2606925	2607337	AT1G08270	.	-
1	2607876	2609971	AT1G08280	.	+
1	2609995	2613377	AT1G08290	.	-
1	2630890	2632871	AT1G08340	.	+
1	2646143	2649440	AT1G08410	.	+
1	2649458	2657110	AT1G08420	.	+
1	2658601	2661310	AT1G08430	.	+
1	2667824	2671957	AT1G08450	.	-
1	2688879	2690250	AT1G08500	.	+
1	2696380	2701022	AT1G08520	.	+
1	2700980	2703162	AT1G08530	.	+
1	2709524	2711000	AT1G08560	.	-
1	2723823	2733613	AT1G08600	.	+
1	2733595	2735819	AT1G08610	.	-
1	2743760	2747243	AT1G08630	.	-
1	2748360	2751620	AT1G08640	.	-
1	2756903	2759889	AT1G08660	.	-
1	2762588	2768967	AT1G08680	.	+
1	2768964	2769508	AT1G08695	.	-
1	2773940	2779308	AT1G08720	.	+
1	2801041	2804537	AT1G08750	.	+
1	2805043	2808623	AT1G08760	.	+
1	2839051	2841134	AT1G08845	.	+
1	2852453	2855779	AT1G08900	.	+
1	2882496	2884053	AT1G08970	.	+
1	2887244	2887706	AT1G08985	.	+
1	2891020	2895182	AT1G09000	.	+
1	2895165	2899446	AT1G09010	.	-
1	2899775	2904862	AT1G09020	.	-
1	2916967	2921111	AT1G09050	.	+
1	2946029	2949159	AT1G09150	.	+
1	2977791	2979466	AT1G09220	.	-
1	2979510	2982713	AT1G09230	.	-
1	2993380	2993820	AT1G09260	.	+
1	3015240	3018542	AT1G09340	.	+
1	3031045	3033582	AT1G09390	.	+
1	3033511	3035036	AT1G09400	.	-
1	3035399	3037687	AT1G09410	.	+
1	3041995	3045541	AT1G09430	.	+
1	3045258	3047893	AT1G09440	.	-
1	3053697	3055360	AT1G09460	.	+
1	3075767	3079654	AT1G09530	.	+
1	3107895	3111552	AT1G09600	.	+
1	3118154	3119815	AT1G09630	.	-
1	3127761	3131094	AT1G09660	.	-
1	3147666	3154380	AT1G09730	.	-
1	3154389	3156376	AT1G09740	.	+
1	3173533	3176910	AT1G09795	.	+
1	3201684	3204150	AT1G09850	.	+
1	3204015	3205411	AT1G09860	.	-
1	3205578	3208714	AT1G09870	.	+
1	3208798	3211653	AT1G09880	.	-
1	3227489	3230257	AT1G09930	.	-
1	3243985	3247216	AT1G09960	.	+
1	3262256	3263642	AT1G09995	.	-
1	3273752	3275953	AT1G10030	.	+
1	3275890	3278779	AT1G10040	.	-
1	3302563	3303938	AT1G10110	.	+
1	3304038	3306956	AT1G10120	.	-
1	3310929	3322269	AT1G10130	.	+
1	3363431	3366493	AT1G10270	.	+
1	3366492	3369125	AT1G10280	.	-
1	3370401	3377463	AT1G10290	.	+
1	3381446	3384003	AT1G10310	.	-
1	3395550	3396953	AT1G10360	.	-
1	3438554	3439013	AT1G10455	.	+
1	3496927	3499439	AT1G10586	.	-
1	3501201	3501904	AT1G10588	.	+
1	3506185	3509006	AT1G10610	.	+
1	3509000	3512321	AT1G10620	.	-
1	3532228	3535136	AT1G10660	.	+
1	3535287	3538282	AT1G10670	.	+
1	3554103	3556544	AT1G10700	.	+
1	3565256	3568106	AT1G10730	.	+
1	3568111	3571053	AT1G10740	.	-
1	3580829	3590928	AT1G10760	.	-
1	3632131	3637250	AT1G10900	.	-
1	3647875	3655685	AT1G10930	.	-
1	3671755	3676054	AT1G11000	.	-
1	3676690	3678567	AT1G11020	.	+
1	3684567	3689892	AT1G11060	.	+
1	3722707	3727450	AT1G11130	.	+
1	3727531	3728166	AT1G11145	.	-
1	3750065	3752780	AT1G11190	.	-
1	3766753	3769799	AT1G11240	.	-
1	3787317	3790935	AT1G11280	.	-
1	3814115	3817216	AT1G11340	.	-
1	3837849	3840207	AT1G11400	.	+
1	3898001	3898609	AT1G11593	.	+
1	3938421	3940871	AT1G11680	.	+
1	3967475	3969854	AT1G11750	.	+
1	3969680	3971911	AT1G11755	.	-
1	3981152	3985219	AT1G11790	.	+
1	3985183	3987290	AT1G11800	.	-
1	3989762	3991066	AT1G11810	.	+
1	3995157	3997965	AT1G11840	.	+
1	4001176	4003748	AT1G11860	.	+
1	4028691	4030535	AT1G11930	.	+
1	4049895	4053871	AT1G12000	.	-
1	4072740	4076207	AT1G12050	.	+
1	4076225	4077230	AT1G12060	.	+
1	4121284	4124595	AT1G12140	.	+
1	4123529	4125651	AT1G12150	.	-
1	4147990	4151025	AT1G12230	.	+
1	4159226	4161506	AT1G12250	.	+
1	4172034	4174730	AT1G12270	.	+
1	4174874	4177660	AT1G12280	.	-
1	4178358	4181466	AT1G12290	.	-
1	4220043	4221803	AT1G12390	.	+
1	4221778	4222875	AT1G12400	.	+
1	4223029	4225254	AT1G12410	.	+
1	4225320	4225482	AT1G12411	.	-
1	4233716	4238795	AT1G12430	.	-
1	4250944	4257392	AT1G12470	.	+
1	4267073	4268982	AT1G12520	.	-
1	4294054	4294540	AT1G12615	.	-
1	4303279	4305907	AT1G12640	.	-
1	4306058	4308005	AT1G12650	.	+
1	4319876	4323265	AT1G12680	.	-
1	4342208	4344875	AT1G12740	.	+
1	4344942	4348390	AT1G12750	.	-
1	4353841	4355929	AT1G12775	.	+
1	4361550	4365414	AT1G12800	.	-
1	4374204	4378514	AT1G12840	.	+
1	4379693	4381764	AT1G12850	.	-
1	4384303	4386651	AT1G12860	.	+
1	4423539	4425936	AT1G12970	.	+
1	4452189	4454900	AT1G13060	.	+
1	4484583	4488577	AT1G13160	.	+
1	4488624	4492667	AT1G13170	.	-
1	4494923	4498469	AT1G13180	.	+
1	4563427	4567849	AT1G13320	.	-
1	4587779	4588661	AT1G13370	.	-
1	4612730	4615259	AT1G13450	.	-
1	4644699	4646853	AT1G13580	.	-
1	4709756	4712672	AT1G13730	.	+
1	4724543	4726558	AT1G13780	.	+
1	4735473	4737910	AT1G13820	.	+
1	4738440	4739345	AT1G13825	.	-
1	4776282	4779420	AT1G13960	.	+
1	4779350	4782546	AT1G13970	.	-
1	4802719	4805375	AT1G14020	.	+
1	4805305	4807517	AT1G14030	.	-
1	4810114	4814724	AT1G14040	.	+
1	4835723	4837771	AT1G14130	.	-
1	4839800	4840823	AT1G14150	.	+
1	4840561	4841848	AT1G14160	.	-
1	4847161	4849413	AT1G14180	.	+
1	4855532	4856762	AT1G14205	.	+
1	4856777	4857975	AT1G14210	.	-
1	4861167	4864094	AT1G14230	.	+
1	4882335	4884818	AT1G14300	.	-
1	4886767	4887439	AT1G14315	.	-
1	4908248	4911168	AT1G14350	.	+
1	4911092	4913167	AT1G14360	.	-
1	4946191	4947616	AT1G14450	.	-
1	4956230	4958038	AT1G14480	.	+
1	4960307	4961800	AT1G14500	.	+
1	4961593	4964515	AT1G14510	.	-
1	4970857	4973726	AT1G14530	.	-
1	4980623	4983367	AT1G14560	.	+
1	4989562	4992805	AT1G14580	.	+
1	4998766	5000710	AT1G14590	.	-
1	5000985	5003637	AT1G14600	.	-
1	5008152	5014533	AT1G14610	.	-
1	5051655	5055299	AT1G14690	.	-
1	5058582	5061140	AT1G14700	.	+
1	5061693	5065303	AT1G14710	.	-
1	5086594	5088898	AT1G14770	.	-
1	5105126	5106949	AT1G14820	.	-
1	5116522	5123559	AT1G14850	.	-
1	5124669	5126280	AT1G14860	.	+
1	5136873	5137982	AT1G14890	.	+
1	5138115	5139467	AT1G14900	.	-
1	5139711	5143735	AT1G14910	.	-
1	5166912	5168336	AT1G14990	.	-
1	5181990	5183413	AT1G15050	.	-
1	5183257	5186974	AT1G15060	.	-
1	5228299	5231184	AT1G15200	.	-
1	5231344	5236886	AT1G15210	.	-
1	5240198	5241538	AT1G15220	.	-
1	5315506	5317941	AT1G15470	.	+
1	5320614	5323895	AT1G15490	.	-
1	5326289	5328875	AT1G15500	.	+
1	5406024	5407486	AT1G15720	.	+
1	5430039	5436618	AT1G15780	.	-
1	5458397	5460359	AT1G15880	.	-
1	5486272	5489132	AT1G15970	.	-
1	5498011	5501358	AT1G16020	.	+
1	5501316	5501856	AT1G16022	.	-
1	5501504	5501959	AT1G16025	.	+
1	5559497	5562192	AT1G16260	.	-
1	5580820	5582154	AT1G16320	.	+
1	5590755	5593098	AT1G16350	.	+
1	5608681	5612064	AT1G16410	.	+
1	5622745	5625683	AT1G16470	.	+
1	5625701	5629013	AT1G16480	.	-
1	5651267	5652883	AT1G16530	.	-
1	5668412	5670708	AT1G16560	.	+
1	5670576	5673600	AT1G16570	.	-
1	5705896	5709563	AT1G16690	.	+
1	5709623	5712043	AT1G16700	.	+
1	5712021	5713752	AT1G16705	.	+
1	5722890	5726478	AT1G16720	.	+
1	5726367	5727406	AT1G16730	.	-
1	5737877	5739377	AT1G16770	.	+
1	5744334	5745259	AT1G16790	.	+
1	5745257	5755263	AT1G16800	.	-
1	5758854	5760509	AT1G16825	.	+
1	5799740	5800887	AT1G16960	.	+
1	5800766	5805811	AT1G16970	.	-
1	5832093	5835488	AT1G17060	.	-
1	5854092	5856697	AT1G17130	.	+
1	5885006	5890500	AT1G17220	.	+
1	5982144	5984013	AT1G17430	.	+
1	5983983	5987934	AT1G17440	.	-
1	6002887	6006410	AT1G17470	.	+
1	6006412	6008501	AT1G17480	.	-
1	6008436	6009420	AT1G17490	.	+
1	6024635	6027385	AT1G17520	.	-
1	6034269	6037398	AT1G17550	.	+
1	6039249	6049685	AT1G17580	.	+
1	6050163	6052628	AT1G17590	.	-
1	6076076	6082372	AT1G17680	.	+
1	6082721	6088381	AT1G17690	.	-
1	6093207	6098439	AT1G17720	.	-
1	6099038	6100397	AT1G17730	.	+
1	6100963	6105347	AT1G17745	.	+
1	6184716	6187473	AT1G17970	.	+
1	6206870	6209528	AT1G18040	.	-
1	6227216	6230194	AT1G18100	.	-
1	6248629	6254080	AT1G18160	.	+
1	6255784	6257900	AT1G18180	.	+
1	6257850	6261501	AT1G18190	.	-
1	6263681	6264925	AT1G18197	.	-
1	6278787	6282144	AT1G18260	.	-
1	6282232	6283348	AT1G18265	.	-
1	6283369	6293993	AT1G18270	.	-
1	6297218	6298328	AT1G18290	.	+
1	6331397	6333856	AT1G18400	.	+
1	6345973	6347918	AT1G18440	.	+
1	6368965	6373080	AT1G18500	.	+
1	6395768	6398274	AT1G18580	.	+
1	6398530	6400029	AT1G18590	.	+
1	6409654	6414569	AT1G18620	.	+
1	6414608	6416459	AT1G18630	.	+
1	6420974	6425898	AT1G18660	.	+
1	6426708	6431093	AT1G18670	.	-
1	6437501	6443639	AT1G18700	.	+
1	6460402	6462344	AT1G18730	.	+
1	6471149	6471824	AT1G18760	.	-
1	6558573	6560561	AT1G18990	.	-
1	6565493	6567662	AT1G19010	.	+
1	6584240	6586517	AT1G19080	.	+
1	6606246	6607942	AT1G19115	.	+
1	6616601	6619006	AT1G19170	.	+
1	6644188	6649375	AT1G19230	.	+
1	6657259	6659569	AT1G19260	.	-
1	6679280	6680252	AT1G19320	.	+
1	6680422	6683559	AT1G19330	.	-
1	6724412	6728072	AT1G19430	.	-
1	6728746	6730931	AT1G19440	.	+
1	6751543	6754073	AT1G19490	.	-
1	6774682	6777568	AT1G19580	.	+
1	6799968	6802906	AT1G19660	.	-
1	6846337	6848122	AT1G19800	.	+
1	6886668	6891404	AT1G19850	.	+
1	6900336	6904155	AT1G19880	.	-
1	6998334	6999839	AT1G20190	.	-
1	7001086	7004432	AT1G20200	.	-
1	7004823	7007717	AT1G20220	.	-
1	7007755	7009380	AT1G20225	.	-
1	7016598	7020690	AT1G20260	.	+
1	7061441	7065242	AT1G20380	.	+
1	7090940	7093442	AT1G20460	.	+
1	7115240	7118331	AT1G20550	.	-
1	7119670	7121871	AT1G20560	.	-
1	7122017	7126559	AT1G20570	.	-
1	7126746	7128762	AT1G20575	.	-
1	7128866	7130799	AT1G20580	.	+
1	7154424	7158284	AT1G20640	.	+
1	7164081	7168041	AT1G20670	.	-
1	7209297	7214993	AT1G20760	.	+
1	7276942	7281236	AT1G20910	.	-
1	7297238	7301633	AT1G20950	.	-
1	7301598	7310271	AT1G20960	.	-
1	7384559	7386580	AT1G21090	.	+
1	7395178	7396773	AT1G21120	.	-
1	7406295	7407764	AT1G21150	.	-
1	7407930	7413295	AT1G21160	.	-
1	7412829	7419643	AT1G21170	.	+
1	7419663	7420957	AT1G21190	.	-
1	7489045	7490803	AT1G21390	.	-
1	7496997	7499616	AT1G21410	.	+
1	7518945	7521552	AT1G21480	.	-
1	7554839	7557025	AT1G21560	.	+
1	7557139	7565914	AT1G21580	.	-
1	7566228	7570014	AT1G21590	.	-
1	7573904	7578963	AT1G21610	.	+
1	7579128	7580171	AT1G21620	.	+
1	7581007	7588153	AT1G21630	.	+
1	7588588	7592890	AT1G21640	.	+
1	7592663	7600701	AT1G21650	.	-
1	7618861	7619919	AT1G21695	.	+
1	7620000	7624166	AT1G21700	.	-
1	7626181	7628290	AT1G21720	.	+
1	7628455	7629364	AT1G21722	.	+
1	7630106	7636658	AT1G21730	.	+
1	7640905	7645240	AT1G21740	.	+
1	7754303	7758019	AT1G22020	.	+
1	7771658	7773154	AT1G22050	.	+
1	7773062	7781539	AT1G22060	.	-
1	7792191	7794837	AT1G22080	.	-
1	7881521	7883824	AT1G22310	.	-
1	7981721	7984334	AT1G22590	.	+
1	8003222	8004304	AT1G22630	.	+
1	8030586	8033156	AT1G22710	.	-
1	8061750	8067790	AT1G22770	.	+
1	8095448	8097790	AT1G22880	.	+
1	8104992	8108361	AT1G22910	.	+
1	8125022	8127286	AT1G22950	.	-
1	8147117	8149891	AT1G23010	.	+
1	8219807	8224547	AT1G23190	.	+
1	8255126	8256770	AT1G23250	.	-
1	8256853	8258725	AT1G23260	.	-
1	8295077	8296941	AT1G23360	.	-
1	8311983	8315876	AT1G23400	.	-
1	8350727	8352791	AT1G23550	.	+
1	8406662	8408530	AT1G23780	.	-
1	8425723	8427235	AT1G23850	.	-
1	8438765	8440866	AT1G23890	.	-
1	8441170	8447519	AT1G23900	.	+
1	8503216	8505460	AT1G24030	.	+
1	8527713	8529018	AT1G24110	.	+
1	8529063	8532262	AT1G24120	.	-
1	8534145	8535660	AT1G24130	.	-
1	8600390	8603849	AT1G24265	.	+
1	8604021	8607484	AT1G24267	.	-
1	8609337	8612580	AT1G24280	.	+
1	8612504	8614283	AT1G24290	.	-
1	8614362	8620664	AT1G24300	.	-
1	8666071	8672651	AT1G24460	.	+
1	8712477	8713225	AT1G24577	.	-
1	8757888	8759448	AT1G24735	.	+
1	8759532	8763410	AT1G24764	.	-
1	8817677	8818395	AT1G25141	.	+
1	8889017	8894306	AT1G25350	.	-
1	8915914	8918267	AT1G25420	.	+
1	8951161	8955160	AT1G25490	.	+
1	8962086	8964564	AT1G25520	.	+
1	8964543	8967562	AT1G25530	.	-
1	8969064	8974815	AT1G25540	.	-
1	8991707	8995617	AT1G25570	.	-
1	8996713	8999917	AT1G25580	.	-
1	9028375	9032327	AT1G26120	.	-
1	9038707	9039540	AT1G26140	.	-
1	9054672	9056941	AT1G26180	.	+
1	9057094	9061140	AT1G26190	.	-
1	9071139	9071861	AT1G26220	.	+
1	9118821	9121227	AT1G26360	.	-
1	9121442	9125578	AT1G26370	.	-
1	9126736	9128568	AT1G26380	.	-
1	9143966	9146050	AT1G26440	.	-
1	9151627	9154762	AT1G26460	.	+
1	9195511	9199671	AT1G26620	.	-
1	9214071	9215557	AT1G26665	.	+
1	9219462	9223649	AT1G26680	.	+
1	9381526	9384060	AT1G27030	.	+
1	9394906	9396673	AT1G27060	.	+
1	9427163	9427529	AT1G27135	.	+
1	9439858	9446106	AT1G27180	.	+
1	9500893	9504023	AT1G27360	.	+
1	9505114	9508542	AT1G27370	.	-
1	9508683	9510263	AT1G27380	.	-
1	9513080	9515050	AT1G27390	.	-
1	9519066	9520716	AT1G27420	.	+
1	9520824	9527280	AT1G27430	.	-
1	9537735	9539027	AT1G27461	.	-
1	9540048	9544303	AT1G27470	.	-
1	9551450	9554422	AT1G27500	.	-
1	9554709	9558461	AT1G27510	.	-
1	9558561	9562485	AT1G27520	.	+
1	9562486	9564031	AT1G27530	.	-
1	9603550	9606247	AT1G27600	.	-
1	9657172	9661994	AT1G27750	.	+
1	9693007	9696546	AT1G27840	.	-
1	9698297	9703944	AT1G27850	.	+
1	9795717	9799104	AT1G28090	.	+
1	9801081	9804092	AT1G28100	.	+
1	9803864	9806896	AT1G28110	.	-
1	9812929	9815560	AT1G28120	.	-
1	9920218	9924488	AT1G28320	.	-
1	9931933	9933451	AT1G28327	.	+
1	9976181	9979793	AT1G28410	.	-
1	9979477	9987737	AT1G28420	.	+
1	10015855	10018047	AT1G28490	.	+
1	10023816	10026311	AT1G28510	.	+
1	10095673	10096374	AT1G28815	.	+
1	10103080	10104883	AT1G28760	.	+
1	10174161	10178472	AT1G29120	.	+
1	10180301	10182788	AT1G29150	.	+
1	10207926	10210622	AT1G29200	.	+
1	10210519	10212722	AT1G29220	.	-
1	10223265	10224799	AT1G29250	.	-
1	10236336	10237990	AT1G29280	.	+
1	10247706	10249704	AT1G29300	.	-
1	10252240	10254792	AT1G29310	.	+
1	10268420	10273821	AT1G29350	.	-
1	10277889	10283225	AT1G29370	.	-
1	10283499	10286164	AT1G29380	.	+
1	10286066	10287904	AT1G29390	.	-
1	10323635	10324826	AT1G29520	.	+
1	10324744	10326848	AT1G29530	.	-
1	10422291	10424513	AT1G29760	.	+
1	10429717	10432123	AT1G29790	.	+
1	10432598	10435441	AT1G29800	.	+
1	10435373	10437558	AT1G29810	.	-
1	10441606	10445657	AT1G29830	.	+
1	10459456	10462967	AT1G29880	.	-
1	10463422	10467226	AT1G29890	.	+
1	10491697	10494598	AT1G29950	.	+
1	10559495	10561545	AT1G30090	.	-
1	10582059	10584152	AT1G30110	.	+
1	10584104	10586680	AT1G30120	.	-
1	10587470	10590209	AT1G30130	.	+
1	10654799	10658900	AT1G30270	.	+
1	10672972	10675455	AT1G30300	.	+
1	10727316	10738092	AT1G30400	.	+
1	10738804	10747509	AT1G30410	.	+
1	10758742	10762429	AT1G30440	.	+
1	10762707	10769616	AT1G30450	.	+
1	10769721	10770775	AT1G30455	.	+
1	10779110	10786666	AT1G30470	.	+
1	10786978	10788683	AT1G30473	.	+
1	10790021	10792725	AT1G30480	.	+
1	10804451	10806317	AT1G30500	.	-
1	10806985	10809188	AT1G30510	.	-
1	10810396	10813700	AT1G30520	.	+
1	10816615	10819419	AT1G30540	.	-
1	10835793	10840005	AT1G30590	.	-
1	10846542	10850517	AT1G30610	.	+
1	10881478	10886472	AT1G30680	.	+
1	10887654	10890407	AT1G30690	.	+
1	10892444	10894714	AT1G30700	.	+
1	10942647	10944727	AT1G30814	.	-
1	10960907	10963231	AT1G30825	.	+
1	10994242	10996223	AT1G30890	.	+
1	11037551	11040084	AT1G30960	.	-
1	11040249	11043751	AT1G30970	.	-
1	11044627	11045466	AT1G30972	.	+
1	11084665	11088589	AT1G31070	.	+
1	11146922	11147547	AT1G31200	.	-
1	11193624	11196397	AT1G31300	.	+
1	11246816	11249587	AT1G31410	.	-
1	11349696	11355587	AT1G31710	.	+
1	11391198	11394748	AT1G31780	.	+
1	11396401	11399714	AT1G31800	.	+
1	11399606	11406809	AT1G31810	.	-
1	11414694	11416444	AT1G31817	.	-
1	11434059	11436607	AT1G31860	.	-
1	11465048	11469167	AT1G31930	.	+
1	11470055	11471481	AT1G31940	.	-
1	11537241	11539896	AT1G32080	.	-
1	11592926	11596056	AT1G32190	.	-
1	11601670	11605174	AT1G32200	.	-
1	11642592	11645202	AT1G32270	.	+
1	11655155	11656073	AT1G32320	.	+
1	11661814	11662122	AT1G32337	.	+
1	11672765	11675387	AT1G32360	.	+
1	11675530	11676748	AT1G32361	.	+
1	11693831	11695566	AT1G32410	.	+
1	11711943	11715162	AT1G32440	.	+
1	11758210	11759324	AT1G32520	.	-
1	11759426	11762635	AT1G32530	.	-
1	11767484	11770049	AT1G32540	.	+
1	11771620	11774294	AT1G32550	.	-
1	11785805	11788286	AT1G32583	.	+
1	11844659	11846347	AT1G32740	.	+
1	11846246	11856765	AT1G32750	.	-
1	11913927	11914735	AT1G32880	.	-
1	11937498	11941102	AT1G32940	.	+
1	11941395	11944824	AT1G32950	.	+
1	11955655	11957402	AT1G32990	.	+
1	11971307	11972580	AT1G33055	.	-
1	11975306	11978622	AT1G33060	.	-
1	12099481	12104680	AT1G33390	.	-
1	12104707	12109531	AT1G33400	.	-
1	12109560	12118861	AT1G33410	.	-
1	12124362	12126469	AT1G33430	.	-
1	12147187	12148380	AT1G33475	.	-
1	12148514	12150617	AT1G33480	.	-
1	12150687	12152460	AT1G33490	.	-
1	12203944	12208698	AT1G33680	.	+
1	12208307	12214182	AT1G33700	.	-
1	12241613	12245292	AT1G33770	.	+
1	12244559	12246231	AT1G33780	.	-
1	12264941	12266920	AT1G33810	.	+
1	12429845	12433236	AT1G34130	.	+
1	12433355	12434735	AT1G34140	.	-
1	12435881	12439499	AT1G34150	.	+
1	12462848	12466000	AT1G34220	.	-
1	12503359	12506172	AT1G34300	.	+
1	12530814	12534306	AT1G34340	.	+
1	12534428	12536162	AT1G34350	.	+
1	12536309	12541938	AT1G34355	.	+
1	12584344	12587778	AT1G34420	.	+
1	12587725	12590223	AT1G34430	.	-
1	12591347	12593579	AT1G34440	.	-
1	12607221	12609084	AT1G34480	.	+
1	12646695	12652646	AT1G34550	.	-
1	12746404	12748614	AT1G34770	.	+
1	12748570	12750506	AT1G34780	.	-
1	12864157	12866238	AT1G35150	.	-
1	12890403	12892955	AT1G35190	.	+
1	12908870	12914858	AT1G35220	.	+
1	12932023	12934656	AT1G35250	.	-
1	12977676	12979947	AT1G35340	.	+
1	13024160	13024941	AT1G35410	.	+
1	13026205	13027691	AT1G35420	.	+
1	13051457	13055014	AT1G35470	.	-
1	13066086	13066596	AT1G35500	.	+
1	13208682	13210428	AT1G35680	.	+
1	13277258	13280387	AT1G35780	.	-
1	13346877	13354225	AT1G35895	.	-
1	13450203	13453683	AT1G36050	.	+
1	13466723	13470899	AT1G36070	.	-
1	13533535	13544008	AT1G36160	.	+
1	13640507	13643122	AT1G36280	.	+
1	13696041	13698739	AT1G36370	.	-
1	13867567	13869490	AT1G36675	.	+
1	14289577	14292060	AT1G38065	.	-
1	15013791	15014764	AT1G40090	.	+
1	15973053	15976813	AT1G42540	.	+
1	15980134	15983571	AT1G42560	.	-
1	16228188	16231254	AT1G43130	.	-
1	16275107	16278742	AT1G43190	.	-
1	16410371	16412736	AT1G43580	.	-
1	16467297	16470500	AT1G43670	.	+
1	16687429	16689563	AT1G43980	.	-
1	16794819	16796450	AT1G44160	.	+
1	16796399	16800321	AT1G44170	.	-
1	16831015	16834011	AT1G44318	.	+
1	16847683	16848343	AT1G44414	.	+
1	16870220	16873424	AT1G44575	.	+
1	16926296	16929196	AT1G44820	.	+
1	16999445	17001734	AT1G44960	.	+
1	17031210	17033269	AT1G45050	.	+
1	17065110	17069269	AT1G45130	.	+
1	17083545	17090545	AT1G45160	.	-
1	17095979	17098041	AT1G45170	.	-
1	17154864	17156150	AT1G45229	.	-
1	17172120	17177060	AT1G45332	.	-
1	17180614	17182957	AT1G45545	.	-
1	17306573	17308848	AT1G47230	.	+
1	17308802	17311505	AT1G47240	.	-
1	17330818	17332336	AT1G47278	.	+
1	17331971	17334412	AT1G47280	.	-
1	17351021	17353875	AT1G47330	.	+
1	17353846	17356564	AT1G47340	.	-
1	17402635	17403214	AT1G47450	.	-
1	17424472	17427475	AT1G47490	.	+
1	17435586	17438490	AT1G47510	.	-
1	17451552	17454461	AT1G47530	.	+
1	17456986	17464297	AT1G47550	.	+
1	17466534	17473421	AT1G47560	.	+
1	17477578	17483502	AT1G47570	.	+
1	17518046	17520129	AT1G47640	.	-
1	17558136	17560331	AT1G47710	.	+
1	17561285	17562934	AT1G47720	.	-
1	17613028	17614986	AT1G47830	.	-
1	17643975	17647107	AT1G47890	.	+
1	17647143	17651791	AT1G47900	.	-
1	17686989	17688859	AT1G47970	.	+
1	17716892	17719499	AT1G48030	.	-
1	17719583	17721891	AT1G48040	.	-
1	17732009	17758444	AT1G48090	.	-
1	17760141	17761998	AT1G48095	.	+
1	17781987	17784211	AT1G48140	.	+
1	17784506	17784913	AT1G48145	.	-
1	17785396	17786368	AT1G48150	.	+
1	17786497	17789024	AT1G48160	.	-
1	17788762	17790246	AT1G48170	.	+
1	17790363	17792331	AT1G48175	.	+
1	17792448	17793717	AT1G48180	.	-
1	17796257	17796784	AT1G48195	.	+
1	17798430	17802330	AT1G48210	.	+
1	17827952	17830420	AT1G48270	.	-
1	17886082	17892601	AT1G48410	.	-
1	17902631	17906873	AT1G48430	.	-
1	17918206	17921116	AT1G48480	.	+
1	17945368	17950598	AT1G48540	.	+
1	17966382	17969354	AT1G48600	.	+
1	17969394	17970551	AT1G48605	.	-
1	17970610	17973402	AT1G48610	.	-
1	17973641	17976663	AT1G48620	.	-
1	17981635	17983377	AT1G48630	.	-
1	18035966	18036510	AT1G48750	.	+
1	18035985	18039405	AT1G48760	.	-
1	18106859	18110386	AT1G48950	.	+
1	18139183	18149019	AT1G49040	.	-
1	18150466	18153364	AT1G49050	.	+
1	18184653	18187529	AT1G49180	.	-
1	18237700	18238497	AT1G49310	.	-
1	18252049	18264583	AT1G49340	.	+
1	18276642	18279532	AT1G49380	.	+
1	18279558	18281122	AT1G49390	.	+
1	18290941	18295905	AT1G49430	.	+
1	18312882	18314099	AT1G49475	.	+
1	18314116	18316861	AT1G49480	.	-
1	18317421	18320106	AT1G49490	.	-
1	18326845	18328714	AT1G49510	.	+
1	18329658	18332102	AT1G49520	.	+
1	18332428	18333689	AT1G49530	.	+
1	18333639	18337520	AT1G49540	.	-
1	18356805	18360447	AT1G49600	.	-
1	18391272	18394030	AT1G49710	.	-
1	18442881	18445350	AT1G49820	.	+
1	18445110	18446772	AT1G49830	.	-
1	18470045	18473833	AT1G49890	.	+
1	18473907	18477643	AT1G49900	.	-
1	18507921	18513340	AT1G49980	.	+
1	18522247	18539995	AT1G50030	.	-
1	18561727	18566257	AT1G50120	.	+
1	18588228	18590799	AT1G50190	.	-
1	18591203	18598569	AT1G50200	.	-
1	18666985	18667677	AT1G50390	.	-
1	18672135	18677652	AT1G50410	.	+
1	18681931	18685652	AT1G50430	.	-
1	18707923	18716118	AT1G50500	.	-
1	18719377	18721219	AT1G50520	.	+
1	18748240	18751338	AT1G50620	.	+
1	18751455	18753941	AT1G50630	.	-
1	18774804	18777012	AT1G50670	.	-
1	18781763	18784582	AT1G50700	.	+
1	18784508	18787802	AT1G50710	.	-
1	18802551	18803755	AT1G50732	.	+
1	18839091	18844559	AT1G50840	.	+
1	18866196	18867204	AT1G50900	.	+
1	18866752	18869933	AT1G50910	.	-
1	18949594	18951866	AT1G51160	.	+
1	19018940	19021808	AT1G51310	.	-
1	19035643	19039398	AT1G51350	.	+
1	19074327	19076545	AT1G51450	.	+
1	19102790	19104933	AT1G51510	.	-
1	19106686	19109648	AT1G51520	.	+
1	19132220	19135630	AT1G51600	.	+
1	19188842	19191372	AT1G51740	.	+
1	19242734	19246010	AT1G51830	.	-
1	19310173	19311683	AT1G51960	.	+
1	19369088	19372121	AT1G52080	.	+
1	19409687	19414764	AT1G52150	.	-
1	19417433	19419874	AT1G52155	.	+
1	19420714	19424474	AT1G52160	.	-
1	19478065	19481154	AT1G52310	.	+
1	19487792	19488418	AT1G52325	.	-
1	19488754	19489805	AT1G52330	.	+
1	19489793	19491650	AT1G52340	.	-
1	19508951	19511641	AT1G52380	.	+
1	19527821	19531443	AT1G52420	.	+
1	19531349	19536422	AT1G52430	.	-
1	19572754	19574059	AT1G52550	.	-
1	19590433	19592731	AT1G52600	.	+
1	19603795	19606287	AT1G52620	.	+
1	19606334	19608648	AT1G52630	.	-
1	19613377	19614989	AT1G52660	.	+
1	19614930	19617611	AT1G52670	.	-
1	19669174	19670427	AT1G52820	.	+
1	19688707	19690589	AT1G52880	.	-
1	19725482	19728035	AT1G52950	.	+
1	19737404	19740348	AT1G52980	.	+
1	19756444	19759700	AT1G53025	.	-
1	19764244	19767334	AT1G53040	.	-
1	19771915	19775785	AT1G53050	.	+
1	19786955	19789150	AT1G53100	.	-
1	19813789	19819564	AT1G53165	.	+
1	19837109	19840370	AT1G53190	.	+
1	19840367	19843499	AT1G53200	.	-
1	19903776	19907068	AT1G53350	.	+
1	19917993	19923920	AT1G53390	.	+
1	19978100	19980125	AT1G53530	.	+
1	19983410	19984637	AT1G53550	.	+
1	19984541	19986112	AT1G53560	.	-
1	19996204	20000782	AT1G53590	.	+
1	20026015	20028756	AT1G53645	.	-
1	20032702	20033724	AT1G53655	.	+
1	20052392	20053195	AT1G53708	.	+
1	20053160	20056396	AT1G53710	.	-
1	20056525	20059803	AT1G53720	.	+
1	20071250	20073863	AT1G53770	.	-
1	20073995	20078263	AT1G53780	.	-
1	20122331	20123140	AT1G53887	.	-
1	20182580	20183505	AT1G54070	.	+
1	20183544	20187096	AT1G54080	.	-
1	20221028	20226055	AT1G54170	.	-
1	20241230	20242641	AT1G54210	.	+
1	20256935	20259417	AT1G54260	.	+
1	20262467	20267859	AT1G54280	.	-
1	20304579	20307024	AT1G54390	.	-
1	20340571	20343554	AT1G54460	.	-
1	20366312	20367117	AT1G54530	.	+
1	20416769	20421156	AT1G54710	.	-
1	20434549	20436453	AT1G54770	.	+
1	20436501	20436785	AT1G54773	.	+
1	20439382	20441159	AT1G54780	.	+
1	20451082	20452671	AT1G54830	.	+
1	20554351	20558529	AT1G55090	.	+
1	20560257	20563269	AT1G55110	.	-
1	20595968	20596498	AT1G55207	.	-
1	20597733	20598768	AT1G55210	.	-
1	20673767	20676449	AT1G55370	.	+
1	20676503	20678607	AT1G55380	.	-
1	20707306	20709027	AT1G55460	.	+
1	20713498	20715611	AT1G55480	.	+
1	20719574	20722733	AT1G55500	.	+
1	20769299	20771880	AT1G55590	.	-
1	20787119	20791194	AT1G55620	.	-
1	20808227	20812915	AT1G55690	.	-
1	20828117	20830640	AT1G55720	.	-
1	20840090	20845899	AT1G55750	.	-
1	20873424	20876346	AT1G55840	.	+
1	20879899	20893268	AT1G55860	.	-
1	20895581	20898868	AT1G55870	.	+
1	20898792	20901247	AT1G55880	.	-
1	20903065	20905853	AT1G55900	.	+
1	20918684	20922786	AT1G55930	.	+
1	20922341	20924587	AT1G55940	.	-
1	20926716	20927545	AT1G55950	.	-
1	20980368	20983979	AT1G56100	.	-
1	20983736	20984402	AT1G56105	.	+
1	20984272	20986952	AT1G56110	.	-
1	21028136	21030684	AT1G56190	.	+
1	21045992	21049241	AT1G56230	.	-
1	21061521	21063047	AT1G56250	.	-
1	21072854	21074877	AT1G56280	.	-
1	21082489	21085651	AT1G56310	.	+
1	21094742	21098047	AT1G56350	.	+
1	21122029	21122536	AT1G56418	.	+
1	21141632	21144458	AT1G56450	.	+
1	21201947	21204856	AT1G56590	.	-
1	21241578	21244207	AT1G56670	.	+
1	21253685	21256048	AT1G56690	.	+
1	21327359	21329944	AT1G57590	.	-
1	21330016	21334727	AT1G57600	.	-
1	21370586	21374226	AT1G57700	.	+
1	21380764	21381461	AT1G57730	.	-
1	21401234	21401798	AT1G57777	.	-
1	21431107	21436329	AT1G57870	.	-
1	21439205	21440847	AT1G57980	.	-
1	21464000	21468505	AT1G58030	.	-
1	21488715	21489132	AT1G58055	.	+
1	21502904	21504078	AT1G58070	.	+
1	21510509	21511625	AT1G58090	.	+
1	21554926	21558187	AT1G58215	.	+
1	21566147	21579123	AT1G58230	.	+
1	21579621	21580766	AT1G58235	.	-
1	21581963	21582370	AT1G58242	.	-
1	21587059	21601740	AT1G58250	.	-
1	21605751	21607995	AT1G58260	.	+
1	21620277	21622526	AT1G58280	.	-
1	21729912	21731344	AT1G58525	.	+
1	21767341	21769564	AT1G58643	.	+
1	21803599	21805714	AT1G58936	.	+
1	21808106	21809749	AT1G59030	.	-
1	21839857	21842080	AT1G59312	.	+
1	21861281	21866210	AT1G59520	.	+
1	21884017	21886051	AT1G59580	.	+
1	21889638	21892056	AT1G59600	.	-
1	21893141	21901086	AT1G59610	.	+
1	21924677	21929424	AT1G59660	.	+
1	21936277	21938001	AT1G59700	.	+
1	21967985	21972503	AT1G59740	.	+
1	21993580	21997691	AT1G59780	.	-
1	22043642	22051114	AT1G59890	.	+
1	22071216	22073267	AT1G59960	.	-
1	22188029	22191543	AT1G60160	.	-
1	22192757	22195400	AT1G60170	.	+
1	22266415	22269258	AT1G60440	.	-
1	22285571	22290389	AT1G60490	.	-
1	22308477	22311377	AT1G60560	.	-
1	22339808	22342297	AT1G60650	.	+
1	22342289	22343269	AT1G60660	.	-
1	22343654	22347608	AT1G60670	.	+
1	22347621	22349317	AT1G60680	.	-
1	22357975	22360277	AT1G60730	.	-
1	22378101	22379981	AT1G60787	.	-
1	22383392	22387766	AT1G60800	.	-
1	22439062	22442221	AT1G60940	.	-
1	22462639	22465495	AT1G60990	.	-
1	22557601	22560687	AT1G61190	.	+
1	22564494	22571907	AT1G61210	.	+
1	22582003	22585223	AT1G61240	.	+
1	22612997	22616373	AT1G61310	.	-
1	22633773	22636101	AT1G61350	.	+
1	22660459	22664487	AT1G61420	.	-
1	22737474	22739443	AT1G61620	.	+
1	22746361	22749264	AT1G61640	.	-
1	22819600	22821053	AT1G61795	.	+
1	22835077	22838635	AT1G61820	.	+
1	22862654	22864898	AT1G61860	.	-
1	22913358	22914146	AT1G62000	.	+
1	22932759	22934440	AT1G62040	.	+
1	22934666	22935458	AT1G62045	.	-
1	22980816	22982007	AT1G62190	.	+
1	22982035	22984359	AT1G62200	.	-
1	23026729	23029531	AT1G62305	.	-
1	23041667	23045291	AT1G62320	.	-
1	23046767	23050337	AT1G62330	.	+
1	23050380	23050940	AT1G62333	.	+
1	23099483	23099889	AT1G62421	.	+
1	23105904	23109534	AT1G62430	.	-
1	23151644	23155728	AT1G62540	.	+
1	23185759	23189224	AT1G62630	.	+
1	23192145	23195103	AT1G62640	.	+
1	23249144	23251195	AT1G62780	.	-
1	23257609	23262002	AT1G62810	.	-
1	23264485	23267221	AT1G62830	.	-
1	23304312	23306374	AT1G62920	.	+
1	23337166	23340692	AT1G62990	.	+
1	23347716	23352181	AT1G63010	.	-
1	23367406	23368416	AT1G63030	.	-
1	23404687	23408119	AT1G63110	.	+
1	23408803	23411139	AT1G63120	.	-
1	23425351	23427408	AT1G63170	.	+
1	23455710	23458928	AT1G63240	.	-
1	23463022	23466508	AT1G63250	.	-
1	23466709	23469270	AT1G63260	.	-
1	23522448	23526770	AT1G63430	.	+
1	23534945	23536467	AT1G63460	.	+
1	23539556	23542233	AT1G63480	.	-
1	23588935	23595925	AT1G63640	.	-
1	23603790	23607275	AT1G63660	.	-
1	23607376	23610327	AT1G63670	.	-
1	23614339	23617912	AT1G63680	.	+
1	23645428	23649287	AT1G63740	.	+
1	23657505	23664243	AT1G63770	.	-
1	23664829	23667372	AT1G63780	.	-
1	23699391	23700967	AT1G63855	.	-
1	23707130	23711944	AT1G63870	.	-
1	23716653	23719337	AT1G63900	.	+
1	23738672	23740384	AT1G63970	.	-
1	23740492	23743302	AT1G63980	.	+
1	23742841	23745385	AT1G63990	.	-
1	23762258	23766146	AT1G64050	.	+
1	23784976	23786800	AT1G64080	.	-
1	23808834	23812725	AT1G64150	.	-
1	23870884	23874201	AT1G64330	.	+
1	23881511	23883354	AT1G64350	.	+
1	23899993	23902281	AT1G64385	.	+
1	23915569	23919835	AT1G64400	.	-
1	23953098	23954610	AT1G64500	.	+
1	23954799	23956260	AT1G64510	.	-
1	23956268	23958461	AT1G64520	.	+
1	23959626	23963083	AT1G64530	.	+
1	23984789	23986762	AT1G64580	.	-
1	23995908	23998832	AT1G64600	.	+
1	24064821	24082093	AT1G64790	.	-
1	24086557	24088581	AT1G64810	.	+
1	24096289	24097733	AT1G64850	.	-
1	24097735	24100970	AT1G64860	.	+
1	24109537	24111489	AT1G64890	.	+
1	24129889	24134204	AT1G64960	.	+
1	24134084	24136109	AT1G64970	.	-
1	24139850	24146018	AT1G64990	.	-
1	24156671	24158675	AT1G65030	.	+
1	24158649	24159635	AT1G65032	.	-
1	24191347	24196337	AT1G65120	.	-
1	24196344	24201022	AT1G65130	.	-
1	24225950	24228970	AT1G65220	.	+
1	24230866	24233523	AT1G65240	.	-
1	24236087	24240728	AT1G65260	.	+
1	24259879	24262998	AT1G65320	.	-
1	24286741	24289329	AT1G65380	.	+
1	24300828	24306338	AT1G65430	.	-
1	24306544	24314639	AT1G65440	.	-
1	24315721	24319092	AT1G65450	.	+
1	24319395	24324091	AT1G65470	.	-
1	24354770	24355351	AT1G65490	.	+
1	24362044	24366456	AT1G65540	.	-
1	24371386	24373823	AT1G65560	.	-
1	24377262	24384086	AT1G65580	.	-
1	24385551	24391208	AT1G65590	.	+
1	24418070	24421361	AT1G65660	.	-
1	24431416	24433165	AT1G65690	.	-
1	24434235	24436456	AT1G65700	.	-
1	24472872	24476887	AT1G65800	.	+
1	24477042	24480728	AT1G65810	.	-
1	24546703	24551144	AT1G65950	.	-
1	24559252	24560980	AT1G65980	.	-
1	24562427	24568619	AT1G65985	.	-
1	24595808	24598631	AT1G66070	.	-
1	24605537	24606722	AT1G66100	.	-
1	24614816	24616960	AT1G66130	.	+
1	24729628	24732360	AT1G66330	.	-
1	24778256	24780742	AT1G66430	.	+
1	24816127	24818744	AT1G66520	.	-
1	24818910	24822410	AT1G66530	.	-
1	24866094	24869087	AT1G66680	.	-
1	24946927	24955694	AT1G66880	.	+
1	24992385	24996359	AT1G66970	.	-
1	24997222	25002239	AT1G66980	.	-
1	25045150	25047103	AT1G67080	.	-
1	25099261	25100625	AT1G67130	.	-
1	25100847	25117531	AT1G67140	.	-
1	25132573	25134461	AT1G67190	.	+
1	25188237	25190694	AT1G67280	.	-
1	25244689	25247343	AT1G67390	.	+
1	25247917	25251191	AT1G67400	.	-
1	25251165	25253682	AT1G67410	.	-
1	25276182	25278718	AT1G67480	.	+
1	25280409	25286749	AT1G67490	.	-
1	25297305	25300353	AT1G67510	.	-
1	25311241	25312482	AT1G67540	.	-
1	25312659	25317495	AT1G67550	.	+
1	25325137	25327286	AT1G67570	.	+
1	25327281	25331461	AT1G67580	.	-
1	25340352	25342082	AT1G67620	.	+
1	25342100	25343243	AT1G67623	.	+
1	25386130	25391258	AT1G67720	.	+
1	25412675	25415660	AT1G67780	.	+
1	25420734	25423698	AT1G67800	.	-
1	25434026	25437096	AT1G67840	.	+
1	25449221	25451051	AT1G67870	.	-
1	25457046	25462847	AT1G67890	.	+
1	25490910	25493077	AT1G68000	.	+
1	25497289	25500374	AT1G68020	.	+
1	25521099	25524250	AT1G68100	.	+
1	25543948	25545791	AT1G68150	.	+
1	25545757	25548894	AT1G68160	.	-
1	25559244	25561226	AT1G68190	.	+
1	25565982	25569302	AT1G68210	.	+
1	25574380	25574835	AT1G68238	.	+
1	25574863	25576129	AT1G68240	.	-
1	25599490	25601463	AT1G68310	.	+
1	25631688	25634780	AT1G68370	.	-
1	25777850	25779249	AT1G68660	.	-
1	25785505	25787342	AT1G68680	.	+
1	25792592	25793123	AT1G68700	.	+
1	25804391	25809031	AT1G68720	.	+
1	25829916	25830781	AT1G68765	.	-
1	25834685	25839541	AT1G68790	.	-
1	25865470	25869028	AT1G68820	.	+
1	25872411	25875662	AT1G68830	.	-
1	25906715	25907092	AT1G68905	.	-
1	25907428	25907891	AT1G68907	.	-
1	25908130	25911108	AT1G68910	.	-
1	25921524	25923094	AT1G68935	.	+
1	25925468	25926222	AT1G68937	.	+
1	26005067	26007368	AT1G69170	.	+
1	26007349	26009141	AT1G69180	.	-
1	26020088	26026285	AT1G69220	.	-
1	26032636	26035504	AT1G69250	.	+
1	26063186	26063877	AT1G69325	.	+
1	26063661	26065518	AT1G69330	.	-
1	26065697	26069843	AT1G69340	.	+
1	26093025	26097167	AT1G69420	.	+
1	26111687	26113256	AT1G69460	.	-
1	26126303	26128068	AT1G69510	.	+
1	26193617	26195726	AT1G69640	.	-
1	26201985	26204795	AT1G69670	.	-
1	26220189	26221870	AT1G69700	.	+
1	26222071	26226664	AT1G69710	.	+
1	26248117	26253687	AT1G69770	.	-
1	26266591	26269013	AT1G69790	.	+
1	26274194	26276336	AT1G69800	.	-
1	26287521	26287948	AT1G69828	.	+
1	26288227	26293173	AT1G69830	.	-
1	26343274	26345058	AT1G69940	.	-
1	26355873	26357731	AT1G69980	.	-
1	26406237	26408343	AT1G70110	.	-
1	26423873	26425356	AT1G70170	.	+
1	26424852	26425340	AT1G70175	.	-
1	26426268	26429361	AT1G70180	.	+
1	26439555	26443007	AT1G70210	.	+
1	26450165	26452039	AT1G70230	.	+
1	26452846	26456305	AT1G70250	.	+
1	26465892	26468703	AT1G70280	.	-
1	26477742	26481630	AT1G70300	.	-
1	26485237	26487595	AT1G70310	.	-
1	26532420	26533460	AT1G70400	.	-
1	26545331	26549216	AT1G70430	.	+
1	26548951	26550636	AT1G70440	.	-
1	26608599	26612349	AT1G70570	.	+
1	26612358	26616071	AT1G70580	.	+
1	26621898	26626503	AT1G70610	.	+
1	26631150	26634259	AT1G70630	.	+
1	26638075	26640342	AT1G70650	.	+
1	26640594	26642149	AT1G70660	.	+
1	26668864	26672779	AT1G70730	.	-
1	26679871	26683355	AT1G70750	.	-
1	26756252	26757362	AT1G70960	.	+
1	26762040	26764623	AT1G70980	.	+
1	26764671	26765285	AT1G70985	.	-
1	26789127	26790262	AT1G71015	.	-
1	26790548	26793319	AT1G71020	.	-
1	26833405	26835060	AT1G71190	.	-
1	26855408	26859837	AT1G71240	.	+
1	26863586	26870015	AT1G71270	.	+
1	26870092	26872152	AT1G71280	.	-
1	26882484	26883818	AT1G71320	.	+
1	26885169	26888364	AT1G71340	.	-
1	26891955	26894856	AT1G71360	.	-
1	26927983	26930347	AT1G71460	.	-
1	26932904	26935825	AT1G71490	.	-
1	26966765	26970603	AT1G71696	.	+
1	26987244	26987637	AT1G71740	.	+
1	26994976	26996673	AT1G71780	.	-
1	26999373	27002458	AT1G71800	.	+
1	27002413	27008184	AT1G71810	.	-
1	27009578	27017124	AT1G71820	.	+
1	27018157	27022117	AT1G71830	.	+
1	27030426	27031461	AT1G71866	.	-
1	27061460	27064530	AT1G71900	.	+
1	27064931	27066109	AT1G71910	.	+
1	27082393	27088248	AT1G71960	.	-
1	27123566	27126950	AT1G72090	.	+
1	27127169	27128978	AT1G72100	.	+
1	27153554	27155793	AT1G72160	.	-
1	27217367	27221265	AT1G72300	.	-
1	27228107	27233017	AT1G72320	.	-
1	27245081	27251672	AT1G72390	.	+
1	27251709	27257081	AT1G72410	.	-
1	27295146	27298715	AT1G72500	.	-
1	27319687	27324112	AT1G72550	.	-
1	27324366	27329893	AT1G72560	.	-
1	27346236	27348256	AT1G72640	.	-
1	27353764	27356852	AT1G72660	.	+
1	27359108	27361024	AT1G72680	.	-
1	27377758	27380182	AT1G72730	.	-
1	27380259	27382924	AT1G72740	.	-
1	27402813	27404674	AT1G72820	.	+
1	27405144	27408221	AT1G72830	.	-
1	27420938	27423338	AT1G72870	.	+
1	27423384	27426215	AT1G72880	.	-
1	27444414	27445997	AT1G72950	.	+
1	27446068	27451067	AT1G72960	.	+
1	27452747	27455964	AT1G72970	.	+
1	27456042	27456949	AT1G72980	.	-
1	27469495	27473660	AT1G73020	.	-
1	27517890	27521710	AT1G73180	.	+
1	27527751	27530952	AT1G73210	.	-
1	27575492	27577126	AT1G73350	.	-
1	27625115	27628325	AT1G73470	.	+
1	27642385	27643295	AT1G73510	.	-
1	27676181	27676888	AT1G73607	.	+
1	27686671	27688127	AT1G73640	.	+
1	27699870	27703449	AT1G73670	.	+
1	27703943	27707657	AT1G73680	.	-
1	27730030	27732683	AT1G73730	.	-
1	27734023	27736363	AT1G73740	.	+
1	27752341	27755297	AT1G73810	.	-
1	27759940	27761556	AT1G73830	.	+
1	27763616	27766372	AT1G73840	.	-
1	27795039	27798005	AT1G73930	.	-
1	27798236	27799695	AT1G73940	.	-
1	27799695	27804680	AT1G73950	.	-
1	27804878	27814519	AT1G73960	.	-
1	27816777	27820170	AT1G73970	.	+
1	27820059	27824127	AT1G73980	.	-
1	27824354	27829023	AT1G73990	.	+
1	27829050	27831536	AT1G74000	.	-
1	27839158	27842132	AT1G74030	.	-
1	27871173	27873332	AT1G74120	.	-
1	27914601	27917097	AT1G74230	.	+
1	27917248	27920190	AT1G74240	.	+
1	27931835	27934268	AT1G74290	.	+
1	27940593	27943204	AT1G74320	.	+
1	27948044	27951668	AT1G74340	.	-
1	27986796	27987856	AT1G74458	.	+
1	27987889	27989865	AT1G74460	.	-
1	28005263	28007748	AT1G74510	.	+
1	28007960	28009451	AT1G74520	.	-
1	28009476	28012162	AT1G74530	.	-
1	28023626	28024860	AT1G74590	.	-
1	28024839	28027869	AT1G74600	.	-
1	28032561	28034863	AT1G74640	.	+
1	28059107	28061130	AT1G74680	.	+
1	28061158	28064771	AT1G74690	.	-
1	28070294	28074177	AT1G74710	.	+
1	28089171	28094956	AT1G74770	.	-
1	28118663	28122577	AT1G74850	.	-
1	28128469	28129745	AT1G74875	.	-
1	28152252	28156350	AT1G74960	.	-
1	28157385	28159317	AT1G74970	.	-
1	28190739	28194068	AT1G75100	.	-
1	28202052	28204362	AT1G75140	.	-
1	28268540	28269002	AT1G75335	.	+
1	28268969	28272081	AT1G75340	.	-
1	28291697	28293008	AT1G75390	.	+
1	28327697	28329764	AT1G75460	.	+
1	28346997	28348776	AT1G75510	.	-
1	28371140	28373301	AT1G75560	.	-
1	28400438	28402290	AT1G75630	.	+
1	28415203	28416767	AT1G75670	.	-
1	28421729	28423520	AT1G75690	.	-
1	28435624	28439835	AT1G75730	.	-
1	28446631	28448735	AT1G75760	.	-
1	28544337	28545708	AT1G76065	.	-
1	28555033	28557615	AT1G76110	.	-
1	28594949	28595996	AT1G76210	.	-
1	28617576	28622777	AT1G76280	.	-
1	28668663	28669652	AT1G76410	.	+
1	28720327	28722550	AT1G76540	.	-
1	28722656	28727111	AT1G76550	.	-
1	28789697	28792702	AT1G76710	.	-
1	28802632	28802734	AT1G76728	.	+
1	28802752	28804858	AT1G76730	.	-
1	28895300	28896883	AT1G76930	.	-
1	28902317	28904420	AT1G76940	.	-
1	28906440	28911584	AT1G76950	.	+
1	28921136	28922431	AT1G76965	.	-
1	28942709	28944827	AT1G77010	.	+
1	28960311	28961974	AT1G77090	.	-
1	28983933	28988035	AT1G77140	.	+
1	29020175	29023474	AT1G77250	.	-
1	29027768	29031386	AT1G77270	.	+
1	29030997	29034822	AT1G77280	.	-
1	29039921	29049454	AT1G77300	.	-
1	29051497	29056431	AT1G77310	.	+
1	29056426	29062966	AT1G77320	.	+
1	29081653	29084285	AT1G77390	.	-
1	29103641	29111931	AT1G77460	.	+
1	29111947	29114548	AT1G77470	.	-
1	29117499	29121093	AT1G77490	.	+
1	29126647	29129700	AT1G77510	.	+
1	29144024	29147498	AT1G77580	.	-
1	29165169	29167773	AT1G77610	.	+
1	29167763	29173032	AT1G77620	.	-
1	29173408	29175629	AT1G77630	.	+
1	29206566	29208145	AT1G77710	.	+
1	29245049	29246237	AT1G77765	.	+
1	29246073	29248150	AT1G77770	.	-
1	29272073	29275419	AT1G77850	.	+
1	29292074	29296160	AT1G77890	.	+
1	29296137	29296407	AT1G77910	.	+
1	29317766	29323352	AT1G77990	.	-
1	29329328	29333212	AT1G78000	.	+
1	29333411	29336484	AT1G78010	.	+
1	29446860	29450515	AT1G78260	.	+
1	29450562	29452417	AT1G78270	.	-
1	29502505	29503347	AT1G78410	.	+
1	29504532	29507680	AT1G78420	.	+
1	29531645	29535177	AT1G78500	.	+
1	29535059	29537482	AT1G78510	.	-
1	29544901	29546511	AT1G78550	.	-
1	29546558	29548866	AT1G78560	.	-
1	29564240	29566812	AT1G78590	.	+
1	29575805	29577880	AT1G78630	.	+
1	29585796	29588389	AT1G78660	.	+
1	29596477	29598662	AT1G78690	.	+
1	29616918	29621447	AT1G78770	.	+
1	29621339	29622445	AT1G78780	.	-
1	29634095	29635931	AT1G78820	.	-
1	29671412	29676992	AT1G78920	.	+
1	29676754	29677815	AT1G78922	.	-
1	29677903	29680757	AT1G78930	.	-
1	29696393	29701439	AT1G78960	.	+
1	29713315	29715017	AT1G78990	.	-
1	29724795	29727028	AT1G79010	.	-
1	29730641	29734444	AT1G79030	.	-
1	29764088	29768789	AT1G79120	.	-
1	29772509	29778016	AT1G79150	.	-
1	29794372	29796114	AT1G79200	.	+
1	29796080	29798836	AT1G79210	.	-
1	29813240	29814325	AT1G79260	.	+
1	29882120	29887414	AT1G79440	.	-
1	29894568	29897166	AT1G79470	.	-
1	29903381	29906600	AT1G79500	.	+
1	29915901	29919408	AT1G79530	.	-
1	29926758	29932585	AT1G79560	.	+
1	29932577	29938856	AT1G79570	.	-
1	29946184	29948807	AT1G79590	.	+
1	29962648	29965775	AT1G79630	.	-
1	29971988	29975359	AT1G79650	.	-
1	30069549	30073338	AT1G79940	.	+
1	30153212	30155894	AT1G80170	.	-
1	30169455	30171334	AT1G80230	.	-
1	30175699	30180745	AT1G80260	.	+
1	30180987	30183507	AT1G80270	.	+
1	30183534	30186716	AT1G80280	.	-
1	30208407	30211097	AT1G80360	.	-
1	30225175	30227575	AT1G80400	.	+
1	30227484	30235087	AT1G80410	.	-
1	30235188	30237716	AT1G80420	.	-
1	30246682	30249337	AT1G80460	.	-
1	30256064	30258032	AT1G80470	.	+
1	30270444	30272668	AT1G80500	.	+
1	30284889	30286798	AT1G80550	.	-
1	30287762	30290299	AT1G80560	.	+
1	30290324	30292420	AT1G80570	.	+
1	30307504	30308844	AT1G80625	.	+
1	30308695	30310667	AT1G80630	.	-
1	30311526	30314450	AT1G80640	.	+
1	30314521	30316002	AT1G80650	.	+
1	30315963	30320196	AT1G80660	.	-
1	30320524	30323902	AT1G80670	.	-
1	30323881	30328880	AT1G80680	.	+
1	30333422	30335940	AT1G80710	.	-
1	30355024	30357968	AT1G80770	.	+
1	30359695	30363427	AT1G80790	.	+
1	30372667	30376065	AT1G80830	.	-
1	30387977	30389434	AT1G80860	.	-
1	30397127	30398210	AT1G80890	.	+
1	30398149	30400399	AT1G80900	.	-
1	30405338	30409768	AT1G80930	.	-
2	123275	126407	AT2G01220	.	+
2	175039	176407	AT2G01410	.	-
2	187607	190369	AT2G01430	.	-
2	206135	211919	AT2G01460	.	+
2	216604	220989	AT2G01480	.	+
2	224155	226234	AT2G01500	.	-
2	284508	286515	AT2G01650	.	-
2	353343	355594	AT2G01818	.	-
2	357352	360924	AT2G01820	.	-
2	489951	492058	AT2G02050	.	+
2	523222	527068	AT2G02090	.	+
2	549826	552856	AT2G02150	.	-
2	652575	654985	AT2G02470	.	+
2	667040	668284	AT2G02490	.	+
2	667141	668055	AT2G02493	.	-
2	673259	674986	AT2G02510	.	+
2	676770	678145	AT2G02520	.	-
2	677880	678203	AT2G02525	.	+
2	697950	700952	AT2G02570	.	-
2	762926	765027	AT2G02720	.	+
2	801526	803521	AT2G02810	.	+
2	803655	807895	AT2G02820	.	-
2	826298	827994	AT2G02850	.	-
2	864996	868292	AT2G02970	.	-
2	901408	904149	AT2G03060	.	+
2	905512	909272	AT2G03070	.	+
2	916805	918671	AT2G03090	.	-
2	937382	940551	AT2G03120	.	+
2	940606	941076	AT2G03130	.	+
2	941858	951553	AT2G03140	.	+
2	951887	959228	AT2G03150	.	+
2	1019534	1021186	AT2G03350	.	-
2	1028227	1030361	AT2G03380	.	+
2	1099069	1100202	AT2G03610	.	+
2	1100324	1102811	AT2G03620	.	-
2	1114126	1117477	AT2G03667	.	+
2	1117484	1120458	AT2G03670	.	+
2	1156656	1159094	AT2G03800	.	+
2	1213232	1213650	AT2G03932	.	+
2	1281753	1286144	AT2G04030	.	+
2	1536974	1537504	AT2G04425	.	-
2	1541510	1542729	AT2G04440	.	+
2	1588192	1590166	AT2G04550	.	+
2	1590181	1592703	AT2G04560	.	-
2	1644455	1646443	AT2G04690	.	+
2	1659761	1662748	AT2G04750	.	-
2	1722480	1723976	AT2G04900	.	+
2	1723979	1724354	AT2G04910	.	-
2	1729665	1730190	AT2G04925	.	-
2	1838591	1839014	AT2G05117	.	-
2	1858542	1862064	AT2G05160	.	-
2	1876898	1878322	AT2G05185	.	+
2	1890709	1894367	AT2G05210	.	+
2	1913290	1916657	AT2G05250	.	-
2	1933165	1934298	AT2G05310	.	-
2	2067096	2069170	AT2G05590	.	+
2	2180754	2183904	AT2G05760	.	+
2	2199150	2201603	AT2G05790	.	+
2	2229538	2232149	AT2G05830	.	+
2	2322214	2325197	AT2G05990	.	+
2	2842019	2843386	AT2G06925	.	-
2	2924359	2930751	AT2G07050	.	+
2	2980819	2983657	AT2G07180	.	-
2	3522983	3527500	AT2G07690	.	-
2	4145497	4146239	AT2G10608	.	-
2	4314242	4317862	AT2G10950	.	-
2	4341104	4347974	AT2G11000	.	-
2	4348510	4349577	AT2G11005	.	+
2	4451923	4452388	AT2G11200	.	+
2	4618544	4621722	AT2G11520	.	+
2	4622121	4622752	AT2G11522	.	+
2	4743161	4746810	AT2G11810	.	+
2	4805479	4807384	AT2G11910	.	-
2	5511561	5513838	AT2G13290	.	+
2	5544053	5556560	AT2G13370	.	-
2	5609568	5610324	AT2G13463	.	-
2	5643168	5643615	AT2G13542	.	-
2	5646601	5647423	AT2G13547	.	+
2	5655390	5656518	AT2G13570	.	-
2	5673687	5675995	AT2G13610	.	-
2	5687315	5690771	AT2G13650	.	-
2	5774088	5776302	AT2G13820	.	-
2	6034281	6035375	AT2G14247	.	+
2	6052331	6053994	AT2G14285	.	-
2	6057287	6058620	AT2G14290	.	-
2	6283800	6286055	AT2G14690	.	-
2	6292465	6295726	AT2G14700	.	+
2	6300487	6304445	AT2G14720	.	-
2	6308682	6312726	AT2G14740	.	+
2	6366887	6371126	AT2G14835	.	+
2	6385803	6387570	AT2G14850	.	+
2	6393309	6395000	AT2G14880	.	-
2	6484337	6485213	AT2G15010	.	+
2	6510840	6512641	AT2G15042	.	+
2	6758429	6760709	AT2G15480	.	+
2	6791103	6792978	AT2G15570	.	-
2	6833879	6836538	AT2G15695	.	-
2	6849451	6852214	AT2G15730	.	+
2	6871256	6872245	AT2G15770	.	-
2	6888539	6891409	AT2G15820	.	-
2	6905378	6909498	AT2G15860	.	-
2	7101268	7103928	AT2G16400	.	-
2	7105338	7109089	AT2G16405	.	-
2	7120418	7122819	AT2G16430	.	-
2	7136943	7145345	AT2G16485	.	-
2	7145999	7147981	AT2G16490	.	-
2	7205390	7205918	AT2G16620	.	-
2	7248137	7250308	AT2G16710	.	+
2	7283956	7285345	AT2G16790	.	-
2	7303811	7306675	AT2G16860	.	-
2	7307974	7311796	AT2G16870	.	-
2	7323614	7326317	AT2G16900	.	-
2	7353846	7361202	AT2G16950	.	+
2	7361335	7362157	AT2G16953	.	+
2	7369501	7375634	AT2G16970	.	+
2	7396280	7398885	AT2G17020	.	-
2	7403692	7405262	AT2G17036	.	+
2	7462808	7466751	AT2G17140	.	+
2	7466686	7471586	AT2G17150	.	-
2	7476661	7477683	AT2G17180	.	-
2	7481880	7485240	AT2G17200	.	-
2	7549701	7552260	AT2G17370	.	+
2	7552991	7555163	AT2G17380	.	+
2	7558915	7563752	AT2G17410	.	+
2	7570988	7573878	AT2G17440	.	+
2	7573815	7575951	AT2G17442	.	-
2	7626324	7629149	AT2G17530	.	+
2	7634125	7637832	AT2G17550	.	-
2	7666547	7668065	AT2G17630	.	+
2	7697310	7699630	AT2G17720	.	+
2	7723046	7724256	AT2G17770	.	+
2	7724425	7727503	AT2G17780	.	-
2	7733562	7739675	AT2G17790	.	+
2	7739786	7742280	AT2G17800	.	+
2	7761940	7763018	AT2G17860	.	-
2	7782711	7784287	AT2G17920	.	+
2	7784287	7802604	AT2G17930	.	-
2	7818894	7821385	AT2G17970	.	-
2	7841939	7843942	AT2G18040	.	+
2	7931922	7934353	AT2G18230	.	-
2	7939821	7941696	AT2G18250	.	+
2	7941777	7943388	AT2G18260	.	+
2	7993800	7994554	AT2G18420	.	+
2	8001233	8002998	AT2G18460	.	+
2	8030959	8033619	AT2G18510	.	-
2	8059105	8061073	AT2G18560	.	+
2	8080353	8082901	AT2G18630	.	+
2	8172188	8178995	AT2G18880	.	+
2	8192701	8194396	AT2G18910	.	-
2	8194571	8197274	AT2G18915	.	-
2	8202215	8203004	AT2G18938	.	+
2	8203704	8206478	AT2G18940	.	-
2	8207198	8210513	AT2G18950	.	+
2	8262699	8265138	AT2G19080	.	+
2	8264973	8268416	AT2G19090	.	-
2	8279436	8286445	AT2G19110	.	+
2	8286624	8292498	AT2G19120	.	-
2	8309532	8314008	AT2G19160	.	+
2	8313670	8318596	AT2G19170	.	-
2	8368039	8368219	AT2G19300	.	-
2	8372860	8374453	AT2G19330	.	+
2	8426116	8429853	AT2G19450	.	+
2	8441519	8444233	AT2G19490	.	+
2	8453199	8453713	AT2G19510	.	+
2	8459946	8461715	AT2G19530	.	+
2	8478969	8483854	AT2G19600	.	+
2	8612925	8616117	AT2G19940	.	+
2	8616092	8621405	AT2G19950	.	-
2	8631958	8637300	AT2G20000	.	-
2	8647720	8649225	AT2G20030	.	+
2	8649433	8654819	AT2G20050	.	-
2	8658980	8661558	AT2G20060	.	+
2	8687329	8689535	AT2G20120	.	-
2	8701012	8704357	AT2G20170	.	+
2	8704023	8707004	AT2G20180	.	-
2	8711578	8719115	AT2G20190	.	-
2	8720789	8721423	AT2G20208	.	+
2	8721324	8725127	AT2G20210	.	-
2	8725540	8727742	AT2G20230	.	+
2	8727625	8730525	AT2G20240	.	-
2	8739739	8742650	AT2G20280	.	-
2	8755851	8760298	AT2G20300	.	-
2	8761179	8763372	AT2G20310	.	-
2	8766485	8772668	AT2G20320	.	+
2	8772652	8775668	AT2G20330	.	-
2	8785959	8789570	AT2G20360	.	+
2	8789593	8790742	AT2G20362	.	+
2	8799040	8801973	AT2G20400	.	+
2	8805341	8808171	AT2G20420	.	+
2	8835119	8836044	AT2G20500	.	-
2	8836017	8838598	AT2G20510	.	-
2	8841971	8844022	AT2G20530	.	+
2	8858961	8864865	AT2G20580	.	+
2	8900359	8903698	AT2G20635	.	+
2	8903600	8907339	AT2G20650	.	-
2	8923304	8924974	AT2G20690	.	+
2	8935536	8937554	AT2G20740	.	+
2	8949452	8952789	AT2G20790	.	-
2	8949614	8949874	AT2G20784	.	+
2	8975312	8979437	AT2G20850	.	-
2	9009866	9011067	AT2G20970	.	+
2	9034055	9036636	AT2G21050	.	+
2	9036765	9037782	AT2G21060	.	-
2	9100535	9101215	AT2G21237	.	-
2	9101276	9103141	AT2G21240	.	-
2	9103135	9105187	AT2G21250	.	-
2	9107545	9110275	AT2G21270	.	+
2	9110238	9112707	AT2G21280	.	-
2	9132380	9136787	AT2G21340	.	+
2	9141474	9149330	AT2G21380	.	+
2	9149576	9151970	AT2G21385	.	+
2	9162515	9168556	AT2G21410	.	+
2	9171871	9173490	AT2G21430	.	-
2	9173383	9179166	AT2G21440	.	-
2	9198584	9202473	AT2G21470	.	+
2	9210629	9212765	AT2G21510	.	-
2	9220504	9224152	AT2G21540	.	-
2	9245037	9247025	AT2G21610	.	-
2	9354841	9357091	AT2G21960	.	+
2	9362112	9363203	AT2G22000	.	+
2	9433615	9436658	AT2G22190	.	-
2	9457785	9460908	AT2G22250	.	-
2	9497569	9500719	AT2G22360	.	+
2	9500783	9502210	AT2G22370	.	-
2	9504658	9508895	AT2G22400	.	-
2	9579646	9583901	AT2G22540	.	+
2	9622996	9624335	AT2G22640	.	+
2	9645269	9647655	AT2G22680	.	+
2	9664164	9667038	AT2G22740	.	-
2	9695831	9697127	AT2G22790	.	+
2	9697130	9699944	AT2G22795	.	-
2	9728479	9731301	AT2G22840	.	+
2	9744145	9746435	AT2G22900	.	-
2	9774748	9778561	AT2G22970	.	+
2	9778758	9783310	AT2G22980	.	+
2	9786119	9790335	AT2G22990	.	+
2	9853608	9854156	AT2G23148	.	+
2	9856148	9858778	AT2G23150	.	-
2	9942914	9946347	AT2G23350	.	+
2	9955091	9960386	AT2G23380	.	+
2	9960371	9963646	AT2G23390	.	-
2	9971602	9975207	AT2G23420	.	+
2	9976589	9978090	AT2G23430	.	-
2	10013903	10017373	AT2G23520	.	-
2	10076365	10080323	AT2G23700	.	-
2	10102786	10104050	AT2G23755	.	-
2	10107708	10113018	AT2G23760	.	-
2	10125366	10127589	AT2G23790	.	-
2	10140526	10142899	AT2G23820	.	+
2	10153585	10155699	AT2G23840	.	-
2	10186890	10190492	AT2G23950	.	-
2	10199674	10201095	AT2G23970	.	+
2	10201103	10205422	AT2G23980	.	-
2	10204881	10206501	AT2G23985	.	+
2	10206664	10207985	AT2G23990	.	-
2	10214592	10217542	AT2G24010	.	+
2	10225224	10228698	AT2G24050	.	-
2	10229349	10231856	AT2G24060	.	+
2	10231341	10234382	AT2G24070	.	-
2	10241874	10243674	AT2G24090	.	+
2	10283620	10285098	AT2G24190	.	-
2	10291347	10291762	AT2G24205	.	+
2	10326917	10330048	AT2G24270	.	-
2	10332482	10337170	AT2G24280	.	+
2	10415142	10420029	AT2G24520	.	+
2	10424687	10425764	AT2G24535	.	+
2	10449630	10451184	AT2G24590	.	+
2	10456878	10460571	AT2G24610	.	+
2	10461198	10462852	AT2G24615	.	+
2	10475152	10479454	AT2G24640	.	-
2	10483316	10487749	AT2G24650	.	-
2	10576855	10579230	AT2G24830	.	-
2	10629661	10631413	AT2G25000	.	+
2	10631530	10633754	AT2G25010	.	+
2	10662189	10663103	AT2G25060	.	+
2	10663154	10666011	AT2G25070	.	-
2	10713806	10724106	AT2G25170	.	+
2	10724300	10727272	AT2G25180	.	-
2	10733920	10735795	AT2G25190	.	+
2	10759723	10762568	AT2G25270	.	+
2	10762354	10764810	AT2G25280	.	-
2	10771584	10774403	AT2G25300	.	-
2	10777067	10779264	AT2G25310	.	-
2	10801090	10803722	AT2G25355	.	+
2	10826734	10829402	AT2G25440	.	+
2	10842862	10845833	AT2G25480	.	+
2	10845837	10846393	AT2G25482	.	-
2	10884061	10885295	AT2G25565	.	-
2	10902855	10905287	AT2G25620	.	-
2	10906214	10907350	AT2G25625	.	+
2	10956301	10972729	AT2G25730	.	-
2	10980121	10984128	AT2G25740	.	+
2	11000485	11004272	AT2G25790	.	+
2	11018715	11021903	AT2G25830	.	-
2	11034651	11036946	AT2G25880	.	-
2	11068579	11070661	AT2G25950	.	+
2	11091329	11093444	AT2G26030	.	-
2	11109002	11114291	AT2G26080	.	-
2	11115872	11118362	AT2G26100	.	-
2	11130118	11131514	AT2G26135	.	+
2	11131577	11135465	AT2G26140	.	-
2	11152647	11156629	AT2G26200	.	+
2	11178063	11183278	AT2G26260	.	+
2	11201302	11204170	AT2G26310	.	+
2	11208079	11214662	AT2G26330	.	-
2	11217438	11220507	AT2G26350	.	-
2	11238957	11242963	AT2G26420	.	-
2	11243127	11246058	AT2G26430	.	-
2	11254931	11259070	AT2G26460	.	-
2	11273841	11277783	AT2G26510	.	+
2	11277944	11279084	AT2G26515	.	+
2	11287307	11290360	AT2G26540	.	-
2	11341547	11343693	AT2G26670	.	+
2	11343765	11345540	AT2G26680	.	-
2	11347146	11350993	AT2G26690	.	-
2	11392848	11394363	AT2G26740	.	-
2	11410075	11423776	AT2G26780	.	+
2	11424162	11427792	AT2G26790	.	-
2	11429018	11432797	AT2G26800	.	-
2	11433732	11436277	AT2G26810	.	-
2	11447168	11448914	AT2G26840	.	-
2	11474751	11478142	AT2G26900	.	-
2	11481325	11488270	AT2G26910	.	+
2	11509720	11511977	AT2G26970	.	-
2	11519387	11522616	AT2G26990	.	-
2	11535517	11536485	AT2G27035	.	+
2	11536501	11542391	AT2G27040	.	-
2	11629918	11636803	AT2G27210	.	+
2	11637151	11639809	AT2G27220	.	-
2	11672270	11673208	AT2G27270	.	+
2	11673825	11675613	AT2G27280	.	-
2	11692883	11694916	AT2G27320	.	+
2	11697959	11699224	AT2G27340	.	+
2	11740501	11745011	AT2G27460	.	+
2	11744980	11746455	AT2G27470	.	-
2	11746682	11748051	AT2G27480	.	+
2	11748014	11750488	AT2G27490	.	-
2	11803742	11806087	AT2G27680	.	-
2	11824771	11827609	AT2G27760	.	+
2	11849646	11851457	AT2G27800	.	-
2	11852077	11856335	AT2G27810	.	+
2	11856570	11858288	AT2G27820	.	+
2	11877420	11885568	AT2G27900	.	+
2	11885570	11889176	AT2G27920	.	-
2	11897941	11898867	AT2G27940	.	+
2	11899159	11904062	AT2G27950	.	-
2	11926445	11929488	AT2G28000	.	+
2	11949870	11952253	AT2G28060	.	-
2	11988357	11991617	AT2G28130	.	+
2	12014411	12016569	AT2G28190	.	+
2	12056212	12073132	AT2G28290	.	+
2	12081022	12084678	AT2G28305	.	+
2	12085355	12088121	AT2G28310	.	+
2	12124151	12130092	AT2G28360	.	-
2	12157612	12158807	AT2G28420	.	+
2	12160976	12162032	AT2G28440	.	+
2	12199074	12200780	AT2G28510	.	-
2	12209799	12216077	AT2G28520	.	+
2	12218082	12223828	AT2G28540	.	+
2	12251783	12254872	AT2G28600	.	+
2	12254887	12255923	AT2G28605	.	+
2	12295254	12297245	AT2G28660	.	+
2	12329344	12330059	AT2G28740	.	-
2	12367000	12368064	AT2G28815	.	-
2	12368219	12370420	AT2G28830	.	-
2	12484657	12487110	AT2G29065	.	+
2	12487280	12489599	AT2G29070	.	+
2	12523275	12524193	AT2G29125	.	+
2	12530837	12535457	AT2G29140	.	+
2	12535714	12536964	AT2G29150	.	-
2	12543811	12548529	AT2G29190	.	-
2	12597114	12599296	AT2G29340	.	+
2	12608674	12610350	AT2G29380	.	+
2	12613013	12615414	AT2G29400	.	-
2	12640799	12642332	AT2G29530	.	-
2	12646559	12650184	AT2G29560	.	+
2	12649905	12651753	AT2G29570	.	-
2	12651825	12654336	AT2G29580	.	+
2	12693733	12697091	AT2G29690	.	+
2	12703468	12705206	AT2G29730	.	+
2	12705345	12705699	AT2G29735	.	-
2	12749742	12751146	AT2G29900	.	+
2	12751146	12753241	AT2G29910	.	-
2	12754423	12755384	AT2G29920	.	+
2	12793319	12796085	AT2G29990	.	-
2	12796502	12799441	AT2G29995	.	-
2	12824371	12826684	AT2G30050	.	+
2	12834859	12838655	AT2G30070	.	+
2	12860146	12861971	AT2G30120	.	-
2	12871983	12873866	AT2G30140	.	+
2	12879674	12881587	AT2G30170	.	-
2	12882947	12885776	AT2G30200	.	-
2	12909550	12912416	AT2G30280	.	-
2	12949796	12950890	AT2G30385	.	+
2	12950953	12954148	AT2G30390	.	-
2	12958115	12960768	AT2G30410	.	+
2	12960846	12962162	AT2G30420	.	-
2	12976088	12978949	AT2G30460	.	-
2	12980427	12985277	AT2G30470	.	-
2	13008855	13011066	AT2G30530	.	+
2	13011104	13012043	AT2G30540	.	-
2	13033417	13035797	AT2G30590	.	+
2	13079014	13081474	AT2G30695	.	-
2	13081751	13085451	AT2G30700	.	-
2	13093144	13094677	AT2G30730	.	+
2	13120291	13126813	AT2G30800	.	-
2	13153172	13157107	AT2G30910	.	+
2	13157088	13159941	AT2G30920	.	-
2	13163992	13166902	AT2G30933	.	-
2	13213171	13218567	AT2G31060	.	-
2	13263519	13266565	AT2G31130	.	-
2	13291190	13293799	AT2G31190	.	-
2	13321832	13327496	AT2G31260	.	-
2	13321865	13322049	AT2G31265	.	+
2	13328861	13331831	AT2G31270	.	+
2	13338817	13343710	AT2G31280	.	+
2	13343800	13346027	AT2G31290	.	+
2	13386953	13390854	AT2G31400	.	-
2	13397583	13398839	AT2G31432	.	+
2	13411939	13413285	AT2G31490	.	+
2	13413737	13416602	AT2G31500	.	+
2	13416550	13421571	AT2G31510	.	-
2	13427010	13430632	AT2G31530	.	+
2	13430468	13432065	AT2G31540	.	-
2	13440841	13445926	AT2G31580	.	-
2	13446828	13448133	AT2G31590	.	-
2	13447935	13450136	AT2G31600	.	-
2	13464293	13471867	AT2G31660	.	+
2	13490793	13495267	AT2G31740	.	-
2	13497117	13500023	AT2G31750	.	+
2	13545548	13546464	AT2G31862	.	+
2	13549935	13553843	AT2G31870	.	-
2	13583375	13584020	AT2G31953	.	+
2	13583984	13586703	AT2G31955	.	-
2	13588521	13600430	AT2G31960	.	+
2	13600430	13609104	AT2G31970	.	+
2	13613927	13615692	AT2G31985	.	-
2	13615747	13621896	AT2G32000	.	-
2	13624750	13629231	AT2G32010	.	+
2	13630979	13631929	AT2G32020	.	-
2	13644297	13645969	AT2G32090	.	+
2	13647698	13649002	AT2G32100	.	+
2	13697456	13700641	AT2G32260	.	+
2	13726780	13731956	AT2G32320	.	+
2	13731968	13734534	AT2G32340	.	+
2	13734944	13735788	AT2G32350	.	+
2	13752262	13756893	AT2G32400	.	-
2	13774587	13778026	AT2G32440	.	+
2	13778319	13781398	AT2G32450	.	+
2	13787171	13788894	AT2G32470	.	+
2	13788516	13790073	AT2G32480	.	-
2	13833544	13835758	AT2G32600	.	-
2	13959035	13962118	AT2G32910	.	+
2	13977880	13983609	AT2G32950	.	+
2	13987668	13990994	AT2G32960	.	+
2	13991447	13995749	AT2G32970	.	-
2	13997324	13999949	AT2G32980	.	-
2	14017683	14018340	AT2G33030	.	-
2	14018609	14021185	AT2G33040	.	-
2	14046387	14047063	AT2G33130	.	-
2	14080318	14081971	AT2G33230	.	-
2	14113024	14114200	AT2G33300	.	+
2	14114206	14116089	AT2G33310	.	-
2	14122805	14125526	AT2G33330	.	-
2	14126140	14131224	AT2G33340	.	-
2	14139759	14143118	AT2G33360	.	+
2	14155852	14157864	AT2G33410	.	+
2	14176355	14178800	AT2G33470	.	-
2	14194095	14195741	AT2G33510	.	+
2	14197645	14200674	AT2G33530	.	-
2	14226667	14228742	AT2G33600	.	+
2	14228971	14231408	AT2G33610	.	+
2	14234219	14236883	AT2G33620	.	+
2	14236832	14238877	AT2G33630	.	-
2	14258508	14260904	AT2G33710	.	-
2	14275799	14277551	AT2G33760	.	+
2	14277557	14283113	AT2G33770	.	-
2	14300671	14302496	AT2G33800	.	-
2	14305000	14306072	AT2G33810	.	+
2	14317562	14319389	AT2G33845	.	+
2	14377721	14382673	AT2G34040	.	-
2	14426107	14427488	AT2G34160	.	+
2	14468657	14469876	AT2G34270	.	-
2	14472632	14473437	AT2G34290	.	-
2	14498589	14505809	AT2G34357	.	+
2	14516082	14518326	AT2G34400	.	+
2	14560162	14562950	AT2G34560	.	+
2	14562891	14564782	AT2G34570	.	-
2	14578629	14581741	AT2G34630	.	+
2	14581834	14584797	AT2G34640	.	-
2	14602699	14612565	AT2G34660	.	+
2	14612585	14615733	AT2G34670	.	-
2	14616609	14629207	AT2G34680	.	-
2	14629985	14632082	AT2G34690	.	+
2	14639322	14644355	AT2G34710	.	-
2	14673839	14677398	AT2G34790	.	-
2	14708242	14710267	AT2G34860	.	+
2	14723012	14725684	AT2G34900	.	-
2	14754233	14756246	AT2G35010	.	+
2	14756510	14760709	AT2G35020	.	+
2	14760727	14763134	AT2G35030	.	-
2	14763254	14765045	AT2G35035	.	-
2	14765144	14768318	AT2G35040	.	-
2	14768639	14775035	AT2G35050	.	+
2	14795714	14803850	AT2G35110	.	-
2	14842290	14844465	AT2G35230	.	+
2	14859377	14860200	AT2G35280	.	-
2	14868860	14871994	AT2G35330	.	+
2	14891040	14892298	AT2G35370	.	+
2	14946040	14947276	AT2G35605	.	+
2	14947342	14951372	AT2G35610	.	-
2	14959385	14960828	AT2G35615	.	+
2	14960850	14965438	AT2G35620	.	-
2	14966573	14980761	AT2G35630	.	+
2	15016655	15020111	AT2G35720	.	+
2	15033536	15034091	AT2G35765	.	+
2	15037578	15040298	AT2G35780	.	-
2	15042174	15043575	AT2G35795	.	+
2	15043972	15048611	AT2G35800	.	+
2	15053482	15056207	AT2G35840	.	+
2	15069871	15071829	AT2G35900	.	-
2	15075590	15080812	AT2G35920	.	+
2	15165212	15166536	AT2G36120	.	+
2	15166719	15168497	AT2G36130	.	+
2	15168532	15169514	AT2G36145	.	+
2	15173651	15174216	AT2G36180	.	-
2	15208497	15211034	AT2G36290	.	-
2	15233499	15235528	AT2G36330	.	+
2	15235486	15237904	AT2G36340	.	+
2	15286120	15289107	AT2G36420	.	+
2	15352490	15355330	AT2G36630	.	-
2	15359905	15361328	AT2G36650	.	+
2	15361320	15364398	AT2G36660	.	-
2	15364775	15368158	AT2G36670	.	-
2	15368791	15371033	AT2G36680	.	-
2	15379659	15382131	AT2G36690	.	+
2	15404931	15406609	AT2G36730	.	-
2	15406621	15409912	AT2G36740	.	-
2	15410375	15412064	AT2G36750	.	-
2	15423171	15425129	AT2G36800	.	-
2	15425478	15439462	AT2G36810	.	-
2	15488534	15490449	AT2G36895	.	-
2	15501725	15507501	AT2G36910	.	+
2	15522768	15527477	AT2G36960	.	+
2	15537224	15540139	AT2G36990	.	-
2	15546512	15549037	AT2G37020	.	+
2	15549051	15552160	AT2G37025	.	+
2	15568985	15573726	AT2G37050	.	+
2	15578343	15581338	AT2G37070	.	+
2	15581385	15585302	AT2G37080	.	-
2	15602862	15603515	AT2G37140	.	+
2	15603141	15608558	AT2G37150	.	-
2	15608696	15612934	AT2G37160	.	+
2	15621836	15623104	AT2G37200	.	-
2	15679106	15683296	AT2G37370	.	+
2	15706284	15707224	AT2G37430	.	+
2	15718043	15722152	AT2G37440	.	+
2	15742979	15744606	AT2G37510	.	-
2	15744669	15750135	AT2G37520	.	-
2	15765697	15767878	AT2G37585	.	+
2	15778940	15781561	AT2G37620	.	+
2	15781231	15783480	AT2G37630	.	-
2	15792544	15795235	AT2G37650	.	+
2	15801417	15802793	AT2G37678	.	-
2	15847449	15848659	AT2G37820	.	+
2	15851725	15856309	AT2G37840	.	+
2	15860626	15861665	AT2G37880	.	+
2	15861687	15864128	AT2G37890	.	-
2	15978376	15980763	AT2G38130	.	-
2	15999925	16003168	AT2G38185	.	+
2	16018209	16020156	AT2G38250	.	+
2	16022333	16024854	AT2G38255	.	-
2	16033291	16038972	AT2G38280	.	-
2	16043947	16046015	AT2G38300	.	-
2	16070880	16072007	AT2G38365	.	+
2	16071978	16074576	AT2G38370	.	-
2	16103163	16106177	AT2G38460	.	+
2	16138569	16142657	AT2G38580	.	+
2	16142896	16144184	AT2G38590	.	+
2	16147112	16149873	AT2G38610	.	-
2	16152504	16154024	AT2G38620	.	+
2	16153805	16156579	AT2G38630	.	-
2	16168711	16171918	AT2G38670	.	+
2	16177871	16180403	AT2G38695	.	+
2	16194325	16196183	AT2G38740	.	-
2	16200943	16202669	AT2G38760	.	+
2	16202941	16210428	AT2G38770	.	-
2	16216751	16219159	AT2G38800	.	+
2	16223996	16225507	AT2G38823	.	+
2	16227050	16232522	AT2G38840	.	+
2	16238400	16240883	AT2G38880	.	+
2	16260802	16265270	AT2G38950	.	+
2	16265285	16268218	AT2G38960	.	+
2	16273896	16276872	AT2G38970	.	+
2	16286224	16288262	AT2G39000	.	-
2	16303294	16305633	AT2G39050	.	+
2	16309797	16312622	AT2G39080	.	-
2	16334545	16336297	AT2G39170	.	-
2	16349967	16355951	AT2G39190	.	+
2	16374880	16377168	AT2G39220	.	-
2	16391923	16399812	AT2G39260	.	-
2	16467829	16469628	AT2G39440	.	-
2	16469778	16471246	AT2G39445	.	-
2	16477791	16485039	AT2G39480	.	-
2	16495818	16497145	AT2G39518	.	-
2	16501570	16504379	AT2G39550	.	+
2	16518889	16521544	AT2G39620	.	-
2	16521743	16524783	AT2G39630	.	-
2	16583008	16586260	AT2G39760	.	+
2	16596837	16598162	AT2G39795	.	+
2	16609796	16612554	AT2G39805	.	-
2	16612776	16618122	AT2G39810	.	+
2	16618225	16619750	AT2G39820	.	+
2	16655576	16658412	AT2G39890	.	+
2	16665850	16672494	AT2G39930	.	+
2	16672492	16675864	AT2G39940	.	-
2	16683831	16686815	AT2G39970	.	-
2	16747830	16749590	AT2G40110	.	+
2	16785172	16787590	AT2G40190	.	+
2	16834064	16835711	AT2G40310	.	+
2	16869188	16872906	AT2G40400	.	+
2	16873382	16875692	AT2G40410	.	+
2	16912804	16915202	AT2G40490	.	+
2	16930701	16934669	AT2G40540	.	+
2	16934620	16938272	AT2G40550	.	+
2	16965908	16969119	AT2G40660	.	+
2	16987268	16989851	AT2G40720	.	+
2	16989835	16996308	AT2G40730	.	-
2	17009950	17012116	AT2G40760	.	+
2	17022951	17024301	AT2G40790	.	-
[truncated: 3,234 more rows]

## Sheet: E5_genes
1	6787	9130	AT1G01020	.	-
1	23120	31227	AT1G01040	.	+
1	31169	33171	AT1G01050	.	-
1	44969	47059	AT1G01080	.	-
1	47233	49304	AT1G01090	.	-
1	50089	51108	AT1G01100	.	-
1	57163	59215	AT1G01120	.	-
1	61904	63811	AT1G01130	.	-
1	64165	67774	AT1G01140	.	-
1	72338	74096	AT1G01160	.	+
1	73930	74737	AT1G01170	.	-
1	97411	99240	AT1G01230	.	+
1	108990	111699	AT1G01260	.	+
1	116783	118845	AT1G01300	.	+
1	120153	121130	AT1G01310	.	+
1	121123	130570	AT1G01320	.	-
1	168558	171386	AT1G01460	.	+
1	171524	172948	AT1G01470	.	-
1	180055	182749	AT1G01490	.	-
1	185032	187135	AT1G01500	.	+
1	187144	190472	AT1G01510	.	+
1	190407	192436	AT1G01520	.	+
1	195811	198635	AT1G01540	.	+
1	199526	201775	AT1G01550	.	+
1	202135	204335	AT1G01560	.	+
1	221641	224351	AT1G01610	.	-
1	225664	227543	AT1G01620	.	-
1	230907	232630	AT1G01640	.	-
1	232839	237905	AT1G01650	.	-
1	262827	266324	AT1G01710	.	+
1	266332	267883	AT1G01715	.	+
1	267992	269819	AT1G01720	.	+
1	269791	270859	AT1G01725	.	-
1	284349	291201	AT1G01790	.	+
1	293245	295086	AT1G01800	.	+
1	295206	295859	AT1G01810	.	+
1	325315	330619	AT1G01950	.	+
1	373334	386847	AT1G02080	.	+
1	387276	389808	AT1G02090	.	-
1	389811	392816	AT1G02100	.	+
1	392830	395528	AT1G02110	.	+
1	403099	404456	AT1G02140	.	-
1	408621	410680	AT1G02150	.	+
1	410743	411632	AT1G02160	.	+
1	440199	442972	AT1G02260	.	-
1	443117	446296	AT1G02270	.	-
1	458132	460696	AT1G02310	.	-
1	461827	461974	AT1G02320	.	+
1	461945	463618	AT1G02330	.	-
1	486799	489651	AT1G02400	.	+
1	489873	490627	AT1G02405	.	-
1	511764	513721	AT1G02470	.	-
1	513698	515422	AT1G02475	.	-
1	518090	520495	AT1G02500	.	+
1	520497	521668	AT1G02510	.	-
1	537739	540127	AT1G02560	.	+
1	552137	552761	AT1G02590	.	-
1	553018	556152	AT1G02610	.	-
1	571825	575085	AT1G02660	.	-
1	580624	582310	AT1G02680	.	+
1	607798	609534	AT1G02780	.	-
1	621452	623054	AT1G02816	.	+
1	626638	629993	AT1G02840	.	+
1	630373	633420	AT1G02850	.	+
1	635143	637262	AT1G02860	.	+
1	637213	638681	AT1G02870	.	-
1	642751	644521	AT1G02880	.	-
1	658577	659980	AT1G02920	.	-
1	661087	662475	AT1G02930	.	-
1	701364	703864	AT1G03030	.	+
1	703846	706689	AT1G03040	.	-
1	739677	744184	AT1G03090	.	+
1	743884	746701	AT1G03100	.	-
1	752190	753140	AT1G03120	.	+
1	753306	754262	AT1G03130	.	-
1	754260	756303	AT1G03140	.	-
1	786831	788722	AT1G03220	.	+
1	789819	791689	AT1G03230	.	+
1	792221	793060	AT1G03240	.	-
1	793315	795403	AT1G03250	.	-
1	807395	813216	AT1G03290	.	+
1	873165	874476	AT1G03495	.	+
1	877860	880259	AT1G03520	.	-
1	894237	897718	AT1G03590	.	-
1	898479	899794	AT1G03600	.	+
1	900731	903070	AT1G03610	.	+
1	916771	918064	AT1G03680	.	-
1	930714	931985	AT1G03730	.	-
1	933443	937043	AT1G03740	.	+
1	982380	983544	AT1G03870	.	-
1	993399	995989	AT1G03905	.	+
1	1009227	1011145	AT1G03940	.	-
1	1011150	1013365	AT1G03950	.	-
1	1018057	1019247	AT1G03970	.	+
1	1019310	1021276	AT1G03980	.	-
1	1027852	1029119	AT1G04000	.	-
1	1051342	1056819	AT1G04080	.	+
1	1064263	1071080	AT1G04120	.	-
1	1073273	1075568	AT1G04130	.	+
1	1075542	1080630	AT1G04140	.	-
1	1104492	1106241	AT1G04180	.	+
1	1106353	1108725	AT1G04190	.	-
1	1109394	1114155	AT1G04200	.	+
1	1114374	1119739	AT1G04210	.	+
1	1140277	1141564	AT1G04260	.	-
1	1141557	1143130	AT1G04270	.	-
1	1185511	1188696	AT1G04400	.	-
1	1188994	1191458	AT1G04410	.	-
1	1197955	1201579	AT1G04430	.	+
1	1202159	1206009	AT1G04440	.	+
1	1215924	1217471	AT1G04480	.	+
1	1217828	1220899	AT1G04490	.	-
1	1291299	1292024	AT1G04635	.	+
1	1292022	1293398	AT1G04640	.	+
1	1303466	1307973	AT1G04680	.	-
1	1313442	1315823	AT1G04690	.	+
1	1331465	1333651	AT1G04750	.	-
1	1336273	1337849	AT1G04770	.	-
1	1339587	1340565	AT1G04778	.	+
1	1340552	1343793	AT1G04780	.	-
1	1356083	1358547	AT1G04820	.	-
1	1365117	1368940	AT1G04850	.	-
1	1369035	1373103	AT1G04860	.	-
1	1383840	1387895	AT1G04900	.	+
1	1403084	1407530	AT1G04950	.	-
1	1407784	1410933	AT1G04960	.	-
1	1411087	1413627	AT1G04970	.	+
1	1413643	1416218	AT1G04980	.	-
1	1425538	1428869	AT1G05000	.	+
1	1431176	1433010	AT1G05010	.	-
1	1478922	1479063	AT1G05136	.	+
1	1482545	1484059	AT1G05140	.	+
1	1484066	1487027	AT1G05150	.	-
1	1558057	1558745	AT1G05330	.	+
1	1558777	1559917	AT1G05340	.	-
1	1661549	1662259	AT1G05575	.	-
1	1714872	1717287	AT1G05710	.	+
1	1717388	1718909	AT1G05720	.	-
1	1744443	1747734	AT1G05805	.	+
1	1762144	1762814	AT1G05835	.	+
1	1762733	1766283	AT1G05840	.	-
1	1766502	1768837	AT1G05850	.	-
1	1768985	1771286	AT1G05860	.	+
1	1771384	1773376	AT1G05870	.	-
1	1779302	1784675	AT1G05890	.	+
1	1784735	1786326	AT1G05894	.	+
1	1820307	1821894	AT1G06000	.	-
1	1826802	1828279	AT1G06030	.	+
1	1828339	1829983	AT1G06040	.	-
1	1829521	1829865	AT1G06045	.	+
1	1832940	1834861	AT1G06060	.	+
1	1834828	1837758	AT1G06070	.	-
1	1892230	1894194	AT1G06190	.	-
1	1894322	1896935	AT1G06200	.	-
1	1897128	1899237	AT1G06210	.	+
1	1907059	1910941	AT1G06230	.	+
1	1911094	1913295	AT1G06240	.	+
1	1946745	1950850	AT1G06390	.	+
1	1950595	1952880	AT1G06400	.	-
1	1954673	1958823	AT1G06410	.	+
1	1958877	1960027	AT1G06420	.	+
1	1965839	1967219	AT1G06450	.	+
1	1967086	1969656	AT1G06460	.	-
1	1969693	1974299	AT1G06470	.	+
1	1973833	1974407	AT1G06475	.	-
1	1989478	1990730	AT1G06500	.	+
1	1990635	1992197	AT1G06515	.	-
1	2001405	2003446	AT1G06540	.	-
1	2007614	2012006	AT1G06560	.	+
1	2027738	2031388	AT1G06630	.	+
1	2031625	2034112	AT1G06640	.	+
1	2034155	2035824	AT1G06645	.	+
1	2035717	2037363	AT1G06650	.	+
1	2037310	2040419	AT1G06660	.	-
1	2040409	2047655	AT1G06670	.	+
1	2047633	2049439	AT1G06680	.	+
1	2049399	2052170	AT1G06690	.	-
1	2072978	2076468	AT1G06750	.	+
1	2076503	2077767	AT1G06760	.	-
1	2083355	2087141	AT1G06780	.	+
1	2087181	2089447	AT1G06790	.	+
1	2089416	2091686	AT1G06800	.	-
1	2111322	2114686	AT1G06890	.	-
1	2148341	2150152	AT1G06990	.	+
1	2150157	2152541	AT1G07000	.	-
1	2152797	2155269	AT1G07010	.	+
1	2155212	2156153	AT1G07020	.	-
1	2169976	2172194	AT1G07080	.	+
1	2187775	2188733	AT1G07130	.	+
1	2189876	2190784	AT1G07135	.	-
1	2191678	2193836	AT1G07140	.	-
1	2194278	2195996	AT1G07150	.	-
1	2215215	2216982	AT1G07210	.	+
1	2216924	2219649	AT1G07220	.	-
1	2223624	2225524	AT1G07240	.	+
1	2225758	2227608	AT1G07250	.	+
1	2227593	2229357	AT1G07260	.	-
1	2238016	2241471	AT1G07280	.	+
1	2247111	2248961	AT1G07310	.	-
1	2260316	2262923	AT1G07360	.	-
1	2277554	2280502	AT1G07420	.	+
1	2280745	2282828	AT1G07430	.	-
1	2304434	2312399	AT1G07510	.	+
1	2309563	2311805	AT1G07520	.	-
1	2313580	2316507	AT1G07530	.	-
1	2327314	2331148	AT1G07560	.	+
1	2331135	2333515	AT1G07570	.	-
1	2336476	2339391	AT1G07590	.	-
1	2338903	2339321	AT1G07600	.	-
1	2348914	2351799	AT1G07630	.	+
1	2359110	2366736	AT1G07650	.	-
1	2368832	2369735	AT1G07660	.	+
1	2390654	2392500	AT1G07720	.	-
1	2407410	2409791	AT1G07770	.	-
1	2421088	2422066	AT1G07820	.	-
1	2426704	2429225	AT1G07850	.	+
1	2429636	2432091	AT1G07870	.	-
1	2437280	2439665	AT1G07890	.	+
1	2443917	2445140	AT1G07902	.	+
1	2454770	2457321	AT1G07920	.	+
1	2458183	2460817	AT1G07930	.	+
1	2462952	2465545	AT1G07940	.	-
1	2476952	2483196	AT1G07990	.	+
1	2483239	2485726	AT1G08000	.	-
1	2485280	2485724	AT1G08005	.	+
1	2535250	2537930	AT1G08110	.	+
1	2567419	2573448	AT1G08190	.	+
1	2573817	2576844	AT1G08200	.	-
1	2618646	2620452	AT1G08310	.	+
1	2620334	2621545	AT1G08315	.	-
1	2635938	2638004	AT1G08360	.	+
1	2638036	2640663	AT1G08370	.	+
1	2640802	2641934	AT1G08380	.	-
1	2684175	2685702	AT1G08480	.	+
1	2685658	2688658	AT1G08490	.	-
1	2691061	2694547	AT1G08510	.	-
1	2703294	2706860	AT1G08540	.	+
1	2706867	2709988	AT1G08550	.	+
1	2712693	2714833	AT1G08570	.	+
1	2714993	2716532	AT1G08580	.	-
1	2736853	2743881	AT1G08620	.	+
1	2751812	2752595	AT1G08645	.	-
1	2752123	2753809	AT1G08650	.	+
1	2808759	2809775	AT1G08770	.	+
1	2809777	2811313	AT1G08780	.	-
1	2827059	2829315	AT1G08830	.	+
1	2829578	2838855	AT1G08840	.	-
1	2846893	2848100	AT1G08880	.	-
1	2856161	2861170	AT1G08910	.	+
1	2867202	2870745	AT1G08920	.	+
1	2873299	2877261	AT1G08930	.	+
1	2877429	2879169	AT1G08940	.	+
1	2884350	2886621	AT1G08980	.	+
1	2921063	2925826	AT1G09060	.	-
1	2927501	2929107	AT1G09070	.	+
1	2929216	2931841	AT1G09080	.	-
1	2939567	2942345	AT1G09130	.	-
1	2951634	2952490	AT1G09157	.	-
1	2952596	2955745	AT1G09160	.	-
1	2967939	2971530	AT1G09195	.	-
1	2971570	2972334	AT1G09200	.	-
1	2989140	2990427	AT1G09250	.	+
1	2994330	2998222	AT1G09270	.	+
1	2998099	3001362	AT1G09280	.	-
1	3009889	3012407	AT1G09320	.	-
1	3012738	3015255	AT1G09330	.	-
1	3093643	3094954	AT1G09560	.	+
1	3095159	3100819	AT1G09570	.	-
1	3101148	3103176	AT1G09575	.	-
1	3106366	3107801	AT1G09590	.	+
1	3111693	3112873	AT1G09610	.	+
1	3112777	3116699	AT1G09620	.	-
1	3119738	3122542	AT1G09640	.	+
1	3122925	3124667	AT1G09645	.	+
1	3136187	3137684	AT1G09690	.	-
1	3157500	3159148	AT1G09750	.	+
1	3159124	3161692	AT1G09760	.	-
1	3161831	3165616	AT1G09770	.	+
1	3165369	3167924	AT1G09780	.	-
1	3176882	3180734	AT1G09800	.	-
1	3180925	3184224	AT1G09810	.	-
1	3189300	3190242	AT1G09815	.	+
1	3190253	3192488	AT1G09820	.	-
1	3195718	3200403	AT1G09840	.	-
1	3218132	3219929	AT1G09900	.	+
1	3220034	3224541	AT1G09910	.	-
1	3224683	3227083	AT1G09920	.	-
1	3230449	3233259	AT1G09932	.	-
1	3236907	3239554	AT1G09940	.	-
1	3240530	3241863	AT1G09950	.	-
1	3252097	3255782	AT1G09970	.	+
1	3256223	3261741	AT1G09980	.	-
1	3269538	3272110	AT1G10020	.	-
1	3288086	3290471	AT1G10070	.	+
1	3290310	3296198	AT1G10090	.	-
1	3322553	3323735	AT1G10140	.	-
1	3325798	3327614	AT1G10150	.	+
1	3325824	3328448	AT1G10155	.	-
1	3333594	3338188	AT1G10170	.	-
1	3338184	3341628	AT1G10180	.	-
1	3346389	3348139	AT1G10200	.	-
1	3356626	3359853	AT1G10240	.	-
1	3388598	3390150	AT1G10330	.	+
1	3390321	3392633	AT1G10340	.	-
1	3392942	3395181	AT1G10350	.	-
1	3414822	3416474	AT1G10400	.	-
1	3416429	3419691	AT1G10410	.	-
1	3428477	3430636	AT1G10430	.	-
1	3441987	3444360	AT1G10470	.	-
1	3453190	3460620	AT1G10490	.	+
1	3459999	3461485	AT1G10500	.	-
1	3487572	3491277	AT1G10570	.	+
1	3491257	3493834	AT1G10580	.	-
1	3501987	3503544	AT1G10590	.	-
1	3512738	3514824	AT1G10630	.	-
1	3523985	3526531	AT1G10650	.	-
1	3538340	3543925	AT1G10680	.	-
1	3562840	3564850	AT1G10720	.	+
1	3599082	3600877	AT1G10810	.	+
1	3605511	3607580	AT1G10830	.	-
1	3607630	3610616	AT1G10840	.	-
1	3627645	3630770	AT1G10890	.	+
1	3639834	3644187	AT1G10910	.	+
1	3644292	3647784	AT1G10920	.	-
1	3655672	3658612	AT1G10940	.	-
1	3659203	3664264	AT1G10950	.	+
1	3664186	3665040	AT1G10960	.	+
1	3681678	3684169	AT1G11050	.	+
1	3753212	3755658	AT1G11200	.	+
1	3755667	3756998	AT1G11210	.	-
1	3777235	3780823	AT1G11260	.	+
1	3785506	3787099	AT1G11270	.	-
1	3797666	3800851	AT1G11303	.	+
1	3800499	3804233	AT1G11310	.	-
1	3810220	3813607	AT1G11330	.	+
1	3832562	3834462	AT1G11380	.	+
1	3834431	3837676	AT1G11390	.	-
1	3847219	3849224	AT1G11430	.	+
1	3849200	3850735	AT1G11440	.	+
1	3862398	3864074	AT1G11475	.	+
1	3864042	3867000	AT1G11480	.	-
1	3874395	3875484	AT1G11530	.	+
1	3875441	3877155	AT1G11540	.	-
1	3888680	3890811	AT1G11580	.	+
1	3914773	3918176	AT1G11650	.	+
1	3928114	3931701	AT1G11670	.	-
1	3975606	3977379	AT1G11770	.	+
1	3976838	3979237	AT1G11780	.	-
1	4010756	4013104	AT1G11890	.	+
1	4013120	4014688	AT1G11900	.	-
1	4014781	4016544	AT1G11905	.	+
1	4016725	4021043	AT1G11910	.	-
1	4089663	4090857	AT1G12090	.	-
1	4105222	4109601	AT1G12110	.	+
1	4114673	4117614	AT1G12120	.	-
1	4153640	4157653	AT1G12240	.	+
1	4157653	4159046	AT1G12244	.	+
1	4183009	4186247	AT1G12300	.	-
1	4198336	4200845	AT1G12350	.	+
1	4226238	4229211	AT1G12420	.	-
1	4241420	4243201	AT1G12440	.	-
1	4257267	4259300	AT1G12480	.	-
1	4263149	4265156	AT1G12500	.	-
1	4282793	4285876	AT1G12580	.	+
1	4289882	4291017	AT1G12610	.	-
1	4348497	4350993	AT1G12760	.	+
1	4351018	4353797	AT1G12770	.	+
1	4355925	4358894	AT1G12780	.	-
1	4367255	4368822	AT1G12810	.	+
1	4368759	4371298	AT1G12820	.	-
1	4378831	4379607	AT1G12845	.	-
1	4391670	4392393	AT1G12890	.	+
1	4392449	4394400	AT1G12900	.	-
1	4394896	4396291	AT1G12910	.	-
1	4467093	4469033	AT1G13110	.	+
1	4469143	4473319	AT1G13120	.	-
1	4498763	4501624	AT1G13190	.	+
1	4501580	4503676	AT1G13195	.	-
1	4508905	4514010	AT1G13210	.	-
1	4525413	4526204	AT1G13245	.	-
1	4542167	4543970	AT1G13260	.	+
1	4547387	4548894	AT1G13280	.	+
1	4567934	4570598	AT1G13330	.	+
1	4569447	4571229	AT1G13340	.	-
1	4572303	4576711	AT1G13350	.	-
1	4576888	4578369	AT1G13360	.	-
1	4592348	4594451	AT1G13390	.	-
1	4608076	4610878	AT1G13440	.	-
1	4636983	4638330	AT1G13550	.	-
1	4638485	4642190	AT1G13560	.	-
1	4642123	4644422	AT1G13570	.	-
1	4693281	4694410	AT1G13690	.	+
1	4694371	4695723	AT1G13700	.	-
1	4713432	4715407	AT1G13740	.	+
1	4715393	4718269	AT1G13750	.	-
1	4743308	4746956	AT1G13860	.	-
1	4748830	4751212	AT1G13880	.	+
1	4751431	4753004	AT1G13890	.	+
1	4760956	4761869	AT1G13930	.	+
1	4762478	4766852	AT1G13940	.	-
1	4788549	4794654	AT1G13980	.	+
1	4794663	4796599	AT1G13990	.	+
1	4797357	4800283	AT1G14000	.	+
1	4800168	4801850	AT1G14010	.	-
1	4880029	4882265	AT1G14290	.	-
1	4888113	4889704	AT1G14320	.	+
1	4890068	4892332	AT1G14330	.	-
1	4897345	4899035	AT1G14340	.	+
1	4899044	4900054	AT1G14345	.	+
1	4915490	4918138	AT1G14370	.	+
1	4918009	4921682	AT1G14380	.	-
1	4924036	4926914	AT1G14390	.	+
1	4926485	4928812	AT1G14400	.	-
1	4968133	4970311	AT1G14520	.	-
1	4983488	4987375	AT1G14570	.	+
1	5027315	5031883	AT1G14650	.	+
1	5031942	5036610	AT1G14660	.	-
1	5037575	5040597	AT1G14670	.	+
1	5040753	5041967	AT1G14680	.	+
1	5042239	5044294	AT1G14685	.	+
1	5066524	5068677	AT1G14720	.	-
1	5075178	5077981	AT1G14740	.	-
1	5099571	5102558	AT1G14800	.	+
1	5102423	5104850	AT1G14810	.	-
1	5107415	5111746	AT1G14830	.	-
1	5128343	5129731	AT1G14870	.	-
1	5148981	5151415	AT1G14920	.	+
1	5168463	5170066	AT1G15000	.	+
1	5171180	5171956	AT1G15010	.	+
1	5172080	5172923	AT1G15015	.	+
1	5177503	5180049	AT1G15030	.	+
1	5179886	5181402	AT1G15040	.	-
1	5193283	5194214	AT1G15100	.	-
1	5202592	5204494	AT1G15120	.	+
1	5204311	5205964	AT1G15125	.	+
1	5206001	5209979	AT1G15130	.	-
1	5210180	5212349	AT1G15140	.	-
1	5243382	5248684	AT1G15240	.	+
1	5248663	5249676	AT1G15250	.	-
1	5249759	5250573	AT1G15260	.	+
1	5250649	5252121	AT1G15270	.	-
1	5252291	5256771	AT1G15280	.	+
1	5256869	5265155	AT1G15290	.	-
1	5274270	5275602	AT1G15330	.	+
1	5275615	5277869	AT1G15340	.	-
1	5286865	5288640	AT1G15370	.	+
1	5294628	5295931	AT1G15390	.	+
1	5295755	5296882	AT1G15400	.	-
1	5300741	5301489	AT1G15415	.	-
1	5301515	5303522	AT1G15420	.	-
1	5304097	5306087	AT1G15430	.	+
1	5306026	5309558	AT1G15440	.	-
1	5317972	5320630	AT1G15480	.	+
1	5339960	5341931	AT1G15530	.	-
1	5398925	5402519	AT1G15690	.	+
1	5402568	5403818	AT1G15700	.	-
1	5407400	5410043	AT1G15730	.	-
1	5441071	5443911	AT1G15800	.	-
1	5444219	5446564	AT1G15810	.	+
1	5446461	5447880	AT1G15820	.	-
1	5454765	5457022	AT1G15860	.	+
1	5457083	5458429	AT1G15870	.	+
1	5471449	5473014	AT1G15930	.	+
1	5473358	5478405	AT1G15940	.	+
1	5478602	5482180	AT1G15950	.	+
1	5481664	5486105	AT1G15960	.	-
1	5494532	5495359	AT1G16000	.	+
1	5495372	5497720	AT1G16010	.	-
1	5518218	5520929	AT1G16110	.	+
1	5535765	5538501	AT1G16160	.	+
1	5538665	5540002	AT1G16170	.	-
1	5540049	5542902	AT1G16180	.	+
1	5543118	5546103	AT1G16190	.	+
1	5546098	5547753	AT1G16210	.	-
1	5554842	5556844	AT1G16240	.	-
1	5556963	5559520	AT1G16250	.	+
1	5562860	5568368	AT1G16270	.	+
1	5567741	5570679	AT1G16280	.	-
1	5596632	5598447	AT1G16370	.	+
1	5598410	5601367	AT1G16380	.	-
1	5617785	5619456	AT1G16445	.	+
1	5619581	5622674	AT1G16460	.	-
1	5697215	5699870	AT1G16670	.	+
1	5714288	5722430	AT1G16710	.	+
1	5727621	5729115	AT1G16740	.	+
1	5729056	5731934	AT1G16750	.	-
1	5755587	5756895	AT1G16810	.	+
1	5756834	5758653	AT1G16820	.	-
1	5760625	5762619	AT1G16830	.	+
1	5762693	5764184	AT1G16840	.	-
1	5767299	5770602	AT1G16860	.	+
1	5770731	5773322	AT1G16870	.	-
1	5773511	5776308	AT1G16880	.	+
1	5776345	5778314	AT1G16890	.	-
1	5786559	5787155	AT1G16916	.	-
1	5787149	5789312	AT1G16920	.	-
1	5837589	5840332	AT1G17070	.	+
1	5840268	5841745	AT1G17080	.	-
1	5845674	5850889	AT1G17110	.	-
1	5856572	5858446	AT1G17140	.	-
1	5863108	5864059	AT1G17147	.	-
1	5878389	5880073	AT1G17200	.	+
1	5879995	5884773	AT1G17210	.	-
1	5890615	5895132	AT1G17230	.	+
1	5922331	5926400	AT1G17290	.	+
1	5933779	5938817	AT1G17340	.	+
1	5946447	5951561	AT1G17360	.	+
1	5951541	5955143	AT1G17370	.	-
1	5955154	5957511	AT1G17380	.	-
1	5968409	5969976	AT1G17410	.	-
1	5977322	5981521	AT1G17420	.	+
1	6017807	6023503	AT1G17500	.	+
1	6023503	6024309	AT1G17510	.	-
1	6061894	6063362	AT1G17620	.	+
1	6106322	6110120	AT1G17750	.	+
1	6110106	6116617	AT1G17760	.	-
1	6123714	6125264	AT1G17780	.	+
1	6135750	6138500	AT1G17830	.	-
1	6142401	6146521	AT1G17840	.	+
1	6146073	6148861	AT1G17850	.	-
1	6149177	6150038	AT1G17860	.	+
1	6149938	6152222	AT1G17870	.	-
1	6152383	6153982	AT1G17880	.	-
1	6187464	6191708	AT1G17980	.	-
1	6192032	6194093	AT1G17990	.	-
1	6194425	6196343	AT1G18000	.	-
1	6199689	6201759	AT1G18010	.	+
1	6202234	6204234	AT1G18020	.	+
1	6204330	6206988	AT1G18030	.	+
1	6211831	6213591	AT1G18060	.	-
1	6213650	6218384	AT1G18070	.	-
1	6222200	6224242	AT1G18080	.	+
1	6224404	6227822	AT1G18090	.	+
1	6254093	6255734	AT1G18170	.	+
1	6265415	6267076	AT1G18200	.	-
1	6267697	6268939	AT1G18210	.	-
1	6299668	6301139	AT1G18300	.	+
1	6301199	6303956	AT1G18310	.	-
1	6325535	6330179	AT1G18390	.	+
1	6348047	6352010	AT1G18450	.	+
1	6352324	6356113	AT1G18460	.	+
1	6355694	6360344	AT1G18470	.	-
1	6361585	6363061	AT1G18480	.	+
1	6373264	6374090	AT1G18510	.	+
1	6376622	6377256	AT1G18530	.	+
1	6376638	6378580	AT1G18540	.	-
1	6389398	6391386	AT1G18570	.	+
1	6450584	6453263	AT1G18710	.	+
1	6457799	6460210	AT1G18720	.	-
1	6520720	6523368	AT1G18880	.	+
1	6522763	6526075	AT1G18890	.	-
1	6560761	6562786	AT1G19000	.	-
1	6568001	6568705	AT1G19020	.	+
1	6568673	6570939	AT1G19025	.	+
1	6576076	6577413	AT1G19040	.	+
1	6602104	6606028	AT1G19110	.	+
1	6608114	6609369	AT1G19120	.	+
1	6609324	6610613	AT1G19130	.	-
1	6621776	6623620	AT1G19180	.	+
1	6623822	6624977	AT1G19190	.	+
1	6662416	6666032	AT1G19270	.	+
1	6666073	6669576	AT1G19290	.	+
1	6671094	6672777	AT1G19300	.	-
1	6676209	6677680	AT1G19310	.	-
1	6688697	6691216	AT1G19350	.	+
1	6690398	6692566	AT1G19360	.	-
1	6697873	6698858	AT1G19380	.	+
1	6709772	6710670	AT1G19394	.	+
1	6709777	6711788	AT1G19396	.	+
1	6710850	6711787	AT1G19397	.	+
1	6712021	6714483	AT1G19400	.	-
1	6731410	6735024	AT1G19450	.	-
1	6772083	6773131	AT1G19565	.	-
1	6773301	6774523	AT1G19570	.	-
1	6814703	6816876	AT1G19710	.	+
1	6816701	6819542	AT1G19715	.	-
1	6819563	6822711	AT1G19720	.	-
1	6822846	6824071	AT1G19730	.	-
1	6824245	6825459	AT1G19740	.	+
1	6832324	6833837	AT1G19770	.	+
1	6833668	6836633	AT1G19780	.	-
1	6891381	6894752	AT1G19860	.	-
1	6895008	6898818	AT1G19870	.	-
1	6913000	6914594	AT1G19910	.	+
1	6914517	6916823	AT1G19920	.	-
1	6936897	6937666	AT1G20000	.	-
1	6937718	6940832	AT1G20010	.	-
1	6942624	6945091	AT1G20020	.	+
1	6949042	6950509	AT1G20050	.	+
1	6966841	6969009	AT1G20090	.	+
1	6969024	6971036	AT1G20100	.	-
1	6971423	6975130	AT1G20110	.	+
1	6975338	6977267	AT1G20120	.	+
1	7038526	7040231	AT1G20330	.	-
1	7042045	7043392	AT1G20340	.	-
1	7084408	7086873	AT1G20440	.	-
1	7087902	7089606	AT1G20450	.	-
1	7100501	7102915	AT1G20500	.	-
1	7103374	7106121	AT1G20510	.	-
1	7142971	7146540	AT1G20620	.	+
1	7146635	7150180	AT1G20630	.	+
1	7157825	7160590	AT1G20650	.	-
1	7174437	7176377	AT1G20690	.	+
1	7176746	7178895	AT1G20693	.	+
1	7179284	7181573	AT1G20696	.	+
1	7215014	7216897	AT1G20770	.	-
1	7217020	7220842	AT1G20780	.	+
1	7220879	7222432	AT1G20790	.	-
1	7231980	7233657	AT1G20810	.	+
1	7233653	7235128	AT1G20816	.	+
1	7238692	7239698	AT1G20823	.	+
1	7242895	7244978	AT1G20830	.	+
1	7244938	7248423	AT1G20840	.	-
1	7285041	7289943	AT1G20920	.	+
1	7289729	7290390	AT1G20923	.	-
1	7289972	7292580	AT1G20925	.	+
1	7313900	7319921	AT1G20970	.	+
1	7324470	7329441	AT1G20980	.	+
1	7337604	7339452	AT1G21000	.	+
1	7346155	7347283	AT1G21010	.	+
1	7366774	7367716	AT1G21050	.	+
1	7371656	7374104	AT1G21060	.	+
1	7374114	7375789	AT1G21065	.	+
1	7375868	7378227	AT1G21070	.	-
1	7378588	7382543	AT1G21080	.	-
1	7386761	7388512	AT1G21100	.	-
1	7389980	7391603	AT1G21110	.	-
1	7398813	7400736	AT1G21130	.	-
1	7444748	7448483	AT1G21270	.	+
1	7447489	7448483	AT1G21280	.	-
1	7453244	7455009	AT1G21310	.	-
1	7453734	7454256	AT1G21313	.	+
1	7468764	7469995	AT1G21326	.	-
1	7483781	7485666	AT1G21370	.	+
1	7485635	7488780	AT1G21380	.	-
1	7493342	7496710	AT1G21400	.	+
1	7508700	7511801	AT1G21450	.	+
1	7511749	7513481	AT1G21460	.	-
1	7529704	7531108	AT1G21500	.	-
1	7571017	7573847	AT1G21600	.	-
1	7605619	7609223	AT1G21660	.	+
1	7645609	7648855	AT1G21750	.	+
1	7649193	7651816	AT1G21760	.	+
1	7651645	7652288	AT1G21770	.	-
1	7652028	7654014	AT1G21780	.	+
1	7654087	7655981	AT1G21790	.	+
1	7660946	7662725	AT1G21830	.	-
1	7690801	7692459	AT1G21900	.	-
1	7696426	7697831	AT1G21910	.	+
1	7704172	7706254	AT1G21920	.	-
1	7734660	7738772	AT1G21980	.	+
1	7789132	7792139	AT1G22070	.	+
1	7826267	7828326	AT1G22170	.	+
1	7828327	7830275	AT1G22180	.	-
1	7835780	7837411	AT1G22190	.	+
1	7837562	7840898	AT1G22200	.	-
1	7873932	7876018	AT1G22280	.	+
1	7878758	7881395	AT1G22300	.	-
1	7886322	7889534	AT1G22330	.	+
1	7894806	7897761	AT1G22360	.	-
1	7903659	7906969	AT1G22400	.	-
1	7911842	7915004	AT1G22410	.	+
1	7919135	7921893	AT1G22430	.	+
1	7925120	7927345	AT1G22450	.	+
1	7927286	7930657	AT1G22460	.	-
1	7932776	7933604	AT1G22470	.	-
1	7949475	7950900	AT1G22500	.	+
1	7950818	7952750	AT1G22510	.	-
1	7952973	7954546	AT1G22520	.	-
1	7955444	7958564	AT1G22530	.	-
1	7963812	7966436	AT1G22540	.	+
1	7966499	7968692	AT1G22550	.	-
1	7976423	7978810	AT1G22570	.	-
1	7994165	8002989	AT1G22620	.	-
1	7994261	7997588	AT1G22610	.	+
1	8006063	8007460	AT1G22640	.	+
1	8027125	8028126	AT1G22690	.	+
1	8028157	8029962	AT1G22700	.	-
1	8067863	8069356	AT1G22780	.	+
1	8069388	8071562	AT1G22790	.	+
1	8071788	8074357	AT1G22800	.	+
1	8074230	8075037	AT1G22810	.	-
1	8079286	8080574	AT1G22840	.	+
1	8080481	8082882	AT1G22850	.	-
1	8083183	8089273	AT1G22860	.	+
1	8089266	8094505	AT1G22870	.	+
1	8098391	8101464	AT1G22882	.	+
1	8101423	8102500	AT1G22885	.	+
1	8102727	8103588	AT1G22890	.	+
1	8109573	8112061	AT1G22920	.	-
1	8117285	8122151	AT1G22930	.	+
1	8122338	8125068	AT1G22940	.	+
1	8149867	8153796	AT1G23020	.	-
1	8156503	8159185	AT1G23030	.	+
1	8180188	8183650	AT1G23080	.	-
1	8262924	8263739	AT1G23290	.	+
1	8262938	8266048	AT1G23300	.	-
1	8268384	8272021	AT1G23310	.	-
1	8308964	8310916	AT1G23390	.	-
1	8321610	8324497	AT1G23440	.	+
1	8324697	8326697	AT1G23450	.	+
1	8332861	8336385	AT1G23480	.	+
1	8336592	8338827	AT1G23490	.	+
1	8420409	8422724	AT1G23820	.	+
1	8422959	8424088	AT1G23830	.	-
1	8427256	8429485	AT1G23860	.	-
1	8432178	8435656	AT1G23870	.	+
1	8435656	8438811	AT1G23880	.	+
1	8506967	8508909	AT1G24050	.	+
1	8525333	8527087	AT1G24100	.	-
1	8535998	8537780	AT1G24140	.	-
1	8549250	8552086	AT1G24150	.	+
1	8552774	8553385	AT1G24159	.	+
1	8553312	8556750	AT1G24160	.	-
1	8557214	8559066	AT1G24170	.	-
1	8560419	8563502	AT1G24180	.	-
1	8563557	8570505	AT1G24190	.	-
1	8631354	8635055	AT1G24330	.	+
1	8635186	8638986	AT1G24340	.	+
1	8638519	8640487	AT1G24350	.	-
1	8640581	8643503	AT1G24360	.	+
1	8661837	8664007	AT1G24440	.	+
1	8664096	8665569	AT1G24450	.	+
1	8692629	8694705	AT1G24530	.	+
1	8725788	8727212	AT1G24625	.	-
1	8741939	8755558	AT1G24706	.	+
1	8771369	8773535	AT1G24807	.	-
1	8774996	8777882	AT1G24822	.	-
1	8778279	8780257	AT1G24851	.	+
1	8784035	8785634	AT1G24881	.	+
1	8785784	8787914	AT1G24909	.	-
1	8806606	8808156	AT1G25055	.	+
1	8811732	8814788	AT1G25097	.	-
1	8815185	8815962	AT1G25112	.	+
1	8835385	8837007	AT1G25211	.	+
1	8837069	8839609	AT1G25220	.	-
1	8853533	8855874	AT1G25260	.	-
1	8860526	8861522	AT1G25275	.	+
1	8861733	8862797	AT1G25277	.	+
1	8863767	8866894	AT1G25280	.	+
1	8867107	8869092	AT1G25290	.	+
1	8903404	8906455	AT1G25380	.	+
1	8906113	8909329	AT1G25390	.	-
1	8911095	8912822	AT1G25400	.	-
1	8933715	8935544	AT1G25440	.	-
1	8955248	8957949	AT1G25500	.	-
1	8976325	8978305	AT1G25550	.	+
1	8981555	8983314	AT1G25560	.	-
1	9022541	9024081	AT1G26100	.	-
1	9024340	9027955	AT1G26110	.	-
1	9086803	9089375	AT1G26260	.	+
1	9089468	9092560	AT1G26270	.	-
1	9095767	9099765	AT1G26300	.	-
1	9171117	9173033	AT1G26550	.	+
1	9184566	9187578	AT1G26580	.	+
1	9205799	9207417	AT1G26630	.	+
1	9207382	9209902	AT1G26640	.	-
1	9215769	9218010	AT1G26670	.	+
1	9241035	9244918	AT1G26730	.	+
1	9244980	9246652	AT1G26740	.	-
1	9295564	9298629	AT1G26830	.	+
1	9298669	9300800	AT1G26840	.	+
1	9300805	9304231	AT1G26850	.	-
1	9312935	9315122	AT1G26870	.	+
1	9315304	9316880	AT1G26880	.	-
1	9329492	9330612	AT1G26920	.	+
1	9378403	9380790	AT1G27020	.	+
1	9400325	9403905	AT1G27080	.	+
1	9403752	9406369	AT1G27090	.	-
1	9407084	9411368	AT1G27100	.	-
1	9425279	9426897	AT1G27130	.	+
1	9446596	9449046	AT1G27190	.	-
1	9449337	9451768	AT1G27200	.	-
1	9455276	9458176	AT1G27210	.	-
1	9481404	9482992	AT1G27290	.	+
1	9483156	9484368	AT1G27300	.	+
1	9484315	9486002	AT1G27310	.	-
1	9492848	9494382	AT1G27330	.	+
1	9495343	9498085	AT1G27340	.	+
1	9497999	9499639	AT1G27350	.	-
1	9510792	9512971	AT1G27385	.	-
1	9515113	9517070	AT1G27400	.	+
1	9527500	9528878	AT1G27435	.	-
1	9528966	9531489	AT1G27440	.	-
1	9531808	9534141	AT1G27450	.	+
1	9534487	9537614	AT1G27460	.	+
1	9565912	9567906	AT1G27540	.	-
1	9614462	9614906	AT1G27640	.	-
1	9614550	9616574	AT1G27650	.	+
1	9636587	9638901	AT1G27690	.	+
1	9639023	9640204	AT1G27695	.	+
1	9639858	9641902	AT1G27700	.	-
1	9648020	9649323	AT1G27730	.	-
1	9662020	9667550	AT1G27752	.	+
1	9668583	9671616	AT1G27760	.	+
1	9715359	9720629	AT1G27900	.	-
1	9720732	9724800	AT1G27910	.	-
1	9730958	9733000	AT1G27930	.	-
1	9740507	9742159	AT1G27950	.	+
1	9742136	9745796	AT1G27960	.	-
1	9748505	9752769	AT1G27980	.	+
1	9752741	9753952	AT1G27990	.	-
1	9773579	9775481	AT1G28040	.	-
1	9831875	9834510	AT1G28140	.	-
1	9846746	9848015	AT1G28190	.	-
1	9868256	9872278	AT1G28240	.	-
1	9886076	9887478	AT1G28280	.	-
1	9933883	9935269	AT1G28330	.	-
1	9939960	9943616	AT1G28340	.	+
1	9943736	9949835	AT1G28350	.	+
1	9955773	9956960	AT1G28370	.	-
1	9963447	9966320	AT1G28380	.	+
1	9966395	9968495	AT1G28390	.	-
1	9996712	10000455	AT1G28440	.	+
1	10013433	10014256	AT1G28480	.	-
1	10029082	10031990	AT1G28520	.	+
1	10031984	10035638	AT1G28530	.	-
1	10035616	10037403	AT1G28540	.	+
1	10036600	10037872	AT1G28550	.	-
1	10041575	10044258	AT1G28570	.	-
1	10044336	10046552	AT1G28580	.	-
1	10050956	10053218	AT1G28600	.	-
1	10147604	10149780	AT1G29060	.	+
1	10149790	10151407	AT1G29070	.	+
1	10244452	10245874	AT1G29290	.	+
1	10255249	10258343	AT1G29320	.	+
1	10258247	10261232	AT1G29330	.	-
1	10264042	10266917	AT1G29340	.	+
1	10288128	10289666	AT1G29395	.	-
1	10290039	10294478	AT1G29400	.	-
1	10300630	10301302	AT1G29418	.	+
1	10301376	10301998	AT1G29420	.	-
1	10308519	10309896	AT1G29465	.	+
1	10310130	10314147	AT1G29470	.	-
1	10371674	10374005	AT1G29660	.	+
1	10375753	10377871	AT1G29670	.	+
1	10377789	10378961	AT1G29680	.	-
1	10379019	10382153	AT1G29690	.	-
1	10424462	10425801	AT1G29770	.	+
1	10447346	10449969	AT1G29850	.	+
1	10467955	10472211	AT1G29900	.	+
1	10472279	10473502	AT1G29910	.	-
1	10474655	10475969	AT1G29920	.	-
1	10477884	10479114	AT1G29930	.	+
1	10479006	10486824	AT1G29940	.	-
1	10494626	10496205	AT1G29960	.	+
1	10498309	10499462	AT1G29965	.	-
1	10499590	10501498	AT1G29970	.	-
1	10503238	10506189	AT1G29980	.	-
1	10537456	10540044	AT1G30040	.	+
1	10596351	10597341	AT1G30135	.	+
1	10624999	10627135	AT1G30200	.	+
1	10627184	10630566	AT1G30210	.	-
1	10638877	10640941	AT1G30230	.	+
1	10641098	10645935	AT1G30240	.	-
1	10685821	10690863	AT1G30330	.	-
1	10715481	10718997	AT1G30360	.	+
1	10719064	10720843	AT1G30370	.	-
1	10722182	10723247	AT1G30380	.	+
1	10828372	10831656	AT1G30570	.	+
1	10831672	10835635	AT1G30580	.	-
1	10841106	10845242	AT1G30600	.	-
1	10854516	10858280	AT1G30620	.	+
1	10858231	10860322	AT1G30630	.	-
1	10860618	10865074	AT1G30640	.	+
1	10897924	10899975	AT1G30720	.	+
1	10900680	10902626	AT1G30730	.	+
1	10904774	10905724	AT1G30750	.	-
1	10905730	10909756	AT1G30755	.	-
1	10936764	10941968	AT1G30810	.	-
1	10936922	10938099	AT1G30800	.	+
1	10944907	10949482	AT1G30820	.	-
1	10991477	10993083	AT1G30870	.	+
1	11114692	11116195	AT1G31130	.	-
1	11133459	11135189	AT1G31170	.	+
1	11140470	11142716	AT1G31175	.	+
1	11142661	11144650	AT1G31180	.	-
1	11214675	11216141	AT1G31330	.	-
1	11216809	11217546	AT1G31335	.	-
1	11217694	11219618	AT1G31340	.	-
1	11221309	11222789	AT1G31350	.	-
1	11249617	11253879	AT1G31420	.	+
1	11253911	11255737	AT1G31430	.	-
1	11288394	11293775	AT1G31540	.	-
1	11359511	11364288	AT1G31730	.	+
1	11394689	11396018	AT1G31790	.	-
1	11410765	11412233	AT1G31812	.	-
1	11412391	11414502	AT1G31814	.	-
1	11422635	11423684	AT1G31835	.	-
1	11430099	11434115	AT1G31850	.	+
1	11436732	11440275	AT1G31870	.	+
1	11456801	11463896	AT1G31910	.	+
1	11461854	11463857	AT1G31920	.	-
1	11528384	11531350	AT1G32050	.	+
1	11532198	11534639	AT1G32060	.	+
1	11534606	11536437	AT1G32070	.	-
1	11556743	11558702	AT1G32127	.	+
1	11558754	11561899	AT1G32130	.	-
1	11565493	11568645	AT1G32150	.	+
1	11568653	11570438	AT1G32160	.	+
1	11575319	11578030	AT1G32170	.	+
1	11607853	11609968	AT1G32220	.	+
1	11610113	11610625	AT1G32225	.	+
1	11612117	11616218	AT1G32230	.	+
1	11676924	11678692	AT1G32370	.	+
1	11678885	11680839	AT1G32375	.	+
1	11689063	11691588	AT1G32400	.	-
1	11695595	11697964	AT1G32415	.	+
1	11715146	11719988	AT1G32450	.	-
1	11738117	11739326	AT1G32460	.	+
1	11739303	11740399	AT1G32470	.	-
1	11742005	11749783	AT1G32490	.	-
1	11797329	11801359	AT1G32630	.	+
1	11798118	11801407	AT1G32640	.	-
1	11820871	11821824	AT1G32690	.	-
1	11827358	11829933	AT1G32700	.	+
1	11874517	11877549	AT1G32790	.	-
1	11928756	11929993	AT1G32920	.	+
1	11931841	11934759	AT1G32930	.	-
1	11966422	11967843	AT1G33040	.	+
1	11967782	11971072	AT1G33050	.	-
1	12004853	12008852	AT1G33110	.	+
1	12010878	12012547	AT1G33120	.	+
1	12023224	12024783	AT1G33140	.	+
1	12046400	12050095	AT1G33230	.	+
1	12051376	12054753	AT1G33240	.	-
1	12074098	12076289	AT1G33290	.	+
1	12091779	12096486	AT1G33360	.	+
1	12120885	12123576	AT1G33420	.	-
1	12144439	12147208	AT1G33470	.	+
1	12157053	12159125	AT1G33520	.	-
1	12168767	12172119	AT1G33560	.	+
1	12177701	12179592	AT1G33590	.	+
1	12180482	12182600	AT1G33600	.	+
1	12188677	12190461	AT1G33610	.	+
1	12237546	12238710	AT1G33760	.	+
1	12267807	12269913	AT1G33811	.	+
1	12349303	12351229	AT1G33970	.	-
1	12351565	12355173	AT1G33980	.	+
1	12355556	12358031	AT1G33990	.	+
1	12357909	12358966	AT1G34000	.	-
1	12370064	12371554	AT1G34030	.	-
1	12451404	12454542	AT1G34190	.	+
1	12458563	12462905	AT1G34210	.	+
1	12485515	12492172	AT1G34260	.	+
1	12492320	12494584	AT1G34270	.	-
1	12550338	12552629	AT1G34370	.	+
1	12552654	12554338	AT1G34380	.	-
1	12851982	12853235	AT1G35140	.	+
1	12896581	12897675	AT1G35210	.	-
1	12958840	12962853	AT1G35320	.	-
1	12980688	12984740	AT1G35350	.	-
1	13077889	13080265	AT1G35515	.	+
1	13078415	13079773	AT1G35516	.	+
1	13115823	13117235	AT1G35560	.	-
1	13122203	13125264	AT1G35580	.	-
1	13205344	13208289	AT1G35670	.	+
1	13225167	13227239	AT1G35720	.	+
1	13227323	13229796	AT1G35730	.	-
1	13835619	13836954	AT1G36622	.	-
1	13835831	13836121	AT1G36623	.	+
1	13898209	13900831	AT1G36730	.	-
1	14027221	14030500	AT1G36990	.	-
1	14158451	14161938	AT1G37130	.	+
1	15603567	15607966	AT1G41830	.	-
1	15651026	15652542	AT1G41880	.	-
1	15926675	15935529	AT1G42470	.	+
1	15976804	15979952	AT1G42550	.	+
1	16125742	16127298	AT1G42960	.	+
1	16127352	16129895	AT1G42970	.	+
1	16133285	16135587	AT1G42980	.	+
1	16135722	16137463	AT1G42990	.	-
1	16266552	16268945	AT1G43170	.	+
1	16269074	16270513	AT1G43171	.	+
1	16397978	16399880	AT1G43560	.	-
1	16484230	16486327	AT1G43700	.	+
1	16486229	16488462	AT1G43710	.	-
1	16646695	16648639	AT1G43890	.	+
1	16764391	16767685	AT1G44100	.	-
1	16780609	16787414	AT1G44120	.	+
1	16834209	16838562	AT1G44350	.	-
1	16848307	16851271	AT1G44446	.	-
1	16892576	16895495	AT1G44750	.	+
1	16896678	16898630	AT1G44760	.	-
1	16907536	16909572	AT1G44770	.	-
1	16909707	16912270	AT1G44780	.	+
1	16912153	16913664	AT1G44790	.	-
1	16923439	16924821	AT1G44810	.	+
1	16975603	16982965	AT1G44910	.	+
1	16982903	16984444	AT1G44920	.	-
1	17074941	17076417	AT1G45145	.	-
1	17098474	17101954	AT1G45180	.	+
1	17123814	17128988	AT1G45201	.	+
1	17165124	17167924	AT1G45249	.	-
1	17191361	17193314	AT1G45688	.	+
1	17199313	17200841	AT1G45976	.	+
1	17274721	17275834	AT1G46984	.	+
1	17275889	17277839	AT1G47056	.	-
1	17282748	17285749	AT1G47128	.	-
1	17291754	17292755	AT1G47130	.	+
1	17319118	17321202	AT1G47250	.	+
1	17319550	17323484	AT1G47260	.	-
1	17372370	17376091	AT1G47380	.	-
1	17394427	17395673	AT1G47410	.	+
1	17395517	17397263	AT1G47420	.	-
1	17566510	17569297	AT1G47740	.	+
1	17569255	17570249	AT1G47750	.	-
1	17766737	17769951	AT1G48100	.	+
1	17769937	17773518	AT1G48110	.	-
1	17848420	17853915	AT1G48310	.	-
1	17854812	17855715	AT1G48320	.	-
1	17884644	17885614	AT1G48405	.	-
1	17906870	17908534	AT1G48440	.	+
1	17908502	17910473	AT1G48450	.	-
1	17983645	17986292	AT1G48635	.	+
1	17986302	17989163	AT1G48640	.	+
1	18055228	18059521	AT1G48820	.	+
1	18059449	18061302	AT1G48830	.	-
1	18061355	18065031	AT1G48840	.	+
1	18064904	18068154	AT1G48850	.	-
1	18098080	18101732	AT1G48920	.	+
1	18101642	18104768	AT1G48930	.	-
1	18112457	18113733	AT1G48960	.	+
1	18113713	18117833	AT1G48970	.	-
1	18137976	18139060	AT1G49032	.	+
1	18183183	18184583	AT1G49170	.	-
1	18215799	18218339	AT1G49240	.	+
1	18218340	18219269	AT1G49245	.	+
1	18264943	18267270	AT1G49350	.	+
1	18267230	18269448	AT1G49360	.	-
1	18284269	18285418	AT1G49405	.	-
1	18285305	18287034	AT1G49410	.	-
1	18320489	18322284	AT1G49500	.	-
1	18354782	18356733	AT1G49590	.	+
1	18378633	18379901	AT1G49660	.	-
1	18400002	18402628	AT1G49720	.	+
1	18402505	18405681	AT1G49730	.	-
1	18416474	18420111	AT1G49760	.	+
1	18428787	18430497	AT1G49780	.	-
1	18451745	18454463	AT1G49840	.	+
1	18494028	18497260	AT1G49950	.	-
1	18498638	18501886	AT1G49960	.	+
1	18504756	18506184	AT1G49975	.	+
1	18517585	18520000	AT1G50010	.	+
1	18519945	18521781	AT1G50020	.	-
1	18542060	18544034	AT1G50040	.	+
1	18546164	18549046	AT1G50050	.	+
1	18627550	18628452	AT1G50290	.	-
1	18635954	18638449	AT1G50310	.	+
1	18638383	18639536	AT1G50320	.	-
1	18662284	18666514	AT1G50380	.	+
1	18677693	18680300	AT1G50420	.	-
1	18685768	18687907	AT1G50440	.	+
1	18687784	18690503	AT1G50450	.	-
1	18693643	18697706	AT1G50460	.	+
1	18737130	18739547	AT1G50600	.	-
1	18756971	18758708	AT1G50640	.	-
1	18770936	18774759	AT1G50660	.	+
1	18810602	18812050	AT1G50750	.	-
1	18870058	18872968	AT1G50920	.	+
1	18926810	18927746	AT1G51060	.	+
1	18984280	18986634	AT1G51200	.	+
1	19050297	19052094	AT1G51390	.	+
1	19052022	19052582	AT1G51400	.	-
1	19052192	19053535	AT1G51402	.	+
1	19097711	19101265	AT1G51500	.	-
1	19115556	19117534	AT1G51540	.	+
1	19117031	19119382	AT1G51550	.	-
1	19119605	19122038	AT1G51560	.	-
1	19122160	19125375	AT1G51570	.	-
1	19125582	19128161	AT1G51580	.	+
1	19128143	19132318	AT1G51590	.	-
1	19136213	19139989	AT1G51610	.	+
1	19140129	19141926	AT1G51620	.	+
1	19141822	19144320	AT1G51630	.	-
1	19152507	19154051	AT1G51650	.	+
1	19154322	19156338	AT1G51660	.	+
1	19156134	19158749	AT1G51670	.	+
1	19158745	19161737	AT1G51680	.	-
1	19163842	19170449	AT1G51690	.	+
1	19173879	19175228	AT1G51700	.	+
1	19175608	19180195	AT1G51710	.	-
1	19180743	19186532	AT1G51720	.	+
1	19186487	19188805	AT1G51730	.	-
1	19191465	19194908	AT1G51745	.	+
1	19199350	19201707	AT1G51760	.	+
1	19201788	19203386	AT1G51770	.	+
1	19214071	19218053	AT1G51800	.	+
1	19220235	19225797	AT1G51805	.	-
1	19237218	19241965	AT1G51820	.	-
1	19295819	19299169	AT1G51940	.	-
1	19305080	19307518	AT1G51950	.	+
1	19323054	19326918	AT1G51980	.	-
1	19439366	19441724	AT1G52191	.	-
1	19441635	19443624	AT1G52200	.	-
1	19453479	19454765	AT1G52220	.	-
1	19454797	19455668	AT1G52230	.	+
1	19455494	19458069	AT1G52240	.	-
1	19467814	19469586	AT1G52280	.	-
1	19469819	19472582	AT1G52290	.	-
1	19474897	19476234	AT1G52300	.	-
1	19499145	19506309	AT1G52360	.	+
1	19506355	19508929	AT1G52370	.	+
1	19514988	19518216	AT1G52400	.	+
1	19579838	19580977	AT1G52565	.	-
1	19638330	19640223	AT1G52710	.	-
1	19640524	19641665	AT1G52720	.	+
1	19642451	19645211	AT1G52730	.	+
1	19645235	19646485	AT1G52740	.	+
1	19646464	19649340	AT1G52750	.	-
1	19662193	19663301	AT1G52790	.	-
1	19696922	19698482	AT1G52890	.	-
1	19706046	19706885	AT1G52905	.	+
1	19775922	19777030	AT1G53060	.	+
1	19790141	19792589	AT1G53110	.	+
1	19792750	19794778	AT1G53120	.	+
1	19821336	19822399	AT1G53170	.	-
1	19844449	19847856	AT1G53210	.	+
1	19854614	19857146	AT1G53240	.	-
1	19871115	19873727	AT1G53290	.	+
1	19879404	19882895	AT1G53300	.	+
1	19884026	19888398	AT1G53310	.	-
1	19890934	19893504	AT1G53320	.	-
1	19934986	19941185	AT1G53430	.	+
1	19945868	19951562	AT1G53440	.	+
1	19951234	19954267	AT1G53450	.	-
1	19981627	19981813	AT1G53542	.	+
1	19987161	19991113	AT1G53570	.	+
1	20101298	20103690	AT1G53840	.	+
1	20103755	20106077	AT1G53850	.	-
1	20112143	20113960	AT1G53870	.	+
1	20114919	20115845	AT1G53875	.	+
1	20115873	20118434	AT1G53880	.	+
1	20124708	20126525	AT1G53890	.	+
1	20134843	20137013	AT1G53910	.	+
1	20154153	20156520	AT1G54000	.	-
1	20189471	20191900	AT1G54090	.	+
1	20195194	20199193	AT1G54100	.	-
1	20201805	20204412	AT1G54115	.	+
1	20210771	20213942	AT1G54130	.	+
1	20213898	20215265	AT1G54140	.	-
1	20215431	20217489	AT1G54150	.	+
1	20217335	20219452	AT1G54160	.	-
1	20259546	20262266	AT1G54270	.	+
1	20273596	20275574	AT1G54310	.	+
1	20275533	20277981	AT1G54320	.	-
1	20286855	20290401	AT1G54350	.	+
1	20290555	20293266	AT1G54360	.	+
1	20293150	20297236	AT1G54370	.	-
1	20309472	20310850	AT1G54410	.	-
1	20350108	20356916	AT1G54490	.	+
1	20356953	20357879	AT1G54500	.	-
1	20389346	20391147	AT1G54580	.	+
1	20400210	20401025	AT1G54620	.	-
1	20401356	20403166	AT1G54630	.	-
1	20413011	20414482	AT1G54680	.	+
1	20414315	20415287	AT1G54690	.	-
1	20430768	20431986	AT1G54740	.	+
1	20441054	20444066	AT1G54790	.	-
1	20574479	20577351	AT1G55150	.	+
1	20577376	20580010	AT1G55160	.	+
1	20577423	20578308	AT1G55152	.	-
1	20585007	20587723	AT1G55180	.	-
1	20617312	20618005	AT1G55265	.	+
1	20617953	20620146	AT1G55270	.	-
1	20629697	20633007	AT1G55310	.	+
1	20633095	20636892	AT1G55320	.	+
1	20637436	20647219	AT1G55325	.	+
1	20648464	20648891	AT1G55330	.	-
1	20648468	20648832	AT1G55335	.	+
1	20666179	20668817	AT1G55360	.	-
1	20704914	20707071	AT1G55450	.	-
1	20715562	20719165	AT1G55490	.	-
1	20800693	20802340	AT1G55660	.	+
1	20802669	20803449	AT1G55670	.	-
1	20802970	20803449	AT1G55673	.	+
1	20803660	20804574	AT1G55675	.	-
1	20804591	20807940	AT1G55680	.	-
1	20860506	20864266	AT1G55810	.	+
1	20864338	20867761	AT1G55820	.	+
1	20867558	20870317	AT1G55830	.	-
1	20876439	20879482	AT1G55850	.	+
1	20905913	20907414	AT1G55910	.	+
1	20912115	20913565	AT1G55920	.	+
1	20944135	20946718	AT1G56000	.	+
1	20946570	20948969	AT1G56010	.	-
1	20962569	20963546	AT1G56045	.	+
1	20963685	20966341	AT1G56050	.	+
1	20966527	20967180	AT1G56060	.	-
1	20967651	20971742	AT1G56070	.	-
1	21030786	21032234	AT1G56200	.	+
1	21043347	21044758	AT1G56220	.	+
1	21044755	21045708	AT1G56225	.	-
1	21056098	21057577	AT1G56240	.	-
1	21075261	21078797	AT1G56290	.	+
1	21078022	21080423	AT1G56300	.	-
1	21085547	21086499	AT1G56320	.	-
1	21086500	21088554	AT1G56330	.	-
1	21089564	21092709	AT1G56340	.	-
1	21146251	21149616	AT1G56460	.	+
1	21159743	21167341	AT1G56500	.	+
1	21167564	21173632	AT1G56510	.	+
1	21174608	21179077	AT1G56520	.	-
1	21237838	21241014	AT1G56660	.	+
1	21337126	21339034	AT1G57610	.	-
1	21355474	21356637	AT1G57660	.	+
1	21357168	21359872	AT1G57670	.	-
1	21362358	21364749	AT1G57680	.	-
1	21377319	21380379	AT1G57720	.	+
1	21395095	21398300	AT1G57770	.	+
1	21429825	21430910	AT1G57860	.	-
1	21441178	21443036	AT1G57990	.	-
1	21512331	21514189	AT1G58100	.	-
1	21537851	21539976	AT1G58180	.	-
1	21548186	21553085	AT1G58200	.	-
1	21611802	21614169	AT1G58270	.	-
1	21623699	21626402	AT1G58290	.	-
1	21676387	21680519	AT1G58360	.	+
1	21707174	21708125	AT1G58420	.	+
1	21713841	21717380	AT1G58440	.	-
1	21746372	21765074	AT1G58602	.	+
1	21769673	21771303	AT1G58684	.	-
1	21791687	21797050	AT1G58848	.	+
1	21805931	21807496	AT1G58983	.	-
1	21827944	21832708	AT1G59218	.	+
1	21842189	21843819	AT1G59359	.	-
1	21887587	21888792	AT1G59590	.	+
1	21902263	21905717	AT1G59620	.	+
1	21919744	21923013	AT1G59650	.	+
1	21938366	21940184	AT1G59710	.	+
1	21939751	21941784	AT1G59720	.	-
1	21979338	21984429	AT1G59750	.	+
1	21984427	21990286	AT1G59760	.	-
1	22011304	22020386	AT1G59820	.	+
1	22020376	22022503	AT1G59830	.	-
1	22034422	22040126	AT1G59870	.	+
1	22073351	22074931	AT1G59970	.	+
1	22090237	22093385	AT1G59990	.	-
1	22093352	22094802	AT1G60000	.	-
1	22095284	22096620	AT1G60010	.	-
1	22176933	22181313	AT1G60140	.	-
1	22198265	22200687	AT1G60190	.	+
1	22200732	22205400	AT1G60200	.	-
1	22305779	22308289	AT1G60550	.	-
1	22351803	22354517	AT1G60700	.	-
1	22366700	22368714	AT1G60770	.	-
1	22397915	22400413	AT1G60850	.	-
1	22423893	22428053	AT1G60900	.	+
1	22444306	22445291	AT1G60950	.	+
1	22508523	22512271	AT1G61100	.	-
1	22534662	22540932	AT1G61140	.	-
1	22585751	22588914	AT1G61250	.	+
1	22589097	22589789	AT1G61255	.	-
1	22593464	22595338	AT1G61260	.	-
1	22603585	22605008	AT1G61280	.	+
1	22628263	22630020	AT1G61340	.	+
1	22637687	22641111	AT1G61360	.	-
1	22642095	22645781	AT1G61370	.	-
1	22645922	22649521	AT1G61380	.	-
1	22678091	22679302	AT1G61470	.	+
1	22699892	22701412	AT1G61520	.	+
1	22708467	22712289	AT1G61560	.	-
1	22709008	22710122	AT1G61562	.	+
1	22718461	22719535	AT1G61570	.	-
1	22719764	22720567	AT1G61575	.	+
1	22720559	22723152	AT1G61580	.	-
1	22753610	22756371	AT1G61660	.	-
1	22767616	22768501	AT1G61667	.	+
1	22769363	22772426	AT1G61670	.	+
1	22772454	22774687	AT1G61680	.	-
1	22782426	22786942	AT1G61690	.	-
1	22793169	22794714	AT1G61730	.	-
1	22798034	22801416	AT1G61740	.	-
1	22810110	22812677	AT1G61770	.	+
1	22812572	22814162	AT1G61780	.	-
1	22867688	22871358	AT1G61890	.	-
1	22882175	22885125	AT1G61900	.	-
1	22919486	22924024	AT1G62020	.	+
1	22924038	22926625	AT1G62030	.	-
1	22973875	22975463	AT1G62170	.	+
1	22975529	22977885	AT1G62180	.	-
1	23016568	23019494	AT1G62300	.	-
1	23033402	23039787	AT1G62310	.	-
1	23082035	23084253	AT1G62380	.	+
1	23084292	23087141	AT1G62390	.	-
1	23100118	23101335	AT1G62422	.	-
1	23168766	23172175	AT1G62570	.	+
1	23179460	23181519	AT1G62600	.	+
1	23181462	23183227	AT1G62610	.	-
1	23199611	23203808	AT1G62660	.	+
1	23230921	23233543	AT1G62740	.	+
1	23233433	23236447	AT1G62750	.	-
1	23328726	23330812	AT1G62975	.	+
1	23342210	23344120	AT1G63000	.	+
1	23387573	23390816	AT1G63080	.	-
1	23390967	23392873	AT1G63090	.	-
1	23412517	23415155	AT1G63130	.	+
1	23469553	23471510	AT1G63270	.	-
1	23471342	23471705	AT1G63280	.	+
1	23498483	23502321	AT1G63360	.	-
1	23536465	23539242	AT1G63470	.	-
1	23555398	23558917	AT1G63500	.	+
1	23618011	23622396	AT1G63690	.	+
1	23624626	23630073	AT1G63700	.	-
1	23635744	23637577	AT1G63720	.	-
1	23650847	23655401	AT1G63750	.	+
1	23667591	23669125	AT1G63800	.	-
1	23685118	23687374	AT1G63830	.	+
1	23689602	23690807	AT1G63840	.	-
1	23696719	23699030	AT1G63850	.	+
1	23701483	23706005	AT1G63860	.	-
1	23712226	23716206	AT1G63880	.	-
1	23729921	23733958	AT1G63940	.	+
1	23758240	23760663	AT1G64040	.	-
1	23769773	23776984	AT1G64060	.	+
1	23778254	23779529	AT1G64065	.	+
1	23789127	23791229	AT1G64090	.	+
1	23791584	23794291	AT1G64100	.	+
1	23803022	23803687	AT1G64130	.	+
1	23803792	23807159	AT1G64140	.	-
1	23824486	23825383	AT1G64185	.	+
1	23825327	23827136	AT1G64190	.	-
1	23833484	23835539	AT1G64230	.	+
1	23852747	23855658	AT1G64280	.	-
1	23890569	23892193	AT1G64380	.	-
1	23911023	23915236	AT1G64390	.	+
1	23936974	23939899	AT1G64440	.	+
1	23968749	23973614	AT1G64550	.	+
1	23974040	23974789	AT1G64561	.	-
1	23998735	24002058	AT1G64610	.	-
1	24019489	24022310	AT1G64630	.	+
1	24022284	24023424	AT1G64640	.	-
1	24023497	24026530	AT1G64650	.	-
1	24044685	24046313	AT1G64710	.	+
1	24046552	24048822	AT1G64720	.	-
1	24050005	24052487	AT1G64740	.	+
1	24052516	24053923	AT1G64750	.	-
1	24054050	24056491	AT1G64760	.	-
1	24088604	24090558	AT1G64820	.	+
1	24127505	24129557	AT1G64950	.	+
1	24137404	24139325	AT1G64980	.	-
1	24149207	24154412	AT1G65010	.	+
1	24154343	24156616	AT1G65020	.	-
1	24229062	24230902	AT1G65230	.	+
1	24292371	24294740	AT1G65390	.	+
1	24295168	24297595	AT1G65410	.	+
1	24297479	24298608	AT1G65420	.	-
1	24349509	24350235	AT1G65486	.	+
1	24359433	24360081	AT1G65510	.	+
1	24361031	24362054	AT1G65520	.	-
1	24439651	24441073	AT1G65720	.	-
1	24485045	24486954	AT1G65820	.	+
1	24489757	24493077	AT1G65840	.	+
1	24493010	24493923	AT1G65845	.	-
1	24538885	24542712	AT1G65930	.	+
1	24551806	24557431	AT1G65960	.	+
1	24557371	24558322	AT1G65970	.	-
1	24602032	24604763	AT1G66090	.	+
1	24631337	24634781	AT1G66150	.	+
1	24637195	24638608	AT1G66160	.	+
1	24638684	24641494	AT1G66170	.	-
1	24647120	24648839	AT1G66180	.	+
1	24655114	24657703	AT1G66200	.	-
1	24686113	24687417	AT1G66240	.	-
1	24692798	24695660	AT1G66250	.	+
1	24695636	24698484	AT1G66260	.	-
1	24706511	24709996	AT1G66280	.	-
1	24734161	24737756	AT1G66340	.	+
1	24737718	24739353	AT1G66345	.	+
1	24748104	24750186	AT1G66350	.	+
1	24770418	24771393	AT1G66400	.	-
1	24774112	24775944	AT1G66410	.	-
1	24805417	24807557	AT1G66480	.	-
1	24811079	24812661	AT1G66500	.	-
1	24840898	24842609	AT1G66590	.	+
1	24859916	24861821	AT1G66650	.	-
1	24861875	24863368	AT1G66660	.	-
1	24863733	24865848	AT1G66670	.	-
1	24892339	24893876	AT1G66740	.	+
1	24901977	24904420	AT1G66760	.	+
1	24959249	24961616	AT1G66900	.	+
1	24961633	24963946	AT1G66910	.	-
1	25048157	25049667	AT1G67090	.	-
1	25151210	25156389	AT1G67230	.	-
1	25198181	25203126	AT1G67310	.	-
1	25230238	25231943	AT1G67340	.	+
1	25262133	25263857	AT1G67430	.	+
1	25263803	25265719	AT1G67440	.	-
1	25272121	25273860	AT1G67470	.	+
1	25307616	25311308	AT1G67530	.	+
1	25319803	25324581	AT1G67560	.	+
1	25365369	25365740	AT1G67670	.	+
1	25365755	25368834	AT1G67680	.	-
1	25374071	25376050	AT1G67700	.	+
1	25391337	25393889	AT1G67730	.	+
1	25394030	25395249	AT1G67740	.	-
1	25437899	25442142	AT1G67850	.	+
1	25442255	25442876	AT1G67855	.	-
1	25442403	25443690	AT1G67856	.	+
1	25453822	25455823	AT1G67880	.	-
1	25473543	25474140	AT1G67920	.	+
1	25474139	25477545	AT1G67930	.	-
1	25477669	25478803	AT1G67940	.	+
1	25478712	25480580	AT1G67950	.	-
1	25484448	25486512	AT1G67970	.	-
1	25493192	25496053	AT1G68010	.	+
1	25500377	25501803	AT1G68030	.	-
1	25508638	25510907	AT1G68050	.	+
1	25510886	25514601	AT1G68060	.	-
1	25538923	25541823	AT1G68140	.	-
1	25613925	25615403	AT1G68340	.	-
1	25646038	25649254	AT1G68400	.	-
1	25649623	25653002	AT1G68410	.	-
1	25657756	25659484	AT1G68440	.	+
1	25706881	25708503	AT1G68510	.	+
1	25708174	25710989	AT1G68520	.	-
1	25711868	25712379	AT1G68526	.	-
1	25712413	25715024	AT1G68530	.	-
1	25725454	25727701	AT1G68550	.	-
1	25734059	25738134	AT1G68560	.	-
1	25752734	25756054	AT1G68580	.	+
1	25756599	25757563	AT1G68585	.	+
1	25757403	25758411	AT1G68590	.	-
1	25775730	25777910	AT1G68650	.	+
1	25781800	25784118	AT1G68670	.	+
1	25788304	25792324	AT1G68690	.	+
1	25828889	25829813	AT1G68760	.	+
1	25880154	25881955	AT1G68840	.	+
1	25882433	25883045	AT1G68845	.	+
1	25886672	25889024	AT1G68862	.	-
1	25914983	25918007	AT1G68920	.	+
1	25918166	25921034	AT1G68930	.	+
1	25941628	25944265	AT1G69010	.	+
1	25943885	25947197	AT1G69020	.	-
1	25947235	25949340	AT1G69030	.	-
1	25957822	25960307	AT1G69040	.	+
1	26018437	26020058	AT1G69210	.	-
1	26038904	26040720	AT1G69260	.	+
1	26040688	26042741	AT1G69270	.	-
1	26050142	26052567	AT1G69295	.	-
1	26054274	26058383	AT1G69310	.	-
1	26069879	26072245	AT1G69350	.	+
1	26072283	26076374	AT1G69360	.	-
1	26079955	26081727	AT1G69370	.	+
1	26081565	26083606	AT1G69380	.	-
1	26089029	26090734	AT1G69410	.	+
1	26128287	26129602	AT1G69520	.	+
1	26141835	26143496	AT1G69530	.	+
1	26148020	26153600	AT1G69550	.	-
1	26189774	26191404	AT1G69620	.	+
1	26191471	26193174	AT1G69630	.	-
1	26231619	26234963	AT1G69740	.	+
1	26235070	26238542	AT1G69750	.	+
1	26239259	26240843	AT1G69760	.	-
1	26293587	26295907	AT1G69840	.	-
1	26296539	26300684	AT1G69850	.	-
1	26315786	26320233	AT1G69870	.	+
1	26321397	26323002	AT1G69880	.	+
1	26323085	26324946	AT1G69890	.	-
1	26326215	26327965	AT1G69900	.	-
1	26329862	26332426	AT1G69910	.	+
1	26348720	26350697	AT1G69960	.	-
1	26362978	26364878	AT1G70000	.	-
1	26383215	26389916	AT1G70060	.	+
1	26390015	26394196	AT1G70070	.	-
1	26400693	26402815	AT1G70090	.	+
1	26402977	26406190	AT1G70100	.	+
1	26419893	26422531	AT1G70160	.	+
1	26430497	26431905	AT1G70190	.	+
1	26432296	26434538	AT1G70200	.	-
1	26470794	26474833	AT1G70290	.	-
1	26488453	26501652	AT1G70320	.	-
1	26502908	26504619	AT1G70330	.	+
1	26503960	26506672	AT1G70340	.	-
1	26512682	26515255	AT1G70370	.	-
1	26533925	26537426	AT1G70410	.	-
1	26539541	26540818	AT1G70420	.	-
1	26618098	26620421	AT1G70590	.	+
1	26620820	26621779	AT1G70600	.	-
1	26626565	26631104	AT1G70620	.	+
1	26654528	26657350	AT1G70700	.	+
1	26673562	26676042	AT1G70740	.	-
1	26687201	26688384	AT1G70760	.	+
1	26688229	26691281	AT1G70770	.	-
1	26695165	26696392	AT1G70780	.	-
1	26700498	26702544	AT1G70790	.	+
1	26702492	26703926	AT1G70800	.	+
1	26703965	26705360	AT1G70810	.	+
1	26705419	26708264	AT1G70820	.	+
1	26731781	26734022	AT1G70900	.	+
1	26734154	26734771	AT1G70910	.	+
1	26742939	26746469	AT1G70940	.	+
1	26782047	26788973	AT1G71010	.	+
1	26795051	26796529	AT1G71030	.	-
1	26796724	26800483	AT1G71040	.	-
1	26805650	26807183	AT1G71060	.	-
1	26807182	26809520	AT1G71070	.	-
1	26814259	26815922	AT1G71100	.	+
1	26817877	26821094	AT1G71110	.	+
1	26821071	26822487	AT1G71120	.	-
1	26822516	26823671	AT1G71130	.	+
1	26832266	26833709	AT1G71180	.	+
1	26909791	26912597	AT1G71400	.	+
1	26912725	26917727	AT1G71410	.	-
1	26920439	26921152	AT1G71430	.	+
1	26921059	26924431	AT1G71440	.	-
1	26935981	26937607	AT1G71500	.	+
1	26970967	26973464	AT1G71697	.	+
1	26973566	26977000	AT1G71710	.	-
1	27022137	27024551	AT1G71840	.	+
1	27024730	27026363	AT1G71850	.	-
1	27026676	27029092	AT1G71860	.	+
1	27029115	27030560	AT1G71865	.	+
1	27054029	27056464	AT1G71880	.	+
1	27078530	27080230	AT1G71940	.	+
1	27080183	27081641	AT1G71950	.	-
1	27097702	27100202	AT1G71980	.	+
1	27100209	27102292	AT1G71990	.	+
1	27107557	27109275	AT1G72010	.	+
1	27109290	27110593	AT1G72020	.	-
1	27115015	27117509	AT1G72050	.	+
1	27148260	27150994	AT1G72150	.	+
1	27156320	27157809	AT1G72170	.	+
1	27157874	27159735	AT1G72175	.	+
1	27162819	27167430	AT1G72180	.	+
1	27167362	27169754	AT1G72190	.	-
1	27179457	27182456	AT1G72210	.	+
1	27190035	27190754	AT1G72240	.	+
1	27236852	27238720	AT1G72340	.	+
1	27241811	27242827	AT1G72360	.	+
1	27242844	27244931	AT1G72370	.	-
1	27258746	27260521	AT1G72416	.	-
1	27264601	27265806	AT1G72430	.	-
1	27268091	27273935	AT1G72440	.	-
1	27273967	27276562	AT1G72450	.	-
1	27283627	27285973	AT1G72470	.	+
1	27285998	27288522	AT1G72480	.	-
1	27303365	27304927	AT1G72510	.	+
1	27308512	27312756	AT1G72520	.	+
1	27312953	27314644	AT1G72530	.	+
1	27338061	27338891	AT1G72600	.	+
1	27339113	27340044	AT1G72610	.	-
1	27348260	27349219	AT1G72645	.	+
1	27349392	27353748	AT1G72650	.	+
1	27365771	27371784	AT1G72700	.	+
1	27372196	27376730	AT1G72710	.	+
1	27376681	27377473	AT1G72720	.	-
1	27383319	27384524	AT1G72750	.	+
1	27383529	27383850	AT1G72755	.	-
1	27389947	27393327	AT1G72770	.	+
1	27394597	27396799	AT1G72790	.	+
1	27432177	27433782	AT1G72900	.	+
1	27437898	27439209	AT1G72920	.	+
1	27439239	27440464	AT1G72930	.	+
1	27441980	27443859	AT1G72940	.	+
1	27464527	27466348	AT1G73010	.	-
1	27473762	27475122	AT1G73030	.	+
1	27475059	27475962	AT1G73040	.	-
1	27481784	27484078	AT1G73066	.	+
1	27484239	27488204	AT1G73080	.	+
1	27488216	27490831	AT1G73090	.	+
1	27491183	27494182	AT1G73100	.	+
1	27494120	27496969	AT1G73110	.	-
1	27502020	27503834	AT1G73140	.	-
1	27503972	27506406	AT1G73150	.	-
1	27521943	27523332	AT1G73190	.	+
1	27523042	27526818	AT1G73200	.	-
1	27538189	27540235	AT1G73220	.	+
1	27540227	27541952	AT1G73230	.	-
1	27573113	27575273	AT1G73340	.	+
1	27611353	27612815	AT1G73440	.	+
1	27628677	27632840	AT1G73480	.	+
1	27633182	27634990	AT1G73490	.	-
1	27639090	27640643	AT1G73500	.	-
1	27643608	27645525	AT1G73530	.	-
1	27645551	27646743	AT1G73540	.	-
1	27647755	27648709	AT1G73550	.	-
1	27688242	27690112	AT1G73650	.	-
1	27690349	27691819	AT1G73655	.	-
1	27724990	27730031	AT1G73720	.	+
1	27736545	27739210	AT1G73750	.	+
1	27739167	27742008	AT1G73760	.	-
1	27744648	27745429	AT1G73790	.	+
1	27744789	27749248	AT1G73805	.	-
1	27780854	27784920	AT1G73875	.	+
1	27784927	27786804	AT1G73880	.	+
1	27786863	27787708	AT1G73885	.	+
1	27787902	27788658	AT1G73890	.	-
1	27790736	27794928	AT1G73920	.	+
1	27835122	27837443	AT1G74020	.	-
1	27846011	27846840	AT1G74045	.	+
1	27847037	27849008	AT1G74050	.	-
1	27849216	27851437	AT1G74060	.	-
1	27849229	27849820	AT1G74055	.	+
1	27864344	27865694	AT1G74100	.	-
1	27885910	27891436	AT1G74160	.	+
1	27891493	27896436	AT1G74170	.	-
1	27920240	27922722	AT1G74250	.	+
1	27922724	27927962	AT1G74260	.	-
1	27928170	27929537	AT1G74270	.	-
1	27943617	27947109	AT1G74330	.	-
1	27954128	27958114	AT1G74360	.	+
1	27958085	27959400	AT1G74370	.	-
1	27959526	27961487	AT1G74380	.	+
1	27960724	27960970	AT1G74385	.	-
1	27961536	27963954	AT1G74390	.	-
1	27975167	27977434	AT1G74430	.	+
1	27976501	27980404	AT1G74440	.	-
1	27991164	27993445	AT1G74470	.	+
1	27993031	27994178	AT1G74480	.	-
1	28074926	28078831	AT1G74720	.	+
1	28078851	28079987	AT1G74730	.	+
1	28079945	28082671	AT1G74740	.	-
1	28098463	28101896	AT1G74790	.	+
1	28101761	28105193	AT1G74800	.	-
1	28113193	28115281	AT1G74830	.	-
1	28115442	28117422	AT1G74840	.	-
1	28133932	28135667	AT1G74900	.	+
1	28135360	28138971	AT1G74910	.	-
1	28138996	28142837	AT1G74920	.	-
1	28143850	28145058	AT1G74930	.	+
1	28145977	28147485	AT1G74940	.	+
1	28148574	28150446	AT1G74950	.	-
1	28163343	28164814	AT1G75000	.	+
1	28164827	28170113	AT1G75010	.	-
1	28170843	28173678	AT1G75020	.	+
1	28185503	28187410	AT1G75080	.	+
1	28187446	28189765	AT1G75090	.	-
1	28199139	28199887	AT1G75125	.	-
1	28199937	28201975	AT1G75130	.	-
1	28213665	28215887	AT1G75170	.	+
1	28215835	28218330	AT1G75180	.	-
1	28219224	28220372	AT1G75190	.	+
1	28220625	28223785	AT1G75200	.	-
1	28223836	28229082	AT1G75210	.	+
1	28229025	28233134	AT1G75220	.	-
1	28234089	28237290	AT1G75230	.	+
1	28260800	28266124	AT1G75310	.	+
1	28266258	28268416	AT1G75330	.	-
1	28274587	28276166	AT1G75360	.	+
1	28281388	28284045	AT1G75380	.	-
1	28296885	28299768	AT1G75400	.	+
1	28299785	28302728	AT1G75410	.	-
1	28313378	28315122	AT1G75440	.	+
1	28314457	28318362	AT1G75450	.	-
1	28335501	28336990	AT1G75490	.	+
1	28337767	28340241	AT1G75500	.	-
1	28365823	28367738	AT1G75540	.	+
1	28417051	28419635	AT1G75680	.	-
1	28441500	28442435	AT1G75750	.	-
1	28458690	28460961	AT1G75800	.	+
1	28463343	28466971	AT1G75820	.	-
1	28475648	28477802	AT1G75840	.	+
1	28477767	28483946	AT1G75850	.	-
1	28484128	28485951	AT1G75860	.	-
1	28516518	28517896	AT1G75950	.	+
1	28517938	28519938	AT1G75960	.	+
1	28528058	28531771	AT1G76010	.	-
1	28533709	28537194	AT1G76030	.	+
1	28537592	28540707	AT1G76040	.	+
1	28540857	28543227	AT1G76050	.	+
1	28546381	28547611	AT1G76070	.	+
1	28547785	28549586	AT1G76080	.	-
1	28550201	28551836	AT1G76090	.	-
1	28553986	28554810	AT1G76100	.	-
1	28571129	28575036	AT1G76140	.	+
1	28574739	28577700	AT1G76150	.	-
1	28577841	28581315	AT1G76160	.	-
1	28584038	28586225	AT1G76170	.	-
1	28586662	28587927	AT1G76180	.	-
1	28610192	28613263	AT1G76260	.	+
1	28613206	28616785	AT1G76270	.	-
1	28631222	28634588	AT1G76320	.	+
1	28634880	28636968	AT1G76340	.	-
1	28639452	28643086	AT1G76350	.	+
1	28643037	28646721	AT1G76360	.	-
1	28651153	28654580	AT1G76380	.	-
1	28655219	28658711	AT1G76390	.	+
1	28658553	28661710	AT1G76400	.	-
1	28678934	28682062	AT1G76430	.	-
1	28684550	28686244	AT1G76450	.	+
1	28686180	28689208	AT1G76460	.	-
1	28695759	28698852	AT1G76490	.	+
1	28714764	28717910	AT1G76520	.	+
1	28718068	28720371	AT1G76530	.	+
1	28734206	28738967	AT1G76580	.	+
1	28740539	28742231	AT1G76590	.	+
1	28746832	28747848	AT1G76600	.	+
1	28759698	28765042	AT1G76630	.	+
1	28765253	28765866	AT1G76640	.	-
1	28766749	28767712	AT1G76650	.	-
1	28768764	28771538	AT1G76660	.	-
1	28772562	28775002	AT1G76670	.	-
1	28776625	28778837	AT1G76680	.	+
1	28778621	28780483	AT1G76690	.	+
1	28780407	28783257	AT1G76700	.	-
1	28816506	28822256	AT1G76780	.	+
1	28822185	28823727	AT1G76790	.	-
1	28830901	28836748	AT1G76810	.	-
1	28865313	28868225	AT1G76880	.	+
1	28881600	28884609	AT1G76900	.	+
1	28922414	28925423	AT1G76970	.	-
1	28925707	28927391	AT1G76980	.	-
1	28932118	28936371	AT1G76990	.	+
1	28947742	28951655	AT1G77030	.	-
1	28951642	28953580	AT1G77060	.	-
1	28977356	28978750	AT1G77122	.	-
1	29012673	29015846	AT1G77220	.	+
1	29016119	29019768	AT1G77230	.	+
1	29023711	29027108	AT1G77260	.	-
1	29038365	29040217	AT1G77290	.	+
1	29070224	29071899	AT1G77350	.	+
1	29071982	29073654	AT1G77360	.	-
1	29073839	29074893	AT1G77370	.	+
1	29074878	29077390	AT1G77380	.	-
1	29096200	29098494	AT1G77440	.	+
1	29099838	29101759	AT1G77450	.	+
1	29121225	29125204	AT1G77500	.	+
1	29135903	29137640	AT1G77530	.	+
1	29137625	29138282	AT1G77540	.	-
1	29138276	29143050	AT1G77550	.	-
1	29143349	29144011	AT1G77570	.	+
1	29178704	29179877	AT1G77640	.	+
1	29191719	29196290	AT1G77680	.	-
1	29220348	29224426	AT1G77740	.	+
1	29235720	29239484	AT1G77760	.	-
1	29253366	29260617	AT1G77800	.	+
1	29268335	29270700	AT1G77840	.	+
1	29302715	29303519	AT1G77932	.	-
1	29342156	29343824	AT1G78030	.	+
1	29344538	29347183	AT1G78040	.	+
1	29347580	29349755	AT1G78050	.	+
1	29349678	29352946	AT1G78060	.	-
1	29354943	29359010	AT1G78070	.	+
1	29364071	29366207	AT1G78080	.	+
1	29387671	29389222	AT1G78100	.	+
1	29418619	29418994	AT1G78190	.	-
1	29420182	29421866	AT1G78200	.	+
1	29422715	29424589	AT1G78210	.	-
1	29430051	29432764	AT1G78230	.	+
1	29432828	29436674	AT1G78240	.	-
1	29452554	29457373	AT1G78280	.	+
1	29461390	29463389	AT1G78300	.	+
1	29463547	29465249	AT1G78310	.	-
1	29486386	29488007	AT1G78380	.	-
1	29549539	29552438	AT1G78570	.	+
1	29552339	29559811	AT1G78580	.	-
1	29566862	29568931	AT1G78600	.	+
1	29568960	29572572	AT1G78610	.	-
1	29590903	29593544	AT1G78670	.	+
1	29593780	29596308	AT1G78680	.	+
1	29625586	29628024	AT1G78800	.	-
1	29636817	29638773	AT1G78830	.	-
1	29641859	29643535	AT1G78850	.	-
1	29650422	29652517	AT1G78870	.	+
1	29652632	29655949	AT1G78880	.	-
1	29656429	29658634	AT1G78890	.	+
1	29658115	29660006	AT1G78895	.	-
1	29660087	29665078	AT1G78900	.	+
1	29665165	29667656	AT1G78910	.	+
1	29715071	29716255	AT1G78995	.	-
1	29716349	29724748	AT1G79000	.	-
1	29727043	29730593	AT1G79020	.	-
1	29735951	29737009	AT1G79040	.	+
1	29736960	29740179	AT1G79050	.	-
1	29746971	29749085	AT1G79080	.	-
1	29749112	29753330	AT1G79090	.	-
1	29779516	29780876	AT1G79160	.	-
1	29800562	29804033	AT1G79230	.	+
1	29815469	29819104	AT1G79270	.	+
1	29818969	29832978	AT1G79280	.	-
1	29842586	29844638	AT1G79340	.	+
1	29844620	29853466	AT1G79350	.	-
1	29911380	29914967	AT1G79520	.	-
1	29924022	29926484	AT1G79550	.	-
1	29949909	29952726	AT1G79600	.	-
1	29975666	29976773	AT1G79660	.	+
1	29976724	29979356	AT1G79670	.	-
1	29985045	29990388	AT1G79690	.	+
1	29990335	29993724	AT1G79700	.	-
1	29994961	29997173	AT1G79710	.	+
1	29997126	29999045	AT1G79720	.	-
1	30000537	30004083	AT1G79730	.	-
1	30004056	30007190	AT1G79740	.	-
1	30007287	30011690	AT1G79750	.	-
1	30027568	30033888	AT1G79830	.	-
1	30037375	30041091	AT1G79840	.	+
1	30041242	30041952	AT1G79850	.	-
1	30044745	30046148	AT1G79870	.	+
1	30046027	30048408	AT1G79880	.	-
1	30063447	30067589	AT1G79930	.	-
1	30073523	30080750	AT1G79950	.	+
1	30082076	30083894	AT1G79970	.	+
1	30084113	30085601	AT1G79985	.	+
1	30085749	30092239	AT1G79990	.	+
1	30092806	30097323	AT1G80000	.	+
1	30097335	30100045	AT1G80010	.	+
1	30104910	30109087	AT1G80030	.	-
1	30109058	30111284	AT1G80040	.	-
1	30117846	30127811	AT1G80070	.	+
1	30127818	30129649	AT1G80080	.	-
1	30156681	30157808	AT1G80180	.	-
1	30191537	30194605	AT1G80300	.	+
1	30194617	30196554	AT1G80310	.	+
1	30194697	30195732	AT1G80315	.	-
1	30196781	30197896	AT1G80320	.	+
1	30217218	30220004	AT1G80380	.	+
1	30241451	30243176	AT1G80440	.	+
1	30243429	30244949	AT1G80450	.	-
1	30258004	30260732	AT1G80480	.	-
1	30277489	30277905	AT1G80525	.	+
1	30277908	30280359	AT1G80530	.	-
1	30298461	30300658	AT1G80600	.	-
1	30300713	30304428	AT1G80610	.	-
1	30348669	30350564	AT1G80750	.	+
1	30350538	30352208	AT1G80760	.	-
1	30357999	30359555	AT1G80780	.	+
1	30365286	30368898	AT1G80810	.	+
1	30370473	30372799	AT1G80820	.	+
1	30383560	30385499	AT1G80840	.	+
1	30385448	30387602	AT1G80850	.	-
1	30400630	30403726	AT1G80910	.	+
1	30403502	30404713	AT1G80920	.	-
1	30410584	30412289	AT1G80940	.	+
2	73207	75509	AT2G01060	.	-
2	77887	79373	AT2G01080	.	+
2	79778	81216	AT2G01090	.	+
2	81436	83290	AT2G01100	.	+
2	83259	85258	AT2G01110	.	-
2	88319	94753	AT2G01130	.	-
2	94726	96863	AT2G01140	.	-
2	100633	101566	AT2G01150	.	+
2	102155	104574	AT2G01170	.	-
2	106729	108810	AT2G01180	.	-
2	114925	117750	AT2G01190	.	+
2	132577	134455	AT2G01250	.	-
2	145675	149394	AT2G01280	.	+
2	148918	150585	AT2G01290	.	-
2	154221	158204	AT2G01320	.	-
2	158182	160870	AT2G01330	.	-
2	163953	165290	AT2G01340	.	+
2	165140	167259	AT2G01350	.	-
2	174167	175617	AT2G01400	.	+
2	180032	183764	AT2G01420	.	-
2	193163	199280	AT2G01440	.	-
2	211912	214473	AT2G01470	.	-
2	221012	223809	AT2G01490	.	+
2	255246	257568	AT2G01570	.	-
2	278123	279296	AT2G01620	.	+
2	279281	282123	AT2G01630	.	-
2	296364	298215	AT2G01670	.	-
2	315711	316993	AT2G01710	.	+
2	317029	320308	AT2G01720	.	-
2	328024	332872	AT2G01750	.	+
2	332193	332781	AT2G01755	.	-
2	385170	387478	AT2G01850	.	+
2	388054	389918	AT2G01860	.	+
2	389469	390405	AT2G01870	.	-
2	416020	420661	AT2G01910	.	+
2	426051	427091	AT2G01920	.	+
2	505374	509465	AT2G02070	.	+
2	518078	521737	AT2G02080	.	-
2	528178	529186	AT2G02100	.	+
2	553085	556131	AT2G02160	.	-
2	583796	587401	AT2G02220	.	-
2	617413	619091	AT2G02350	.	-
2	619322	620793	AT2G02360	.	-
2	621057	623507	AT2G02370	.	+
2	628729	631165	AT2G02390	.	+
2	631139	632637	AT2G02400	.	-
2	647537	650820	AT2G02450	.	+
2	647879	648687	AT2G02455	.	-
2	689783	697596	AT2G02560	.	+
2	758692	761064	AT2G02710	.	-
2	773644	775902	AT2G02760	.	+
2	775813	777828	AT2G02765	.	-
2	796679	799591	AT2G02800	.	-
2	828278	832619	AT2G02860	.	-
2	837810	840398	AT2G02870	.	+
2	847138	849703	AT2G02910	.	-
2	972755	977531	AT2G03240	.	-
2	972916	973375	AT2G03230	.	+
2	1008459	1014122	AT2G03330	.	+
2	1033556	1035969	AT2G03420	.	-
2	1039087	1040184	AT2G03440	.	-
2	1045445	1047744	AT2G03470	.	-
2	1120786	1122055	AT2G03680	.	+
2	1121899	1123267	AT2G03690	.	-
2	1137571	1140204	AT2G03730	.	-
2	1147773	1149261	AT2G03750	.	-
2	1160946	1164657	AT2G03810	.	+
2	1180216	1181437	AT2G03870	.	+
2	1181511	1183703	AT2G03880	.	+
2	1185457	1188681	AT2G03890	.	+
2	1260816	1262740	AT2G03980	.	+
2	1461547	1462944	AT2G04240	.	-
2	1474678	1480109	AT2G04270	.	+
2	1480067	1482089	AT2G04280	.	-
2	1501371	1503827	AT2G04305	.	-
2	1525330	1526875	AT2G04378	.	-
2	1525641	1526767	AT2G04380	.	+
2	1526888	1528577	AT2G04390	.	+
2	1531147	1533737	AT2G04400	.	+
2	1533696	1535118	AT2G04410	.	-
2	1573636	1574508	AT2G04515	.	+
2	1574561	1575960	AT2G04520	.	-
2	1646806	1649037	AT2G04700	.	+
2	1676716	1678455	AT2G04780	.	+
2	1682855	1683614	AT2G04795	.	+
2	1717887	1720526	AT2G04880	.	+
2	1720360	1722604	AT2G04890	.	-
2	1798154	1799102	AT2G05060	.	+
2	1799233	1800472	AT2G05070	.	-
2	1894348	1896050	AT2G05220	.	-
2	1935539	1937464	AT2G05320	.	+
2	1966805	1968037	AT2G05380	.	+
2	2025990	2027283	AT2G05520	.	+
2	2033153	2034283	AT2G05540	.	+
2	2141328	2146678	AT2G05710	.	+
2	2213959	2217159	AT2G05810	.	-
2	2234018	2236470	AT2G05840	.	+
2	2269314	2272452	AT2G05920	.	-
2	2287237	2289636	AT2G05940	.	-
2	2348058	2352174	AT2G06025	.	+
2	2352144	2355597	AT2G06040	.	-
2	2359113	2362375	AT2G06050	.	-
2	2584983	2587686	AT2G06510	.	+
2	2587728	2588448	AT2G06520	.	-
2	2588522	2590531	AT2G06530	.	-
2	2763448	2765743	AT2G06850	.	+
2	3781327	3782335	AT2G09990	.	+
2	4310320	4312162	AT2G10940	.	-
2	4477775	4477868	AT2G11215	.	+
2	4478423	4483467	AT2G11225	.	+
2	4484719	4485568	AT2G11270	.	+
2	4804390	4804558	AT2G11891	.	+
2	5004883	5008442	AT2G12400	.	-
2	5049952	5050087	AT2G12461	.	-
2	5538739	5541409	AT2G13360	.	-
2	5649927	5655320	AT2G13560	.	+
2	5753104	5757239	AT2G13800	.	+
2	5864266	5864614	AT2G13965	.	-
2	5906419	5908429	AT2G14045	.	+
2	6154492	6155166	AT2G14460	.	-
2	6213971	6215901	AT2G14560	.	+
2	6387580	6389668	AT2G14860	.	-
2	6399404	6401149	AT2G14890	.	+
2	6406388	6409167	AT2G14910	.	-
2	6533260	6537002	AT2G15080	.	+
2	6542165	6544118	AT2G15090	.	+
2	6612479	6615457	AT2G15230	.	+
2	6615455	6619074	AT2G15240	.	-
2	6797110	6798939	AT2G15580	.	+
2	6917513	6920319	AT2G15880	.	-
2	6920368	6922161	AT2G15890	.	-
2	6947095	6947866	AT2G15960	.	+
2	6949850	6951192	AT2G15970	.	+
2	6982530	6983777	AT2G16060	.	-
2	6983891	6985462	AT2G16070	.	-
2	7050798	7052951	AT2G16280	.	+
2	7074361	7079519	AT2G16365	.	+
2	7076712	7077310	AT2G16360	.	-
2	7200422	7201755	AT2G16600	.	+
2	7209107	7211134	AT2G16630	.	+
2	7211058	7215617	AT2G16640	.	-
2	7218653	7221890	AT2G16660	.	-
2	7244499	7246069	AT2G16700	.	+
2	7341077	7342317	AT2G16930	.	+
2	7342606	7347464	AT2G16940	.	-
2	7401133	7403661	AT2G17033	.	+
2	7442706	7446099	AT2G17110	.	-
2	7458929	7460819	AT2G17120	.	+
2	7460813	7462607	AT2G17130	.	-
2	7477844	7481690	AT2G17190	.	-
2	7485397	7487608	AT2G17210	.	-
2	7487645	7490199	AT2G17220	.	-
2	7516329	7519662	AT2G17290	.	+
2	7522049	7523177	AT2G17300	.	-
2	7541312	7544383	AT2G17340	.	-
2	7546439	7548406	AT2G17360	.	+
2	7555585	7558064	AT2G17390	.	+
2	7576387	7577846	AT2G17450	.	-
2	7590294	7594195	AT2G17480	.	-
2	7606756	7609261	AT2G17500	.	+
2	7609235	7616000	AT2G17510	.	-
2	7617150	7621129	AT2G17520	.	+
2	7642116	7643739	AT2G17560	.	-
2	7673144	7673712	AT2G17660	.	+
2	7682780	7685180	AT2G17695	.	-
2	7685353	7689445	AT2G17700	.	-
2	7692395	7693253	AT2G17705	.	+
2	7693595	7694746	AT2G17710	.	+
2	7713233	7716505	AT2G17760	.	+
2	7731074	7733137	AT2G17787	.	+
2	7742869	7748502	AT2G17820	.	-
2	7754047	7755604	AT2G17830	.	+
2	7755604	7757929	AT2G17840	.	-
2	7763527	7765276	AT2G17870	.	-
2	7766764	7768040	AT2G17880	.	-
2	7826816	7828827	AT2G17990	.	+
[truncated: 4,619 more rows]
