# Supplementary material for: A conserved Pol II elongator SPT6L mediates Pol V transcription to regulate RNA-directed DNA methylation in Arabidopsis
Source: Nat Commun. 2024 May 25;15:4460. doi: 10.1038/s41467-024-48940-8 (PMC11127964; doi:10.1038/s41467-024-48940-8)
Supplement: Supplementary file 7 — Supplementary Data 4 [file 41467_2024_48940_MOESM7_ESM.xlsx]

## Sheet: Gene 
RNA-seq result
The cutoff for significant difference were |Fold change|≥ 2 and padj < 0.01
All the down or up-regulated genes in spt6l were marked as green and red, respectively
Total genes								selected genes
Gene	baseMean	log2FoldChange	pvalue	padj	name			Gene	baseMean	log2FoldChange	pvalue	padj	name
AT1G01010	545.549	-0.777466	0.0001816	0.000353808				AT2G27040	752.684	0.258284	0.220312	0.279401	AGO4
AT1G01020	235.881	-1.451	9.38636e-14	3.68603e-13				AT2G32940	62.7395	1.03355	0.0066611	0.0108659	AGO6
AT1G01030	143.525	-3.04298	6.08656e-08	1.60072e-07				AT5G21150	218.747	6.51642	8.19771e-53	1.59752e-51	AGO9
AT1G01040	851.911	-0.377558	0.199614	0.255757	DCL1			AT4G19020	411.561	-3.77852	1.62408e-33	1.59222e-32	CMT2
AT1G01046	0	#VALUE!	NA	NA				AT1G69770	431.671	-0.10042	0.609636	0.676214	CMT3
AT1G01050	1901.58	0.12065	0.391417	0.46465				AT1G01040	851.911	-0.377558	0.199614	0.255757	DCL1
AT1G01060	191.977	4.77931	1.68274e-48	2.85807e-47				AT3G03300	333.154	-0.692687	9.87089e-05	0.000197107	DCL2
AT1G01070	443.395	2.49039	3.05182e-46	4.82815e-45				AT3G43920	115.827	-1.54936	1.64631e-05	3.53156e-05	DCL3
AT1G01080	1147.34	-1.85431	6.09984e-41	7.84636e-40				AT5G20320	375.244	-0.152054	0.358723	0.431018	DCL4
AT1G01090	6730.49	0.644622	1.8933e-09	5.58748e-09				AT5G66750	418.127	1.6915	1.05796e-13	4.14306e-13	DDM1
AT1G01100	12559.9	0.557273	0.000291532	0.000556334				AT5G04560	1194.37	-0.336317	0.164128	0.213983	DME
AT1G01110	88.6291	-4.72911	1.33817e-19	7.18064e-19				AT3G10010	123.275	-2.70454	5.64914e-07	1.37608e-06	DML2
AT1G01120	4836.17	-3.89931	6.60573e-170	1.5111e-167				AT4G34060	10.9927	-2.86568	0.0175535	0.0270182	DML3
AT1G01130	2.7904	1.22585	0.375792	0.448302				AT3G49250	412.232	-1.83781	1.49001e-08	4.1035e-08	DMS3
AT1G01140	2491.17	-2.40364	7.68607e-71	2.47671e-69				AT5G15380	4.84603	6.22836	0.00112418	0.00201363	DRM1
AT1G01150	3.61832	1.97638	0.194755	0.250213				AT5G14620	421.651	-0.332698	0.0617488	0.0872136	DRM2
AT1G01160	711.752	-0.6014	6.10052e-05	0.000124301				AT5G49160	805.07	0.756118	1.49596e-05	3.22347e-05	MET1
AT1G01170	1125.26	-0.632752	0.00145109	0.00256766				AT1G63020	351.286	1.94963	4.53007e-17	2.14524e-16	NRPD1
AT1G01180	778.477	2.54112	5.87117e-64	1.54009e-62				AT2G40030	216.871	0.30792	0.233039	0.293964	NRPE1
AT1G01190	29.2951	-0.0882218	0.868063	0.897762				AT3G22680	638.768	1.2955	8.53018e-16	3.77415e-15	RDM1
AT1G01200	46.1794	-1.56152	0.00137523	0.0024399				AT4G11130	216.747	0.585726	0.00763504	0.0123562	RDR2
AT1G01210	430.053	-0.713643	4.09115e-05	8.46639e-05				AT3G49500	735.036	-0.37092	0.0110127	0.0174521	RDR6
AT1G01220	810.593	0.518305	0.0113495	0.0179521				AT2G36490	337.221	-4.16525	1.08454e-45	1.67816e-44	ROS1
AT1G01225	54.5894	-3.0719	1.94476e-10	6.17268e-10				AT5G04290	463.938	0.153605	0.573883	0.642704	SPT5L
AT1G01230	1123.27	0.0190127	0.893665	0.920006
AT1G01240	300.645	-1.07097	4.3967e-07	1.08001e-06
AT1G01250	33.1753	-6.12421	4.58448e-08	1.2164e-07
AT1G01260	1002.37	0.0439645	0.799226	0.841384
AT1G01280	0	#VALUE!	NA	NA
AT1G01290	308.015	-0.866486	6.32012e-05	0.000128549
AT1G01300	3489.61	0.516215	0.00475168	0.00789366
AT1G01305	2.52443	4.24124	0.0321501	0.0476092
AT1G01310	8.79368	4.15016	0.000340244	0.000644688
AT1G01320	2254.03	-1.78314	1.34467e-21	8.02063e-21
AT1G01340	531.833	2.37439	3.08753e-15	1.3243e-14
AT1G01350	619.757	-0.576101	0.000825905	0.00150053
AT1G01355	0.786661	-1.2157	0.69823	0.751926
AT1G01360	525.98	-2.71355	1.32897e-31	1.19621e-30
AT1G01370	103.883	0.423344	0.210335	0.268033
AT1G01380	19.0625	-7.17193	8.68084e-08	2.25798e-07
AT1G01390	9.80689	-1.92727	0.0593118	0.0839865
AT1G01400	0	#VALUE!	NA	NA
AT1G01410	0	#VALUE!	NA	NA
AT1G01420	145.765	-3.35525	2.06133e-20	1.15697e-19
AT1G01430	1090.68	-0.785734	5.01115e-06	1.12287e-05
AT1G01440	507.321	0.822334	5.39706e-06	1.20668e-05
AT1G01448	123.06	-2.4939	2.85862e-14	1.16026e-13
AT1G01450	3.65794	-4.81905	0.00830498	0.0133672
AT1G01453	17.8064	0.72485	0.336243	0.407536
AT1G01460	0.455292	2.81075	0.486835	0.559867
AT1G01470	18967.2	-1.22228	8.69029e-15	3.62695e-14
AT1G01480	1911.45	6.18911	5.54484e-95	3.39264e-93
AT1G01490	1887.49	1.28006	1.0287e-18	5.29616e-18
AT1G01500	2011.91	2.91321	8.16116e-70	2.55522e-68
AT1G01510	1706.87	0.614499	2.00747e-05	4.27847e-05
AT1G01520	8.14687	-2.42035	0.081271	0.112453
AT1G01530	9.82113	7.22797	1.39148e-06	3.27607e-06
AT1G01540	2969.01	0.00538375	0.965353	0.980882
AT1G01550	6645.86	1.22625	2.34706e-15	1.01303e-14
AT1G01560	812.106	5.18671	2.83688e-98	1.88571e-96
AT1G01570	109.891	-0.264582	0.510032	0.581873
AT1G01580	17.7579	-1.65294	0.0261399	0.0391936
AT1G01590	4.33651	4.08706	0.0408005	0.0593496
AT1G01600	345.942	-3.67438	1.40394e-38	1.65731e-37
AT1G01610	3185.08	-1.46276	6.70844e-13	2.4984e-12
AT1G01620	6542.05	-2.85539	2.13805e-78	8.54951e-77
AT1G01630	1941.22	0.485875	0.000636581	0.0011719
AT1G01640	277.66	1.87723	2.34464e-20	1.31308e-19
AT1G01650	2614.72	0.277909	0.229698	0.29013
AT1G01660	16.1543	-0.717658	0.295521	0.363477
AT1G01670	25.4245	0.0514129	0.924396	0.946958
AT1G01680	49.3707	2.32047	0.000127194	0.000251242
AT1G01690	87.0232	-1.48261	2.03495e-05	4.33413e-05
AT1G01695	3.00482	-0.928722	0.592533	0.660619
AT1G01700	21.3087	-4.46343	2.34373e-06	5.42052e-06
AT1G01710	1175.68	1.21845	1.23202e-15	5.40395e-15
AT1G01715	14.5503	-0.994007	0.171049	0.222242
AT1G01720	4983.05	1.07764	0.000171228	0.000334216
AT1G01725	257.665	-0.66764	0.000367602	0.000693629
AT1G01730	1107.04	1.13156	1.44027e-16	6.64087e-16
AT1G01740	71.8978	-0.655016	0.0391211	0.0570833
AT1G01750	94.1859	-4.6396	7.6687e-18	3.77371e-17
AT1G01760	37.9663	-1.42646	0.00370672	0.00624352
AT1G01770	318.878	-0.230368	0.41833	0.492454
AT1G01780	127.526	-1.70598	2.55951e-06	5.89916e-06
AT1G01790	1501.15	-4.75254	1.64939e-74	5.89877e-73
AT1G01800	2075.5	-0.363867	0.0130896	0.0205079
AT1G01810	67.9717	1.80203	5.98219e-05	0.000121978
AT1G01820	1784.58	0.525903	1.79329e-05	3.83811e-05
AT1G01830	510.337	-0.607584	0.0019342	0.00337617
AT1G01840	12.4857	-4.0855	0.000344372	0.000652072
AT1G01860	115.963	-1.7094	2.6458e-09	7.71498e-09
AT1G01880	45.6125	-1.58632	0.00135288	0.00240226
AT1G01900	421.952	0.724933	0.000715779	0.00130982
AT1G01910	3203	1.70687	8.78954e-38	1.00988e-36
AT1G01920	364.358	-0.534494	0.00742972	0.0120477
AT1G01930	454.628	0.302374	0.112646	0.151789
AT1G01940	585.928	0.637043	0.000332735	0.000630978
AT1G01950	670.868	-0.4976	0.0034077	0.00576625
AT1G01960	3440.09	0.596499	0.00206304	0.00358774
AT1G01970	609.798	-1.53545	3.56961e-19	1.87543e-18
AT1G01980	0.837743	1.39502	0.709804	0.762119
AT1G01990	1206.97	0.873837	8.69953e-11	2.83094e-10
AT1G02000	1033.73	1.37914	8.16493e-11	2.66141e-10
AT1G02010	127.099	-3.20876	3.52265e-20	1.94916e-19
AT1G02020	293.299	-0.189021	0.366025	0.438277
AT1G02030	11.5233	-5.4859	7.00076e-05	0.000141791
AT1G02040	1.03133	0.215606	0.942078	0.961812
AT1G02050	129.494	-1.51439	1.00527e-08	2.80472e-08
AT1G02060	174.621	-0.638546	0.00745327	0.0120844
AT1G02065	24.4179	-7.62313	5.22604e-09	1.49017e-08
AT1G02067	0	#VALUE!	NA	NA
AT1G02070	3.58185	-1.9066	0.216446	0.275212
AT1G02080	2359.33	0.598087	0.0112201	0.0177586
AT1G02090	2150.72	1.08836	7.67656e-14	3.03241e-13
AT1G02100	1066.89	-0.125103	0.388798	0.461973
AT1G02110	555.799	0.000615964	0.997071	0.999807
AT1G02120	1732.51	0.467467	0.00109618	0.00196597
AT1G02130	1558.33	0.570703	0.0002847	0.000544319
AT1G02140	5137.89	0.645735	4.74637e-06	1.06598e-05
AT1G02145	392.753	-0.0335591	0.827437	0.863767
AT1G02150	1714.08	-1.0988	5.73239e-10	1.75836e-09
AT1G02160	686.487	-0.0590879	0.750847	0.798425
AT1G02170	2990.84	2.42452	1.36734e-29	1.14434e-28
AT1G02180	135.525	-0.85355	0.00531448	0.00877521
AT1G02190	1.6749	-3.69149	0.10854	0.146724
AT1G02205	1247.48	2.53874	1.16665e-42	1.60301e-41
AT1G02210	0	#VALUE!	NA	NA
AT1G02220	1410.64	5.59855	1.15649e-93	6.86113e-92
AT1G02230	108.094	4.77892	8.22033e-33	7.78555e-32
AT1G02250	0.570154	-2.14126	0.588848	0.657231
AT1G02260	579.997	-0.214587	0.148724	0.195519
AT1G02270	586.367	-1.50058	5.15207e-16	2.30441e-15
AT1G02280	1925.43	-1.8356	8.59571e-35	8.90867e-34
AT1G02290	251.175	-0.922019	5.8324e-05	0.000118991
AT1G02300	186.196	-2.3356	3.80118e-22	2.32801e-21
AT1G02305	4837.89	1.21758	2.65042e-22	1.63547e-21
AT1G02310	465.777	0.80135	0.00313307	0.0053296
AT1G02330	643.107	-1.36066	2.23298e-11	7.5802e-11
AT1G02335	143.113	-4.1377	3.57789e-32	3.29883e-31
AT1G02340	89.3943	-4.8035	0.008067	0.0130105
AT1G02350	0	#VALUE!	NA	NA
AT1G02360	5860.63	5.12608	6.01686e-92	3.38009e-90
AT1G02370	260.49	0.14278	0.471696	0.545365
AT1G02380	84.2272	1.84546	6.93854e-05	0.000140609
AT1G02390	226.727	1.23504	8.74205e-05	0.000175366
AT1G02400	2375.25	-1.57133	4.7469e-10	1.46563e-09
AT1G02405	88.193	4.08621	6.8175e-19	3.53863e-18
AT1G02410	726.257	0.588487	6.56998e-05	0.000133385
AT1G02420	35.5954	-0.250231	0.736869	0.786113
AT1G02430	4.50518	-0.304736	0.794953	0.837779
AT1G02440	2.69951	5.44565	0.00648801	0.0105958
AT1G02450	22.1296	4.49099	9.46064e-09	2.64594e-08
AT1G02460	163.837	1.1543	0.000166379	0.000325077
AT1G02470	166.187	3.01951	1.51652e-20	8.57818e-20
AT1G02475	902.064	-0.761801	2.4855e-07	6.2265e-07
AT1G02490	0.523821	-2.0758	0.60096	0.668429
AT1G02500	25198.5	1.44293	5.58594e-11	1.84086e-10
AT1G02510	0	#VALUE!	NA	NA
AT1G02520	575.971	2.64359	1.89794e-42	2.58405e-41
AT1G02530	8.55953	-2.80077	0.0226542	0.0342659
AT1G02540	0	#VALUE!	NA	NA
AT1G02550	0.201119	1.94085	0.634329	0.696725
AT1G02560	7336.31	-0.239917	0.0249306	0.0375067
AT1G02570	14.2388	0.837093	0.447692	0.521411
AT1G02575	2.51302	-1.89279	0.349261	0.421024
AT1G02580	7.74285	1.69578	0.0588604	0.0833752
AT1G02590	0	#VALUE!	NA	NA
AT1G02610	42.1363	-1.18181	0.0383957	0.0561248
AT1G02620	0.917505	-2.82578	0.425189	0.498863
AT1G02630	1.11942	2.02091	0.559994	0.629482
AT1G02640	142.886	-1.9066	1.06423e-06	2.52881e-06
AT1G02650	23.0388	-0.374121	0.522573	0.592877
AT1G02660	647.913	-0.467602	0.0140073	0.0218674
AT1G02670	32.1597	-0.85152	0.17946	0.232113
AT1G02680	310.752	-0.546947	0.0362331	0.0531718
AT1G02690	447.257	0.420166	0.035463	0.0521306
AT1G02700	37.8039	-2.07158	0.00219759	0.00381286
AT1G02705	23.6607	-4.00295	1.61836e-06	3.79405e-06
AT1G02710	1.38473	-3.45545	0.177067	0.229427
AT1G02720	419.775	0.0953892	0.69003	0.744666
AT1G02730	487.817	-1.61964	2.63038e-07	6.58035e-07
AT1G02740	523.175	0.529317	0.000420019	0.000788316
AT1G02750	782.925	1.9535	2.98448e-30	2.5628e-29
AT1G02770	616.563	6.09686	6.23156e-142	8.88942e-140
AT1G02780	35803.1	1.2988	2.142e-40	2.71e-39
AT1G02790	0	#VALUE!	NA	NA
AT1G02800	29.1854	-0.797617	0.261756	0.326049
AT1G02810	102.485	-0.47067	0.23691	0.2983
AT1G02813	0.902492	-0.256277	0.933378	0.954496
AT1G02816	1304.13	1.67803	1.55594e-22	9.70484e-22
AT1G02820	25.1224	-1.38886	0.019595	0.0299697
AT1G02830	2.35492	5.14831	0.0155843	0.0241984
AT1G02840	3505.85	-0.416977	0.000676197	0.00124061
AT1G02850	5346.52	2.13885	2.642e-24	1.78088e-23
AT1G02860	329.945	0.0255776	0.891398	0.918007
AT1G02870	749.438	0.580204	0.000466567	0.00087098
AT1G02880	864.793	1.11594	6.42829e-16	2.86062e-15
AT1G02890	2902.52	0.349794	0.0560204	0.0796189
AT1G02900	892.387	-1.96546	7.41269e-11	2.42056e-10
AT1G02910	805.094	-0.939782	3.69853e-08	9.88974e-08
AT1G02920	57378	5.35437	2.53412e-70	8.03324e-69
AT1G02930	74866.1	5.30602	4.74851e-79	1.93849e-77
AT1G02940	129.767	5.35168	7.13596e-31	6.25678e-30
AT1G02950	85.865	-3.58656	4.6395e-17	2.19501e-16
AT1G02952	0	#VALUE!	NA	NA
AT1G02960	233.913	-2.31967	7.9702e-13	2.95833e-12
AT1G02965	0	#VALUE!	NA	NA
AT1G02970	116.911	1.16248	0.0010425	0.00187486
AT1G02980	16.7696	3.29525	0.000468563	0.000874642
AT1G02990	399.05	-0.965498	0.000131099	0.000258554
AT1G03000	498.147	0.200598	0.314082	0.383256
AT1G03010	16.562	-1.50767	0.103891	0.140957
AT1G03020	18.7663	-7.18493	8.93918e-08	2.32327e-07
AT1G03030	968.844	0.959561	4.51457e-09	1.29311e-08
AT1G03040	1239.13	-0.846285	9.34397e-08	2.42376e-07
AT1G03050	2.10049	3.9685	0.100873	0.137207
AT1G03055	11.5026	-0.7601	0.350437	0.42234
AT1G03060	1827.23	0.586794	0.0157475	0.0244384
AT1G03070	44.9562	-0.0886941	0.855886	0.886908
AT1G03080	2014.68	-1.32064	2.72943e-06	6.27315e-06
AT1G03090	812.749	0.251406	0.297892	0.365892
AT1G03100	62.3982	-0.987256	0.0198076	0.0302728
AT1G03103	0	#VALUE!	NA	NA
AT1G03106	125.986	5.64607	2.64537e-07	6.61524e-07
AT1G03110	426.557	0.83373	9.00058e-07	2.15484e-06
AT1G03120	2.38235	-4.21999	0.0551818	0.0785192
AT1G03130	1266.3	-2.53018	2.10756e-38	2.46955e-37
AT1G03140	2135.03	0.98835	1.38171e-19	7.40959e-19
AT1G03150	484.529	0.392128	0.0325207	0.0481103
AT1G03160	576.55	-1.73525	9.61646e-19	4.95799e-18
AT1G03165	0.154224	0.0175977	0.996559	0.999807
AT1G03170	7.08941	-5.77193	0.000171198	0.000334184
AT1G03180	48.4539	-0.887898	0.0257881	0.038705
AT1G03190	395.502	0.489179	0.00212874	0.00369718
AT1G03200	11.5472	-2.41405	0.0534693	0.0762449
AT1G03210	302.38	-0.631925	0.0011389	0.00203827
AT1G03220	107721	5.93352	2.06091e-97	1.34526e-95
AT1G03230	1996.14	1.24631	1.45965e-09	4.34506e-09
AT1G03240	0.113844	0.00496887	0.999028	0.999899
AT1G03250	1656.51	1.55339	1.47671e-27	1.13902e-26
AT1G03260	398.75	0.171582	0.419843	0.493732
AT1G03270	49.8775	-3.43399	9.21751e-08	2.39194e-07
AT1G03280	1081.23	-0.234405	0.0886339	0.121838
AT1G03290	1310.91	0.63222	1.07938e-06	2.5629e-06
AT1G03300	0	#VALUE!	NA	NA
AT1G03310	963.481	0.333032	0.0423207	0.0614131
AT1G03320	4.07296	-0.566049	0.737944	0.787082
AT1G03330	1285.2	0.721662	7.8016e-06	1.7208e-05
AT1G03340	56.8649	-1.55719	0.00103001	0.00185331
AT1G03350	2012.78	0.18405	0.124127	0.16586
AT1G03360	460.961	0.319922	0.0444777	0.0642714
AT1G03365	380.36	-0.453029	0.0198372	0.0303127
AT1G03370	2047.51	1.14977	1.26071e-10	4.05421e-10
AT1G03380	936.413	0.418894	0.0343176	0.0505712
AT1G03390	1.57483	2.52858	0.250088	0.313005
AT1G03395	0	#VALUE!	NA	NA
AT1G03400	702.299	2.30626	1.82937e-30	1.58429e-29
AT1G03410	241.266	-1.26385	0.000346013	0.000654984
AT1G03430	340.732	-0.584603	0.000669044	0.00122802
AT1G03440	281.146	-1.27638	2.53826e-05	5.35489e-05
AT1G03445	1.39533	0.417716	0.83889	0.871789
AT1G03457	278.314	-3.66149	2.09352e-30	1.80812e-29
AT1G03470	128.298	-1.81778	9.5479e-11	3.09828e-10
AT1G03475	3878.39	-0.0966604	0.391992	0.465267
AT1G03490	0.201217	1.9445	0.633691	0.696444
AT1G03495	175.899	0.394237	0.0686023	0.0962031
AT1G03510	47.6998	-0.293829	0.492058	0.56446
AT1G03520	197.729	-2.11516	1.76747e-12	6.4362e-12
AT1G03530	397.728	0.0510593	0.781598	0.82615
AT1G03540	29.2883	-1.49767	0.0208864	0.0317897
AT1G03545	29.4982	-2.19484	0.000689928	0.00126488
AT1G03550	56.0946	-2.20692	3.33715e-05	6.96505e-05
AT1G03560	221.787	-1.02488	1.01273e-05	2.21529e-05
AT1G03590	1282.55	-0.302476	0.0699264	0.0979572
AT1G03600	2402.04	-2.35124	4.65931e-36	5.05379e-35
AT1G03610	1880.74	2.53067	1.61361e-31	1.4478e-30
AT1G03620	19.2867	-3.32119	0.00287996	0.00492644
AT1G03630	1390.33	-4.59685	4.85119e-95	2.9754e-93
AT1G03650	150.847	0.27998	0.255043	0.318562
AT1G03660	45.6657	3.07395	6.70452e-13	2.4973e-12
AT1G03670	2.14229	4.00407	0.0520627	0.0744272
AT1G03680	4308.85	-1.57668	6.87494e-27	5.16934e-26
AT1G03687	383.834	-0.468682	0.00253935	0.0043682
AT1G03700	47.8412	-5.33167	2.22379e-11	7.55001e-11
AT1G03710	30.3377	3.19595	1.3342e-07	3.42271e-07
AT1G03720	0	#VALUE!	NA	NA
AT1G03730	921.513	1.5874	2.97221e-14	1.2054e-13
AT1G03740	1902.31	1.68026	1.5856e-42	2.1681e-41
AT1G03750	172.796	-0.830599	0.00230043	0.00397905
AT1G03760	282.794	-0.104693	0.731032	0.780653
AT1G03770	200.938	0.151788	0.572676	0.641502
AT1G03780	105.782	-2.66005	3.9192e-12	1.39731e-11
AT1G03790	284.584	5.74775	5.4862e-74	1.9348e-72
AT1G03800	440.346	6.05242	3.15574e-93	1.84208e-91
AT1G03810	2.12425	4.99664	0.0222149	0.0336564
AT1G03820	48.9791	-6.12879	4.36335e-11	1.44867e-10
AT1G03830	183.522	-1.03915	0.000183308	0.000357026
AT1G03840	47.755	-1.79933	2.38548e-05	5.04725e-05
AT1G03850	1668.02	3.85778	4.84247e-114	4.53727e-112
AT1G03860	3432.3	1.13057	2.5317e-14	1.03037e-13
AT1G03870	1283.55	-1.08782	0.00704354	0.0114613
AT1G03880	0.227649	1.95258	0.632282	0.696322
AT1G03890	0	#VALUE!	NA	NA
AT1G03900	5607.18	0.28453	0.034305	0.0505556
AT1G03905	633.506	2.13478	4.12381e-18	2.05519e-17
AT1G03910	1498.86	-0.397026	0.00934654	0.0149535
AT1G03920	14.6158	-1.92014	0.0449725	0.0649458
AT1G03930	609.556	-1.11529	2.25383e-13	8.64623e-13
AT1G03940	216.43	0.653645	0.00153009	0.00270219
AT1G03950	362.842	-0.269469	0.189015	0.243504
AT1G03960	203.186	-0.298732	0.203151	0.259739
AT1G03970	874.359	1.55547	5.09115e-24	3.38948e-23
AT1G03980	6.83492	-0.148737	0.875314	0.903972
AT1G03982	0	#VALUE!	NA	NA
AT1G03987	0	#VALUE!	NA	NA
AT1G03990	27.9399	-0.0497341	0.924347	0.946946
AT1G03993	0	#VALUE!	NA	NA
AT1G03997	0	#VALUE!	NA	NA
AT1G04000	629.59	1.90331	9.95834e-17	4.63372e-16
AT1G04003	0	#VALUE!	NA	NA
AT1G04007	12.5631	-2.92055	0.0170984	0.0263784
AT1G04010	271.439	-1.18913	2.27646e-10	7.18419e-10
AT1G04013	0	#VALUE!	NA	NA
AT1G04017	1.76092	-3.76551	0.104766	0.142023
AT1G04020	202.092	-0.30373	0.258754	0.322642
AT1G04023	0.21744	-0.837099	0.836168	0.870948
AT1G04030	91.9799	-1.36289	5.12105e-06	1.14648e-05
AT1G04033	0	#VALUE!	NA	NA
AT1G04037	0.10372	-0.0109847	0.997852	0.999807
AT1G04040	3914.05	-1.62173	3.54112e-11	1.18357e-10
AT1G04043	0	#VALUE!	NA	NA
AT1G04047	0.361461	-1.49857	0.707547	0.760338
AT1G04050	84.5292	-0.140092	0.652834	0.709835
AT1G04053	12.2381	-2.61655	0.00938036	0.0150029
AT1G04063	0	#VALUE!	NA	NA
AT1G04067	4.25858	-0.989441	0.58426	0.652829
AT1G04070	1090.01	1.72686	3.35465e-18	1.67977e-17
AT1G04073	0.205505	-0.73808	0.855357	0.886463
AT1G04077	150.126	2.20053	1.54365e-09	4.58812e-09
AT1G04080	2969.22	0.534429	0.00199923	0.00348323
AT1G04083	0	#VALUE!	NA	NA
AT1G04087	0	#VALUE!	NA	NA
AT1G04090	78.5388	2.81578	2.61372e-12	9.38987e-12
AT1G04093	0	#VALUE!	NA	NA
AT1G04097	0	#VALUE!	NA	NA
AT1G04100	464.902	2.7752	3.28492e-39	3.97383e-38
AT1G04103	6.93805	1.20974	0.20933	0.266939
AT1G04105	0	#VALUE!	NA	NA
AT1G04110	203.638	-4.65439	1.12102e-40	1.42896e-39
AT1G04117	98.471	-1.23572	1.17291e-05	2.55184e-05
AT1G04120	5489.82	0.997793	4.43361e-07	1.08876e-06
AT1G04123	2.41823	4.13653	0.148594	0.195386
AT1G04127	0	#VALUE!	NA	NA
AT1G04130	535.227	-0.583266	0.00814779	0.0131283
AT1G04133	0	#VALUE!	NA	NA
AT1G04137	0	#VALUE!	NA	NA
AT1G04140	3760.74	0.314115	0.0536398	0.0764665
AT1G04143	0	#VALUE!	NA	NA
AT1G04147	0.163729	-0.0509218	0.990043	0.999609
AT1G04150	5.54111	-2.87044	0.03035	0.0451279
AT1G04153	3.89213	-3.85557	0.0316334	0.0468988
AT1G04157	0	#VALUE!	NA	NA
AT1G04160	231.282	-2.86692	2.71864e-21	1.59574e-20
AT1G04163	8.98853	-0.254448	0.945871	0.964619
AT1G04167	0	#VALUE!	NA	NA
AT1G04170	5608.85	1.74669	2.56929e-38	2.99814e-37
AT1G04173	0	#VALUE!	NA	NA
AT1G04177	0	#VALUE!	NA	NA
AT1G04180	67.3412	-9.02067	1.8879e-13	7.27983e-13
AT1G04183	783.927	0.47011	0.0362079	0.0531471
AT1G04190	1016.71	0.0875557	0.620701	0.68652
AT1G04200	872.809	0.0396688	0.869032	0.898543
AT1G04203	0	#VALUE!	NA	NA
AT1G04207	0	#VALUE!	NA	NA
AT1G04210	1454.54	0.164866	0.300858	0.369177
AT1G04220	809.468	0.290673	0.0743288	0.103615
AT1G04230	520.374	-0.0176782	0.911811	0.93578
AT1G04233	69.8293	1.55989	0.00225651	0.00390788
AT1G04237	0.523821	-2.0758	0.60096	0.668429
AT1G04240	1054.89	-12.1108	2.99012e-24	2.01179e-23
AT1G04243	0	#VALUE!	NA	NA
AT1G04247	73.0949	-1.93818	8.15681e-08	2.12734e-07
AT1G04250	856.038	-2.69243	7.85528e-27	5.90122e-26
AT1G04253	0	#VALUE!	NA	NA
AT1G04257	0	#VALUE!	NA	NA
AT1G04260	876.385	1.63433	5.73429e-24	3.80568e-23
AT1G04270	23800.1	1.42043	2.07158e-31	1.85152e-30
AT1G04280	658.16	0.933238	6.21519e-09	1.76252e-08
AT1G04283	0	#VALUE!	NA	NA
AT1G04287	0	#VALUE!	NA	NA
AT1G04290	737.567	-0.0364511	0.842813	0.87507
AT1G04293	0	#VALUE!	NA	NA
AT1G04295	7.40589	0.985314	0.406555	0.480218
AT1G04297	1.21325	-3.23143	0.222643	0.282061
AT1G04300	1816.54	0.438721	0.0150732	0.0234393
AT1G04303	0.105139	0.00172439	0.999663	0.999899
AT1G04307	0	#VALUE!	NA	NA
AT1G04310	402.338	2.08844	3.8409e-35	4.02178e-34
AT1G04313	0	#VALUE!	NA	NA
AT1G04323	0.103169	0.000363181	0.999929	0.999929
AT1G04327	0	#VALUE!	NA	NA
AT1G04330	13.7514	-1.37765	0.175655	0.227726
AT1G04333	0	#VALUE!	NA	NA
AT1G04337	0	#VALUE!	NA	NA
AT1G04340	844.097	0.396204	0.060857	0.085997
AT1G04343	3.3763	-2.15028	0.237288	0.298648
AT1G04347	1.59698	-1.32784	0.542414	0.61229
AT1G04350	328.236	0.166536	0.596279	0.66427
AT1G04353	14.2124	-1.25437	0.167962	0.218544
AT1G04357	9.89785	-3.04607	0.009974	0.0158903
AT1G04360	191.699	1.61951	9.88743e-14	3.8792e-13
AT1G04363	0	#VALUE!	NA	NA
AT1G04367	0.114892	0.0146505	0.997135	0.999807
AT1G04370	2.63282	-2.37387	0.243448	0.305613
AT1G04373	0	#VALUE!	NA	NA
AT1G04377	0	#VALUE!	NA	NA
AT1G04380	1.76934	-0.485585	0.820008	0.857705
AT1G04383	0	#VALUE!	NA	NA
AT1G04387	0	#VALUE!	NA	NA
AT1G04390	227.573	-0.330004	0.0983986	0.13415
AT1G04393	0	#VALUE!	NA	NA
AT1G04397	0	#VALUE!	NA	NA
AT1G04400	5286.93	0.661897	2.39168e-09	6.99852e-09
AT1G04403	0	#VALUE!	NA	NA
AT1G04407	0	#VALUE!	NA	NA
AT1G04410	76456.6	2.9783	3.38253e-73	1.1591e-71
AT1G04413	0.480711	-1.93009	0.62721	0.69241
AT1G04417	0.15077	-0.0498711	0.990249	0.999698
AT1G04420	1632.58	-3.24226	1.3617e-121	1.40554e-119
AT1G04425	23.0921	-3.73606	1.66655e-06	3.90198e-06
AT1G04427	0.305813	0.896576	0.826087	0.862686
AT1G04430	6451.47	-1.57687	8.68567e-45	1.29505e-43
AT1G04433	10.2675	-5.36892	0.00175576	0.00307974
AT1G04437	0	#VALUE!	NA	NA
AT1G04440	2671.84	0.742244	4.27851e-10	1.32649e-09
AT1G04443	0	#VALUE!	NA	NA
AT1G04445	20.5779	3.26115	2.95589e-06	6.76545e-06
AT1G04447	0	#VALUE!	NA	NA
AT1G04450	0	#VALUE!	NA	NA
AT1G04453	0.400616	2.62927	0.516786	0.587651
AT1G04455	0	#VALUE!	NA	NA
AT1G04463	68.6358	3.11901	0.0738926	0.103041
AT1G04467	1.31419	0.128451	0.962468	0.978499
AT1G04470	0	#VALUE!	NA	NA
AT1G04473	2.47415	-2.26976	0.237508	0.29888
AT1G04477	0.952904	-2.91196	0.293827	0.361791
AT1G04480	12367.9	1.00959	1.43113e-13	5.56073e-13
AT1G04483	0	#VALUE!	NA	NA
AT1G04487	27.248	0.0828453	0.938312	0.958635
AT1G04490	56.9334	0.983278	0.0207738	0.0316351
AT1G04493	0	#VALUE!	NA	NA
AT1G04497	0.253496	1.85758	0.648939	0.70637
AT1G04500	1.93438	1.64369	0.517025	0.58787
AT1G04503	69.1997	-0.567659	NA	NA
AT1G04507	0	#VALUE!	NA	NA
AT1G04510	2741.95	1.21091	1.13745e-16	5.27142e-16
AT1G04513	25.8136	0.199596	0.836926	0.871631
AT1G04520	213.673	-2.34434	3.90271e-11	1.30083e-10
AT1G04523	0	#VALUE!	NA	NA
AT1G04530	576.883	-0.48773	0.0057916	0.00952154
AT1G04533	1.42595	-3.46564	0.280656	0.347156
AT1G04537	103.078	0.0471948	0.928161	0.950396
AT1G04540	83.4316	0.301344	0.324165	0.394101
AT1G04550	326.808	-0.312535	0.105036	0.142358
AT1G04555	205.559	0.209645	0.420449	0.494192
AT1G04557	0	#VALUE!	NA	NA
AT1G04560	9.7597	2.86253	0.00116833	0.00208741
AT1G04563	0	#VALUE!	NA	NA
AT1G04567	1.40227	1.65891	0.610704	0.677102
AT1G04570	37.2926	-1.76259	0.000118499	0.000234743
AT1G04573	0	#VALUE!	NA	NA
AT1G04577	0.105139	0.00172439	0.999663	0.999899
AT1G04580	126.136	7.72698	6.76585e-25	4.6786e-24
AT1G04583	1.27964	-0.759654	0.792493	0.835568
AT1G04587	0.207826	-0.803678	0.842628	0.874913
AT1G04590	488.192	-0.861537	2.24443e-07	5.64153e-07
AT1G04593	0	#VALUE!	NA	NA
AT1G04597	0	#VALUE!	NA	NA
AT1G04600	6.96434	-1.99116	0.0608076	0.0859464
AT1G04603	0	#VALUE!	NA	NA
AT1G04607	0	#VALUE!	NA	NA
AT1G04610	21.7338	-7.38941	1.76315e-08	4.82955e-08
AT1G04620	706.483	-3.60561	3.49723e-71	1.13557e-69
AT1G04623	0	#VALUE!	NA	NA
AT1G04625	0.201164	1.94246	0.634047	0.696656
AT1G04630	1315.06	0.288172	0.0424789	0.0616215
AT1G04635	133.185	0.1183	0.702692	0.756049
AT1G04640	384.341	-1.92871	2.86586e-19	1.51352e-18
AT1G04643	3.47178	1.96727	0.384515	0.457505
AT1G04645	0.601627	3.21052	0.42306	0.496825
AT1G04647	128.406	1.49196	0.403039	0.47653
AT1G04650	47.8147	1.43262	0.00115345	0.00206275
AT1G04653	0	#VALUE!	NA	NA
AT1G04657	0	#VALUE!	NA	NA
AT1G04660	6.92875	3.46367	0.0649363	0.0914917
AT1G04667	0	#VALUE!	NA	NA
AT1G04670	1.84621	4.81707	0.0840627	0.116
AT1G04673	0	#VALUE!	NA	NA
AT1G04677	0	#VALUE!	NA	NA
AT1G04680	1565.17	-4.48969	5.77299e-96	3.61945e-94
AT1G04683	0	#VALUE!	NA	NA
AT1G04687	0	#VALUE!	NA	NA
AT1G04690	4861.26	0.171589	0.110454	0.149065
AT1G04693	0.278896	-1.10317	0.783889	0.828227
AT1G04697	0.113374	0.0130634	0.997446	0.999807
AT1G04700	59.92	-0.78799	0.0398994	0.0581454
AT1G04703	0	#VALUE!	NA	NA
AT1G04707	2.30271	-1.06925	0.519053	0.589805
AT1G04710	1007.52	1.78644	6.78199e-37	7.58961e-36
AT1G04713	0.162574	-0.0652214	0.987247	0.998549
AT1G04717	0	#VALUE!	NA	NA
AT1G04723	1.04306	-3.02125	0.385454	0.458428
AT1G04730	134.182	0.0385055	0.888064	0.915168
AT1G04737	0	#VALUE!	NA	NA
AT1G04743	1.83293	0.631911	0.803433	0.844997
AT1G04747	0	#VALUE!	NA	NA
AT1G04750	4513.96	0.162106	0.263202	0.327721
AT1G04753	0	#VALUE!	NA	NA
AT1G04760	45.5274	-1.9492	7.85565e-05	0.000158222
AT1G04763	0	#VALUE!	NA	NA
AT1G04767	13.4189	3.03305	0.021393	0.0324925
AT1G04770	571.882	-1.74988	2.23498e-10	7.06028e-10
AT1G04773	0	#VALUE!	NA	NA
AT1G04778	19.316	-0.451285	0.493517	0.565879
AT1G04780	1727.93	0.368456	0.0386896	0.0565284
AT1G04783	0	#VALUE!	NA	NA
AT1G04787	0	#VALUE!	NA	NA
AT1G04790	980.913	-0.802645	2.83998e-09	8.26697e-09
AT1G04793	0	#VALUE!	NA	NA
AT1G04797	0.946111	-2.88689	0.302405	0.370663
AT1G04800	1228.99	-5.08783	4.86512e-64	1.28148e-62
AT1G04803	0.893489	-2.81362	0.425463	0.499108
AT1G04807	0	#VALUE!	NA	NA
AT1G04810	3382.12	1.51545	2.8027e-20	1.55997e-19
AT1G04813	0	#VALUE!	NA	NA
AT1G04817	0.111923	-0.0160904	0.996854	0.999807
AT1G04820	22875.9	0.78625	1.39951e-07	3.58519e-07
AT1G04823	0	#VALUE!	NA	NA
AT1G04827	4.13841	-2.45205	0.124249	0.166006
AT1G04830	698.606	0.977489	1.13195e-07	2.92217e-07
AT1G04833	1027.05	3.82288	9.79738e-92	5.45559e-90
AT1G04837	361.324	0.509713	0.168562	0.219278
AT1G04840	47.7632	0.103359	0.800904	0.842931
AT1G04847	0	#VALUE!	NA	NA
AT1G04850	3453.46	0.697684	9.59047e-09	2.68018e-08
AT1G04853	0.217958	-0.819642	0.839612	0.872352
AT1G04857	0	#VALUE!	NA	NA
AT1G04860	1136.03	0.0563794	0.666264	0.722396
AT1G04863	0	#VALUE!	NA	NA
AT1G04870	1681.04	1.0427	1.28774e-18	6.60436e-18
AT1G04873	0.628731	0.985951	0.806106	0.847353
AT1G04877	6.20438	-5.62331	0.000359191	0.000678615
AT1G04880	10.7557	0.783338	0.335258	0.406439
AT1G04883	0	#VALUE!	NA	NA
AT1G04887	0.690807	-0.879272	0.790025	0.833381
AT1G04890	0	#VALUE!	NA	NA
AT1G04893	0.591669	-2.23474	0.572708	0.641502
AT1G04895	0	#VALUE!	NA	NA
AT1G04900	280.302	-0.92597	0.000127666	0.000252136
AT1G04910	1088.4	-0.866425	9.13898e-09	2.55879e-08
AT1G04913	0.585845	-2.20165	0.508406	0.58033
AT1G04917	21.7821	0.380251	0.734445	0.783737
AT1G04920	54.7734	-3.38147	1.07088e-09	3.22253e-09
AT1G04923	0	#VALUE!	NA	NA
AT1G04927	0.678556	-2.40607	0.542885	0.612718
AT1G04930	160.15	-0.589849	0.0426367	0.0618258
AT1G04933	11.0901	-0.876996	0.444066	0.517972
AT1G04937	0	#VALUE!	NA	NA
AT1G04940	1034.89	-0.647269	3.10224e-05	6.49559e-05
AT1G04943	0	#VALUE!	NA	NA
AT1G04945	335.169	0.18971	0.438748	0.512805
AT1G04947	0	#VALUE!	NA	NA
AT1G04950	443.048	-0.601409	0.00179934	0.00315182
AT1G04953	0.786297	3.56776	0.340357	0.411815
AT1G04957	0	#VALUE!	NA	NA
AT1G04960	1056.89	0.903414	8.56189e-09	2.40145e-08
AT1G04963	0	#VALUE!	NA	NA
AT1G04967	0	#VALUE!	NA	NA
AT1G04970	1875.49	1.2641	1.19202e-27	9.23081e-27
AT1G04973	14.5412	-0.79904	0.276646	0.342479
AT1G04977	52.1964	-0.378386	0.273943	0.339464
AT1G04980	1836.88	1.25564	1.26532e-09	3.78257e-09
AT1G04983	0	#VALUE!	NA	NA
AT1G04985	863.487	-0.303454	0.0361299	0.0530387
AT1G04987	0	#VALUE!	NA	NA
AT1G04990	2632.02	1.8977	1.68586e-27	1.29641e-26
AT1G04997	0.682519	3.36087	0.40032	0.47358
AT1G05000	1230.72	1.75923	4.08574e-14	1.6444e-13
AT1G05003	0	#VALUE!	NA	NA
AT1G05005	0	#VALUE!	NA	NA
AT1G05007	0	#VALUE!	NA	NA
AT1G05010	16332.9	1.29387	6.79725e-27	5.11243e-26
AT1G05013	0.247778	1.91018	0.639693	0.700163
AT1G05017	0	#VALUE!	NA	NA
AT1G05020	90.4583	1.39076	6.28793e-07	1.52569e-06
AT1G05023	0	#VALUE!	NA	NA
AT1G05027	0	#VALUE!	NA	NA
AT1G05030	219.168	-1.60653	9.75802e-08	2.52729e-07
AT1G05033	4.44349	0.67431	0.755169	0.802077
AT1G05035	0	#VALUE!	NA	NA
AT1G05037	0	#VALUE!	NA	NA
AT1G05040	3.59213	5.85454	0.0154939	0.0240639
AT1G05043	7.04479	-1.87375	0.11193	0.150912
AT1G05047	1.94832	1.18683	0.64279	0.702554
AT1G05053	0	#VALUE!	NA	NA
AT1G05055	824.213	1.17372	1.92048e-13	7.40208e-13
AT1G05057	16.0917	6.98645	3.82066e-07	9.44636e-07
AT1G05060	696.836	1.86331	7.61211e-26	5.5146e-25
AT1G05065	25.9583	-2.44974	0.000204633	0.000396674
AT1G05067	2.83057	5.42683	0.0337481	0.0497811
AT1G05070	511.875	-0.569244	0.00204839	0.00356397
AT1G05073	0	#VALUE!	NA	NA
AT1G05077	0.564533	1.80056	0.609354	0.675989
AT1G05080	10.0035	7.267	2.96452e-05	6.21748e-05
AT1G05083	0.817	-2.66398	0.38432	0.457358
AT1G05085	0	#VALUE!	NA	NA
AT1G05087	93.7006	-0.995506	0.00743438	0.0120545
AT1G05090	218.923	-1.95883	7.20391e-20	3.92199e-19
AT1G05093	0	#VALUE!	NA	NA
AT1G05097	0	#VALUE!	NA	NA
AT1G05100	408.173	-0.399776	0.204401	0.261166
AT1G05103	0.882434	0.134111	0.960116	0.976577
AT1G05107	0.308426	0.896531	0.826095	0.862686
AT1G05113	0	#VALUE!	NA	NA
AT1G05117	0	#VALUE!	NA	NA
AT1G05120	785.328	-0.00090469	0.996453	0.999807
AT1G05123	0.795874	-2.67164	0.384768	0.457698
AT1G05127	0	#VALUE!	NA	NA
AT1G05133	0.40188	2.64962	0.513498	0.584749
AT1G05140	632.177	-0.969113	5.44056e-06	1.21587e-05
AT1G05143	2.05657	0.0634918	0.979629	0.992449
AT1G05147	7.17302	6.76052	0.00170379	0.00299272
AT1G05150	1356.51	0.599194	2.92039e-05	6.12747e-05
AT1G05153	0	#VALUE!	NA	NA
AT1G05160	162.772	-2.32793	5.10462e-08	1.34891e-07
AT1G05163	725.27	5.2636	1.49947e-90	8.03259e-89
AT1G05170	423.802	-1.31946	1.61491e-12	5.88994e-12
AT1G05173	0	#VALUE!	NA	NA
AT1G05177	0	#VALUE!	NA	NA
AT1G05180	1697.43	0.853139	1.10616e-14	4.58873e-14
AT1G05183	154.722	0.0774217	0.938774	0.958941
AT1G05187	18.0782	6.17377	0.0308086	0.0457775
AT1G05190	4906.01	-4.10633	1.92016e-58	4.39646e-57
AT1G05193	0	#VALUE!	NA	NA
AT1G05197	0	#VALUE!	NA	NA
AT1G05200	500.497	-2.25692	2.15066e-36	2.36303e-35
AT1G05203	0.111987	-0.0148457	0.997097	0.999807
AT1G05205	947.885	1.2631	8.47016e-09	2.37625e-08
AT1G05207	5.83518	-4.51858	0.00514609	0.00851101
AT1G05210	171.256	0.197696	0.468901	0.542757
AT1G05213	38.6612	-0.337265	0.469299	0.543099
AT1G05217	0	#VALUE!	NA	NA
AT1G05220	26.2093	-0.150577	0.797335	0.839801
AT1G05223	0	#VALUE!	NA	NA
AT1G05227	0	#VALUE!	NA	NA
AT1G05230	481.203	-1.18303	0.000981736	0.00176934
AT1G05233	0	#VALUE!	NA	NA
AT1G05237	0	#VALUE!	NA	NA
AT1G05240	0.228581	-0.823302	0.83858	0.871724
AT1G05243	1.46885	-3.52088	0.245717	0.308005
AT1G05250	688.517	-5.35048	2.14991e-51	3.99638e-50
AT1G05253	0	#VALUE!	NA	NA
AT1G05260	891.38	-6.27415	2.42952e-76	9.20751e-75
AT1G05263	0	#VALUE!	NA	NA
AT1G05267	3.32098	-2.63505	0.245462	0.30773
AT1G05270	1317.53	1.00771	2.95393e-16	1.3382e-15
AT1G05273	15.1619	7.87432	1.49048e-08	4.10435e-08
AT1G05277	5.71917	-1.59195	0.176668	0.228934
AT1G05280	48.9338	-1.46335	0.0315605	0.0468098
AT1G05283	0	#VALUE!	NA	NA
AT1G05287	0.111005	-0.0334787	0.993454	0.999807
AT1G05290	0.125243	0.0255534	0.995003	0.999807
AT1G05291	0	#VALUE!	NA	NA
AT1G05293	0	#VALUE!	NA	NA
AT1G05297	0	#VALUE!	NA	NA
AT1G05300	465.459	0.555914	0.0318167	0.0471532
AT1G05303	0	#VALUE!	NA	NA
AT1G05307	0	#VALUE!	NA	NA
AT1G05310	36.7423	-1.96064	0.00161805	0.0028496
AT1G05313	0	#VALUE!	NA	NA
AT1G05317	0.750125	1.02539	0.715565	0.767396
AT1G05320	194.09	-3.56322	5.6557e-22	3.42744e-21
AT1G05323	0	#VALUE!	NA	NA
AT1G05327	0	#VALUE!	NA	NA
AT1G05330	3.58948	1.24046	0.411892	0.485834
AT1G05333	47.9663	2.82975	0.448447	0.522179
AT1G05337	0	#VALUE!	NA	NA
AT1G05340	980.411	-0.849524	1.24825e-05	2.70995e-05
AT1G05343	0	#VALUE!	NA	NA
AT1G05347	69.0306	-0.169368	0.814847	0.853929
AT1G05350	1293.76	-0.121638	0.352915	0.425045
AT1G05353	0	#VALUE!	NA	NA
AT1G05357	0	#VALUE!	NA	NA
AT1G05360	295.236	-1.50799	3.53455e-12	1.2623e-11
AT1G05363	0	#VALUE!	NA	NA
AT1G05367	0	#VALUE!	NA	NA
AT1G05370	30.9223	0.682574	0.155788	0.20399
AT1G05373	0	#VALUE!	NA	NA
AT1G05377	0	#VALUE!	NA	NA
AT1G05380	1574.28	-0.260895	0.202656	0.259171
AT1G05383	1.42985	-2.20784	0.329192	0.399715
AT1G05385	270.538	-1.12362	5.62511e-06	1.25523e-05
AT1G05387	0	#VALUE!	NA	NA
AT1G05397	10.3309	1.86427	0.0331034	0.0489068
AT1G05400	46.4554	1.52934	0.000188729	0.000367079
AT1G05407	0	#VALUE!	NA	NA
AT1G05410	829.791	-1.10751	3.97172e-08	1.05946e-07
AT1G05413	0	#VALUE!	NA	NA
AT1G05420	103.637	-5.56208	0.000708684	0.0012974
AT1G05430	884.171	0.126871	0.462349	0.53617
AT1G05440	43.9676	-2.72499	8.44148e-09	2.36873e-08
AT1G05443	0	#VALUE!	NA	NA
AT1G05447	0	#VALUE!	NA	NA
AT1G05450	10.9038	-0.302027	0.747245	0.79535
AT1G05453	41.0375	23.2756	NA	NA
AT1G05460	177.05	-0.99033	1.49557e-05	3.2229e-05
AT1G05463	0	#VALUE!	NA	NA
AT1G05467	9.17953	-1.57646	0.119562	0.160232
AT1G05470	81.9878	-3.46676	1.47486e-19	7.89911e-19
AT1G05473	0	#VALUE!	NA	NA
AT1G05477	0	#VALUE!	NA	NA
AT1G05483	0	#VALUE!	NA	NA
AT1G05487	1.65827	4.64252	0.204784	0.26163
AT1G05490	72.813	3.06644	6.10329e-16	2.72077e-15
AT1G05493	0	#VALUE!	NA	NA
AT1G05497	0	#VALUE!	NA	NA
AT1G05500	2303.76	0.933952	1.95416e-11	6.65773e-11
AT1G05507	0	#VALUE!	NA	NA
AT1G05510	2.28391	3.13692	0.178851	0.231454
AT1G05517	0	#VALUE!	NA	NA
AT1G05520	2606.53	1.23037	5.09358e-11	1.68385e-10
AT1G05523	266.749	-3.58869	0.0214103	0.032515
AT1G05527	0	#VALUE!	NA	NA
AT1G05530	27.4954	-7.72884	1.95807e-09	5.77221e-09
AT1G05533	0	#VALUE!	NA	NA
AT1G05537	0	#VALUE!	NA	NA
AT1G05540	15.8854	-3.15022	0.000269467	0.000516361
AT1G05543	0	#VALUE!	NA	NA
AT1G05547	0	#VALUE!	NA	NA
AT1G05550	1.55299	-0.361024	0.890792	0.917457
AT1G05553	2.95606	-0.10259	0.959145	0.975746
AT1G05557	5.08313	-3.32164	0.0365168	0.0535571
AT1G05560	2899.6	2.00054	3.71998e-66	1.0472e-64
AT1G05562	29.4705	-1.86327	0.00137015	0.0024314
AT1G05567	0	#VALUE!	NA	NA
AT1G05570	987.923	0.116535	0.618111	0.684179
AT1G05575	627.039	4.01699	3.85376e-38	4.47642e-37
AT1G05577	15.9374	2.40318	0.00709911	0.0115441
AT1G05580	0.237295	-0.874612	0.828507	0.864565
AT1G05583	0	#VALUE!	NA	NA
AT1G05587	0	#VALUE!	NA	NA
AT1G05590	257.517	-2.81198	5.34223e-34	5.37228e-33
AT1G05593	0	#VALUE!	NA	NA
AT1G05597	0	#VALUE!	NA	NA
AT1G05600	160.476	-0.0728797	0.79032	0.833658
AT1G05603	0	#VALUE!	NA	NA
AT1G05607	0	#VALUE!	NA	NA
AT1G05610	8.3064	-1.75133	0.142975	0.188633
AT1G05613	0	#VALUE!	NA	NA
AT1G05615	0	#VALUE!	NA	NA
AT1G05617	0	#VALUE!	NA	NA
AT1G05620	2881.16	2.58141	3.89526e-27	2.94985e-26
AT1G05623	0	#VALUE!	NA	NA
AT1G05630	214.785	-2.90028	3.58077e-28	2.83249e-27
AT1G05633	0	#VALUE!	NA	NA
AT1G05640	44.778	-3.25219	5.25726e-07	1.28358e-06
AT1G05643	0	#VALUE!	NA	NA
AT1G05647	0.379311	0.930624	0.819594	0.857445
AT1G05650	3.84345	-4.88865	0.0102435	0.0162942
AT1G05653	0	#VALUE!	NA	NA
AT1G05657	0	#VALUE!	NA	NA
AT1G05660	58.5469	-8.81849	1.261e-12	4.6224e-12
AT1G05663	0	#VALUE!	NA	NA
AT1G05667	0	#VALUE!	NA	NA
AT1G05670	124.312	-1.74496	2.06653e-10	6.54445e-10
AT1G05675	3721.39	8.55053	1.0202e-167	2.27236e-165
AT1G05680	3629.43	5.16239	7.13271e-74	2.51082e-72
AT1G05683	0	#VALUE!	NA	NA
AT1G05687	4.69775	0.234284	0.889001	0.915947
AT1G05690	68.6658	-1.11805	0.0255483	0.0383656
AT1G05693	0	#VALUE!	NA	NA
AT1G05697	0	#VALUE!	NA	NA
AT1G05700	9.36152	0.801863	0.347235	0.418919
AT1G05703	0.200236	1.911	0.639551	0.700068
AT1G05707	0	#VALUE!	NA	NA
AT1G05710	685.372	0.624843	2.88899e-05	6.06258e-05
AT1G05713	0	#VALUE!	NA	NA
AT1G05717	0	#VALUE!	NA	NA
AT1G05720	1056.55	0.81239	1.53236e-10	4.89862e-10
AT1G05723	0	#VALUE!	NA	NA
AT1G05727	0.111279	-0.0207397	0.995945	0.999807
AT1G05730	83.0544	0.404982	0.17787	0.23035
AT1G05733	5.84987	-4.47405	0.00537729	0.00887431
AT1G05737	0	#VALUE!	NA	NA
AT1G05740	0.226259	-0.827822	0.837809	0.871724
AT1G05747	0	#VALUE!	NA	NA
AT1G05750	150.328	-0.590705	0.046343	0.0667769
AT1G05753	23.8087	0.843949	0.750459	0.798143
AT1G05757	0.257524	1.86015	0.648487	0.70637
AT1G05760	80.3598	-1.63907	0.000272094	0.000521121
AT1G05763	0.163363	-0.0452539	0.991151	0.999807
AT1G05767	569.161	0.396854	0.179595	0.232264
AT1G05770	16.0454	-2.45831	0.000932948	0.00168572
AT1G05773	11.6083	-1.26796	0.101466	0.137895
AT1G05777	0	#VALUE!	NA	NA
AT1G05780	173.543	-1.60547	1.2663e-10	4.07166e-10
AT1G05783	2.92285	-2.4751	0.134755	0.178725
AT1G05785	256.017	-0.20228	0.281551	0.348161
AT1G05787	2.40565	-4.22144	0.115671	0.155575
AT1G05790	602.876	-0.468899	0.00234358	0.0040501
AT1G05793	0	#VALUE!	NA	NA
AT1G05797	0	#VALUE!	NA	NA
AT1G05800	9.98818	2.31533	0.0209364	0.0318581
AT1G05803	0	#VALUE!	NA	NA
AT1G05805	668.213	-0.127665	0.517365	0.588179
AT1G05807	0	#VALUE!	NA	NA
AT1G05810	339.535	-1.63613	7.63205e-09	2.14872e-08
AT1G05813	0	#VALUE!	NA	NA
AT1G05817	0	#VALUE!	NA	NA
AT1G05820	39.6407	0.735791	0.144515	0.190545
AT1G05823	0	#VALUE!	NA	NA
AT1G05827	0	#VALUE!	NA	NA
AT1G05830	536.39	-1.21198	1.93861e-06	4.51898e-06
AT1G05833	3.07658	-2.25984	0.310958	0.379973
AT1G05835	150.485	-3.98159	1.26586e-32	1.19179e-31
AT1G05837	14.8994	1.02801	0.517892	0.588697
AT1G05840	626.189	-0.471994	0.00841609	0.0135357
AT1G05843	1.8242	-3.8218	0.0950081	0.129925
AT1G05847	0	#VALUE!	NA	NA
AT1G05850	18012	0.387509	0.0039985	0.00670696
AT1G05857	0.598139	3.17452	0.428137	0.501696
AT1G05860	419.71	0.749104	5.65471e-06	1.26149e-05
AT1G05863	0	#VALUE!	NA	NA
AT1G05867	0	#VALUE!	NA	NA
AT1G05870	876.368	-1.13195	1.53345e-07	3.91369e-07
AT1G05873	8.71079	7.05499	0.0714669	0.0999977
AT1G05880	23.5648	6.62792	1.15949e-08	3.22095e-08
AT1G05887	0	#VALUE!	NA	NA
AT1G05890	2946.33	0.949663	2.53744e-08	6.87334e-08
AT1G05893	0	#VALUE!	NA	NA
AT1G05894	12.019	1.5502	0.0912067	0.125138
AT1G05897	0	#VALUE!	NA	NA
AT1G05900	150.869	-0.694922	0.00574569	0.00945035
AT1G05903	0	#VALUE!	NA	NA
AT1G05910	570.077	-0.885213	5.65516e-06	1.26149e-05
AT1G05913	0.947423	-1.60451	0.519555	0.59027
AT1G05920	2.04886	4.97506	0.146679	0.193118
AT1G05927	1092.72	2.21751	1.50295e-10	4.80763e-10
AT1G05930	0.455322	2.80707	0.487373	0.560174
AT1G05933	3.6961	1.14741	0.548747	0.618455
AT1G05937	4.70245	1.13413	0.50053	0.572678
AT1G05940	2129.47	2.07732	3.99768e-33	3.8465e-32
AT1G05943	0	#VALUE!	NA	NA
AT1G05947	0	#VALUE!	NA	NA
AT1G05950	56.7746	-2.06302	0.00247568	0.00426417
AT1G05953	0.598138	3.1748	0.428099	0.501696
AT1G05957	0	#VALUE!	NA	NA
AT1G05960	1552.32	-2.17496	7.09901e-35	7.3695e-34
AT1G05963	0.103608	-0.0441013	0.991377	0.999807
AT1G05967	0	#VALUE!	NA	NA
AT1G05970	265.035	0.414668	0.0300387	0.0446858
AT1G05973	0	#VALUE!	NA	NA
AT1G05977	0.674489	-2.40187	0.543526	0.613251
AT1G05983	0	#VALUE!	NA	NA
AT1G05987	0.282556	-1.12293	0.780061	0.824926
AT1G05990	4.82627	-5.2212	0.00224827	0.00389519
AT1G05997	0	#VALUE!	NA	NA
AT1G06000	666.886	-2.25902	0.223323	0.282852
AT1G06002	422.541	0.0737007	0.872593	0.901639
AT1G06003	0.402129	2.65401	0.51279	0.5841
AT1G06007	0	#VALUE!	NA	NA
AT1G06010	342.479	-0.620646	0.000434849	0.000814945
AT1G06013	0	#VALUE!	NA	NA
AT1G06017	0	#VALUE!	NA	NA
AT1G06020	17.3807	2.84932	4.4848e-05	9.25086e-05
AT1G06023	0	#VALUE!	NA	NA
AT1G06027	0	#VALUE!	NA	NA
AT1G06030	75.3298	6.28166	4.41994e-22	2.69916e-21
AT1G06037	0	#VALUE!	NA	NA
AT1G06040	1074.92	1.40089	1.82595e-09	5.39311e-09
AT1G06043	0	#VALUE!	NA	NA
AT1G06045	0	#VALUE!	NA	NA
AT1G06047	0	#VALUE!	NA	NA
AT1G06050	183.564	1.59801	4.01795e-10	1.24815e-09
AT1G06053	0	#VALUE!	NA	NA
AT1G06057	0	#VALUE!	NA	NA
AT1G06060	454.271	-0.327641	0.0440183	0.0636695
AT1G06063	0	#VALUE!	NA	NA
AT1G06067	0	#VALUE!	NA	NA
AT1G06070	759.68	0.722438	1.0369e-05	2.26603e-05
AT1G06073	0	#VALUE!	NA	NA
AT1G06080	140.507	-0.47257	0.195411	0.250979
AT1G06083	1.11589	-3.14886	0.247075	0.309569
AT1G06090	191.141	-6.33781	1.48699e-33	1.46064e-32
AT1G06093	0	#VALUE!	NA	NA
AT1G06097	0	#VALUE!	NA	NA
AT1G06100	16.47	-6.99181	2.14221e-07	5.39419e-07
AT1G06103	0	#VALUE!	NA	NA
AT1G06110	997.533	-0.119335	0.49675	0.56902
AT1G06113	0	#VALUE!	NA	NA
AT1G06117	0	#VALUE!	NA	NA
AT1G06120	5.87581	-5.50431	0.000547542	0.0010149
AT1G06123	0	#VALUE!	NA	NA
AT1G06127	0.9804	3.85595	0.26766	0.332604
AT1G06130	795.018	-0.355054	0.0473158	0.0680781
AT1G06133	0	#VALUE!	NA	NA
AT1G06135	139.358	11.0521	7.06415e-19	3.66291e-18
AT1G06137	29.3058	8.79038	1.61417e-10	5.15366e-10
AT1G06140	52.4088	0.179802	0.681591	0.736626
AT1G06143	96.6724	0.722328	0.0777861	0.108014
AT1G06147	0	#VALUE!	NA	NA
AT1G06148	7.13238	5.97469	0.000158894	0.000310956
AT1G06150	445.588	-2.81788	3.59249e-21	2.09702e-20
AT1G06153	0	#VALUE!	NA	NA
AT1G06157	0	#VALUE!	NA	NA
AT1G06160	70.5632	2.79599	1.76933e-05	3.78873e-05
AT1G06163	4.93626	2.77034	0.129478	0.172249
AT1G06170	1.11763	-0.744535	0.753287	0.80058
AT1G06173	2.45371	-4.25769	0.0364778	0.0535062
AT1G06177	0	#VALUE!	NA	NA
AT1G06180	344.257	0.172431	0.334061	0.4051
AT1G06187	0	#VALUE!	NA	NA
AT1G06190	1465.81	-1.35652	5.99644e-19	3.12011e-18
AT1G06197	0	#VALUE!	NA	NA
AT1G06200	2719.28	0.806555	2.55792e-11	8.63591e-11
AT1G06203	0	#VALUE!	NA	NA
AT1G06207	0.370369	-1.5568	0.696779	0.750769
AT1G06210	1130.42	-0.569849	0.00233581	0.00403695
AT1G06213	0	#VALUE!	NA	NA
AT1G06217	0	#VALUE!	NA	NA
AT1G06220	2972.59	0.870675	5.59354e-09	1.59264e-08
AT1G06225	0	#VALUE!	NA	NA
AT1G06227	104.28	-1.58963	8.81748e-07	2.113e-06
AT1G06230	1179.06	-0.071797	0.7265	0.776499
AT1G06240	197.739	-1.28293	4.73823e-07	1.1611e-06
AT1G06250	9.06965	-0.806473	0.433746	0.50759
AT1G06257	0.154843	-0.058558	0.98855	0.999012
AT1G06260	5.71723	-0.939612	0.451964	0.525759
AT1G06265	45.9504	-3.23752	1.30265e-09	3.89048e-09
AT1G06270	96.0019	-0.870763	0.00241938	0.00417314
AT1G06280	0	#VALUE!	NA	NA
AT1G06287	0	#VALUE!	NA	NA
AT1G06290	3873.08	1.9525	2.69938e-39	3.27642e-38
AT1G06293	0	#VALUE!	NA	NA
AT1G06297	0	#VALUE!	NA	NA
AT1G06303	0	#VALUE!	NA	NA
AT1G06307	0	#VALUE!	NA	NA
AT1G06310	6.6463	-5.67993	0.000427306	0.000801518
AT1G06313	0.200605	1.92294	0.637459	0.698636
AT1G06317	0	#VALUE!	NA	NA
AT1G06320	2.05386	-3.9911	0.072053	0.100758
AT1G06323	0.46385	-1.85534	0.640954	0.70109
AT1G06327	0	#VALUE!	NA	NA
AT1G06330	5.90784	-2.97321	0.0199892	0.0305217
AT1G06333	0	#VALUE!	NA	NA
AT1G06337	0	#VALUE!	NA	NA
AT1G06340	2.56013	1.38049	0.366841	0.439088
AT1G06343	0	#VALUE!	NA	NA
AT1G06347	0	#VALUE!	NA	NA
AT1G06350	147.152	-2.05034	0.00133564	0.00237265
AT1G06353	0	#VALUE!	NA	NA
AT1G06357	0	#VALUE!	NA	NA
AT1G06360	420.937	-7.22205	8.13234e-54	1.63238e-52
AT1G06363	0	#VALUE!	NA	NA
AT1G06373	0	#VALUE!	NA	NA
AT1G06377	0	#VALUE!	NA	NA
AT1G06380	468.325	0.391689	0.0072869	0.0118346
AT1G06383	0	#VALUE!	NA	NA
AT1G06387	0	#VALUE!	NA	NA
AT1G06390	1521.02	-1.01485	2.17009e-12	7.84718e-12
AT1G06393	0	#VALUE!	NA	NA
AT1G06400	2861.9	0.468813	0.00235122	0.00406221
AT1G06403	0	#VALUE!	NA	NA
AT1G06407	0.549658	3.0297	0.451136	0.524917
AT1G06410	4053.26	0.316231	0.018617	0.0285477
AT1G06413	0	#VALUE!	NA	NA
AT1G06417	0	#VALUE!	NA	NA
AT1G06420	29.0834	-2.73404	0.00108702	0.00195051
AT1G06423	0.896889	-0.122795	0.973745	0.987495
AT1G06427	0	#VALUE!	NA	NA
AT1G06430	3238.69	0.946362	8.22825e-12	2.87785e-11
AT1G06433	0	#VALUE!	NA	NA
AT1G06437	0	#VALUE!	NA	NA
AT1G06440	89.8499	0.713588	0.0180633	0.0277489
AT1G06443	0	#VALUE!	NA	NA
AT1G06447	0	#VALUE!	NA	NA
AT1G06450	366.781	2.35354	3.08205e-18	1.54694e-17
AT1G06460	1347.6	-0.834565	9.65301e-08	2.50112e-07
AT1G06463	2.2652	1.97131	0.360419	0.432503
AT1G06467	0	#VALUE!	NA	NA
AT1G06470	1124.18	0.000898194	0.99501	0.999807
AT1G06473	56.3423	-3.3629	2.43429e-12	8.76757e-12
AT1G06475	17.0104	-20.4369	NA	NA
AT1G06483	0	#VALUE!	NA	NA
AT1G06487	0	#VALUE!	NA	NA
AT1G06490	57.6798	-2.33829	6.9831e-06	1.54509e-05
AT1G06493	0	#VALUE!	NA	NA
AT1G06497	0	#VALUE!	NA	NA
AT1G06500	290.507	0.00229356	0.992054	0.999807
AT1G06507	0	#VALUE!	NA	NA
AT1G06510	285.78	-2.06738	4.4096e-16	1.97964e-15
AT1G06513	0	#VALUE!	NA	NA
AT1G06515	513.443	-0.524437	0.0436945	0.0632405
AT1G06517	0	#VALUE!	NA	NA
AT1G06520	74.9841	1.54558	0.000662224	0.00121638
AT1G06523	0	#VALUE!	NA	NA
AT1G06527	0.199497	1.8839	0.644305	0.703543
AT1G06530	1820.57	0.122777	0.304622	0.373093
AT1G06533	0	#VALUE!	NA	NA
AT1G06537	0	#VALUE!	NA	NA
AT1G06540	12.1909	-0.0210587	0.984777	0.99675
AT1G06543	0	#VALUE!	NA	NA
AT1G06550	1897.59	1.80962	9.86572e-18	4.82679e-17
AT1G06557	0	#VALUE!	NA	NA
AT1G06560	273.686	-0.410233	0.099708	0.135767
AT1G06567	0.672948	-2.40121	0.543657	0.613371
AT1G06570	1813.7	2.37373	6.61738e-32	6.02468e-31
AT1G06573	201.935	0.315558	0.16305	0.21272
AT1G06577	0	#VALUE!	NA	NA
AT1G06580	62.078	-0.710958	0.0625352	0.0882556
AT1G06583	0	#VALUE!	NA	NA
AT1G06587	0.163792	-0.0518438	0.989863	0.999467
AT1G06590	207.803	0.500346	0.0874345	0.120313
AT1G06593	0	#VALUE!	NA	NA
AT1G06603	0	#VALUE!	NA	NA
AT1G06607	0.910657	3.80146	0.338902	0.410294
AT1G06613	0	#VALUE!	NA	NA
AT1G06617	0	#VALUE!	NA	NA
AT1G06620	1303.33	0.272347	0.128287	0.170842
AT1G06627	0	#VALUE!	NA	NA
AT1G06630	557.027	0.573833	0.00291366	0.0049824
AT1G06633	0.398779	2.60068	0.521242	0.591736
AT1G06637	0	#VALUE!	NA	NA
AT1G06640	4110.5	-1.34915	5.6905e-20	3.11744e-19
AT1G06645	105.685	-3.04513	6.16201e-18	3.04349e-17
AT1G06650	1259.09	1.65727	4.89193e-31	4.31455e-30
AT1G06657	0	#VALUE!	NA	NA
AT1G06660	66.9295	-0.406144	0.310606	0.379655
AT1G06663	0	#VALUE!	NA	NA
AT1G06670	1044.04	0.180423	0.447355	0.52123
AT1G06677	0	#VALUE!	NA	NA
AT1G06680	22944.8	-1.92807	4.2091e-21	2.44683e-20
AT1G06683	0	#VALUE!	NA	NA
AT1G06687	0	#VALUE!	NA	NA
AT1G06690	527.02	-0.43376	0.0240088	0.036176
AT1G06693	0	#VALUE!	NA	NA
AT1G06697	0	#VALUE!	NA	NA
AT1G06700	3989.03	0.560794	1.54581e-06	3.62898e-06
AT1G06703	0.207214	-0.791887	0.844894	0.8768
AT1G06707	0	#VALUE!	NA	NA
AT1G06710	105.062	-1.20597	0.000618941	0.0011415
AT1G06713	0	#VALUE!	NA	NA
AT1G06717	0.532191	-2.09579	0.597347	0.6652
AT1G06720	442.992	-0.776953	0.00272015	0.00466563
AT1G06723	0	#VALUE!	NA	NA
AT1G06727	0	#VALUE!	NA	NA
AT1G06730	529.91	0.536566	0.00370906	0.00624705
AT1G06733	0	#VALUE!	NA	NA
AT1G06737	0	#VALUE!	NA	NA
AT1G06740	146.926	0.515857	0.0663409	0.0932998
AT1G06743	0	#VALUE!	NA	NA
AT1G06747	0	#VALUE!	NA	NA
AT1G06750	3.91953	1.4581	0.239477	0.301179
AT1G06753	2.40951	1.24097	0.458422	0.532175
AT1G06757	0.107327	-0.0563479	0.988982	0.999055
AT1G06760	7597.35	1.44007	9.42131e-16	4.15395e-15
AT1G06770	206.755	-1.33803	2.13975e-07	5.38853e-07
AT1G06773	0.104729	-0.00742396	0.998548	0.999899
AT1G06777	0	#VALUE!	NA	NA
AT1G06780	766.3	-0.105259	0.485912	0.559045
AT1G06783	0	#VALUE!	NA	NA
AT1G06787	0.31243	-1.33954	0.738309	0.787398
AT1G06790	338.251	0.301186	0.105378	0.142783
AT1G06797	0	#VALUE!	NA	NA
AT1G06800	1396.25	1.99695	5.79007e-20	3.16925e-19
AT1G06810	1.81113	2.7054	0.233046	0.293964
AT1G06817	0	#VALUE!	NA	NA
AT1G06820	725.751	-0.0947552	0.577662	0.64631
AT1G06823	0	#VALUE!	NA	NA
AT1G06827	0.200413	1.91666	0.638558	0.6994
AT1G06830	51.3631	-1.80589	0.0013251	0.00235492
AT1G06837	3.49526	-2.17684	0.214293	0.272708
AT1G06840	1503.42	2.50696	7.40304e-29	6.0346e-28
AT1G06850	229.67	0.288713	0.353109	0.425259
AT1G06853	0	#VALUE!	NA	NA
AT1G06857	0	#VALUE!	NA	NA
AT1G06863	0	#VALUE!	NA	NA
AT1G06867	11.1969	6.4054	1.37075e-05	2.9645e-05
AT1G06870	1308.13	1.23236	2.6852e-16	1.21951e-15
AT1G06883	31.1014	5.65457	1.63823e-08	4.49318e-08
AT1G06890	2416.46	0.312924	0.00425075	0.00710379
AT1G06897	0	#VALUE!	NA	NA
AT1G06900	1521.17	-0.0479008	0.804056	0.845478
AT1G06903	0	#VALUE!	NA	NA
AT1G06907	0	#VALUE!	NA	NA
AT1G06910	78.4069	-2.15067	3.31985e-09	9.60218e-09
AT1G06913	0	#VALUE!	NA	NA
AT1G06917	0	#VALUE!	NA	NA
AT1G06920	1.28542	1.29541	0.697728	0.751567
AT1G06923	13.1088	-2.51702	0.00817319	0.0131659
AT1G06925	0.111827	-0.0179748	0.996485	0.999807
AT1G06927	0	#VALUE!	NA	NA
AT1G06930	9.58867	-0.988211	0.309658	0.378585
AT1G06933	0	#VALUE!	NA	NA
AT1G06937	0	#VALUE!	NA	NA
AT1G06943	0.402649	2.60301	0.520656	0.591256
AT1G06947	0	#VALUE!	NA	NA
AT1G06950	3236.43	-0.212491	0.286977	0.354216
AT1G06953	0	#VALUE!	NA	NA
AT1G06957	0	#VALUE!	NA	NA
AT1G06960	287.2	-0.860592	3.0297e-05	6.34789e-05
AT1G06963	1.35427	2.22177	0.353416	0.425608
AT1G06967	0.909979	3.77663	0.341944	0.413479
AT1G06970	2.84688	-0.0465358	0.977473	0.990462
AT1G06973	0	#VALUE!	NA	NA
AT1G06977	4.29682	-5.05482	0.00384231	0.0064571
AT1G06980	38.0688	-3.45439	1.27588e-06	3.01397e-06
AT1G06983	2.42869	5.20416	0.0130046	0.0203861
AT1G06987	0	#VALUE!	NA	NA
AT1G06990	0.84143	-2.69799	0.456678	0.530634
AT1G06993	0	#VALUE!	NA	NA
AT1G06997	0	#VALUE!	NA	NA
AT1G07000	1426.38	1.29564	1.50096e-10	4.80185e-10
AT1G07003	0	#VALUE!	NA	NA
AT1G07007	0	#VALUE!	NA	NA
AT1G07010	215.233	0.418555	0.0521502	0.0745397
AT1G07013	0	#VALUE!	NA	NA
AT1G07017	0	#VALUE!	NA	NA
AT1G07020	656.939	0.273218	0.134928	0.178908
AT1G07023	0	#VALUE!	NA	NA
AT1G07025	1.37619	4.37062	0.259293	0.323171
AT1G07027	1.58514	3.42726	0.125531	0.167613
AT1G07030	1340.29	0.679894	1.51286e-06	3.55394e-06
AT1G07040	1495.84	0.983774	1.88544e-12	6.85104e-12
AT1G07050	350.115	-11.6799	1.50308e-22	9.39126e-22
AT1G07051	0	#VALUE!	NA	NA
AT1G07060	1.91676	-3.80138	0.0890054	0.122302
AT1G07070	617.928	0.0122378	0.938323	0.958635
AT1G07080	4996.21	1.83672	9.51674e-35	9.8592e-34
AT1G07090	1176.94	1.05817	4.83305e-07	1.18343e-06
AT1G07110	1915.9	-1.001	4.06592e-11	1.35328e-10
AT1G07117	0	#VALUE!	NA	NA
AT1G07119	17.4646	0.715088	0.330391	0.401075
AT1G07120	5.2973	-2.6151	0.0742232	0.103474
AT1G07123	0	#VALUE!	NA	NA
AT1G07127	0	#VALUE!	NA	NA
AT1G07128	285.781	2.06669	3.1156e-11	1.04603e-10
AT1G07130	419.351	2.21339	4.01663e-12	1.43104e-11
AT1G07133	0.227566	1.8854	0.644043	0.703454
AT1G07135	5354.17	4.85686	2.53227e-50	4.54093e-49
AT1G07137	0	#VALUE!	NA	NA
AT1G07140	9551.68	0.973017	3.23925e-15	1.38797e-14
AT1G07143	54.3634	4.01808	4.38796e-07	1.07808e-06
AT1G07147	0	#VALUE!	NA	NA
AT1G07150	285.488	-0.379624	0.219595	0.278561
AT1G07157	0	#VALUE!	NA	NA
AT1G07160	511.037	6.17725	4.89117e-92	2.75992e-90
AT1G07163	0	#VALUE!	NA	NA
AT1G07167	2.48268	-4.26575	0.0331055	0.048907
AT1G07170	592.008	0.0680645	0.697689	0.751558
AT1G07173	0	#VALUE!	NA	NA
AT1G07175	1.98984	-3.96143	0.154511	0.202433
AT1G07177	0	#VALUE!	NA	NA
AT1G07180	149.645	3.27371	1.70019e-32	1.59186e-31
AT1G07183	0	#VALUE!	NA	NA
AT1G07187	2.80643	-4.4438	0.0277516	0.0414584
AT1G07193	0	#VALUE!	NA	NA
AT1G07197	0	#VALUE!	NA	NA
AT1G07200	869.941	-1.43796	9.8252e-13	3.62408e-12
AT1G07210	1304.41	0.0565763	0.649618	0.706852
AT1G07220	459.148	0.00913663	0.961206	0.977557
AT1G07230	1699.1	1.33642	4.61063e-15	1.95676e-14
AT1G07233	0	#VALUE!	NA	NA
AT1G07237	0	#VALUE!	NA	NA
AT1G07240	2310.34	1.13545	5.71899e-14	2.27791e-13
AT1G07247	0	#VALUE!	NA	NA
AT1G07250	1221.19	0.104661	0.428839	0.502473
AT1G07253	0	#VALUE!	NA	NA
AT1G07257	0	#VALUE!	NA	NA
AT1G07260	164.708	-0.622672	0.0477052	0.06858
AT1G07263	0	#VALUE!	NA	NA
AT1G07267	0	#VALUE!	NA	NA
AT1G07270	25.7342	-0.721537	0.208451	0.265939
AT1G07273	0	#VALUE!	NA	NA
AT1G07277	0	#VALUE!	NA	NA
AT1G07280	999.805	-1.33238	4.63896e-16	2.07857e-15
AT1G07287	0	#VALUE!	NA	NA
AT1G07290	50.7368	-3.04485	2.68263e-10	8.43035e-10
AT1G07293	0	#VALUE!	NA	NA
AT1G07297	0	#VALUE!	NA	NA
AT1G07300	60.1856	-0.297713	0.54698	0.61671
AT1G07303	0	#VALUE!	NA	NA
AT1G07310	2685.12	2.3528	5.50139e-30	4.66259e-29
AT1G07313	0	#VALUE!	NA	NA
AT1G07317	0.248692	1.87263	0.646288	0.704983
AT1G07320	5249.04	-3.28259	1.34134e-63	3.46836e-62
AT1G07323	205.101	-1.20528	8.55675e-06	1.8818e-05
AT1G07327	0	#VALUE!	NA	NA
AT1G07330	1.02002	-3.06646	0.26309	0.327598
AT1G07333	0	#VALUE!	NA	NA
AT1G07337	0	#VALUE!	NA	NA
AT1G07340	0	#VALUE!	NA	NA
AT1G07343	0	#VALUE!	NA	NA
AT1G07347	0	#VALUE!	NA	NA
AT1G07350	4161.92	0.348745	0.259372	0.323254
AT1G07353	0	#VALUE!	NA	NA
AT1G07357	0	#VALUE!	NA	NA
AT1G07360	2293.25	1.25569	3.10577e-14	1.25776e-13
AT1G07367	0	#VALUE!	NA	NA
AT1G07370	820.238	1.74398	1.10339e-17	5.38588e-17
AT1G07373	2.03109	-3.97648	0.0644437	0.0908379
AT1G07380	1050.3	2.76215	2.92329e-42	3.95041e-41
AT1G07383	0	#VALUE!	NA	NA
AT1G07390	224.657	2.84689	2.11986e-22	1.31287e-21
AT1G07397	0.104443	-0.0133686	0.997386	0.999807
AT1G07400	2235.08	1.73651	0.00297712	0.00508372
AT1G07407	0	#VALUE!	NA	NA
AT1G07410	228.283	0.387318	0.199534	0.25568
AT1G07413	0	#VALUE!	NA	NA
AT1G07417	0	#VALUE!	NA	NA
AT1G07420	1133.7	0.309712	0.035351	0.0519884
AT1G07423	0	#VALUE!	NA	NA
AT1G07430	173.942	-1.45395	0.00471368	0.00783309
AT1G07433	0	#VALUE!	NA	NA
AT1G07437	0	#VALUE!	NA	NA
AT1G07440	569.84	-3.49631	7.11061e-42	9.46789e-41
AT1G07447	0	#VALUE!	NA	NA
AT1G07450	9.06547	-4.23938	0.00115347	0.00206275
AT1G07453	0	#VALUE!	NA	NA
AT1G07457	8.49444	7.01436	1.40955e-05	3.04529e-05
AT1G07460	0	#VALUE!	NA	NA
AT1G07463	0	#VALUE!	NA	NA
AT1G07467	0	#VALUE!	NA	NA
AT1G07470	811.875	0.579073	0.0022929	0.00396738
AT1G07473	2.66086	-0.204125	0.915901	0.939432
AT1G07476	0.231717	-0.845069	0.834325	0.869443
AT1G07477	73.0096	-3.05521	0.0199636	0.0304894
AT1G07480	734.058	0.987338	2.98384e-07	7.43384e-07
AT1G07483	0	#VALUE!	NA	NA
AT1G07485	1.31077	-3.34463	0.196824	0.252603
AT1G07490	4.23271	-4.00501	0.0149102	0.0231999
AT1G07493	0	#VALUE!	NA	NA
AT1G07497	0	#VALUE!	NA	NA
AT1G07500	4.6677	6.12938	0.00525017	0.00867241
AT1G07503	0	#VALUE!	NA	NA
AT1G07507	0	#VALUE!	NA	NA
AT1G07510	3583.93	2.02138	1.42999e-54	2.93062e-53
AT1G07513	4.73817	0.671949	0.648887	0.70637
AT1G07517	1.92477	-1.75214	0.392863	0.466148
AT1G07520	6.34048	-0.0992836	0.943252	0.962702
AT1G07523	0	#VALUE!	NA	NA
AT1G07527	0	#VALUE!	NA	NA
AT1G07530	2061.05	0.920339	1.5346e-09	4.56229e-09
AT1G07533	0	#VALUE!	NA	NA
AT1G07540	0.201471	1.95465	0.63192	0.696322
AT1G07543	0	#VALUE!	NA	NA
AT1G07547	0.816419	1.07696	0.778002	0.823126
AT1G07550	2.79136	-4.42805	0.0409624	0.0595612
AT1G07553	0	#VALUE!	NA	NA
AT1G07557	0	#VALUE!	NA	NA
AT1G07560	20.3621	-2.57783	0.015219	0.0236558
AT1G07563	0.399291	2.61145	0.519579	0.590271
AT1G07567	5.79988	-0.203852	0.88497	0.91246
AT1G07570	607.442	-1.99328	1.26071e-17	6.13019e-17
AT1G07573	0	#VALUE!	NA	NA
AT1G07583	0	#VALUE!	NA	NA
AT1G07587	2.77889	-1.24096	0.520945	0.591505
AT1G07590	55616.3	0.659511	0.000111571	0.00022164
AT1G07597	0	#VALUE!	NA	NA
AT1G07603	1.35275	-3.39041	0.275793	0.341507
AT1G07607	6.42082	-2.70921	0.0503332	0.0721131
AT1G07610	4973.57	0.69367	0.00125915	0.00224194
AT1G07615	286.413	-0.247417	0.183097	0.236455
AT1G07617	0	#VALUE!	NA	NA
AT1G07620	74.9972	2.29251	2.87347e-08	7.74967e-08
AT1G07623	0	#VALUE!	NA	NA
AT1G07627	0	#VALUE!	NA	NA
AT1G07630	1415.43	1.14196	6.28966e-12	2.21446e-11
AT1G07637	0	#VALUE!	NA	NA
AT1G07640	717.75	-4.41952	6.46705e-110	5.54768e-108
AT1G07645	1.14535	3.03758	0.284657	0.351677
AT1G07647	0.590177	1.92941	0.632669	0.696322
AT1G07650	1141.46	-1.82596	1.46603e-23	9.56461e-23
AT1G07653	0.425351	-1.77705	0.655481	0.712194
AT1G07657	0	#VALUE!	NA	NA
AT1G07660	637.741	-0.0916553	0.581564	0.650074
AT1G07663	0.334635	-1.40206	0.726017	0.776146
AT1G07667	0.227664	1.94484	0.633632	0.696441
AT1G07670	8132.13	1.61662	4.25248e-20	2.34228e-19
AT1G07673	0	#VALUE!	NA	NA
AT1G07680	0	#VALUE!	NA	NA
AT1G07683	0.909092	3.79731	0.19456	0.24999
AT1G07690	0	#VALUE!	NA	NA
AT1G07693	0	#VALUE!	NA	NA
AT1G07697	0.221624	-0.824499	0.838628	0.871724
AT1G07700	775.563	0.414299	0.0950646	0.129995
AT1G07703	0.398827	2.5968	0.521828	0.592243
AT1G07705	618.949	0.294276	0.0822891	0.113763
AT1G07707	0.275586	-1.0851	0.787394	0.831158
AT1G07710	28.5772	-0.336595	0.471657	0.545345
AT1G07717	0	#VALUE!	NA	NA
AT1G07720	3065.2	-4.27755	2.29294e-174	5.44134e-172
AT1G07723	0	#VALUE!	NA	NA
AT1G07725	0	#VALUE!	NA	NA
AT1G07728	696.467	-0.253823	0.10828	0.14641
AT1G07730	11.1761	-6.43057	5.25244e-06	1.17496e-05
AT1G07733	0	#VALUE!	NA	NA
AT1G07737	8.28905	-3.06057	0.0432758	0.0626844
AT1G07740	219.349	0.583335	0.00165094	0.0029035
AT1G07743	16.4048	-6.0068	1.20715e-05	2.6232e-05
AT1G07745	81.9116	-2.35456	4.34515e-08	1.15555e-07
AT1G07747	0	#VALUE!	NA	NA
AT1G07750	2318.92	1.45299	1.60795e-22	1.00145e-21
AT1G07753	4.5485	-1.99217	0.446426	0.520342
AT1G07763	0	#VALUE!	NA	NA
AT1G07767	0	#VALUE!	NA	NA
AT1G07770	12808.5	0.648393	6.2047e-08	1.63078e-07
AT1G07773	0	#VALUE!	NA	NA
AT1G07777	0	#VALUE!	NA	NA
AT1G07780	385.676	-0.483876	0.107964	0.146046
AT1G07783	0	#VALUE!	NA	NA
AT1G07787	0	#VALUE!	NA	NA
AT1G07790	1699.29	0.295035	0.172242	0.223666
AT1G07793	0	#VALUE!	NA	NA
AT1G07795	15.0085	1.7315	0.0487299	0.0699582
AT1G07803	75.4325	1.46797	0.000145379	0.000285606
AT1G07807	0	#VALUE!	NA	NA
AT1G07810	5586.73	1.73916	4.41403e-23	2.81328e-22
AT1G07813	0.399196	2.60982	0.519831	0.590478
AT1G07820	1581.69	-0.242049	0.140102	0.185149
AT1G07823	2.65855	-0.93415	0.528819	0.599053
AT1G07830	846.42	-0.816329	6.72737e-06	1.49072e-05
AT1G07833	0	#VALUE!	NA	NA
AT1G07837	0	#VALUE!	NA	NA
AT1G07840	525.417	-0.53711	0.00112084	0.00200792
AT1G07843	0	#VALUE!	NA	NA
AT1G07847	0.401545	-1.63635	0.681245	0.736311
AT1G07850	3.95853	1.68729	0.373566	0.446116
AT1G07853	2.82267	1.3483	0.498728	0.571
AT1G07857	0	#VALUE!	NA	NA
AT1G07860	0.670592	-2.39854	0.544129	0.613823
AT1G07863	0	#VALUE!	NA	NA
AT1G07867	0	#VALUE!	NA	NA
AT1G07870	761.989	0.156925	0.357688	0.429916
AT1G07873	0	#VALUE!	NA	NA
AT1G07877	2.18283	0.00101997	0.999607	0.999899
AT1G07880	60.0115	-2.41662	2.36036e-06	5.45749e-06
AT1G07885	0.563912	-2.15194	0.588238	0.656638
AT1G07887	322.976	5.06232	0.000544339	0.00100956
AT1G07890	108050	1.87961	6.45385e-16	2.87149e-15
AT1G07893	243.033	1.42768	0.544334	0.614026
AT1G07900	184.903	-0.966442	0.012042	0.0189789
AT1G07902	7.0256	1.10113	0.268781	0.333833
AT1G07907	0	#VALUE!	NA	NA
AT1G07910	493.795	-0.370659	0.0551643	0.0785032
AT1G07913	0	#VALUE!	NA	NA
AT1G07917	0	#VALUE!	NA	NA
AT1G07920	71091.6	2.91279	4.43847e-78	1.76096e-76
AT1G07923	0	#VALUE!	NA	NA
AT1G07927	0	#VALUE!	NA	NA
AT1G07930	45415.5	2.55299	5.68025e-55	1.17263e-53
AT1G07933	15.9849	-6.94999	6.4564e-07	1.56522e-06
AT1G07937	3.35771	-3.65675	0.0352371	0.0518449
AT1G07940	55565.7	2.91092	8.00476e-75	2.8954e-73
AT1G07943	3.75655	0.826307	0.564685	0.634025
AT1G07947	0	#VALUE!	NA	NA
AT1G07950	692.084	-1.11949	9.96087e-08	2.57851e-07
AT1G07960	939.758	-0.732559	4.83376e-06	1.08427e-05
AT1G07967	0	#VALUE!	NA	NA
AT1G07970	438.091	0.81676	0.000874484	0.00158527
AT1G07973	0	#VALUE!	NA	NA
AT1G07977	0	#VALUE!	NA	NA
AT1G07980	592.519	-0.598915	0.00436395	0.00727716
AT1G07983	0	#VALUE!	NA	NA
AT1G07985	67.1697	-1.81499	0.000116357	0.000230679
AT1G07987	0.199392	1.87676	0.645561	0.704612
AT1G07990	1186.36	0.405229	0.0231113	0.0349123
AT1G07993	0.22569	-0.824115	0.838535	0.871724
AT1G07997	0	#VALUE!	NA	NA
AT1G08000	230.803	-0.480381	0.11072	0.149392
AT1G08003	13.2114	2.6162	0.0359998	0.05286
AT1G08005	0	#VALUE!	NA	NA
AT1G08007	0	#VALUE!	NA	NA
AT1G08010	462.535	-0.286823	0.0758045	0.105493
AT1G08013	0	#VALUE!	NA	NA
AT1G08017	0.331853	-1.40385	0.725789	0.776001
AT1G08023	0	#VALUE!	NA	NA
AT1G08027	0	#VALUE!	NA	NA
AT1G08030	527.184	-0.196221	0.218271	0.277158
AT1G08033	0	#VALUE!	NA	NA
AT1G08035	11.2089	0.473365	0.595662	0.663758
AT1G08037	258.667	2.23593	5.53318e-08	1.45942e-07
AT1G08040	653.48	0.132308	0.508388	0.58033
AT1G08043	415.759	3.0157	1.97227e-32	1.83847e-31
AT1G08047	0.157572	-0.0630871	0.987665	0.99863
AT1G08050	2304.45	4.40214	7.93894e-86	3.81069e-84
AT1G08057	0	#VALUE!	NA	NA
AT1G08060	398.536	-0.613776	0.0385214	0.0562955
AT1G08063	0	#VALUE!	NA	NA
AT1G08065	0	#VALUE!	NA	NA
AT1G08070	50.8015	-0.125136	0.768493	0.814355
AT1G08073	0	#VALUE!	NA	NA
AT1G08077	0	#VALUE!	NA	NA
AT1G08080	5.58821	6.41301	0.00257715	0.00443054
AT1G08087	0	#VALUE!	NA	NA
AT1G08090	50.9614	2.06372	7.30951e-05	0.000147761
AT1G08093	0	#VALUE!	NA	NA
AT1G08097	0	#VALUE!	NA	NA
AT1G08100	0	#VALUE!	NA	NA
AT1G08103	0.138379	-0.0157367	0.996923	0.999807
AT1G08110	2395.71	-0.181565	0.123782	0.165434
AT1G08120	4.95697	5.261	0.00831995	0.0133895
AT1G08125	413.731	-0.512536	0.00176824	0.00310034
AT1G08127	0	#VALUE!	NA	NA
AT1G08130	895.157	1.1839	2.17336e-09	6.3821e-09
AT1G08133	0	#VALUE!	NA	NA
AT1G08135	1.85811	4.83256	0.0825042	0.114042
AT1G08137	0	#VALUE!	NA	NA
AT1G08140	0.369873	-1.50549	0.706028	0.75889
AT1G08143	0	#VALUE!	NA	NA
AT1G08147	0	#VALUE!	NA	NA
AT1G08150	0	#VALUE!	NA	NA
AT1G08153	0	#VALUE!	NA	NA
AT1G08160	200.317	-1.21412	8.25082e-08	2.15053e-07
AT1G08165	55.6456	-6.30611	6.92433e-12	2.43286e-11
AT1G08170	0.933035	-2.85198	0.322582	0.392383
AT1G08173	3.99275	1.59354	0.311498	0.380444
AT1G08177	0	#VALUE!	NA	NA
AT1G08180	133.865	-1.54412	1.79064e-07	4.5427e-07
AT1G08183	0	#VALUE!	NA	NA
AT1G08190	3846.47	0.525296	0.000593064	0.00109584
AT1G08193	0	#VALUE!	NA	NA
AT1G08200	11940.5	-1.2893	1.22209e-27	9.45786e-27
AT1G08207	0	#VALUE!	NA	NA
AT1G08210	782.316	-0.259075	0.093441	0.127968
AT1G08213	13.7486	0.881891	0.234608	0.295699
AT1G08217	1.08451	-1.68935	0.633935	0.696614
AT1G08220	438.178	1.18724	4.14653e-09	1.19092e-08
AT1G08223	0	#VALUE!	NA	NA
AT1G08227	0	#VALUE!	NA	NA
AT1G08230	2533.57	1.81775	8.5719e-34	8.53894e-33
AT1G08237	0.330743	-1.39888	0.726737	0.776687
AT1G08247	0	#VALUE!	NA	NA
AT1G08250	1011.68	0.283134	0.161397	0.210682
AT1G08257	0	#VALUE!	NA	NA
AT1G08260	299.762	0.142636	0.602617	0.670008
AT1G08263	0	#VALUE!	NA	NA
AT1G08267	0	#VALUE!	NA	NA
AT1G08270	24.5832	-1.01973	0.105598	0.143059
AT1G08273	14.1315	0.494843	0.580705	0.649199
AT1G08277	0	#VALUE!	NA	NA
AT1G08280	304.405	-1.89254	6.08571e-17	2.86535e-16
AT1G08283	21.0848	-6.37492	2.188e-06	5.07608e-06
AT1G08287	0.111135	-0.0221392	0.995671	0.999807
AT1G08290	220.487	0.397685	0.113624	0.152993
AT1G08293	0	#VALUE!	NA	NA
AT1G08297	0	#VALUE!	NA	NA
AT1G08300	118.294	-1.89723	1.3201e-07	3.38825e-07
AT1G08307	0	#VALUE!	NA	NA
AT1G08310	141.596	-2.21613	3.85609e-09	1.10988e-08
AT1G08313	0	#VALUE!	NA	NA
AT1G08315	1341.04	2.92844	2.69355e-41	3.5255e-40
AT1G08317	0	#VALUE!	NA	NA
AT1G08320	324.621	1.51321	1.32946e-08	3.6741e-08
AT1G08323	0	#VALUE!	NA	NA
AT1G08333	0	#VALUE!	NA	NA
AT1G08340	91.36	-2.74206	8.30157e-14	3.27014e-13
AT1G08350	401.745	0.488124	0.00444815	0.00741061
AT1G08357	0	#VALUE!	NA	NA
AT1G08360	9392.34	0.515783	1.15926e-05	2.52344e-05
AT1G08363	0	#VALUE!	NA	NA
AT1G08370	1365.7	1.32513	7.95483e-13	2.95306e-12
AT1G08377	0	#VALUE!	NA	NA
AT1G08380	8548.8	-2.4071	1.14671e-21	6.85113e-21
AT1G08383	0	#VALUE!	NA	NA
AT1G08387	9.54496	-6.20241	1.75915e-05	3.76757e-05
AT1G08390	83.7242	-0.373325	0.234223	0.295303
AT1G08393	0.687578	-0.961574	0.808889	0.849258
AT1G08397	0	#VALUE!	NA	NA
AT1G08400	225.357	0.14689	0.520047	0.590631
AT1G08403	0	#VALUE!	NA	NA
AT1G08410	677.856	0.729452	6.04315e-06	1.34426e-05
AT1G08413	1.16473	0.797249	0.815955	0.854769
AT1G08417	0	#VALUE!	NA	NA
AT1G08420	3034.51	1.12434	7.83505e-10	2.38089e-09
AT1G08427	0	#VALUE!	NA	NA
AT1G08430	420.964	-0.024081	0.924078	0.946709
AT1G08433	0	#VALUE!	NA	NA
AT1G08437	0	#VALUE!	NA	NA
AT1G08440	7.73907	0.261553	0.837349	0.871724
AT1G08443	0	#VALUE!	NA	NA
AT1G08447	0	#VALUE!	NA	NA
AT1G08450	1774.39	0.139104	0.358198	0.430468
AT1G08453	0	#VALUE!	NA	NA
AT1G08457	0.111893	-0.0166921	0.996736	0.999807
AT1G08460	1185.31	1.17933	6.7868e-14	2.68679e-13
AT1G08463	0	#VALUE!	NA	NA
AT1G08465	382.37	0.609042	0.000265966	0.000509921
AT1G08470	456.877	-1.44205	1.6796e-14	6.89324e-14
AT1G08473	0	#VALUE!	NA	NA
AT1G08477	1770.56	1.23645	1.82003e-09	5.3765e-09
AT1G08480	7437.35	2.59686	7.46127e-137	9.7658e-135
AT1G08483	0	#VALUE!	NA	NA
AT1G08487	0	#VALUE!	NA	NA
AT1G08490	1092.85	0.303889	0.0171356	0.0264326
AT1G08493	0	#VALUE!	NA	NA
AT1G08497	0	#VALUE!	NA	NA
AT1G08500	149.511	-4.64761	1.50433e-32	1.41161e-31
AT1G08503	0	#VALUE!	NA	NA
AT1G08507	11.9729	-1.02134	0.235956	0.297251
AT1G08510	4956.67	1.20702	1.15345e-14	4.78022e-14
AT1G08513	0	#VALUE!	NA	NA
AT1G08517	0	#VALUE!	NA	NA
AT1G08520	2469.78	-1.88398	1.78213e-35	1.89418e-34
AT1G08523	1.06817	4.01286	0.233456	0.294438
AT1G08530	261.951	-1.41541	1.29623e-10	4.16312e-10
AT1G08533	1.39302	4.36933	0.256397	0.319922
AT1G08537	0.742817	-1.16251	0.767559	0.813603
AT1G08540	854.266	-1.76469	1.34416e-26	1.00356e-25
AT1G08543	11.4682	2.7592	0.383172	0.456227
AT1G08547	0	#VALUE!	NA	NA
AT1G08550	688.167	-4.452	1.63467e-94	9.85925e-93
AT1G08553	0	#VALUE!	NA	NA
AT1G08557	0	#VALUE!	NA	NA
AT1G08560	424.839	-2.65156	2.28723e-18	1.15531e-17
AT1G08563	0	#VALUE!	NA	NA
AT1G08567	0.260385	-1.03207	0.797967	0.840258
AT1G08570	1667.75	0.255974	0.134272	0.17814
AT1G08573	0	#VALUE!	NA	NA
AT1G08577	0	#VALUE!	NA	NA
AT1G08580	913.507	-0.334503	0.0754722	0.105065
AT1G08583	0	#VALUE!	NA	NA
AT1G08587	0	#VALUE!	NA	NA
AT1G08590	177.869	-4.18053	0.0661568	0.0930666
AT1G08592	56.6956	1.29994	0.626819	0.692039
AT1G08597	3.27002	5.61739	0.0666885	0.0937419
AT1G08600	533.073	-0.445066	0.0833752	0.115108
AT1G08603	0	#VALUE!	NA	NA
AT1G08607	0.227654	1.93387	0.635548	0.69721
AT1G08610	178.692	-0.825988	0.00933416	0.0149346
AT1G08613	0	#VALUE!	NA	NA
AT1G08620	1020.67	0.17229	0.426104	0.499729
AT1G08623	0	#VALUE!	NA	NA
AT1G08627	0	#VALUE!	NA	NA
AT1G08630	100.818	2.3721	4.92395e-10	1.51808e-09
AT1G08633	3.71578	5.81609	0.0125512	0.0197154
AT1G08637	0.200392	1.85767	0.648923	0.70637
AT1G08640	1985.52	0.481795	1.42515e-05	3.07742e-05
AT1G08645	0	#VALUE!	NA	NA
AT1G08647	0	#VALUE!	NA	NA
AT1G08650	1856.95	-0.759358	2.57982e-06	5.94489e-06
AT1G08653	0	#VALUE!	NA	NA
AT1G08657	32.1445	2.54459	NA	NA
AT1G08660	839.702	-0.77707	5.39635e-07	1.31665e-06
AT1G08663	0	#VALUE!	NA	NA
AT1G08667	0.722256	3.4711	0.384695	0.457684
AT1G08670	31.4227	-8.00264	4.62224e-10	1.42992e-09
AT1G08673	0.214654	-0.812858	0.840925	0.873455
AT1G08677	0	#VALUE!	NA	NA
AT1G08680	855.053	0.493828	0.00155207	0.00273949
AT1G08683	0	#VALUE!	NA	NA
AT1G08695	0	#VALUE!	NA	NA
AT1G08697	0	#VALUE!	NA	NA
AT1G08700	1869.72	2.07668	1.06624e-32	1.00722e-31
AT1G08703	0	#VALUE!	NA	NA
AT1G08707	0.423909	-1.77341	0.656151	0.7128
AT1G08710	248.425	-0.496665	0.0273886	0.0409426
AT1G08713	0.420225	0.141535	0.970746	0.985376
AT1G08717	0	#VALUE!	NA	NA
AT1G08720	1000.82	0.726472	0.000138708	0.000272839
AT1G08723	16.2566	1.70979	0.143135	0.188834
AT1G08727	3.18192	2.58772	0.337417	0.408823
AT1G08730	14.0064	-2.10657	0.0439867	0.0636344
AT1G08733	0	#VALUE!	NA	NA
AT1G08743	0	#VALUE!	NA	NA
AT1G08747	0.361777	-1.3619	0.733017	0.78241
AT1G08750	308.823	-0.268296	0.147501	0.19411
AT1G08753	0.175373	0.879593	0.828424	0.864513
AT1G08757	15.0451	0.0956666	0.906112	0.930744
AT1G08760	745.525	0.238809	0.231692	0.292402
AT1G08763	0.10359	-0.0478721	0.990639	0.999734
AT1G08767	0	#VALUE!	NA	NA
AT1G08770	1509.39	1.36975	9.21541e-20	4.99355e-19
AT1G08773	0	#VALUE!	NA	NA
AT1G08777	0	#VALUE!	NA	NA
AT1G08780	469.951	-1.14248	4.27513e-07	1.05158e-06
AT1G08783	0	#VALUE!	NA	NA
AT1G08787	0	#VALUE!	NA	NA
AT1G08790	0	#VALUE!	NA	NA
AT1G08797	0	#VALUE!	NA	NA
AT1G08800	1640.46	-0.19494	0.328392	0.398839
AT1G08803	0	#VALUE!	NA	NA
AT1G08807	0	#VALUE!	NA	NA
AT1G08810	214.308	-4.15176	5.0522e-39	6.05692e-38
AT1G08817	0	#VALUE!	NA	NA
AT1G08820	1677.73	0.176984	0.279984	0.346376
AT1G08823	0	#VALUE!	NA	NA
AT1G08827	0	#VALUE!	NA	NA
AT1G08830	3709.12	2.51252	2.61599e-20	1.45925e-19
AT1G08833	0.527855	-2.05968	0.603797	0.671144
AT1G08840	62.8589	-1.15358	0.000450518	0.000842445
AT1G08843	0	#VALUE!	NA	NA
AT1G08845	190.873	0.351549	0.112193	0.151211
AT1G08847	0	#VALUE!	NA	NA
AT1G08853	1.70958	4.6943	0.0971904	0.132673
AT1G08857	42.9039	1.33643	0.0198393	0.0303141
AT1G08860	37.1187	3.34942	1.16807e-07	3.01053e-07
AT1G08863	0	#VALUE!	NA	NA
AT1G08867	0	#VALUE!	NA	NA
AT1G08877	0	#VALUE!	NA	NA
AT1G08880	4466.78	-0.0877935	0.457499	0.531443
AT1G08883	0	#VALUE!	NA	NA
AT1G08887	0	#VALUE!	NA	NA
AT1G08890	772.78	-2.98275	3.25085e-61	7.90668e-60
AT1G08893	0	#VALUE!	NA	NA
AT1G08897	0	#VALUE!	NA	NA
AT1G08900	122.659	-2.94357	2.97578e-21	1.74425e-20
AT1G08903	0	#VALUE!	NA	NA
AT1G08907	0	#VALUE!	NA	NA
AT1G08910	345.584	-0.451165	0.0351466	0.0517148
AT1G08913	0	#VALUE!	NA	NA
AT1G08920	2364.79	1.10175	4.15583e-07	1.02372e-06
AT1G08923	0	#VALUE!	NA	NA
AT1G08927	0	#VALUE!	NA	NA
AT1G08930	6950.07	0.941046	3.5375e-10	1.10335e-09
AT1G08933	0	#VALUE!	NA	NA
AT1G08940	5082.9	4.68133	6.07829e-96	3.80147e-94
AT1G08947	0.107827	-0.066055	0.987084	0.998549
AT1G08953	0	#VALUE!	NA	NA
AT1G08960	491.22	0.573706	0.00429335	0.00716885
AT1G08963	0	#VALUE!	NA	NA
AT1G08967	0.335766	-1.40487	0.725464	0.775841
AT1G08970	1149.45	-0.134994	0.302359	0.370626
AT1G08973	72.1089	0.87549	0.165132	0.215149
AT1G08977	0	#VALUE!	NA	NA
AT1G08980	1447.93	-2.18713	1.95988e-43	2.76936e-42
AT1G08983	0	#VALUE!	NA	NA
AT1G08985	1.07468	4.03072	0.230427	0.290936
AT1G08990	102.863	-1.68584	0.00346587	0.00585881
AT1G08993	0	#VALUE!	NA	NA
AT1G08997	0.400347	2.59581	0.521886	0.592283
AT1G09000	71.1083	-0.729453	0.0528298	0.0754262
AT1G09003	0	#VALUE!	NA	NA
AT1G09007	0	#VALUE!	NA	NA
AT1G09010	1359.07	0.107962	0.517005	0.58787
AT1G09013	0	#VALUE!	NA	NA
AT1G09017	0	#VALUE!	NA	NA
AT1G09020	1990.91	1.28643	2.4288e-15	1.04724e-14
AT1G09023	99.2838	-3.40549	1.92401e-14	7.87215e-14
AT1G09030	0	#VALUE!	NA	NA
AT1G09033	0	#VALUE!	NA	NA
AT1G09037	0.13641	-0.00970611	0.998102	0.999841
AT1G09040	111.706	-0.582825	0.040621	0.0591299
AT1G09043	0	#VALUE!	NA	NA
AT1G09047	0	#VALUE!	NA	NA
AT1G09050	148.96	-0.0692386	0.779782	0.824665
AT1G09053	62.8277	9.91097	0.0112056	0.0177367
AT1G09057	0	#VALUE!	NA	NA
AT1G09060	1236.77	0.844346	2.36865e-09	6.93311e-09
AT1G09063	0	#VALUE!	NA	NA
AT1G09067	0.901102	3.77597	0.28265	0.349435
AT1G09070	28245.4	2.07575	2.48131e-28	1.97633e-27
AT1G09073	0	#VALUE!	NA	NA
AT1G09077	0	#VALUE!	NA	NA
AT1G09080	1190.44	7.10097	1.10762e-102	8.17577e-101
AT1G09090	136.882	1.12048	8.49309e-05	0.000170574
AT1G09097	0	#VALUE!	NA	NA
AT1G09100	1076.84	1.30151	2.0867e-15	9.03572e-15
AT1G09103	0.212543	-0.823827	0.838676	0.871724
AT1G09107	0.60028	3.17285	0.428296	0.501859
AT1G09113	0	#VALUE!	NA	NA
AT1G09117	0	#VALUE!	NA	NA
AT1G09123	0	#VALUE!	NA	NA
AT1G09127	0.199622	1.88968	0.64329	0.702888
AT1G09130	3912.78	0.39069	0.000259488	0.00049784
AT1G09133	0	#VALUE!	NA	NA
AT1G09137	0	#VALUE!	NA	NA
AT1G09140	3643.8	1.06044	7.41878e-11	2.42224e-10
AT1G09147	0	#VALUE!	NA	NA
AT1G09150	1251.28	0.923991	6.38031e-10	1.95074e-09
AT1G09153	0	#VALUE!	NA	NA
AT1G09155	14.4262	0.382402	0.55085	0.620577
AT1G09157	4.08266	2.28582	0.210148	0.267875
AT1G09160	967.664	-0.445145	0.0114632	0.0181229
AT1G09163	0	#VALUE!	NA	NA
AT1G09167	1.18117	0.774086	0.785157	0.829176
AT1G09170	22.8772	-0.629905	0.39872	0.471995
AT1G09173	0	#VALUE!	NA	NA
AT1G09176	7.81215	2.1031	0.0523509	0.0748097
AT1G09177	0	#VALUE!	NA	NA
AT1G09180	144.314	4.73686	2.41066e-39	2.93158e-38
AT1G09183	0	#VALUE!	NA	NA
AT1G09187	0	#VALUE!	NA	NA
AT1G09190	151.315	1.20146	1.47115e-05	3.17217e-05
AT1G09193	8.05442	-0.719202	0.484075	0.557191
AT1G09195	88.5211	-2.97352	1.51108e-16	6.955e-16
AT1G09197	0.199414	1.87831	0.645288	0.704374
AT1G09200	3734.45	1.59389	7.41571e-25	5.11267e-24
AT1G09207	0	#VALUE!	NA	NA
AT1G09210	16585.4	1.73155	1.24103e-25	8.8917e-25
AT1G09213	0	#VALUE!	NA	NA
AT1G09217	0	#VALUE!	NA	NA
AT1G09220	57.3776	-0.199671	0.589826	0.658121
AT1G09223	0	#VALUE!	NA	NA
AT1G09227	0	#VALUE!	NA	NA
AT1G09230	412.205	1.22237	2.86259e-11	9.64657e-11
AT1G09233	1.90249	-3.90892	0.0738141	0.102949
AT1G09240	833.384	3.23542	7.43837e-44	1.06769e-42
AT1G09243	0	#VALUE!	NA	NA
AT1G09245	0.455226	2.79437	0.489247	0.561718
AT1G09247	1.70595	2.16671	0.487952	0.560459
AT1G09250	1345.19	-0.384814	0.0709703	0.0993482
AT1G09253	8.653	0.746744	0.650369	0.707639
AT1G09257	0.359103	-1.47925	0.711132	0.763318
AT1G09260	0	#VALUE!	NA	NA
AT1G09263	0	#VALUE!	NA	NA
AT1G09267	0.580379	1.8752	0.642085	0.702086
AT1G09270	3235.27	0.536457	0.00308819	0.00526066
AT1G09273	0	#VALUE!	NA	NA
AT1G09277	0	#VALUE!	NA	NA
AT1G09280	753.439	0.394266	0.0199186	0.0304279
AT1G09283	0	#VALUE!	NA	NA
AT1G09287	13.2128	-3.37443	0.00024079	0.000463369
AT1G09290	382.781	-0.758057	0.000133956	0.000264023
AT1G09293	0	#VALUE!	NA	NA
AT1G09297	8.11269	-0.52576	0.643239	0.702863
AT1G09300	407.886	1.03164	1.5331e-08	4.21761e-08
AT1G09303	0	#VALUE!	NA	NA
AT1G09307	0	#VALUE!	NA	NA
AT1G09310	33690.3	0.814135	1.15e-08	3.19553e-08
AT1G09313	0	#VALUE!	NA	NA
AT1G09317	0	#VALUE!	NA	NA
AT1G09320	276.9	0.34176	0.15399	0.201792
AT1G09323	0	#VALUE!	NA	NA
AT1G09327	10.6202	1.6563	0.209277	0.266886
AT1G09330	2499.3	0.621643	9.51669e-06	2.08623e-05
AT1G09337	0	#VALUE!	NA	NA
AT1G09340	8385.57	-3.07668	8.09763e-44	1.16036e-42
AT1G09343	0	#VALUE!	NA	NA
AT1G09350	181.18	-9.39272	6.08005e-15	2.56112e-14
AT1G09353	0.834311	3.64675	0.359794	0.431875
AT1G09357	0.433694	2.69547	0.505033	0.576998
AT1G09360	0	#VALUE!	NA	NA
AT1G09363	8.49498	0.797609	0.431882	0.505525
AT1G09367	0	#VALUE!	NA	NA
AT1G09370	20.5774	5.42214	1.58065e-07	4.0293e-07
AT1G09373	0	#VALUE!	NA	NA
AT1G09377	0	#VALUE!	NA	NA
AT1G09380	4043.38	9.62776	2.78592e-228	1.33472e-225
AT1G09383	0.893997	-1.40577	0.70539	0.758341
AT1G09387	0	#VALUE!	NA	NA
AT1G09390	215.467	1.77199	1.06719e-13	4.17794e-13
AT1G09393	0	#VALUE!	NA	NA
AT1G09397	0	#VALUE!	NA	NA
AT1G09400	14.0184	4.22673	7.25037e-06	1.60283e-05
AT1G09407	0	#VALUE!	NA	NA
AT1G09410	38.3842	-0.0398273	0.926403	0.9489
AT1G09415	121.841	-1.36518	0.0005602	0.00103776
AT1G09417	0	#VALUE!	NA	NA
AT1G09420	147.135	-0.460555	0.056465	0.0802059
AT1G09421	1.09353	0.339348	0.905351	0.930161
AT1G09423	0	#VALUE!	NA	NA
AT1G09427	4.01479	0.824085	0.62342	0.688944
AT1G09430	5075.55	2.03418	2.56649e-36	2.8114e-35
AT1G09433	0.34304	0.978692	0.810448	0.850279
AT1G09437	0.39973	2.59481	0.522075	0.592444
AT1G09440	87.764	-1.88373	4.18615e-08	1.11478e-07
AT1G09443	0.792121	2.38719	0.531937	0.602182
AT1G09447	0.218744	-0.817247	0.840087	0.872774
AT1G09450	37.3719	-0.138106	0.755127	0.802066
AT1G09453	2.16653	-4.07281	0.131449	0.174724
AT1G09457	0.311058	-1.29363	0.746838	0.795024
AT1G09460	85.2073	-1.89732	4.15749e-08	1.10738e-07
AT1G09463	0	#VALUE!	NA	NA
AT1G09470	119.743	-5.41817	3.19947e-24	2.1498e-23
AT1G09477	0	#VALUE!	NA	NA
AT1G09480	121.561	1.04331	0.0164187	0.0254055
AT1G09483	0.399646	2.61656	0.518784	0.589552
AT1G09487	8.69419	-0.307517	0.7411	0.789938
AT1G09490	723.029	-0.578875	0.000427348	0.000801538
AT1G09493	0	#VALUE!	NA	NA
AT1G09497	0	#VALUE!	NA	NA
AT1G09500	590.664	3.33523	3.2602e-17	1.55403e-16
AT1G09503	0	#VALUE!	NA	NA
AT1G09507	0	#VALUE!	NA	NA
AT1G09510	9.69957	7.22389	4.74957e-06	1.0666e-05
AT1G09513	0.533025	-2.0988	0.59682	0.664785
AT1G09517	20.4658	0.502439	0.429875	0.503491
AT1G09520	757.84	1.074	3.08017e-15	1.32137e-14
AT1G09523	0	#VALUE!	NA	NA
AT1G09527	0	#VALUE!	NA	NA
AT1G09530	889.874	0.58239	0.00507236	0.00839781
AT1G09537	4.57774	1.98847	0.111587	0.150505
AT1G09540	19.0141	-4.73082	3.3008e-06	7.52369e-06
AT1G09543	5.23334	-1.81753	0.133829	0.17759
AT1G09547	0	#VALUE!	NA	NA
AT1G09550	0	#VALUE!	NA	NA
AT1G09553	0.110926	-0.0347926	0.993197	0.999807
AT1G09557	0.107309	0.033231	0.993502	0.999807
AT1G09560	28860.7	4.97596	1.09014e-75	4.04099e-74
AT1G09563	0	#VALUE!	NA	NA
AT1G09567	0	#VALUE!	NA	NA
AT1G09570	4830.2	0.464778	0.0026941	0.00462314
AT1G09573	0.105024	-0.0660548	0.987084	0.998549
AT1G09575	251.683	-0.1333	0.66584	0.722121
AT1G09577	0	#VALUE!	NA	NA
AT1G09580	488.883	-0.763389	0.000100136	0.0001998
AT1G09587	0	#VALUE!	NA	NA
AT1G09590	8856.24	0.787086	1.24753e-09	3.73202e-09
AT1G09593	0	#VALUE!	NA	NA
AT1G09597	0	#VALUE!	NA	NA
AT1G09600	12.6071	-6.60132	3.80335e-06	8.61274e-06
AT1G09603	0	#VALUE!	NA	NA
AT1G09607	0	#VALUE!	NA	NA
AT1G09610	8.84314	-6.09356	6.86947e-05	0.000139252
AT1G09613	0	#VALUE!	NA	NA
AT1G09617	0	#VALUE!	NA	NA
AT1G09620	4722.01	0.759984	2.61947e-06	6.03407e-06
AT1G09623	4.58935	1.42673	0.345521	0.417228
AT1G09625	0.455012	2.78244	0.491018	0.563522
AT1G09627	12.8003	2.31422	0.0269402	0.0403174
AT1G09630	737.296	-0.131431	0.522224	0.592587
AT1G09633	0.33346	-1.40468	0.725579	0.775841
AT1G09637	0	#VALUE!	NA	NA
AT1G09640	17194.9	1.68903	7.62216e-39	9.0652e-38
AT1G09645	1115.93	0.717534	4.57274e-06	1.0278e-05
AT1G09647	0.100892	0.0452922	0.991144	0.999807
AT1G09650	42.4955	1.24043	0.00179031	0.0031372
AT1G09653	0.10766	-0.0658125	0.987132	0.998549
AT1G09657	0	#VALUE!	NA	NA
AT1G09660	698.826	-0.613224	0.00358375	0.006044
AT1G09663	0	#VALUE!	NA	NA
AT1G09665	0	#VALUE!	NA	NA
AT1G09667	0	#VALUE!	NA	NA
AT1G09673	0.201383	1.95104	0.63255	0.696322
AT1G09677	6.06845	0.996634	0.294897	0.362845
AT1G09680	62.5423	0.597497	0.100336	0.136556
AT1G09683	0	#VALUE!	NA	NA
AT1G09690	18953.1	0.93111	2.70317e-10	8.49177e-10
AT1G09693	0	#VALUE!	NA	NA
AT1G09697	0	#VALUE!	NA	NA
AT1G09700	414.584	-0.331665	0.0476981	0.0685737
AT1G09703	0	#VALUE!	NA	NA
AT1G09710	142.951	-0.051186	0.840914	0.873455
AT1G09713	3.1099	1.01827	0.547453	0.617188
AT1G09717	0	#VALUE!	NA	NA
AT1G09720	1.37306	4.398	0.151093	0.19832
AT1G09723	0	#VALUE!	NA	NA
AT1G09730	893.077	0.0758933	0.617598	0.683701
AT1G09733	1.24855	3.1318	0.349395	0.421164
AT1G09737	0	#VALUE!	NA	NA
AT1G09740	2988.51	2.21594	3.82248e-37	4.30805e-36
AT1G09743	0	#VALUE!	NA	NA
AT1G09747	0	#VALUE!	NA	NA
AT1G09750	872.213	-4.59006	1.20942e-66	3.4622e-65
AT1G09753	0	#VALUE!	NA	NA
AT1G09757	0.445218	0.137661	0.971004	0.985598
AT1G09760	1446.07	0.506477	0.00944517	0.015097
AT1G09763	0	#VALUE!	NA	NA
AT1G09767	0	#VALUE!	NA	NA
AT1G09770	3657.79	0.100006	0.567196	0.636282
AT1G09773	1.20728	4.21752	0.286635	0.353845
AT1G09777	0.537298	-2.10504	0.595657	0.663758
AT1G09780	11538.2	0.95159	1.02753e-08	2.86495e-08
AT1G09783	62.2538	-1.22412	0.00212034	0.00368412
AT1G09790	0	#VALUE!	NA	NA
AT1G09793	0	#VALUE!	NA	NA
AT1G09794	171.599	-0.196891	0.419885	0.493753
AT1G09795	1529.67	-1.78735	1.80565e-28	1.45e-27
AT1G09797	1160.9	6.91198	6.67843e-114	6.23451e-112
AT1G09800	1418.77	3.75617	4.71748e-42	6.32785e-41
AT1G09803	0	#VALUE!	NA	NA
AT1G09807	0	#VALUE!	NA	NA
AT1G09810	225.508	0.0499427	0.834862	0.869838
AT1G09812	102.274	2.17047	6.78003e-10	2.06921e-09
AT1G09813	0	#VALUE!	NA	NA
AT1G09815	2584.88	2.10931	2.56374e-51	4.74825e-50
AT1G09820	121.863	-0.422975	0.0876578	0.120588
AT1G09823	1.49581	1.82256	0.494165	0.566494
AT1G09827	0	#VALUE!	NA	NA
AT1G09830	1019.54	1.06253	2.34909e-16	1.07069e-15
AT1G09833	0	#VALUE!	NA	NA
AT1G09840	1069.43	-1.15648	1.27085e-16	5.87462e-16
AT1G09847	0	#VALUE!	NA	NA
AT1G09850	1405.04	-0.262091	0.0273435	0.0408825
AT1G09853	0.455106	2.78752	0.490262	0.562766
AT1G09857	0	#VALUE!	NA	NA
AT1G09860	2.30756	-0.857599	0.713687	0.765867
AT1G09863	57.6031	-0.688201	0.108323	0.146454
AT1G09870	2116.2	1.21504	2.16401e-16	9.87749e-16
AT1G09880	7.35925	-0.921555	0.361847	0.433868
AT1G09887	0	#VALUE!	NA	NA
AT1G09890	13.2887	-2.60625	0.0270853	0.0405155
AT1G09897	3.26801	-2.06691	0.210455	0.268164
AT1G09900	401.059	-0.861804	1.20531e-06	2.85178e-06
AT1G09907	0	#VALUE!	NA	NA
AT1G09910	598.891	-0.138323	0.361933	0.43395
AT1G09913	0.335337	-1.40443	0.725559	0.775841
AT1G09917	3.7793	-1.01368	0.476137	0.549523
AT1G09920	1636.34	0.991942	1.91449e-12	6.94764e-12
AT1G09923	0	#VALUE!	NA	NA
AT1G09927	4573.8	-0.994544	1.62812e-07	4.14491e-07
AT1G09930	3.1883	-1.4286	0.327957	0.398349
AT1G09932	427.809	0.816066	0.00681018	0.011097
AT1G09935	521.051	11.117	5.935e-25	4.12316e-24
AT1G09937	0	#VALUE!	NA	NA
AT1G09940	4335.83	2.29923	1.48495e-74	5.31819e-73
AT1G09950	390.146	-0.904551	0.000192118	0.00037347
AT1G09953	0	#VALUE!	NA	NA
AT1G09957	0	#VALUE!	NA	NA
AT1G09960	779.616	2.54751	6.1314e-45	9.17434e-44
AT1G09963	0.275975	-1.08721	0.786984	0.830829
AT1G09967	0	#VALUE!	NA	NA
AT1G09970	23897.7	1.2538	1.07942e-21	6.45365e-21
AT1G09973	0	#VALUE!	NA	NA
AT1G09977	0	#VALUE!	NA	NA
AT1G09980	756.932	-0.914624	3.75273e-10	1.16819e-09
AT1G09983	0	#VALUE!	NA	NA
AT1G09987	5.34716	-0.841836	0.605292	0.672482
AT1G09993	6.26013	-1.9545	0.113379	0.152703
AT1G09995	206.613	-2.34032	1.84891e-18	9.39515e-18
AT1G09997	0	#VALUE!	NA	NA
AT1G10000	28.7202	-1.27102	0.0421501	0.061183
AT1G10010	0	#VALUE!	NA	NA
AT1G10020	760.028	0.791972	0.0430141	0.0623338
AT1G10030	362.091	-0.98598	0.000738663	0.00134995
AT1G10040	175.022	-0.116185	0.768781	0.814626
AT1G10050	631.789	0.694727	4.54292e-05	9.36465e-05
AT1G10060	347.472	-6.1619	5.82263e-51	1.06519e-49
AT1G10070	201.681	0.00846208	0.976172	0.989341
AT1G10090	1947.01	-2.57778	3.72105e-50	6.62587e-49
AT1G10095	130.105	-0.509594	0.0714697	0.0999977
AT1G10100	0	#VALUE!	NA	NA
AT1G10110	18.1659	0.33909	0.62994	0.694735
AT1G10120	481.618	-1.90128	6.27804e-08	1.64937e-07
AT1G10130	1175.71	0.0820252	0.702085	0.755492
AT1G10140	1646.59	3.66268	1.07782e-64	2.89608e-63
AT1G10150	1268.88	2.65192	9.7709e-83	4.32235e-81
AT1G10155	50.9524	2.82337	0.000510186	0.000948918
AT1G10170	15021	3.82084	1.60106e-208	5.97856e-206
AT1G10180	694.187	-0.70046	6.848e-05	0.000138863
AT1G10190	0.227654	1.95077	0.632597	0.696322
AT1G10200	3060.85	0.405697	0.00502111	0.00831893
AT1G10210	163.733	-1.28357	1.13948e-07	2.94012e-07
AT1G10220	26.2603	2.02034	0.000758169	0.0013831
AT1G10225	3.75712	5.84231	0.00301504	0.00514363
AT1G10230	269.845	-0.0363303	0.873243	0.902237
AT1G10240	323.631	0.429522	0.0255748	0.0383985
AT1G10250	0	#VALUE!	NA	NA
AT1G10270	890.365	1.92897	1.97208e-21	1.16535e-20
AT1G10280	269.131	0.744942	9.31352e-05	0.000186417
AT1G10290	3576.25	0.90484	3.97304e-08	1.0597e-07
AT1G10300	13.3853	-2.30456	0.00395491	0.00663867
AT1G10310	549.749	-0.336019	0.0918045	0.125856
AT1G10320	128.04	-1.55264	6.83792e-06	1.51389e-05
AT1G10330	37.793	-1.04133	0.0296033	0.0440743
AT1G10340	183.05	2.72749	2.8023e-13	1.06809e-12
AT1G10350	548.888	-0.0180152	0.935049	0.955828
AT1G10360	307.72	-2.22093	1.78025e-28	1.43006e-27
AT1G10370	5762.05	0.476483	0.0938803	0.128508
AT1G10380	116.005	-4.13954	3.63506e-15	1.55285e-14
AT1G10385	2.09828	0.329654	0.869684	0.898999
AT1G10390	2546.64	1.17309	1.7443e-10	5.56003e-10
AT1G10395	0	#VALUE!	NA	NA
AT1G10400	44.2648	2.59667	3.7967e-06	8.59921e-06
AT1G10410	3859.72	1.33964	7.90671e-29	6.44104e-28
AT1G10417	9.04753	0.0327595	0.971641	0.986126
AT1G10430	1705.38	0.586661	0.000394799	0.000743068
AT1G10450	597.278	-1.05701	4.35576e-06	9.81206e-06
AT1G10455	0	#VALUE!	NA	NA
AT1G10460	21.0276	-0.748718	0.358868	0.431087
AT1G10470	3523.65	0.705756	3.60984e-05	7.50951e-05
AT1G10480	117.76	-0.277445	0.371408	0.443948
AT1G10490	440.277	-0.479376	0.014689	0.0228726
AT1G10500	2052.97	0.0643077	0.651073	0.708284
AT1G10510	896.439	-0.394341	0.00640109	0.0104626
AT1G10520	38.0555	-0.295008	0.532501	0.602739
AT1G10522	526.914	-1.6218	2.3322e-20	1.30669e-19
AT1G10530	59.9644	-1.79802	3.72618e-06	8.44629e-06
AT1G10540	356.619	6.14802	1.19808e-90	6.44525e-89
AT1G10550	109.509	-0.400504	0.525634	0.595977
AT1G10560	129.451	-3.74183	1.04142e-19	5.62156e-19
AT1G10570	352.564	-0.613691	0.0076128	0.0123249
AT1G10580	2093.42	1.10543	1.75312e-12	6.38485e-12
AT1G10585	1582.53	5.36031	2.58605e-62	6.50148e-61
AT1G10586	17.3761	8.13354	1.97857e-07	4.99935e-07
AT1G10588	2.17814	1.95184	0.27515	0.340794
AT1G10590	6172.04	0.629782	2.03342e-08	5.54413e-08
AT1G10600	281.866	-1.83296	7.14034e-20	3.88905e-19
AT1G10610	69.4688	-3.53436	7.03355e-11	2.29883e-10
AT1G10620	2.32438	5.17029	0.025805	0.0387258
AT1G10630	4797.32	0.844414	1.22241e-08	3.38786e-08
AT1G10640	334.644	-4.73677	3.13201e-23	2.0098e-22
AT1G10650	656.552	-1.04835	6.59371e-10	2.01404e-09
[truncated: 29,229 more rows]

## Sheet: TE
RNA-seq result
The cutoff for significant difference were |Fold change|≥ 2 and padj < 0.01
All the down or up-regulated TE in spt6l were marked as green and red, respectively
TE	baseMean	log2FoldChange	pvalue	padj
AT1TE00225	0.474344	-2.0723	0.603049	0.848789
AT1TE00840	0.348618	-1.64925	0.680731	0.848789
AT1TE01405	0.209999	1.55059	0.703944	0.848789
AT1TE01490	1.63446	-3.86307	0.135859	0.421288
AT1TE02075	0.136132	-0.358716	0.929948	0.93662
AT1TE03900	0.15965	-0.373779	0.927014	0.93662
AT1TE03935	0.209428	1.51367	0.710672	0.848789
AT1TE04710	8.0937	3.11344	0.0108371	0.0540657
AT1TE04835	13.0637	-2.52484	0.00664888	0.0362691
AT1TE08420	0.233413	-1.07502	0.790978	0.878157
AT1TE08660	0.696213	3.18145	0.424632	0.844509
AT1TE10830	104.72	0.0744347	0.850585	0.934952
AT1TE10935	0.485356	-2.08916	0.599869	0.848789
AT1TE12135	121.604	-3.64906	8.08791e-16	5.46743e-14
AT1TE14085	0.377334	0.607128	0.88172	0.93662
AT1TE14870	1.73258	1.52773	0.518964	0.848789
AT1TE15175	0.110313	-0.466437	0.908992	0.93662
AT1TE16325	1.09064	1.71339	0.581665	0.848789
AT1TE17030	121.755	1.45676	0.000236005	0.00198186
AT1TE18370	0.171648	1.56548	0.701237	0.848789
AT1TE18410	54.2224	7.65907	1.344e-11	5.52169e-10
AT1TE19130	15.0846	7.66669	1.3357e-07	2.22946e-06
AT1TE19270	8.58709	4.37407	0.00103914	0.00755334
AT1TE21735	2.02591	-4.16086	0.0779672	0.27851
AT1TE22850	682.761	-0.550641	0.0749607	0.26954
AT1TE23080	0.209941	1.54555	0.70486	0.848789
AT1TE23740	1.43532	-1.03918	0.687346	0.848789
AT1TE23845	0.665049	3.09203	0.437599	0.844509
AT1TE23940	155.705	4.42014	1.65608e-25	2.79877e-23
AT1TE23980	118.024	0.548347	0.159251	0.479527
AT1TE24000	0.340173	2.20817	0.586443	0.848789
AT1TE26260	0.169688	1.51873	0.709749	0.848789
AT1TE28830	41.6321	3.49297	1.68566e-07	2.7458e-06
AT1TE29570	2.59534	2.32234	0.225689	0.613948
AT1TE30070	0.52379	-2.21735	0.577008	0.848789
AT1TE30195	0.96036	1.60647	0.618036	0.848789
AT1TE30550	59.279	-0.49956	0.329418	0.750496
AT1TE31190	0.27261	-1.26196	0.754593	0.861663
AT1TE33490	41.9541	8.1699	2.65901e-10	8.55947e-09
AT1TE33550	0.170946	1.54827	0.704365	0.848789
AT1TE33670	1.45678	4.24033	0.119776	0.388358
AT1TE34335	1.03056	3.80527	0.306782	0.716354
AT1TE34580	0.343596	2.25017	0.579262	0.848789
AT1TE34590	1.3556	4.12946	0.22092	0.603401
AT1TE34650	0.479266	1.28297	0.751907	0.861663
AT1TE35020	407.348	1.05007	0.00236842	0.0151758
AT1TE35305	13.4616	7.49535	2.51543e-07	3.90903e-06
AT1TE35415	646.757	-2.21449	1.3584e-13	7.65233e-12
AT1TE36035	10.0079	7.06027	1.03836e-05	0.000127624
AT1TE36105	21.4478	-1.08272	0.121776	0.392003
AT1TE37065	6.50797	-0.514942	0.65738	0.848789
AT1TE37720	0.403569	2.35401	0.559565	0.848789
AT1TE38210	0.85896	3.54355	0.372061	0.82325
AT1TE38530	2.56492	5.11068	0.0205848	0.0924606
AT1TE38580	0.802253	3.43166	0.358309	0.806046
AT1TE38630	0.41994	2.48006	0.538836	0.848789
AT1TE38940	7.91334	5.73807	0.00140646	0.00965248
AT1TE39040	0.697613	-2.63893	0.504963	0.848789
AT1TE39380	0.630128	3.07028	0.441958	0.844509
AT1TE39515	0.475896	-0.115142	0.977346	0.978794
AT1TE39710	0.272274	-1.26383	0.754266	0.861663
AT1TE40280	0.334399	-1.54759	0.700118	0.848789
AT1TE40285	0.400468	-1.87406	0.639376	0.848789
AT1TE40340	0.411547	2.45874	0.542657	0.848789
AT1TE40355	0.240874	1.56777	0.70082	0.848789
AT1TE40800	0.115781	-0.376243	0.926535	0.93662
AT1TE40885	0.171378	1.55893	0.702427	0.848789
AT1TE41000	185.865	-0.669185	0.0618398	0.23354
AT1TE41345	10.8098	7.17321	4.17777e-06	5.48383e-05
AT1TE41565	49.1593	-4.29221	3.56044e-11	1.40041e-09
AT1TE41575	0.155899	-0.361187	0.929467	0.93662
AT1TE41735	2.02588	4.773	0.0712903	0.260499
AT1TE41790	119.316	-1.26268	0.00132326	0.00917458
AT1TE41800	624.546	-3.3045	3.06701e-18	3.18969e-16
AT1TE41860	0.210152	1.56958	0.700492	0.848789
AT1TE42080	2.15497	4.83656	0.0930463	0.32065
AT1TE42205	158.321	9.12819	1.32123e-17	1.27593e-15
AT1TE42225	1.58193	4.41007	0.123381	0.396226
AT1TE42245	0.643268	3.0305	0.447335	0.848789
AT1TE42395	2.10827	4.8087	0.0674105	0.249863
AT1TE42415	1.47076	4.29831	0.188745	0.534652
AT1TE42430	0.171683	1.56631	0.701085	0.848789
AT1TE42665	0.423889	2.41018	0.549678	0.848789
AT1TE42875	4.21076	3.27025	0.0405201	0.162561
AT1TE42890	30.6407	6.81631	8.23246e-09	1.88649e-07
AT1TE42900	11.0076	-3.26747	0.00652065	0.0359557
AT1TE42970	0.471695	2.62235	0.514489	0.848789
AT1TE43030	0.419988	2.48129	0.538641	0.848789
AT1TE43050	0.515407	2.81656	0.482501	0.848789
AT1TE43225	1.87136	4.66012	0.0831022	0.293353
AT1TE43440	0.170627	1.54075	0.705734	0.848789
AT1TE43445	0.51504	2.81398	0.482899	0.848789
AT1TE43880	0.586722	-2.38277	0.548115	0.848789
AT1TE43975	9.21687	6.948	8.05654e-06	9.99307e-05
AT1TE44230	6.73823	6.49151	0.00013342	0.00119459
AT1TE44380	534.429	7.51759	8.41494e-61	5.6885e-58
AT1TE44525	0.171782	1.56873	0.700646	0.848789
AT1TE44720	2.60281	5.12977	0.019687	0.0896191
AT1TE44755	0.114881	-0.389497	0.923954	0.93662
AT1TE45020	6.59022	6.47276	0.000141095	0.0012468
AT1TE45135	0.426143	-1.90145	0.633766	0.848789
AT1TE45145	2.46383	5.05598	0.0390655	0.158133
AT1TE45175	0.343689	2.25134	0.579062	0.848789
AT1TE45315	2.17047	4.85119	0.091318	0.316569
AT1TE45335	0.228749	-1.0893	0.788253	0.878157
AT1TE45355	0.481909	2.66563	0.507456	0.848789
AT1TE45380	0.419462	2.46843	0.540681	0.848789
AT1TE45390	0.208784	1.44014	0.724138	0.852216
AT1TE45425	0.239214	1.55876	0.702458	0.848789
AT1TE45430	0.342808	2.24033	0.580942	0.848789
AT1TE45560	0.654472	3.126	0.433453	0.844509
AT1TE45785	0.629915	3.06641	0.442517	0.844509
AT1TE45860	0.343254	2.2459	0.579992	0.848789
AT1TE45965	0.239916	1.56259	0.701762	0.848789
AT1TE46065	0.630409	3.07775	0.440886	0.844509
AT1TE46220	1.18574	-3.38698	0.245046	0.639579
AT1TE46235	0.171791	1.56897	0.700603	0.848789
AT1TE46265	1.03116	3.80738	0.3064	0.716354
AT1TE46270	0.272443	-1.26289	0.75443	0.861663
AT1TE46305	0.210141	1.56762	0.700848	0.848789
AT1TE46310	1.26091	4.07982	0.238117	0.628405
AT1TE46330	0.154219	-0.355473	0.93058	0.93662
AT1TE46405	3.10291	5.38568	0.0101793	0.0515448
AT1TE46495	1.47055	4.29596	0.189027	0.534652
AT1TE46575	0.618626	1.70573	0.67147	0.848789
AT1TE46625	0.24114	1.5692	0.700561	0.848789
AT1TE46630	1.37429	4.2041	0.12943	0.407901
AT1TE46635	1.18779	-0.60043	0.853677	0.93662
AT1TE46755	0.810023	2.23589	0.518304	0.848789
AT1TE46795	0.479111	2.65396	0.509349	0.848789
AT1TE46830	1.01239	3.7661	0.270301	0.673016
AT1TE47035	2.23519	4.90929	0.0563629	0.218346
AT1TE47125	1.20375	3.99812	0.256602	0.64846
AT1TE47220	0.171348	1.5582	0.70256	0.848789
AT1TE47440	0.171348	1.5582	0.70256	0.848789
AT1TE47580	0.210151	1.56929	0.700544	0.848789
AT1TE48035	15.316	7.68688	8.40706e-08	1.49557e-06
AT1TE48665	0.233427	1.52532	0.708545	0.848789
AT1TE48730	0.390034	-1.78529	0.655203	0.848789
AT1TE49260	9.47828	6.98443	1.5507e-05	0.000177673
AT1TE49300	0.171845	1.57027	0.700367	0.848789
AT1TE49330	1.40794	4.23845	0.155868	0.472497
AT1TE49850	2.9732	5.31632	0.0276158	0.118906
AT1TE49955	0.756742	3.35252	0.380078	0.824824
AT1TE50375	0.420311	2.49376	0.536675	0.848789
AT1TE50560	0.241026	1.56859	0.700672	0.848789
AT1TE50810	0.420311	2.49376	0.536675	0.848789
AT1TE50985	0.240368	1.56505	0.701315	0.848789
AT1TE51005	0.480026	2.65778	0.508728	0.848789
AT1TE51360	3.33906	3.51301	0.0782028	0.27851
AT1TE51735	2.59752	5.13438	0.0332618	0.138796
AT1TE51775	5.56281	6.22264	0.000356681	0.00287043
AT1TE51820	1.32347	4.14384	0.177416	0.513133
AT1TE52105	1.05081	3.81772	0.302657	0.716354
AT1TE52110	9.09474	6.9299	1.05618e-05	0.000128645
AT1TE52125	5.56552	6.22186	0.000370066	0.00294311
AT1TE52135	0.170436	1.53631	0.706544	0.848789
AT1TE52160	0.171805	1.56931	0.700542	0.848789
AT1TE52200	0.518337	1.41138	0.727301	0.852585
AT1TE52205	0.553664	2.90769	0.467745	0.848789
AT1TE52590	0.346439	0.608329	0.881488	0.93662
AT1TE52715	0.233403	-1.075	0.790981	0.878157
AT1TE52925	0.515338	2.81607	0.482577	0.848789
AT1TE52950	1.66154	4.49073	0.109746	0.362779
AT1TE52985	0.117339	-0.355253	0.930623	0.93662
AT1TE53000	1.6812	4.49477	0.14974	0.459068
AT1TE53535	0.168516	1.49077	0.714856	0.850148
AT1TE53635	0.210157	1.57043	0.700338	0.848789
AT1TE53660	2.2008	4.89505	0.0576115	0.221281
AT1TE53710	2.17007	-4.26406	0.100656	0.340219
AT1TE53735	0.171707	1.56692	0.700976	0.848789
AT1TE53995	1.45133	4.29743	0.146376	0.450799
AT1TE54100	24.2885	-0.281345	0.666615	0.848789
AT1TE54585	0.272524	-1.26244	0.754508	0.861663
AT1TE54805	5.73616	0.710324	0.586777	0.848789
AT1TE54820	0.216056	-1.12659	0.780819	0.878157
AT1TE54825	0.107657	-0.484752	0.905435	0.93662
AT1TE54835	15.4669	-1.50632	0.0676405	0.249863
AT1TE54850	0.981659	0.771936	0.808625	0.895381
AT1TE54925	0.69235	3.20173	0.420093	0.844509
AT1TE55320	16.4396	7.78217	4.32103e-08	8.46671e-07
AT1TE55540	0.237545	1.54948	0.704146	0.848789
AT1TE55795	44.52	6.33159	1.43458e-12	6.68812e-11
AT1TE55855	0.99283	2.57821	0.460201	0.848789
AT1TE55920	3.19861	2.0213	0.233878	0.627386
AT1TE56135	0.461306	1.2904	0.750508	0.861663
AT1TE56395	0.131813	-0.49099	0.904224	0.93662
AT1TE56400	0.367412	-1.7193	0.667623	0.848789
AT1TE56445	167.502	-0.805867	0.0205721	0.0924606
AT1TE56505	0.240835	1.56756	0.700859	0.848789
AT1TE57015	0.47466	2.63514	0.512407	0.848789
AT1TE57200	2.07557	0.170207	0.929352	0.93662
AT1TE57210	0.678756	-2.58936	0.513199	0.848789
AT1TE57805	56.5495	-7.99375	3.5674e-10	1.12166e-08
AT1TE57910	7.58913	-0.0097733	0.992964	0.993699
AT1TE57915	41.8029	-0.685958	0.188123	0.534652
AT1TE58490	0.695201	3.17551	0.42509	0.844509
AT1TE58505	1.48095	1.08251	0.691367	0.848789
AT1TE58825	0.514222	2.80826	0.483782	0.848789
AT1TE59320	4.27399	5.79936	0.00448293	0.0259242
AT1TE60180	67.9107	6.39253	2.36364e-17	2.13042e-15
AT1TE61940	4.10932	0.667411	0.646216	0.848789
AT1TE62360	23.1976	4.73494	1.51657e-07	2.50048e-06
AT1TE62470	12.6222	3.74472	0.00125622	0.00877917
AT1TE63610	5.55626	4.40767	0.0170296	0.0793932
AT1TE63735	0.4797	2.65642	0.508949	0.848789
AT1TE63790	0.288304	0.599672	0.883163	0.93662
AT1TE63810	17.488	5.01743	4.10902e-06	5.44647e-05
AT1TE64170	0.630459	3.07934	0.440658	0.844509
AT1TE64350	0.337701	2.18063	0.591121	0.848789
AT1TE64390	1.05075	3.81648	0.302831	0.716354
AT1TE64830	0.288907	0.604843	0.882162	0.93662
AT1TE65060	2.68546	5.16175	0.0331714	0.138796
AT1TE66160	1.35856	4.15843	0.172328	0.502127
AT1TE66165	1.10075	2.70937	0.376216	0.824824
AT1TE66380	152.679	5.31907	4.88045e-07	7.23762e-06
AT1TE66645	0.349022	-1.6497	0.680635	0.848789
AT1TE67460	0.813163	-2.85925	0.469263	0.848789
AT1TE67485	5.1924	6.07083	0.000732802	0.00547375
AT1TE67645	6.23285	6.39225	0.000372939	0.00294862
AT1TE68105	0.213702	-1.16827	0.772942	0.875756
AT1TE69795	3.36484	5.45073	0.00670656	0.0362691
AT1TE69805	5.30428	6.1078	0.000519638	0.00401458
AT1TE69815	2.38771	4.95165	0.0277634	0.119162
AT1TE70480	0.157812	-0.367626	0.928213	0.93662
AT1TE70490	10.7626	4.42596	0.119164	0.388358
AT1TE70690	1.05021	3.75004	0.266591	0.66623
AT1TE70805	0.630457	3.07928	0.440666	0.844509
AT1TE71045	101.008	-2.47054	2.28379e-07	3.59033e-06
AT1TE71755	11.3068	7.24608	3.27586e-06	4.42896e-05
AT1TE72060	312.566	1.26432	0.000134804	0.00119905
AT1TE72615	0.448861	2.5682	0.523809	0.848789
AT1TE72920	2.25642	-4.31263	0.0675625	0.249863
AT1TE73260	19.9894	8.03781	7.52725e-09	1.78541e-07
AT1TE74485	0.223514	-1.11613	0.783075	0.878157
AT1TE74860	0.553768	2.90859	0.467609	0.848789
AT1TE75045	0.169558	1.51558	0.710323	0.848789
AT1TE75215	0.115828	-0.375608	0.926658	0.93662
AT1TE75580	37.7639	1.37592	0.0135852	0.0660688
AT1TE75770	0.658865	-2.54931	0.519898	0.848789
AT1TE76215	0.817539	-2.84805	0.470979	0.848789
AT1TE76335	0.173682	-0.420374	0.917946	0.93662
AT1TE76530	0.544543	-2.26407	0.568744	0.848789
AT1TE76620	0.210132	1.56623	0.701101	0.848789
AT1TE76775	0.571124	2.91784	0.46573	0.848789
AT1TE77060	0.700819	3.19527	0.422596	0.844509
AT1TE78470	7.81917	3.71541	0.00369908	0.0221412
AT1TE80020	0.990653	0.760718	0.810694	0.896651
AT1TE80035	0.240486	1.56568	0.7012	0.848789
AT1TE82280	0.333782	2.13773	0.598371	0.848789
AT1TE82695	2.25991	-4.32569	0.058104	0.221942
AT1TE83175	3.77536	0.994294	0.496023	0.848789
AT1TE83420	0.115949	-0.373902	0.92699	0.93662
AT1TE85190	0.332867	2.10755	0.603385	0.848789
AT1TE86305	162.386	-0.387519	0.26887	0.670686
AT1TE86360	3.07714	5.36688	0.00943494	0.0483183
AT1TE86545	0.209	1.49023	0.714954	0.850148
AT1TE87140	2.31799	1.8142	0.40342	0.844509
AT1TE89765	0.419665	2.47295	0.539963	0.848789
AT1TE90300	0.559235	-2.32152	0.55927	0.848789
AT1TE93320	1.47342	4.30756	0.115543	0.379161
AT1TE94495	0.135218	-0.39106	0.92365	0.93662
AT1TE94570	0.420107	2.48479	0.538087	0.848789
AT1TE96100	0.343172	2.24487	0.580167	0.848789
AT1TE96425	0.307808	-1.41627	0.724888	0.852216
AT1TE98440	1236.55	-0.501917	0.071567	0.260805
AT2TE00030	2.1827	4.87692	0.0360639	0.149108
AT2TE00110	0.630453	3.07915	0.440685	0.844509
AT2TE01265	0.650491	-2.53345	0.522764	0.848789
AT2TE01460	0.402316	-1.86943	0.640107	0.848789
AT2TE01560	2.78562	4.16092	0.0450715	0.1787
AT2TE02290	0.241144	1.56923	0.700556	0.848789
AT2TE02465	2.16689	3.82048	0.0881059	0.309401
AT2TE04085	0.210149	1.56897	0.700603	0.848789
AT2TE04800	7.96917	-1.96158	0.096782	0.329595
AT2TE05440	0.171273	1.55638	0.702891	0.848789
AT2TE05675	0.684314	3.21044	0.420463	0.844509
AT2TE05755	1.87328	2.62689	0.278368	0.685602
AT2TE06165	0.419649	2.47264	0.540012	0.848789
AT2TE06390	36.9753	2.46298	9.359e-05	0.000872646
AT2TE06885	1.03084	3.80626	0.306604	0.716354
AT2TE07145	3784.71	6.64033	1.33239e-85	1.80139e-82
AT2TE07175	54.1528	3.25136	8.78626e-10	2.4748e-08
AT2TE07390	0.643895	-1.07431	0.787962	0.878157
AT2TE07415	0.20992	1.54379	0.705181	0.848789
AT2TE07425	22.9014	7.29142	1.0875e-07	1.83787e-06
AT2TE07745	86.7642	10.1829	6.35447e-16	4.52171e-14
AT2TE08135	0.117482	-0.353379	0.930988	0.93662
AT2TE08225	11.828	0.790668	0.425572	0.844509
AT2TE08235	2.43797	1.57721	0.490407	0.848789
AT2TE08665	0.686982	3.22442	0.41846	0.844509
AT2TE08785	5.20484	5.13174	0.00301874	0.018801
AT2TE08840	8.29483	-1.02246	0.36254	0.812859
AT2TE08845	0.561674	-0.82943	0.834296	0.920039
AT2TE09140	0.66487	3.10586	0.435632	0.844509
AT2TE09190	0.115973	-0.373578	0.927053	0.93662
AT2TE09375	0.859313	3.54503	0.371863	0.82325
AT2TE09500	1.90038	4.66765	0.0566605	0.218872
AT2TE09640	1.42536	3.16157	0.260158	0.655558
AT2TE09735	0.420273	2.49188	0.53697	0.848789
AT2TE10085	0.232673	1.52076	0.709378	0.848789
AT2TE10355	0.272478	-1.2627	0.754464	0.861663
AT2TE10385	0.241377	1.57047	0.70033	0.848789
AT2TE10410	2.71513	5.12571	0.0207592	0.0929351
AT2TE10500	0.136153	-0.357986	0.93009	0.93662
AT2TE10575	0.339586	-1.57222	0.695504	0.848789
AT2TE10585	1.2872	-3.5112	0.256278	0.64846
AT2TE10595	0.523524	-2.21758	0.576976	0.848789
AT2TE10620	0.117395	-0.354521	0.930765	0.93662
AT2TE10680	0.704179	-2.64391	0.504077	0.848789
AT2TE10740	10.6374	0.46171	0.644124	0.848789
AT2TE10880	2.2161	-4.38038	0.0611375	0.231535
AT2TE11050	4.41841	1.94772	0.262502	0.659672
AT2TE11360	0.201532	1.44139	0.723908	0.852216
AT2TE11410	0.154446	-0.356248	0.930429	0.93662
AT2TE11515	0.235086	-1.07734	0.790463	0.878157
AT2TE11540	9.99817	7.06219	7.70081e-06	9.73036e-05
AT2TE11695	2.70978	5.18656	0.0293821	0.124529
AT2TE11745	0.136257	-0.354351	0.930798	0.93662
AT2TE11805	4.93683	1.84027	0.178949	0.515861
AT2TE11860	1.11528	1.52245	0.589159	0.848789
AT2TE11890	1.21477	4.02773	0.164856	0.488783
AT2TE11900	1.64297	4.4641	0.120984	0.390384
AT2TE11920	9.34827	6.97959	1.32213e-05	0.00015278
AT2TE11925	3.37158	5.49539	0.014122	0.0677054
AT2TE11960	0.935065	3.65752	0.294705	0.715334
AT2TE12020	6.98076	6.55256	8.48393e-05	0.000802117
AT2TE12030	10.2823	2.88557	0.0205705	0.0924606
AT2TE12115	0.308211	-1.41833	0.724497	0.852216
AT2TE12225	1.26096	4.08055	0.238023	0.628405
AT2TE12230	4.6734	5.95895	0.00226467	0.0145802
AT2TE12295	0.343115	2.24416	0.580288	0.848789
AT2TE12310	0.343695	2.25142	0.579049	0.848789
AT2TE12505	1.61453	2.10594	0.428532	0.844509
AT2TE12510	4407.8	2.02868	5.00281e-13	2.50511e-11
AT2TE12555	0.482785	2.66926	0.506868	0.848789
AT2TE12810	6.17286	4.44538	0.00536918	0.0302464
AT2TE12815	0.234394	-1.07636	0.790678	0.878157
AT2TE13060	180.931	6.78095	1.40405e-35	6.32759e-33
AT2TE13245	0.722276	3.25735	0.413514	0.844509
AT2TE13335	4.51502	5.92032	0.00220826	0.0143537
AT2TE13350	0.240744	1.56707	0.700947	0.848789
AT2TE13360	0.209891	1.54162	0.705576	0.848789
AT2TE13835	0.420243	2.49045	0.537196	0.848789
AT2TE14255	8.54576	3.85115	0.00160545	0.0108529
AT2TE14320	2.2392	3.82403	0.0891565	0.311472
AT2TE14330	19.35	1.71872	0.0288197	0.122916
AT2TE14490	1.05852	3.73845	0.312012	0.723046
AT2TE14500	0.471787	1.21744	0.764234	0.871201
AT2TE14540	0.931021	0.65991	0.840048	0.924874
AT2TE14555	10.947	2.81066	0.00589141	0.0328036
AT2TE14650	0.211502	1.41036	0.729616	0.852585
AT2TE14665	3.70219	-0.88241	0.591674	0.848789
AT2TE15150	15.2142	2.33058	0.00503898	0.028505
AT2TE15385	0.480143	2.65827	0.508649	0.848789
AT2TE15415	26.9227	5.99146	1.1643e-08	2.53891e-07
AT2TE15660	0.240418	1.56532	0.701267	0.848789
AT2TE15880	20.3844	4.55847	2.0281e-05	0.000217618
AT2TE15975	14.7855	-0.54617	0.491622	0.848789
AT2TE16230	1.4488	4.26764	0.195109	0.548415
AT2TE16235	2.32884	4.96251	0.0306183	0.128559
AT2TE16310	0.117489	-0.353286	0.931006	0.93662
AT2TE16385	0.210065	1.55691	0.702793	0.848789
AT2TE16390	0.653513	3.12282	0.433926	0.844509
AT2TE16425	0.419822	2.47708	0.539308	0.848789
AT2TE16530	5.10097	5.09398	0.00457998	0.0263495
AT2TE16665	0.171541	1.56287	0.701711	0.848789
AT2TE16725	0.210142	1.56786	0.700805	0.848789
AT2TE16800	2.83527	5.23722	0.0297953	0.125885
AT2TE16825	0.171833	1.56999	0.700418	0.848789
AT2TE16850	0.210108	1.56274	0.701734	0.848789
AT2TE16860	1.34442	4.17502	0.1348	0.419385
AT2TE16930	1.15864	-3.34501	0.298846	0.716354
AT2TE16940	29.7426	-1.58689	0.0111518	0.0552279
AT2TE16945	7166.11	-0.143382	0.606275	0.848789
AT2TE16955	0.860683	-2.92202	0.419338	0.844509
AT2TE17110	5.14935	6.12253	0.00113894	0.00811172
AT2TE17230	4.2336	5.83205	0.00225478	0.0145802
AT2TE17305	0.721976	3.25651	0.413636	0.844509
AT2TE17490	0.271967	-1.26551	0.753973	0.861663
AT2TE17495	1.15311	-3.36213	0.305395	0.716354
AT2TE17565	0.171774	1.56855	0.700679	0.848789
AT2TE17585	0.171585	1.56393	0.701519	0.848789
AT2TE17590	1.05057	3.81333	0.303277	0.716354
AT2TE17600	5.79627	6.29167	0.000393564	0.00309359
AT2TE17605	0.210065	1.55686	0.702804	0.848789
AT2TE17725	0.235065	-1.0773	0.790469	0.878157
AT2TE17810	0.164267	-0.389278	0.923997	0.93662
AT2TE17870	1.02486	-0.209083	0.946732	0.951659
AT2TE17875	0.388578	-1.77888	0.656394	0.848789
AT2TE17985	6.7424	6.50321	9.33311e-05	0.000872646
AT2TE18155	0.592073	2.99549	0.453774	0.848789
AT2TE18200	0.682352	3.20025	0.421928	0.844509
AT2TE18240	5.38433	4.23134	0.0144579	0.0690708
AT2TE18435	0.343525	2.24929	0.579414	0.848789
AT2TE18505	1.44063	-3.6699	0.217242	0.596975
AT2TE18695	0.420297	2.49302	0.536792	0.848789
AT2TE18775	0.232673	1.52076	0.709378	0.848789
AT2TE18825	3.11487	5.37902	0.00929952	0.0479775
AT2TE18830	14.5338	1.72608	0.0345421	0.143255
AT2TE18850	0.13574	-0.372338	0.927295	0.93662
AT2TE18865	0.232939	-1.07438	0.791121	0.878157
AT2TE18875	0.153853	-0.354223	0.930823	0.93662
AT2TE18920	1.2069	4.00341	0.255515	0.64846
AT2TE18945	0.170751	1.54366	0.705205	0.848789
AT2TE18950	0.236844	1.54549	0.704871	0.848789
AT2TE18980	8.38966	6.81215	1.80742e-05	0.000198669
AT2TE19005	4.41242	5.89506	0.00435405	0.025462
AT2TE19075	3.86349	5.68295	0.00484336	0.0276296
AT2TE19485	2.51088	5.08762	0.0292792	0.124482
AT2TE19590	12.9886	7.45171	5.74977e-07	8.18283e-06
AT2TE19615	1.69983	4.52123	0.103989	0.348002
AT2TE20105	0.482019	2.66609	0.507382	0.848789
AT2TE20110	1.57767	4.40348	0.124298	0.398226
AT2TE20220	12.5114	6.41533	1.11631e-05	0.000133562
AT2TE20255	3.56444	5.5907	0.00629982	0.0349072
AT2TE20330	0.451548	2.58358	0.521317	0.848789
AT2TE20435	0.687441	3.22683	0.418115	0.844509
AT2TE20450	0.171621	1.56482	0.701357	0.848789
AT2TE20590	0.171461	1.56093	0.702064	0.848789
AT2TE20645	0.210133	1.56638	0.701074	0.848789
AT2TE20650	0.234021	-1.07585	0.790793	0.878157
AT2TE20665	0.646419	3.09902	0.437475	0.844509
AT2TE20735	11.6107	-1.18994	0.254689	0.64846
AT2TE20755	0.855114	-2.92617	0.418545	0.844509
AT2TE20870	85.2625	-0.808451	0.0581121	0.221942
AT2TE20875	0.349821	-1.65064	0.680437	0.848789
AT2TE20880	0.270847	-1.27183	0.75287	0.861663
AT2TE20885	0.330145	-1.5271	0.703964	0.848789
AT2TE20895	0.133227	-0.455982	0.911024	0.93662
AT2TE20900	0.13529	-0.388353	0.924177	0.93662
AT2TE20905	0.977013	-3.11284	0.365013	0.817048
AT2TE20925	0.315285	-1.45406	0.717732	0.851206
AT2TE20940	0.117423	-0.354153	0.930837	0.93662
AT2TE20960	4.06716	5.76867	0.134935	0.419385
AT2TE20965	1.89133	4.66445	0.119782	0.388358
AT2TE21105	2.73375	5.19317	0.0158351	0.0748569
AT2TE21110	0.420219	2.4894	0.537361	0.848789
AT2TE21295	0.483019	2.67023	0.506711	0.848789
AT2TE21345	0.482491	2.66804	0.507065	0.848789
AT2TE21760	0.241466	1.57095	0.700244	0.848789
AT2TE21855	3.79373	5.67325	0.00503874	0.028505
AT2TE22040	0.34355	2.2496	0.579361	0.848789
AT2TE22170	3.16081	5.40524	0.00933291	0.0479775
AT2TE22175	4.00968	5.73526	0.00741982	0.0391859
AT2TE22185	0.171841	1.57018	0.700383	0.848789
AT2TE22235	0.840616	3.49491	0.378923	0.824824
AT2TE22245	0.723358	3.26039	0.413072	0.844509
AT2TE22315	1.14509	-3.33149	0.3033	0.716354
AT2TE22335	2.09089	2.92967	0.231507	0.623594
AT2TE22400	0.112306	-0.431819	0.915721	0.93662
AT2TE22520	8.12177	5.79117	0.000284069	0.00232765
AT2TE23415	2.21306	4.90038	0.0539697	0.209675
AT2TE23495	1.84056	4.56891	0.0935301	0.32065
AT2TE23510	11.206	5.28158	0.000115418	0.00105436
AT2TE23670	15.9857	7.74495	5.20493e-08	9.50955e-07
AT2TE23855	9.84064	7.04902	1.60412e-05	0.00018225
AT2TE23965	0.382027	2.3731	0.557651	0.848789
AT2TE23970	34.9442	7.03837	4.10727e-09	9.91613e-08
AT2TE24195	0.336335	2.1661	0.593574	0.848789
AT2TE24245	5.06856	4.15147	0.0140801	0.0677054
AT2TE24335	0.343743	2.25202	0.578946	0.848789
AT2TE24385	0.210159	1.57065	0.700297	0.848789
AT2TE24520	84.8313	-1.48573	0.00286121	0.0179923
AT2TE24525	4.44589	5.89339	0.00199414	0.0132161
AT2TE24530	0.171571	1.56361	0.701577	0.848789
AT2TE25320	0.378601	2.32615	0.565318	0.848789
AT2TE25510	0.17104	1.55067	0.703929	0.848789
AT2TE25540	2.2136	4.89476	0.0340279	0.141556
AT2TE25740	6.61524	6.46772	0.000208438	0.0017613
AT2TE26120	0.626031	3.00471	0.451496	0.848789
AT2TE26130	0.333203	2.10891	0.60314	0.848789
AT2TE26230	4.27605	5.84353	0.00213861	0.0139681
AT2TE26680	1.30214	1.95833	0.501629	0.848789
AT2TE26845	0.324598	-1.6323	0.684796	0.848789
AT2TE26855	0.553881	2.90957	0.467461	0.848789
AT2TE27460	0.514567	2.81067	0.483409	0.848789
AT2TE27465	0.171753	1.56804	0.700772	0.848789
AT2TE27505	27.3086	8.44476	4.39144e-10	1.34937e-08
AT2TE27645	5.72318	5.27024	0.00209433	0.0137453
AT2TE27880	0.630415	3.07792	0.44086	0.844509
AT2TE27950	3.27672	5.45316	0.00706508	0.0377549
AT2TE28020	4.72243	0.510707	0.709861	0.848789
AT2TE28025	0.443143	2.5348	0.529236	0.848789
AT2TE28035	0.28817	0.598515	0.883386	0.93662
AT2TE28280	3.18686	0.146813	0.930326	0.93662
AT2TE28290	0.134658	-0.410966	0.919777	0.93662
AT2TE28295	5.94316	6.27696	0.000256748	0.00212959
AT2TE28325	31.2797	6.84802	7.71962e-09	1.79947e-07
AT2TE28345	1.18493	2.84523	0.384955	0.830078
AT2TE28955	3.24273	3.4556	0.0712638	0.260499
AT2TE29450	2.0316	4.75803	0.0733759	0.265532
AT2TE29460	1.16817	2.85445	0.387227	0.832322
AT2TE29500	1.65795	4.44539	0.0928057	0.32065
AT2TE30555	0.271245	-1.25354	0.75623	0.862804
AT2TE30920	0.206086	-0.510907	0.900359	0.93662
AT2TE31290	12.0394	-1.21516	0.235572	0.628405
AT2TE31300	0.466411	2.5992	0.518267	0.848789
AT2TE35715	0.256721	-1.34806	0.738577	0.860824
AT2TE35770	0.342914	2.24165	0.580716	0.848789
AT2TE35790	0.239309	1.55928	0.702364	0.848789
AT2TE35840	14.0693	5.6988	1.78542e-05	0.00019786
AT2TE36320	0.515942	-2.1892	0.582232	0.848789
AT2TE37050	76.1882	7.5602	1.30954e-15	8.43096e-14
AT2TE38245	0.721661	3.25562	0.413765	0.844509
AT2TE38900	1.99482	4.74368	0.0721047	0.262058
AT2TE38905	0.420249	2.49072	0.537154	0.848789
AT2TE40530	0.62906	2.99343	0.453055	0.848789
AT2TE41170	6.49341	0.972718	0.414028	0.844509
AT2TE41455	0.3317	-1.63745	0.683543	0.848789
AT2TE41750	0.170312	1.42323	0.727247	0.852585
AT2TE42460	73.3052	9.93426	3.14468e-15	1.93255e-13
AT2TE42485	297.745	0.463846	0.162555	0.486226
AT2TE43125	63.7426	1.38611	0.00666723	0.0362691
AT2TE43370	0.171575	1.5637	0.701559	0.848789
AT2TE45275	0.988561	-3.13208	0.312587	0.723046
AT2TE45280	167.291	-2.07616	1.72475e-07	2.77602e-06
AT2TE45465	4.04243	5.7592	0.14183	0.438796
AT2TE45640	0.233669	-1.07536	0.7909	0.878157
AT2TE45915	0.133758	-0.440748	0.913985	0.93662
AT2TE47130	0.307771	0.603303	0.88246	0.93662
AT2TE47640	6.31117	-1.37702	0.306748	0.716354
AT2TE47975	0.23805	1.5523	0.703632	0.848789
AT2TE48010	0.469496	2.61281	0.516045	0.848789
AT2TE48990	34.5195	2.36672	3.68634e-05	0.00036918
AT2TE51630	0.895262	-2.99036	0.355641	0.802501
AT2TE53635	0.523916	-2.21441	0.577826	0.848789
AT2TE54910	3.27573	3.4742	0.0911858	0.316569
AT2TE55130	0.340441	2.21142	0.585886	0.848789
AT2TE55135	0.511703	2.79066	0.4865	0.848789
AT2TE55860	0.175137	-0.425094	0.917028	0.93662
AT2TE57160	95.4659	0.224027	0.589876	0.848789
AT2TE58010	21.3912	8.16727	3.53166e-09	9.00908e-08
AT2TE59995	0.156026	-0.361619	0.929383	0.93662
AT2TE60750	0.349053	-1.64974	0.680627	0.848789
AT2TE62945	0.511846	2.79161	0.486354	0.848789
AT2TE63800	7.23397	6.60019	8.03456e-05	0.000770406
AT2TE67330	5.19803	-0.980999	0.466424	0.848789
AT2TE68040	4.63754	5.94687	0.00148506	0.0100895
AT2TE72255	6.18396	1.80818	0.213168	0.588168
AT2TE73030	0.419901	2.47891	0.539017	0.848789
AT2TE73325	0.115473	-0.380662	0.925674	0.93662
AT2TE75290	0.707673	3.17949	0.417489	0.844509
AT2TE78210	1.14816	2.84878	0.389801	0.835199
AT2TE81445	0.341643	2.22581	0.583424	0.848789
AT2TE82000	18.0884	7.86848	3.09656e-08	6.34325e-07
AT2TE84695	0.210137	1.56708	0.700946	0.848789
AT2TE87240	0.50463	-2.16636	0.586019	0.848789
AT3TE02240	79.8145	3.87831	1.26777e-16	1.01037e-14
AT3TE05245	1187.42	0.491643	0.0850892	0.299585
AT3TE06330	0.27012	-1.27635	0.75208	0.861663
AT3TE08230	1.9168	-0.31524	0.890039	0.93662
AT3TE08235	87.8669	-0.644107	0.116534	0.381486
AT3TE08245	0.465313	-2.0953	0.59958	0.848789
AT3TE08315	0.941609	3.58472	0.303654	0.716354
AT3TE09220	606.347	-0.201462	0.47306	0.848789
AT3TE12470	3.31986	5.46831	0.00712454	0.0379227
AT3TE13060	55.2813	0.763663	0.106013	0.35216
AT3TE13090	2.14938	-4.27958	0.0660089	0.245851
AT3TE16035	2.53291	5.09343	0.0236889	0.104324
AT3TE17310	0.24898	-1.17677	0.771406	0.875698
AT3TE18040	17.6072	-3.54071	0.000128126	0.00115484
AT3TE18045	0.721218	3.25437	0.413947	0.844509
AT3TE18060	1.96401	-1.84481	0.410753	0.844509
AT3TE20530	0.134032	-0.432317	0.915624	0.93662
AT3TE20540	5.83724	-5.68706	0.00109622	0.0079256
AT3TE20780	0.752161	-0.204023	0.958041	0.960884
AT3TE20930	344.66	0.0667866	0.825161	0.910708
AT3TE21700	5.10206	-1.07412	0.45844	0.848789
AT3TE23460	0.214392	1.42011	0.72782	0.852585
AT3TE24450	34.4077	2.31996	0.000151628	0.00133118
AT3TE24455	3.0669	-1.41379	0.448433	0.848789
AT3TE24555	0.570196	0.556675	0.890257	0.93662
AT3TE24695	0.135828	-0.369233	0.9279	0.93662
AT3TE24820	0.946988	-0.774265	0.811097	0.896651
AT3TE25510	0.169674	1.51828	0.70983	0.848789
AT3TE30960	48.6245	-3.91523	9.48009e-10	2.56775e-08
AT3TE30965	24.839	-5.95232	1.39109e-06	1.91913e-05
AT3TE30970	16.9017	-1.25666	0.103474	0.348002
AT3TE30975	15.5192	3.92461	5.40001e-05	0.000532906
AT3TE30980	10.0966	1.25676	0.21546	0.593284
AT3TE32095	0.626068	3.01157	0.450501	0.848789
AT3TE32700	0.271679	-1.26707	0.7537	0.861663
AT3TE32745	2.44644	4.97238	0.0447927	0.178117
AT3TE32750	9.69877	7.00979	5.26327e-06	6.84225e-05
AT3TE33960	0.136173	-0.357304	0.930223	0.93662
AT3TE33980	2.65515	5.14223	0.0202196	0.0917347
AT3TE34430	0.315936	-1.45731	0.717117	0.851206
AT3TE34920	0.136162	-0.357678	0.93015	0.93662
AT3TE35250	4.33609	5.8618	0.13477	0.419385
AT3TE35825	4.87792	6.03312	0.000807192	0.0059311
AT3TE37075	0.440761	2.52066	0.531544	0.848789
AT3TE37690	5.3534	5.17526	0.00273233	0.0172622
AT3TE38115	0.116132	-0.371409	0.927476	0.93662
AT3TE38420	0.168516	1.49077	0.714856	0.850148
AT3TE38980	0.167471	1.46475	0.719622	0.851951
AT3TE39520	0.209923	1.5442	0.705106	0.848789
AT3TE39545	0.839763	3.48047	0.380838	0.82515
AT3TE40125	1.60161	3.31257	0.184005	0.525031
AT3TE40145	0.515589	2.81784	0.482305	0.848789
AT3TE40730	0.177009	1.47873	0.717059	0.851206
AT3TE40735	1.05467	-3.22562	0.384372	0.830078
AT3TE41155	0.239219	1.55879	0.702453	0.848789
AT3TE42075	0.117421	-0.354177	0.930832	0.93662
AT3TE42350	4.76808	5.97717	0.00113996	0.00811172
AT3TE42490	0.655677	3.05945	0.442868	0.844509
AT3TE42960	1.58469	4.42651	0.127588	0.403036
AT3TE43130	0.881673	3.50562	0.32973	0.750496
AT3TE43175	4.76023	-3.54787	0.0384954	0.156294
AT3TE43200	6.35531	-1.09244	0.401984	0.844509
AT3TE43550	4.99643	1.31415	0.319372	0.733658
AT3TE43605	8.41268	-5.28575	0.000721556	0.00541968
AT3TE43610	52.1323	-3.06619	4.94959e-08	9.41333e-07
AT3TE43615	249.313	-3.75437	2.07436e-16	1.55808e-14
AT3TE43635	1.72679	-1.81561	0.412949	0.844509
AT3TE43745	2.34888	2.73955	0.242086	0.635536
AT3TE44080	2.81469	-3.58482	0.0787513	0.279454
AT3TE44490	0.682644	3.20175	0.421712	0.844509
AT3TE45385	2.21662	-2.3571	0.288736	0.704642
AT3TE45405	0.10979	-0.475059	0.907318	0.93662
AT3TE45620	23.9589	-0.525191	0.460959	0.848789
AT3TE45625	0.208716	1.46825	0.718979	0.851936
AT3TE45630	5.46259	4.25709	0.012796	0.0626819
AT3TE45975	0.381229	2.36098	0.559619	0.848789
AT3TE45980	25.7538	8.43274	5.09343e-10	1.53029e-08
AT3TE46000	0.116522	-0.366104	0.928509	0.93662
AT3TE46045	0.167429	-0.399918	0.921926	0.93662
AT3TE46170	18.2374	-2.26575	0.00919881	0.0476505
AT3TE46180	0.39135	-1.88209	0.638369	0.848789
AT3TE46185	0.227515	-1.09524	0.787106	0.878157
AT3TE46195	0.599031	-2.42143	0.541577	0.848789
AT3TE46255	32.1985	8.75838	5.92382e-11	2.22472e-09
AT3TE46520	0.420299	2.49313	0.536774	0.848789
AT3TE46565	21.7621	7.22358	1.95533e-07	3.11012e-06
AT3TE46630	0.513968	2.80648	0.484055	0.848789
AT3TE47235	4.64935	5.95954	0.00120634	0.00853909
AT3TE47770	0.209934	1.54501	0.704958	0.848789
AT3TE47905	2.177	-1.98447	0.372655	0.82325
AT3TE47975	1.39227	-0.0210289	0.994481	0.994481
AT3TE48120	38.5395	7.15196	6.75705e-10	1.94373e-08
AT3TE48135	0.153888	-0.354343	0.9308	0.93662
AT3TE48225	5.10056	2.14123	0.159902	0.480418
AT3TE48285	0.853748	-2.9078	0.423028	0.844509
AT3TE48405	0.116616	-0.364851	0.928753	0.93662
AT3TE48455	2.15261	1.10941	0.672405	0.848789
AT3TE48460	77.1199	-1.98575	1.67305e-05	0.000186939
AT3TE48535	1.82322	4.61234	0.090062	0.313824
AT3TE48540	3.21591	4.41609	0.0268021	0.116143
AT3TE48545	0.564529	-2.3147	0.559932	0.848789
AT3TE49110	12.2683	5.49653	3.94488e-05	0.000392167
AT3TE49325	0.159712	-0.373993	0.926973	0.93662
AT3TE49375	0.417508	-1.88672	0.637391	0.848789
AT3TE49530	0.170486	1.53747	0.706332	0.848789
AT3TE50020	1.19296	3.97978	0.260381	0.655558
AT3TE50025	3.32834	2.07842	0.209312	0.581088
AT3TE50125	2.07072	1.28001	0.560123	0.848789
AT3TE50375	0.235082	-1.07733	0.790464	0.878157
AT3TE50500	0.343719	2.25173	0.578997	0.848789
AT3TE50560	0.210105	1.56219	0.701835	0.848789
AT3TE50565	0.171417	1.55987	0.702256	0.848789
AT3TE50655	1.73805	4.55077	0.099413	0.336858
AT3TE50675	10.1188	7.08852	4.05642e-06	5.42998e-05
AT3TE50860	0.136112	-0.359423	0.92981	0.93662
AT3TE51195	18.374	-2.18691	0.00554284	0.0310951
AT3TE51210	9.41522	-1.49324	0.170396	0.497571
AT3TE51250	0.654456	3.12594	0.433461	0.844509
AT3TE51325	4.18082	5.80824	0.00291793	0.0182641
AT3TE51350	6.08717	6.35303	0.000189041	0.00162792
AT3TE51380	16.5367	7.79222	3.41716e-08	6.89553e-07
AT3TE51425	0.838725	3.46895	0.382378	0.82716
AT3TE51440	0.408031	2.43917	0.545904	0.848789
AT3TE51450	0.342788	2.24009	0.580984	0.848789
AT3TE51460	1.06786	3.83551	0.248757	0.64429
AT3TE51505	0.859212	3.54461	0.37192	0.82325
AT3TE51535	0.171855	1.57053	0.700319	0.848789
AT3TE51565	1.14132	3.92274	0.227225	0.615648
AT3TE51650	0.653439	3.12257	0.433963	0.844509
AT3TE51660	0.89724	3.60459	0.312733	0.723046
AT3TE51670	0.846753	3.49315	0.378852	0.824824
AT3TE51675	0.171838	1.57011	0.700396	0.848789
AT3TE51710	229.076	-0.554295	0.0814642	0.288323
AT3TE51735	0.592138	2.99631	0.453653	0.848789
AT3TE51895	10.756	6.2023	6.39282e-05	0.000621805
AT3TE51900	16.5262	6.8119	1.19999e-06	1.68999e-05
AT3TE52120	0.957882	3.66486	0.340569	0.772566
AT3TE52300	0.477647	2.6478	0.510348	0.848789
AT3TE52305	0.85874	3.54263	0.372184	0.82325
AT3TE52625	1.26092	4.07989	0.238109	0.628405
AT3TE52630	1.89016	4.65476	0.1207	0.390384
AT3TE52800	0.171868	1.57085	0.700261	0.848789
AT3TE52805	1.38563	4.20431	0.164689	0.488783
AT3TE53215	10.2736	-6.50038	2.33231e-05	0.00024256
AT3TE53580	2.95756	5.32014	0.0232383	0.102674
AT3TE53600	0.240891	1.56786	0.700804	0.848789
AT3TE53605	0.117425	-0.354125	0.930842	0.93662
AT3TE53630	0.13627	-0.353902	0.930886	0.93662
AT3TE53850	15.9509	6.76684	1.63245e-06	2.22936e-05
AT3TE53865	12.5906	4.38289	0.000157264	0.00137175
AT3TE54005	0.240689	1.56678	0.701001	0.848789
AT3TE54330	5.41856	5.18767	0.00436922	0.025462
AT3TE54500	0.406871	-0.115463	0.977282	0.978794
AT3TE54510	0.343728	2.25185	0.578977	0.848789
AT3TE54550	1.30813	4.12558	0.18105	0.520809
AT3TE54700	0.42023	2.48988	0.537285	0.848789
AT3TE54780	4.78664	6.00529	0.104942	0.349462
AT3TE54815	0.420317	2.49409	0.536623	0.848789
AT3TE54845	1.49053	4.31209	0.110785	0.365319
AT3TE54865	41.6121	9.12293	2.10883e-12	9.50379e-11
AT3TE55005	0.24066	1.56662	0.70103	0.848789
AT3TE55035	0.343519	2.24921	0.579426	0.848789
AT3TE55340	0.840612	3.49482	0.378935	0.824824
AT3TE55355	0.42031	2.49369	0.536686	0.848789
AT3TE55360	0.413217	2.46791	0.541139	0.848789
AT3TE55395	2.06329	4.79233	0.0734534	0.265532
AT3TE56630	0.210148	1.56887	0.700621	0.848789
AT3TE56640	2.08106	4.81124	0.0633925	0.236759
AT3TE56700	0.381956	2.37199	0.557831	0.848789
AT3TE56710	0.420298	2.49308	0.536782	0.848789
AT3TE57085	1.05079	3.8173	0.302715	0.716354
AT3TE57110	0.210144	1.56815	0.700752	0.848789
AT3TE57165	1.35386	4.17298	0.170073	0.497571
AT3TE57240	0.342062	2.23102	0.582533	0.848789
AT3TE57310	0.136178	-0.35712	0.930259	0.93662
AT3TE57395	4.82475	6.01348	0.00162987	0.0109631
AT3TE57445	1.10768	3.90624	0.232003	0.623594
AT3TE57565	0.897242	3.6046	0.312731	0.723046
AT3TE57575	0.342292	2.23391	0.582039	0.848789
AT3TE57645	7.61379	6.67425	3.56909e-05	0.000360105
AT3TE57770	0.155896	-0.361179	0.929468	0.93662
AT3TE57780	1.45816	-2.54473	0.319227	0.733658
AT3TE57785	0.585178	-2.38142	0.548367	0.848789
AT3TE58495	3.81385	5.67487	0.00403119	0.0236964
AT3TE58540	0.209498	1.51704	0.710056	0.848789
AT3TE58560	85.2241	-3.14845	3.19807e-12	1.39477e-10
AT3TE58565	0.991701	-3.13382	0.410763	0.844509
AT3TE58895	1.45427	3.19576	0.247894	0.64429
AT3TE59085	0.238105	1.55262	0.703573	0.848789
AT3TE59450	2.15698	4.85707	0.0587226	0.223642
AT3TE59470	0.171514	1.5622	0.701832	0.848789
AT3TE59480	9.40969	6.98707	3.01457e-05	0.000311122
AT3TE59500	4.33117	5.85708	0.0017685	0.0118367
AT3TE59515	0.419462	2.46843	0.540681	0.848789
AT3TE59560	4.01124	5.74252	0.142993	0.441384
AT3TE59660	5.31539	6.16191	0.000700737	0.00530713
AT3TE59985	0.343637	2.2507	0.579173	0.848789
AT3TE60155	0.342436	2.23573	0.581729	0.848789
AT3TE60160	0.272297	-1.2637	0.754288	0.861663
AT3TE60205	0.343371	2.24736	0.579742	0.848789
AT3TE60310	721.252	3.44044	1.80941e-28	4.89266e-26
AT3TE60410	9.0195	6.91436	1.28829e-05	0.000150152
AT3TE60425	0.171477	1.56133	0.701991	0.848789
AT3TE60460	0.153531	-0.353117	0.931039	0.93662
AT3TE60465	0.11739	-0.354585	0.930753	0.93662
AT3TE60525	3.76851	5.65042	0.00448688	0.0259242
AT3TE60550	73.7593	1.3599	0.402565	0.844509
AT3TE60560	31.0547	2.7028	0.00112807	0.00811172
AT3TE60610	1.06811	3.83603	0.248651	0.64429
AT3TE60635	0.210148	1.56881	0.700632	0.848789
AT3TE60870	114.026	0.337347	0.407528	0.844509
AT3TE60875	3.8494	1.7375	0.26424	0.661578
AT3TE61480	0.154544	-0.356583	0.930363	0.93662
AT3TE61715	0.16652	1.43855	0.724429	0.852216
AT3TE61805	0.332149	2.11723	0.601837	0.848789
AT3TE61810	0.245441	-1.20672	0.765654	0.872084
AT3TE62025	1.52788	4.36601	0.131002	0.410939
AT3TE62085	0.869818	-0.563481	0.866326	0.93662
AT3TE62215	8.38504	5.83043	0.000190905	0.00163357
AT3TE62260	0.117517	-0.352913	0.931078	0.93662
AT3TE62390	0.210071	1.55762	0.702665	0.848789
AT3TE62395	1.2407	4.07266	0.197938	0.554062
AT3TE62450	5.8061	6.28666	0.0964212	0.329195
AT3TE62545	168.12	-0.547486	0.170206	0.497571
AT3TE62560	0.429959	2.43886	0.544863	0.848789
AT3TE62595	0.210156	1.57025	0.700371	0.848789
AT3TE62685	4.32739	2.40344	0.168731	0.497003
AT3TE62785	0.171815	1.56956	0.700496	0.848789
AT3TE62940	6.8694	6.52133	0.000102547	0.000944341
AT3TE62955	0.171716	1.56713	0.700937	0.848789
AT3TE62965	0.46952	-2.06388	0.604267	0.848789
AT3TE63065	266.353	-0.0367824	0.918734	0.93662
AT3TE63155	1.35444	4.18508	0.166748	0.492234
AT3TE63345	0.674906	1.82646	0.648783	0.848789
AT3TE63395	5.53062	-2.97051	0.0752089	0.269715
AT3TE63400	1.17444	-0.919264	0.740228	0.861663
AT3TE63405	7.09856	-1.18365	0.412674	0.844509
AT3TE63540	4.57024	1.8825	0.231066	0.623594
AT3TE63765	449.316	-0.318003	0.278211	0.685602
AT3TE63900	0.939902	1.45073	0.657151	0.848789
AT3TE63935	696.504	8.12906	3.12632e-21	4.22678e-19
AT3TE63950	0.240956	1.56822	0.70074	0.848789
AT3TE64010	0.420162	2.48696	0.537746	0.848789
AT3TE64160	0.37029	-1.72035	0.66733	0.848789
AT3TE64400	35.5053	-3.40247	7.47055e-06	9.52848e-05
AT3TE64435	143.086	6.07804	3.69114e-28	8.08459e-26
AT3TE64975	48.72	-2.17784	7.75208e-05	0.00074863
AT3TE65175	1.38705	4.22267	0.12553	0.400274
AT3TE65655	0.553515	2.9064	0.467938	0.848789
AT3TE65835	0.816044	-2.84565	0.394254	0.843405
AT3TE65840	0.13481	-0.405746	0.920792	0.93662
AT3TE65950	0.171542	1.56289	0.701708	0.848789
AT3TE66175	2.65463	5.14274	0.0568796	0.219092
AT3TE66540	0.161742	-0.380802	0.925647	0.93662
AT3TE66630	2.95536	1.64925	0.401529	0.844509
AT3TE66875	4.39079	1.83757	0.192528	0.543418
AT3TE66885	1.94386	2.53173	0.238376	0.628405
AT3TE66890	4.19564	3.85272	0.0264212	0.11486
AT3TE66895	2.78568	5.16732	0.0193258	0.0885713
AT3TE66900	2.83557	3.41	0.127085	0.403036
AT3TE67180	1.17649	-2.19866	0.462124	0.848789
AT3TE67325	1.05072	3.81593	0.302908	0.716354
AT3TE67445	0.55388	2.90956	0.467463	0.848789
AT3TE67540	0.210132	1.56621	0.701105	0.848789
AT3TE68090	0.272513	-1.2625	0.754498	0.861663
AT3TE68730	0.723491	3.26076	0.413018	0.844509
AT3TE69350	14.4163	4.10238	6.13111e-05	0.000600671
AT3TE69725	0.429613	2.4279	0.546611	0.848789
AT3TE70530	0.480281	2.65885	0.508555	0.848789
AT3TE70590	26.5867	8.48052	2.5531e-10	8.41899e-09
AT3TE70785	1.18339	3.98994	0.211536	0.584859
AT3TE71565	20.6376	0.829641	0.249978	0.646214
AT3TE71860	5.03603	6.04584	0.00074246	0.00551542
AT3TE72850	0.787257	-1.46387	0.702	0.848789
AT3TE75590	0.209815	1.53567	0.70666	0.848789
AT3TE75665	0.64889	3.10738	0.436227	0.844509
AT3TE75980	0.46611	-2.0236	0.611556	0.848789
AT3TE76225	19.1422	8.00305	9.54717e-09	2.11603e-07
AT3TE79695	3.29603	5.463	0.0151858	0.072293
AT3TE82555	72.4498	5.24565	2.25381e-19	2.53929e-17
AT3TE83365	0.420199	2.48852	0.5375	0.848789
AT3TE86800	3.57986	-0.818014	0.621223	0.848789
AT3TE89680	0.345183	-1.5984	0.690609	0.848789
AT3TE89880	12.8329	-3.95582	0.000347441	0.00281281
AT3TE90280	0.775745	-2.78431	0.459104	0.848789
AT3TE90530	28.9827	3.78702	2.55284e-07	3.92209e-06
AT3TE90545	1.0904	2.75038	0.370516	0.82325
AT3TE90560	2.45864	5.0098	0.0421879	0.168752
AT3TE91745	394.496	2.50519	2.0316e-13	1.09869e-11
AT3TE91990	0.957613	1.35921	0.699618	0.848789
AT3TE92010	0.203125	-0.452936	0.911616	0.93662
AT3TE92015	1.15011	1.8363	0.512938	0.848789
AT3TE92030	4.0608	-2.58758	0.129982	0.408688
AT3TE92305	0.682974	3.20342	0.421472	0.844509
AT3TE92340	0.228361	1.49405	0.714256	0.850148
AT3TE92345	0.341561	2.2248	0.583598	0.848789
AT3TE92795	9.20224	6.91101	1.0872e-05	0.000131241
AT3TE94220	1.26092	4.07995	0.2381	0.628405
AT3TE94580	7.84059	-2.70293	0.0494239	0.193125
AT4TE01750	0.226767	-1.09897	0.786386	0.878157
AT4TE03295	1.0748	1.56382	0.613318	0.848789
AT4TE03410	152.857	1.40715	0.000268268	0.00221158
AT4TE03570	0.207994	-0.486655	0.905066	0.93662
AT4TE03900	6.9832	-0.731587	0.536438	0.848789
AT4TE04415	9.65064	1.69238	0.170181	0.497571
AT4TE04470	0.932718	2.41119	0.500844	0.848789
AT4TE05190	1.17544	0.208059	0.948993	0.952649
AT4TE06710	36.7529	3.93764	1.2748e-08	2.70032e-07
AT4TE07975	0.420227	2.48975	0.537306	0.848789
AT4TE08245	0.413052	2.46701	0.541289	0.848789
AT4TE08445	4.99591	6.07072	0.000768264	0.00567592
AT4TE08465	0.724351	3.26317	0.412668	0.844509
AT4TE08720	0.210097	1.56114	0.702025	0.848789
AT4TE08825	0.230574	-1.08117	0.789825	0.878157
AT4TE08850	1.20532	-3.40263	0.29165	0.71047
AT4TE08875	0.233763	-1.07549	0.790872	0.878157
AT4TE08920	1.24407	-3.45359	0.278533	0.685602
AT4TE08925	0.115511	-0.380105	0.925783	0.93662
AT4TE08995	0.210151	1.56936	0.700531	0.848789
AT4TE09000	8.51183	6.82841	2.27022e-05	0.000237933
AT4TE09080	1.03118	3.80746	0.306385	0.716354
AT4TE09085	26.2637	8.45787	5.98677e-10	1.75959e-08
AT4TE09135	0.479111	2.65396	0.509349	0.848789
AT4TE09175	3.79768	5.6539	0.00370113	0.0221412
AT4TE09180	0.331835	2.11154	0.602792	0.848789
AT4TE09315	0.171811	1.56945	0.700516	0.848789
AT4TE09385	0.654682	3.12669	0.433349	0.844509
AT4TE09560	0.859261	3.54481	0.371892	0.82325
AT4TE09735	2.96888	5.31942	0.0113516	0.0560122
AT4TE09845	1.45619	-2.52629	0.374049	0.824824
AT4TE09995	0.687057	3.22481	0.418404	0.844509
AT4TE10285	0.737905	-2.69507	0.486227	0.848789
AT4TE10345	0.23499	-1.0772	0.790493	0.878157
AT4TE10350	2.07669	3.74861	0.101649	0.342716
AT4TE10490	3.86401	5.69843	0.00401067	0.0236787
AT4TE10600	0.8405	3.49221	0.37928	0.824824
AT4TE10775	6.178	6.33554	0.000202743	0.00172395
AT4TE10985	1.18378	3.99236	0.211192	0.584859
AT4TE11390	1.78965	4.58647	0.0693413	0.25534
AT4TE11395	0.458751	-2.03078	0.610591	0.848789
AT4TE11465	0.114483	-0.395787	0.92273	0.93662
AT4TE12445	2.23994	4.87464	0.0374586	0.153933
AT4TE12615	0.585224	2.97926	0.456356	0.848789
AT4TE12620	1.41226	4.22736	0.164092	0.488783
AT4TE12660	3.31031	1.01538	0.525888	0.848789
AT4TE13070	0.171554	1.56318	0.701654	0.848789
AT4TE13150	0.685382	3.21606	0.419658	0.844509
AT4TE13280	15.0166	7.64778	9.83825e-08	1.71761e-06
AT4TE13450	4.11221	5.7869	0.00323279	0.0197771
AT4TE13485	0.630386	3.07704	0.440987	0.844509
AT4TE13525	1.36812	4.20402	0.209228	0.581088
AT4TE13950	0.744144	-1.49239	0.671979	0.848789
AT4TE14035	0.515583	2.8178	0.482311	0.848789
AT4TE14305	0.342925	2.2418	0.580692	0.848789
AT4TE14445	0.241131	1.56915	0.70057	0.848789
AT4TE14540	0.117508	-0.353034	0.931055	0.93662
AT4TE14840	9.99428	-6.46182	2.1478e-05	0.00022697
AT4TE14845	0.482434	-2.11261	0.595657	0.848789
AT4TE14860	0.467088	-2.0614	0.604756	0.848789
AT4TE14875	1.52151	-3.75595	0.197725	0.554062
AT4TE14890	0.272002	-1.26531	0.754006	0.861663
AT4TE14930	0.272129	-1.26462	0.754127	0.861663
AT4TE14990	0.891918	-2.96803	0.405924	0.844509
AT4TE14995	0.509151	-2.18929	0.582083	0.848789
AT4TE15030	56.2937	0.122287	0.799692	0.886943
AT4TE15325	0.115369	-0.38215	0.925385	0.93662
AT4TE15365	3.00742	5.33666	0.0104135	0.052534
AT4TE15420	1.81484	4.60941	0.0935115	0.32065
AT4TE15440	0.1174	-0.354455	0.930778	0.93662
AT4TE15565	0.584706	2.97707	0.45669	0.848789
AT4TE15670	0.21016	1.57081	0.700269	0.848789
AT4TE15820	0.630468	3.07965	0.440613	0.844509
AT4TE15825	1.20136	4.02446	0.251887	0.64846
AT4TE15890	3.11524	5.38313	0.00893331	0.0464532
AT4TE15945	3.51599	5.55841	0.00694522	0.0372617
AT4TE16085	0.234903	-1.07708	0.79052	0.878157
AT4TE16165	1.21548	4.02984	0.164544	0.488783
AT4TE16390	1.2069	4.00342	0.255512	0.64846
AT4TE16400	17.8335	7.90536	5.01302e-08	9.41333e-07
AT4TE16560	0.650803	3.1138	0.43527	0.844509
AT4TE16565	4.17069	5.80928	0.00260972	0.0166431
AT4TE16725	0.171853	1.57048	0.700328	0.848789
AT4TE16900	2.86297	2.5882	0.181677	0.521501
AT4TE16910	0.136282	-0.353468	0.93097	0.93662
AT4TE16925	1.02969	3.80225	0.307329	0.716394
AT4TE16990	0.630463	3.07947	0.440639	0.844509
AT4TE17065	0.156665	-0.363776	0.928962	0.93662
AT4TE17205	13.3636	7.48216	3.32576e-07	4.99603e-06
AT4TE17360	1.24679	4.06259	0.154743	0.470516
AT4TE17470	14.3361	5.68049	1.86854e-05	0.000203731
AT4TE18060	1.67378	4.48738	0.0886521	0.310512
AT4TE18065	0.171804	1.56928	0.700546	0.848789
AT4TE18245	0.117511	-0.35299	0.931063	0.93662
AT4TE18435	8.93102	5.91939	0.000164314	0.00142406
AT4TE18445	1.47101	4.30151	0.188368	0.534652
AT4TE18485	0.544991	-2.26304	0.568905	0.848789
AT4TE18645	0.840421	3.49052	0.379503	0.824824
AT4TE18825	0.51545	2.81687	0.482455	0.848789
AT4TE19030	0.482745	2.66909	0.506895	0.848789
AT4TE19150	11.2738	7.24474	6.70175e-06	8.62931e-05
AT4TE19470	3.82267	5.67663	0.00390017	0.0231273
AT4TE19655	1.4305	-1.42974	0.579214	0.848789
AT4TE19915	0.451599	2.58387	0.521271	0.848789
AT4TE19925	13.8572	7.54251	4.97854e-07	7.23762e-06
AT4TE20075	0.623422	3.06258	0.417973	0.844509
AT4TE20120	5.53776	6.21044	0.000399901	0.00312523
AT4TE20125	2.79799	2.55431	0.193103	0.543906
AT4TE20400	2.40718	2.30843	0.284897	0.697791
AT4TE20800	14.9865	5.80356	1.15617e-05	0.000135925
AT4TE20815	2.71968	5.19434	0.0190307	0.0875153
AT4TE20950	1.98477	4.73384	0.0741503	0.267336
AT4TE20955	0.21012	1.56445	0.701425	0.848789
AT4TE21055	5.59319	-0.697177	0.614415	0.848789
AT4TE21070	0.759653	-2.74951	0.428505	0.844509
AT4TE21075	0.115211	-0.384546	0.924918	0.93662
AT4TE21085	1.83389	-4.02288	0.113071	0.371951
AT4TE21090	2.79307	-0.238078	0.898918	0.93662
AT4TE21095	3.40583	-4.90921	0.0136926	0.0663527
AT4TE21110	10.4308	-6.52682	3.14097e-05	0.000321711
AT4TE21115	110.488	-2.50873	9.49611e-10	2.56775e-08
AT4TE21295	1.40067	-3.6281	0.226795	0.615648
AT4TE21315	0.486787	-2.11497	0.595139	0.848789
AT4TE21575	209.675	-1.04046	0.00333587	0.0203157
AT4TE22570	0.858896	3.54329	0.372097	0.82325
AT4TE22775	0.458792	2.56507	0.52386	0.848789
AT4TE22970	2.60843	5.12324	0.0229392	0.102019
AT4TE23345	1.51099	3.26348	0.278906	0.685602
AT4TE23645	120.407	9.68191	2.14069e-14	1.25835e-12
AT4TE23765	0.746371	-1.20733	0.73393	0.856886
AT4TE23775	0.659897	-2.54847	0.520014	0.848789
AT4TE23815	0.251995	-1.17306	0.771932	0.875698
AT4TE24060	0.238613	1.55545	0.70306	0.848789
AT4TE24735	3.82882	5.68756	0.00359821	0.0217353
AT4TE24810	0.514609	2.81096	0.483364	0.848789
AT4TE24910	1.28571	3.01344	0.298453	0.716354
AT4TE25065	0.903052	3.58889	0.312856	0.723046
AT4TE25100	6.28338	5.41646	0.00139637	0.00963211
AT4TE25200	0.4203	2.49319	0.536764	0.848789
AT4TE25320	0.45542	-2.01803	0.612862	0.848789
AT4TE25325	1.92426	-2.98891	0.205025	0.571534
AT4TE25590	0.117416	-0.354238	0.93082	0.93662
AT4TE25735	0.133147	-0.458128	0.910607	0.93662
AT4TE27485	0.406297	2.42934	0.547537	0.848789
AT4TE27915	112.211	4.60955	5.85394e-20	7.19502e-18
AT4TE28600	0.233064	-1.07454	0.791083	0.878157
AT4TE28870	3.13941	5.39299	0.00972912	0.0496369
AT4TE29380	0.341393	-1.63558	0.684351	0.848789
AT4TE30625	0.13603	-0.362254	0.929259	0.93662
AT4TE30760	0.4666	2.60004	0.51813	0.848789
AT4TE31680	0.30979	-1.42637	0.722973	0.852216
AT4TE31690	3.0037	-1.93087	0.30675	0.716354
AT4TE32185	171.575	6.41282	1.26119e-10	4.48719e-09
AT4TE32305	0.271064	-1.27058	0.753088	0.861663
AT4TE32330	0.685944	3.21899	0.419238	0.844509
AT4TE32815	0.785128	0.946009	0.803728	0.890689
AT4TE33010	57.3078	-5.52094	5.69935e-13	2.75197e-11
AT4TE33435	57.3102	-3.35724	5.20221e-08	9.50955e-07
AT4TE33550	0.23805	1.5523	0.703632	0.848789
AT4TE34340	0.157278	-0.365835	0.928561	0.93662
AT4TE34430	48.5274	-5.84974	3.62532e-11	1.40041e-09
AT4TE34655	2.45268	-4.43395	0.0488319	0.191365
AT4TE35460	0.519377	-2.20009	0.580326	0.848789
AT4TE36845	6.94757	6.53871	8.18683e-05	0.000779478
AT4TE39815	140.551	6.55205	4.56105e-08	8.80935e-07
AT4TE40115	0.611708	2.98298	0.455003	0.848789
AT4TE42905	3.00299	5.31196	0.0106889	0.0535236
AT4TE44080	1.86408	4.6563	0.0628835	0.235508
AT4TE44210	1.04491	3.76776	0.220239	0.60276
AT4TE44220	0.171629	1.565	0.701324	0.848789
AT4TE46305	0.240488	1.5657	0.701198	0.848789
AT4TE48050	1.20586	4.00166	0.255874	0.64846
AT4TE48730	0.499282	2.70159	0.500393	0.848789
AT4TE48735	1.87499	3.57055	0.165466	0.489517
AT4TE50435	439.469	9.07073	1.34775e-11	5.52169e-10
AT4TE50640	0.840579	3.49401	0.379042	0.824824
AT4TE50655	2.1055	0.471158	0.815616	0.90091
AT4TE50990	2.15824	3.74388	0.103872	0.348002
AT4TE50995	0.3434	2.24773	0.57968	0.848789
AT4TE51005	167.268	2.42217	2.69711e-09	7.01248e-08
AT4TE52540	9.70291	-1.16763	0.253017	0.64846
AT4TE54700	3.56858	5.57079	0.00691582	0.0372517
AT4TE54750	1.77114	3.52559	0.150597	0.460648
AT4TE55220	0.511891	2.79195	0.486301	0.848789
AT4TE59555	0.461426	2.57692	0.521914	0.848789
AT4TE62850	0.171063	1.55121	0.70383	0.848789
AT4TE64180	1.22416	1.26301	0.66674	0.848789
AT4TE67490	28.643	-7.9765	3.62122e-09	9.06647e-08
AT4TE67560	8.16723	6.77641	2.01622e-05	0.000217618
AT4TE70080	0.17112	1.55266	0.703568	0.848789
AT4TE73405	0.171175	1.55401	0.703322	0.848789
AT4TE74255	8.39712	-0.468547	0.650395	0.848789
AT4TE80770	0.158862	-0.371154	0.927525	0.93662
AT4TE80940	0.135891	-0.367058	0.928323	0.93662
AT4TE83660	4.7521	-2.92871	0.0695009	0.25534
AT4TE83950	2.87667	-3.60082	0.0782794	0.27851
AT4TE84220	1.57474	-0.596589	0.838811	0.924265
AT4TE84225	0.541666	-0.758495	0.849701	0.934741
AT4TE85370	12.4706	0.274662	0.751953	0.861663
AT4TE86060	0.170582	1.53971	0.705924	0.848789
AT4TE88170	1.71103	-2.75987	0.263884	0.661578
AT5TE00230	9.13287	6.93813	8.03347e-06	9.99307e-05
AT5TE00480	24.5028	-0.400917	0.595715	0.848789
AT5TE04240	1.71722	-2.85524	0.245892	0.64055
AT5TE04245	101.896	-1.89673	0.000102676	0.000944341
AT5TE05380	0.17011	-0.408784	0.920201	0.93662
AT5TE05820	0.165919	1.41545	0.728679	0.852585
AT5TE08220	9.57766	3.79356	0.00142072	0.00970106
AT5TE08310	1.04926	3.79827	0.305492	0.716354
AT5TE08870	2.42418	2.51016	0.231945	0.623594
AT5TE09570	0.324924	-1.63264	0.684721	0.848789
AT5TE12250	0.116344	-0.368492	0.928044	0.93662
AT5TE12450	97.8367	1.12491	0.0104602	0.0525733
AT5TE15640	4.70199	5.96505	0.0018911	0.0125949
AT5TE15670	0.51446	2.80992	0.483525	0.848789
AT5TE17325	42.0036	0.172287	0.737286	0.860061
AT5TE17345	1.03197	-3.19007	0.341963	0.774429
AT5TE17350	742.809	-1.62966	3.47741e-08	6.91391e-07
AT5TE17365	6.52861	-0.68362	0.540141	0.848789
AT5TE18885	0.371248	0.57784	0.887387	0.93662
AT5TE19520	1141.55	0.0773776	0.78574	0.878157
AT5TE22500	16.3836	1.85482	0.0609341	0.231412
AT5TE22990	2.72273	5.18597	0.0171852	0.0795699
AT5TE23230	0.236137	1.5414	0.705615	0.848789
AT5TE24040	1.31708	4.15159	0.174171	0.505321
AT5TE25140	0.218803	1.45629	0.721173	0.852216
AT5TE25480	0.171591	1.56407	0.701493	0.848789
AT5TE25535	0.582265	2.96666	0.458271	0.848789
AT5TE25615	343.668	0.985099	0.00268743	0.0170582
AT5TE29250	5.85589	-1.30774	0.323884	0.740933
AT5TE29585	0.116586	-0.365248	0.928676	0.93662
AT5TE29590	0.368222	-1.71956	0.667546	0.848789
AT5TE29680	3.38664	2.44155	0.156698	0.47395
AT5TE30045	0.620677	-2.46571	0.533992	0.848789
AT5TE30050	1.43667	-3.67661	0.218657	0.599643
AT5TE30275	2.24499	4.90678	0.0538371	0.209675
AT5TE31020	0.895533	3.57606	0.318668	0.733658
AT5TE31200	2.53105	-2.5803	0.236501	0.628405
AT5TE31455	0.504307	-2.15179	0.588799	0.848789
AT5TE31545	0.117321	-0.355493	0.930576	0.93662
AT5TE32355	0.86446	3.52815	0.288197	0.704597
AT5TE32645	0.630385	3.077	0.440993	0.844509
AT5TE32650	1.18543	2.83648	0.386355	0.831772
AT5TE32880	1.26075	4.07734	0.238441	0.628405
AT5TE33235	3.84936	5.69255	0.00323001	0.0197771
AT5TE33315	0.241303	1.57008	0.700402	0.848789
AT5TE33455	4.64811	3.44054	0.0484862	0.190562
AT5TE34020	0.482629	-2.07999	0.601497	0.848789
AT5TE34070	0.703631	-2.64234	0.502411	0.848789
AT5TE34080	3.26445	-4.84591	0.0161919	0.0762767
AT5TE34840	16.4203	-2.82341	0.00303151	0.018801
AT5TE34960	0.520042	2.75893	0.490962	0.848789
AT5TE34980	11.5157	1.1242	0.256075	0.64846
AT5TE35230	1.14412	3.94238	0.221415	0.603536
AT5TE35265	0.9652	3.69986	0.244021	0.638137
AT5TE35950	1.29765	4.09839	0.148975	0.45776
AT5TE36085	1.30757	-3.54293	0.202311	0.565133
AT5TE36230	152.859	6.97557	3.47869e-29	1.1758e-26
AT5TE36235	8.01559	3.5555	0.00464511	0.026611
AT5TE36335	2.79443	5.23543	0.0170906	0.079404
AT5TE36470	310.932	2.85393	4.93829e-13	2.50511e-11
AT5TE36475	193.106	5.14474	4.18581e-28	8.08459e-26
AT5TE36495	0.834985	3.4177	0.389265	0.835199
AT5TE36610	0.378558	2.32563	0.565403	0.848789
AT5TE36620	6.07282	4.4141	0.00654224	0.0359557
AT5TE36785	0.351742	-1.65294	0.679955	0.848789
AT5TE36805	0.117083	-0.358629	0.929965	0.93662
AT5TE36825	0.358962	0.608997	0.881359	0.93662
AT5TE36830	0.171838	1.57011	0.700395	0.848789
AT5TE36845	0.629859	3.06534	0.44267	0.844509
AT5TE36920	14.9104	1.8144	0.0273736	0.11824
AT5TE36940	7.8049	6.71608	3.52617e-05	0.00035845
AT5TE36945	4.91399	2.50756	0.0936812	0.32065
AT5TE37060	0.308567	-1.42015	0.724153	0.852216
AT5TE37180	3.42454	4.49738	0.0364898	0.150409
AT5TE37350	10.3453	-6.5088	1.63826e-05	0.000184577
AT5TE37360	0.998147	3.74556	0.271786	0.675468
AT5TE37420	0.272613	-1.26314	0.754409	0.861663
AT5TE37610	0.271468	-1.26827	0.753491	0.861663
AT5TE37660	3.34019	0.234587	0.89096	0.93662
AT5TE37665	8.81731	3.01869	0.0109303	0.05433
AT5TE37730	0.528437	-2.23508	0.573958	0.848789
AT5TE37800	0.136269	-0.353941	0.930878	0.93662
AT5TE38070	0.30683	-1.41127	0.725836	0.852585
AT5TE38285	0.343413	2.24788	0.579653	0.848789
AT5TE38370	1.26047	4.07353	0.238941	0.6285
AT5TE38495	0.515449	2.81686	0.482456	0.848789
AT5TE38615	0.482152	2.66664	0.507293	0.848789
AT5TE38635	0.723027	3.25946	0.413207	0.844509
AT5TE38700	16.6222	-2.39591	0.00589591	0.0328036
AT5TE38705	2.84845	-2.83228	0.161425	0.483919
AT5TE38710	0.709703	2.03631	0.574662	0.848789
AT5TE38720	247.602	-1.36158	0.000369911	0.00294311
AT5TE38725	16.202	-3.77381	0.000571091	0.00436223
AT5TE38730	0.350269	-1.65117	0.680325	0.848789
AT5TE38900	9.12087	6.86866	1.14855e-05	0.000135925
AT5TE38945	1.20509	4.00037	0.256139	0.64846
AT5TE38995	1.32291	4.14252	0.177623	0.513133
AT5TE39140	2.78918	4.19266	0.0624142	0.2344
AT5TE39170	17.8121	7.89839	1.9722e-08	4.10217e-07
AT5TE39230	6.44294	6.43571	0.000127851	0.00115484
AT5TE39275	0.971911	3.70073	0.282352	0.692814
AT5TE39420	0.659754	3.13368	0.432208	0.844509
AT5TE39535	0.420202	2.48866	0.537478	0.848789
AT5TE39630	2.65795	2.98542	0.183979	0.525031
AT5TE39795	226.939	-3.53225	2.37924e-21	3.57414e-19
AT5TE39810	0.407851	-1.85076	0.643154	0.848789
AT5TE39820	0.210071	1.55769	0.702653	0.848789
AT5TE39830	2.15133	4.85797	0.0403721	0.16245
AT5TE40080	0.241313	1.57013	0.700393	0.848789
AT5TE40100	5.22254	6.13334	0.000530421	0.00407459
AT5TE40105	0.630361	3.07629	0.441094	0.844509
AT5TE40110	2.23534	4.91516	0.0381782	0.155942
AT5TE40120	0.171641	1.56529	0.70127	0.848789
AT5TE40140	0.514706	2.81164	0.48326	0.848789
AT5TE40295	1.58471	4.42656	0.127582	0.403036
AT5TE40475	0.929854	3.63092	0.299338	0.716354
AT5TE40490	0.234094	1.52935	0.70781	0.848789
AT5TE40495	0.468187	2.60704	0.516986	0.848789
AT5TE40565	3.5508	5.57556	0.0114751	0.0564157
AT5TE40575	1.27929	4.11432	0.184072	0.525031
AT5TE41070	33.5233	8.81722	2.01677e-10	6.81669e-09
AT5TE41135	3.06722	5.3507	0.0257685	0.112748
AT5TE41250	4.07531	5.7623	0.00384194	0.0228824
AT5TE41310	0.209767	1.53227	0.70728	0.848789
AT5TE41315	3.03568	5.34375	0.00998354	0.0507434
AT5TE41320	0.171692	1.56655	0.701043	0.848789
AT5TE41355	0.210157	1.57039	0.700345	0.848789
AT5TE41395	0.420316	2.49401	0.536636	0.848789
AT5TE41415	0.23958	1.56076	0.702094	0.848789
AT5TE41420	0.723514	3.26083	0.413008	0.844509
AT5TE41615	1.05079	3.81724	0.302724	0.716354
AT5TE41795	2.51466	5.07543	0.0303009	0.127622
AT5TE41855	0.68416	3.20964	0.420578	0.844509
AT5TE41865	2.99812	5.34515	0.0232382	0.102674
AT5TE41870	2.3301	4.97273	0.0466747	0.184515
AT5TE41980	0.68737	3.22646	0.418169	0.844509
AT5TE42135	0.935895	3.66205	0.29393	0.714736
AT5TE42190	5.06605	6.10063	0.00125973	0.00877917
AT5TE42330	0.171817	1.5696	0.700488	0.848789
AT5TE42365	0.21011	1.56293	0.701699	0.848789
AT5TE42435	1.27375	4.08654	0.15246	0.465297
AT5TE42440	14.945	7.6468	9.90926e-08	1.71761e-06
AT5TE42470	26.1012	4.4162	1.04714e-07	1.79207e-06
AT5TE42710	18.4242	6.98114	5.18119e-07	7.4521e-06
AT5TE42855	4.2267	3.76159	0.0621408	0.234023
AT5TE42900	0.724224	3.26281	0.412719	0.844509
AT5TE42925	0.135978	-0.364059	0.928907	0.93662
AT5TE43200	0.210125	1.56524	0.70128	0.848789
AT5TE43215	5.70611	6.26352	0.00030855	0.00251301
AT5TE43260	21.3383	8.15859	3.83555e-09	9.42847e-08
AT5TE43275	0.343691	2.25138	0.579057	0.848789
AT5TE43300	0.482017	2.66608	0.507384	0.848789
AT5TE43315	0.871616	3.54182	0.328181	0.749494
AT5TE43360	0.687243	3.22579	0.418264	0.844509
AT5TE43385	3.48254	5.53882	0.00775457	0.0406363
AT5TE43540	0.82511	3.46566	0.346036	0.782342
AT5TE43580	0.584451	2.97598	0.456854	0.848789
AT5TE43665	3.06526	2.69124	0.172914	0.502752
AT5TE43705	0.928679	3.65012	0.3005	0.716354
AT5TE43730	0.481692	2.66473	0.507602	0.848789
AT5TE43905	0.420272	2.49183	0.536979	0.848789
AT5TE43915	1.26076	4.07753	0.238415	0.628405
AT5TE43940	2.58423	5.11259	0.038311	0.156013
AT5TE43975	0.343671	2.25112	0.5791	0.848789
AT5TE43980	0.241413	1.57066	0.700295	0.848789
AT5TE44130	0.840385	3.4898	0.379599	0.824824
AT5TE44280	0.209281	1.50597	0.712078	0.849717
AT5TE44355	0.991427	1.657	0.603071	0.848789
AT5TE44415	2.86528	5.26551	0.0278598	0.119198
AT5TE44715	14.0262	-2.38443	0.00815352	0.042562
AT5TE44770	0.253813	-1.17185	0.772065	0.875698
AT5TE45055	4.79989	6.01124	0.00094548	0.00690967
AT5TE45060	14.3072	7.58859	2.88538e-07	4.38318e-06
AT5TE45065	5.08206	6.08833	0.00121738	0.00857236
AT5TE45080	15.7819	7.72369	5.67728e-08	1.02342e-06
AT5TE45090	2.603	5.13003	0.0196777	0.0896191
AT5TE46155	2.12544	-1.01568	0.640092	0.848789
AT5TE46165	4.59524	-5.33644	0.00360111	0.0217353
AT5TE46210	3.40455	5.51677	0.00670044	0.0362691
AT5TE46215	2.08186	-2.24767	0.359001	0.806261
AT5TE46220	0.850218	-2.90015	0.424961	0.844509
AT5TE46250	0.343078	2.2437	0.580367	0.848789
AT5TE46280	0.241155	1.56928	0.700546	0.848789
AT5TE46390	0.480873	2.66132	0.508155	0.848789
AT5TE46605	0.236331	1.54254	0.705409	0.848789
AT5TE46635	467.13	-0.309735	0.276184	0.683885
AT5TE46685	0.592172	2.99675	0.453589	0.848789
AT5TE46840	0.241434	1.57077	0.700275	0.848789
AT5TE46855	0.515196	2.81508	0.48273	0.848789
AT5TE46860	0.171856	1.57055	0.700315	0.848789
AT5TE46865	0.343288	2.24631	0.579921	0.848789
AT5TE47100	18.4871	7.95139	1.27826e-08	2.70032e-07
AT5TE47115	11.5568	7.27881	1.24147e-06	1.73037e-05
AT5TE47120	1.41167	4.24472	0.154867	0.470516
AT5TE47130	0.693064	3.2041	0.41954	0.844509
AT5TE47140	0.479538	-0.454121	0.910153	0.93662
AT5TE47165	3.9546	5.70404	0.00320857	0.0197771
AT5TE47195	3.47088	5.5509	0.0134443	0.0656196
AT5TE47200	0.272596	-1.26204	0.754578	0.861663
AT5TE47205	9.97816	5.1689	0.000249457	0.00208189
AT5TE47395	1.20657	4.00286	0.255628	0.64846
AT5TE47750	2.07138	4.79394	0.0434011	0.173092
AT5TE48190	3.1896	5.42915	0.016381	0.0766337
AT5TE48195	0.962414	3.67446	0.338429	0.769002
AT5TE48390	0.320268	-1.62742	0.685887	0.848789
AT5TE48460	1.49439	2.38074	0.429444	0.844509
AT5TE48590	6.00787	-2.05448	0.127161	0.403036
AT5TE48605	3.96656	-1.64896	0.300297	0.716354
AT5TE48980	0.274955	-1.27937	0.751335	0.861663
AT5TE49065	0.640503	-2.50764	0.526883	0.848789
AT5TE49245	2.73506	5.19076	0.0162922	0.0764826
AT5TE49335	0.413271	2.4682	0.541091	0.848789
AT5TE49725	8.31092	-5.19695	0.00204827	0.0135086
AT5TE49755	1.55028	4.36976	0.132577	0.414917
AT5TE49855	3.4162	-0.828766	0.645913	0.848789
AT5TE50145	0.20986	1.5391	0.706036	0.848789
AT5TE50155	0.155076	-0.358397	0.93001	0.93662
AT5TE50235	0.506829	-2.16961	0.58543	0.848789
AT5TE50245	0.253236	-1.17221	0.772027	0.875698
AT5TE50260	7.07301	-2.66459	0.0398941	0.161005
AT5TE50380	5.31431	6.16099	0.000702646	0.00530713
AT5TE51000	0.343363	2.24725	0.57976	0.848789
AT5TE51685	1.05074	3.81629	0.302857	0.716354
AT5TE52400	0.171816	1.56956	0.700495	0.848789
AT5TE54235	0.116378	-0.368036	0.928133	0.93662
AT5TE54245	0.230738	-1.08046	0.789962	0.878157
AT5TE55265	0.156172	-0.36211	0.929287	0.93662
AT5TE55490	0.687257	3.22587	0.418253	0.844509
AT5TE55555	1.4708	-1.4769	0.541513	0.848789
AT5TE55925	3.3966	5.5191	0.0155205	0.0736272
AT5TE56025	0.339282	-1.57079	0.695771	0.848789
AT5TE56100	0.430746	-1.92602	0.629375	0.848789
AT5TE56420	0.107644	-0.50878	0.900772	0.93662
AT5TE56570	3.23817	2.0914	0.273623	0.678785
AT5TE56645	8.17368	6.7802	2.14883e-05	0.00022697
AT5TE56690	3.95375	4.63188	0.0138479	0.0668655
AT5TE57230	2.55773	5.08955	0.0215969	0.0963663
AT5TE57785	0.233046	-1.07452	0.791089	0.878157
AT5TE58750	0.209696	1.52777	0.7081	0.848789
AT5TE58755	1.48108	4.30262	0.108457	0.359396
AT5TE59380	0.271346	-1.26892	0.753378	0.861663
AT5TE60210	6.60692	-2.47281	0.0472135	0.186101
AT5TE60290	1.17566	0.50886	0.86347	0.93662
AT5TE60480	0.36463	0.605365	0.882061	0.93662
AT5TE61035	0.652591	3.11976	0.434382	0.844509
AT5TE61120	0.171221	1.55513	0.703118	0.848789
AT5TE61705	1.55569	4.38586	0.0972498	0.330356
AT5TE61735	27.5183	6.11645	9.0156e-09	2.03151e-07
AT5TE61740	1.79527	4.55364	0.104325	0.348265
AT5TE61795	1.16965	-1.05464	0.680013	0.848789
AT5TE61895	0.926111	3.59492	0.35614	0.802501
AT5TE61930	0.890852	3.55363	0.320161	0.733658
AT5TE61935	0.165877	1.41036	0.729616	0.852585
AT5TE62455	22.3378	8.2242	1.9447e-09	5.15536e-08
AT5TE62545	0.117372	-0.354813	0.930708	0.93662
AT5TE63010	2.93215	2.33296	0.243396	0.637735
AT5TE63020	2.5277	4.03826	0.119406	0.388358
AT5TE63610	13.0402	7.45567	4.97401e-07	7.23762e-06
AT5TE63740	0.389126	-1.87766	0.639228	0.848789
AT5TE64080	2.51866	5.09016	0.0380033	0.155699
AT5TE64385	1.94127	-4.10968	0.125175	0.400086
AT5TE64590	0.339621	2.20159	0.58757	0.848789
AT5TE64600	0.578643	0.565692	0.888431	0.93662
AT5TE64805	0.169929	1.52438	0.708717	0.848789
AT5TE64935	0.217285	-1.14973	0.776588	0.878157
AT5TE65330	6.11521	3.40969	0.0251541	0.110416
AT5TE65540	29.23	8.61696	1.02964e-10	3.76235e-09
AT5TE65565	1.43238	4.26359	0.157381	0.474955
AT5TE65710	0.27222	-1.26412	0.754214	0.861663
AT5TE66085	0.681547	0.602037	0.880053	0.93662
AT5TE66160	0.109118	-0.485813	0.905229	0.93662
AT5TE66180	6.28528	0.710937	0.551005	0.848789
AT5TE66565	5.35144	6.16448	0.000499279	0.00387945
AT5TE66710	0.133979	-0.433774	0.91534	0.93662
AT5TE66785	0.116423	-0.367439	0.928249	0.93662
AT5TE67210	0.514594	2.81085	0.483381	0.848789
AT5TE68275	0.591117	2.98406	0.455457	0.848789
AT5TE68450	0.84038	3.48969	0.379613	0.824824
AT5TE68990	28.9627	8.60063	1.85956e-10	6.44647e-09
AT5TE69245	213.109	-0.926401	0.00760839	0.0400255
AT5TE69650	3.24909	5.44667	0.0073767	0.039111
AT5TE71590	9.85877	0.289573	0.767893	0.873899
AT5TE71595	6.53281	0.0828701	0.949126	0.952649
AT5TE72870	0.866461	-2.94178	0.415001	0.844509
AT5TE73780	21.8415	-1.61948	0.0176599	0.0814888
AT5TE74190	4.77117	-0.629652	0.653281	0.848789
AT5TE74305	4.77117	-0.629652	0.653281	0.848789
AT5TE76170	0.340842	2.21624	0.585062	0.848789
AT5TE77610	0.681163	-2.58518	0.51382	0.848789
AT5TE78040	0.513005	2.79968	0.485106	0.848789
AT5TE78045	0.209956	1.54683	0.704627	0.848789
AT5TE78955	5.33903	-3.55135	0.0260026	0.113405
AT5TE79225	2.42202	0.977595	0.66871	0.848789
AT5TE81425	1343.25	-0.228812	0.401183	0.844509
AT5TE82585	191.381	-3.54638	1.27044e-16	1.01037e-14
AT5TE82660	0.161037	-0.378422	0.92611	0.93662
AT5TE93055	6.62207	0.336122	0.773412	0.875756
AT5TE93065	0.237809	1.55096	0.703876	0.848789
AT5TE93295	0.422057	-1.9174	0.63193	0.848789
AT5TE93870	0.135245	-0.39002	0.923853	0.93662
AT5TE94040	1.25842	-3.46727	0.319929	0.733658
AT5TE94555	0.343066	2.24355	0.580393	0.848789
AT5TE94620	0.739151	-2.71441	0.478592	0.848789
AT5TE95125	1.29863	-3.55794	0.250879	0.647307
