# Supplementary material for: A conserved Pol II elongator SPT6L mediates Pol V transcription to regulate RNA-directed DNA methylation in Arabidopsis
Source: Nat Commun. 2024 May 25;15:4460. doi: 10.1038/s41467-024-48940-8 (PMC11127964; doi:10.1038/s41467-024-48940-8)
Supplement: Supplementary file 8 — Supplementary Data 5 [file 41467_2024_48940_MOESM8_ESM.xlsx]

## Sheet: GROseq Pol V dependent
chr	start	end	total_reads	reads_with_U-10	ratio of U-10 reads	group
1	2	1124	136	56	0.411765	III
1	16583	19090	38	28	0.736842	I
1	55365	57223	37	26	0.702703	I
1	213183	214042	14	8	0.571429	II
1	237789	239890	84	38	0.452381	III
1	255668	256708	27	12	0.444444	III
1	257529	258992	99	77	0.777778	I
1	291374	292999	44	26	0.590909	II
1	372088	373029	32	14	0.4375	III
1	431004	432950	157	118	0.751592	I
1	433314	434305	60	45	0.75	I
1	549328	551068	14	9	0.642857	I
1	587308	588477	18	11	0.611111	II
1	633873	634995	10	7	0.7	I
1	669702	671206	28	17	0.607143	II
1	696159	697752	93	65	0.698925	I
1	780729	782496	22	17	0.772727	I
1	791467	793315	19	14	0.736842	I
1	888523	889761	16	15	0.9375	I
1	943917	944737	13	5	0.384615	IV
1	958016	959295	22	4	0.181818	IV
1	1159980	1161465	31	23	0.741935	I
1	1193976	1195499	31	20	0.645161	I
1	1275424	1276966	41	21	0.512195	III
1	1441229	1442050	51	27	0.529412	II
1	1476101	1477240	21	10	0.47619	III
1	1522550	1523762	58	34	0.586207	II
1	1592138	1593494	47	26	0.553191	II
1	1612912	1614885	160	106	0.6625	I
1	1617425	1618360	64	32	0.5	III
1	1875375	1877041	108	73	0.675926	I
1	1881654	1882611	43	23	0.534884	II
1	2339590	2340677	48	38	0.791667	I
1	2530988	2532346	41	17	0.414634	III
1	2533995	2535150	24	14	0.583333	II
1	2788227	2790038	15	6	0.4	IV
1	2986049	2987371	16	2	0.125	IV
1	3023030	3024733	37	26	0.702703	I
1	3063221	3064024	27	5	0.185185	IV
1	3072471	3074080	84	49	0.583333	II
1	3250225	3251831	68	47	0.691176	I
1	3343376	3345916	32	10	0.3125	IV
1	3361638	3362497	50	24	0.48	III
1	3412718	3415001	240	194	0.808333	I
1	3427554	3428588	10	1	0.1	IV
1	3497429	3499439	108	73	0.675926	I
1	3546553	3548054	23	11	0.478261	III
1	3770023	3772057	43	29	0.674419	I
1	3825477	3827901	86	65	0.755814	I
1	3891792	3893642	82	62	0.756098	I
1	3897523	3900296	39	20	0.512821	III
1	3919680	3920524	51	28	0.54902	II
1	3925305	3927173	76	31	0.407895	III
1	3932813	3933819	58	47	0.810345	I
1	3944286	3946033	12	6	0.5	III
1	3979585	3981186	35	24	0.685714	I
1	4061121	4062149	78	39	0.5	III
1	4092959	4094806	225	170	0.755556	I
1	4109552	4113335	67	51	0.761194	I
1	4208798	4209910	86	48	0.55814	II
1	4292672	4294002	42	18	0.428571	III
1	4329641	4330166	18	12	0.666667	I
1	4333294	4334714	66	39	0.590909	II
1	4405544	4406732	10	6	0.6	II
1	4410254	4411547	22	15	0.681818	I
1	4415331	4416311	73	43	0.589041	II
1	4493613	4494514	37	15	0.405405	IV
1	4596683	4597721	104	42	0.403846	IV
1	4620458	4622047	38	11	0.289474	IV
1	4657814	4658780	25	12	0.48	III
1	4682243	4683694	26	9	0.346154	IV
1	4684940	4686327	24	5	0.208333	IV
1	4705022	4705771	10	2	0.2	IV
1	4738268	4739803	20	6	0.3	IV
1	4772749	4773560	10	3	0.3	IV
1	4830007	4832180	27	15	0.555556	II
1	4860007	4861197	47	20	0.425532	III
1	4896161	4897073	65	26	0.4	IV
1	4992377	4993485	22	7	0.318182	IV
1	5055585	5056615	40	26	0.65	I
1	5098033	5099293	47	16	0.340426	IV
1	5284838	5285833	97	64	0.659794	I
1	5353218	5355668	43	17	0.395349	IV
1	5356572	5357300	28	10	0.357143	IV
1	5358884	5359367	15	12	0.8	I
1	5389402	5390174	35	19	0.542857	II
1	5531108	5532355	41	25	0.609756	II
1	5657218	5659579	193	132	0.683938	I
1	5678771	5680085	28	5	0.178571	IV
1	5691339	5692202	11	7	0.636364	II
1	5696071	5697022	32	12	0.375	IV
1	5798408	5799697	32	17	0.53125	II
1	5862721	5863761	24	5	0.208333	IV
1	5866448	5867395	37	15	0.405405	IV
1	5898734	5900145	51	39	0.764706	I
1	5957778	5959833	116	62	0.534483	II
1	5974614	5975983	64	36	0.5625	II
1	6013609	6015334	42	17	0.404762	IV
1	6127469	6128309	16	4	0.25	IV
1	6140343	6141863	17	3	0.176471	IV
1	6155733	6157954	16	13	0.8125	I
1	6196432	6199684	41	18	0.439024	III
1	6218237	6219691	22	17	0.772727	I
1	6234812	6236957	30	15	0.5	III
1	6262512	6263597	14	2	0.142857	IV
1	6378647	6381179	39	16	0.410256	III
1	6404360	6405698	44	22	0.5	III
1	6454193	6456485	96	79	0.822917	I
1	6470132	6471264	13	3	0.230769	IV
1	6513610	6515664	99	68	0.686869	I
1	6538082	6539098	19	11	0.578947	II
1	6573672	6575648	48	31	0.645833	I
1	6587702	6588741	56	21	0.375	IV
1	6592725	6593920	72	42	0.583333	II
1	6615136	6615969	47	23	0.489362	III
1	6640195	6641401	92	38	0.413043	III
1	6656881	6657978	30	11	0.366667	IV
1	6659049	6660795	74	52	0.702703	I
1	6703548	6705100	16	11	0.6875	I
1	6720554	6721596	15	7	0.466667	III
1	6742722	6744529	70	49	0.7	I
1	6758577	6760095	123	84	0.682927	I
1	7023010	7024736	50	24	0.48	III
1	7132325	7133195	54	44	0.814815	I
1	7138049	7139142	22	16	0.727273	I
1	7227435	7228436	76	50	0.657895	I
1	7240653	7241868	69	43	0.623188	II
1	7254753	7257547	82	47	0.573171	II
1	7281501	7284265	110	74	0.672727	I
1	7312389	7313728	59	32	0.542373	II
1	7343952	7344877	78	56	0.717949	I
1	7364629	7366277	32	12	0.375	IV
1	7392003	7393651	55	35	0.636364	II
1	7394199	7394882	14	7	0.5	III
1	7504357	7506335	55	28	0.509091	III
1	7521683	7522795	20	14	0.7	I
1	7540814	7541729	12	6	0.5	III
1	7665119	7666229	90	40	0.444444	III
1	7710331	7712653	37	23	0.621622	II
1	7717113	7717895	37	30	0.810811	I
1	7724538	7725902	114	65	0.570175	II
1	7747198	7748578	41	13	0.317073	IV
1	7760713	7762454	57	34	0.596491	II
1	7782360	7784231	32	23	0.71875	I
1	7787071	7788163	14	9	0.642857	I
1	7810001	7811676	12	4	0.333333	IV
1	7832750	7834430	23	11	0.478261	III
1	7851227	7852575	39	14	0.358974	IV
1	7935388	7937141	67	40	0.597015	II
1	7959442	7961490	18	5	0.277778	IV
1	7969185	7970096	17	5	0.294118	IV
1	7973132	7974341	25	7	0.28	IV
1	7975404	7976564	18	12	0.666667	I
1	7980829	7981569	11	3	0.272727	IV
1	8016028	8017197	48	26	0.541667	II
1	8043687	8044780	21	8	0.380952	IV
1	8114026	8117189	27	16	0.592593	II
1	8153440	8154629	10	2	0.2	IV
1	8204498	8205801	30	14	0.466667	III
1	8235671	8237138	26	13	0.5	III
1	8237557	8238908	52	27	0.519231	III
1	8266460	8267758	40	33	0.825	I
1	8272025	8273172	86	54	0.627907	II
1	8275812	8276727	24	10	0.416667	III
1	8282516	8283660	12	10	0.833333	I
1	8319196	8320849	15	14	0.933333	I
1	8370816	8371620	13	2	0.153846	IV
1	8391876	8392750	20	15	0.75	I
1	8408362	8409714	28	13	0.464286	III
1	8471664	8473683	39	29	0.74359	I
1	8497083	8497652	10	5	0.5	III
1	8512578	8514030	16	10	0.625	II
1	8538454	8540832	93	48	0.516129	III
1	8576873	8578375	49	29	0.591837	II
1	8590511	8592512	29	16	0.551724	II
1	8621288	8624094	59	38	0.644068	I
1	8648882	8649707	19	9	0.473684	III
1	8681655	8682433	95	40	0.421053	III
1	8689997	8692148	51	39	0.764706	I
1	8728301	8729353	80	45	0.5625	II
1	8732909	8733932	34	20	0.588235	II
1	8740395	8741875	82	46	0.560976	II
1	8797950	8798647	12	8	0.666667	I
1	8869312	8871139	32	15	0.46875	III
1	8927194	8928086	86	47	0.546512	II
1	9000824	9001421	19	14	0.736842	I
1	9004553	9005522	10	4	0.4	IV
1	9017941	9019735	20	9	0.45	III
1	9082404	9083287	25	9	0.36	IV
1	9105787	9106849	14	10	0.714286	I
1	9125844	9127444	29	11	0.37931	IV
1	9135485	9138519	88	62	0.704545	I
1	9173578	9175982	12	4	0.333333	IV
1	9177237	9178147	24	14	0.583333	II
1	9203736	9205566	80	42	0.525	III
1	9235498	9237392	31	15	0.483871	III
1	9304441	9306151	79	49	0.620253	II
1	9353662	9354485	15	10	0.666667	I
1	9366943	9368417	40	26	0.65	I
1	9383825	9385354	35	18	0.514286	III
1	9546671	9549034	13	9	0.692308	I
1	9564307	9565309	39	22	0.564103	II
1	9572105	9575380	58	20	0.344828	IV
1	9626352	9627391	23	15	0.652174	I
1	9629776	9630900	64	29	0.453125	III
1	9676103	9677177	12	7	0.583333	II
1	9690487	9691590	13	10	0.769231	I
1	9707701	9708754	16	10	0.625	II
1	9746124	9746893	12	10	0.833333	I
1	9754261	9756759	107	65	0.607477	II
1	9762263	9763044	72	51	0.708333	I
1	9777814	9778968	39	20	0.512821	III
1	9852396	9854619	122	64	0.52459	III
1	9901466	9902161	16	10	0.625	II
1	9903415	9904225	19	5	0.263158	IV
1	9908135	9909949	52	12	0.230769	IV
1	9915188	9916685	129	103	0.79845	I
1	9918316	9919679	51	34	0.666667	I
1	9924832	9926335	84	49	0.583333	II
1	9926608	9927116	30	14	0.466667	III
1	10007248	10009044	21	10	0.47619	III
1	10021140	10023837	57	42	0.736842	I
1	10060538	10061291	13	8	0.615385	II
1	10114459	10115532	27	14	0.518519	III
1	10144297	10145364	12	4	0.333333	IV
1	10155393	10156968	58	33	0.568966	II
1	10160636	10162014	39	30	0.769231	I
1	10196314	10197486	45	28	0.622222	II
1	10206449	10207518	27	7	0.259259	IV
1	10220822	10222575	114	71	0.622807	II
1	10356518	10357876	32	14	0.4375	III
1	10362443	10363609	92	39	0.423913	III
1	10383150	10384535	40	18	0.45	III
1	10489823	10491469	18	5	0.277778	IV
1	10506234	10507632	45	28	0.622222	II
1	10512445	10513298	52	25	0.480769	III
1	10528526	10529717	12	8	0.666667	I
1	10534205	10535270	38	22	0.578947	II
1	10544669	10546434	20	3	0.15	IV
1	10567948	10569443	46	34	0.73913	I
1	10569822	10570681	64	34	0.53125	II
1	10579127	10580581	12	8	0.666667	I
1	10602483	10605410	71	33	0.464789	III
1	10623649	10624734	72	38	0.527778	III
1	10651947	10653171	40	29	0.725	I
1	10659075	10661379	24	12	0.5	III
1	10696286	10697234	46	26	0.565217	II
1	10701092	10701869	83	26	0.313253	IV
1	10702491	10703291	49	29	0.591837	II
1	10775462	10778971	129	53	0.410853	III
1	10802208	10803574	174	148	0.850575	I
1	10852340	10853573	68	49	0.720588	I
1	10866886	10868247	59	45	0.762712	I
1	10914760	10916636	47	33	0.702128	I
1	10930938	10932898	41	21	0.512195	III
1	10981973	10983912	27	11	0.407407	III
1	11019998	11021673	46	15	0.326087	IV
1	11027315	11028925	62	35	0.564516	II
1	11031959	11032802	86	56	0.651163	I
1	11043841	11047092	32	13	0.40625	IV
1	11066411	11067157	12	6	0.5	III
1	11082759	11083500	109	59	0.541284	II
1	11102169	11104320	37	22	0.594595	II
1	11110527	11112287	50	26	0.52	III
1	11117203	11118120	39	19	0.487179	III
1	11125670	11129452	67	35	0.522388	III
1	11131543	11133069	125	84	0.672	I
1	11154879	11156765	112	94	0.839286	I
1	11228275	11229078	71	37	0.521127	III
1	11241471	11242468	129	80	0.620155	II
1	11258710	11259945	75	45	0.6	II
1	11279703	11280554	23	12	0.521739	III
1	11286290	11288055	48	36	0.75	I
1	11298201	11299609	34	23	0.676471	I
1	11300783	11302771	22	16	0.727273	I
1	11309750	11310655	14	4	0.285714	IV
1	11351214	11353538	37	17	0.459459	III
1	11407688	11410381	31	21	0.677419	I
1	11420877	11422566	46	25	0.543478	II
1	11489562	11491307	55	43	0.781818	I
1	11492807	11493769	42	15	0.357143	IV
1	11520889	11522490	35	22	0.628571	II
1	11611311	11612113	33	4	0.121212	IV
1	11620113	11621161	51	26	0.509804	III
1	11631753	11632519	21	15	0.714286	I
1	11636396	11637973	20	13	0.65	I
1	11642980	11644768	35	14	0.4	IV
1	11649525	11650546	61	45	0.737705	I
1	11660861	11662481	167	79	0.473054	III
1	11692110	11693784	157	93	0.592357	II
1	11710396	11712157	36	31	0.861111	I
1	11720089	11722779	25	22	0.88	I
1	11732642	11734918	89	36	0.404494	IV
1	11753830	11755242	16	10	0.625	II
1	11789030	11789763	17	6	0.352941	IV
1	11807347	11808489	40	18	0.45	III
1	11816790	11818903	91	56	0.615385	II
1	11822013	11822771	100	64	0.64	II
1	11826050	11826778	78	41	0.525641	III
1	11834240	11835001	18	15	0.833333	I
1	11837063	11837892	29	13	0.448276	III
1	11857006	11857940	19	11	0.578947	II
1	11870939	11871902	13	3	0.230769	IV
1	11879591	11881099	57	25	0.438596	III
1	11934792	11936037	82	43	0.52439	III
1	11957733	11959441	43	13	0.302326	IV
1	11960279	11961408	19	10	0.526316	III
1	11991769	11992933	18	8	0.444444	III
1	12008950	12010802	62	31	0.5	III
1	12021530	12023190	42	22	0.52381	III
1	12039989	12042378	33	17	0.515152	III
1	12059534	12060613	139	84	0.604317	II
1	12070394	12071773	58	14	0.241379	IV
1	12078191	12080949	101	47	0.465347	III
1	12083687	12084548	20	12	0.6	II
1	12132991	12133563	24	16	0.666667	I
1	12138459	12139241	46	23	0.5	III
1	12142909	12143578	64	44	0.6875	I
1	12166272	12167610	36	9	0.25	IV
1	12172238	12173562	11	6	0.545455	II
1	12176505	12177815	18	3	0.166667	IV
1	12218121	12219207	22	11	0.5	III
1	12239259	12241208	24	18	0.75	I
1	12247315	12248236	33	19	0.575758	II
1	12248538	12249695	62	36	0.580645	II
1	12262593	12265052	45	25	0.555556	II
1	12277202	12278055	13	2	0.153846	IV
1	12302766	12303416	35	20	0.571429	II
1	12310425	12311180	17	7	0.411765	III
1	12324618	12325950	21	7	0.333333	IV
1	12338224	12339292	13	10	0.769231	I
1	12361215	12364171	51	30	0.588235	II
1	12387262	12388293	24	12	0.5	III
1	12389607	12390221	14	5	0.357143	IV
1	12400919	12402446	24	9	0.375	IV
1	12424582	12426783	36	16	0.444444	III
1	12434871	12435832	16	7	0.4375	III
1	12444578	12447024	17	5	0.294118	IV
1	12470124	12471756	33	22	0.666667	I
1	12476797	12478190	23	12	0.521739	III
1	12498545	12499565	21	14	0.666667	I
1	12517078	12517899	80	51	0.6375	II
1	12529957	12530738	31	22	0.709677	I
1	12554628	12556728	13	7	0.538462	II
1	12565107	12565994	17	9	0.529412	III
1	12580539	12582180	45	15	0.333333	IV
1	12590533	12592874	25	9	0.36	IV
1	12594433	12595760	31	10	0.322581	IV
1	12642986	12644157	16	5	0.3125	IV
1	12650915	12653486	31	11	0.354839	IV
1	12684331	12685278	25	16	0.64	II
1	12691290	12692931	64	47	0.734375	I
1	12738071	12739060	52	50	0.961538	I
1	12760184	12761961	34	16	0.470588	III
1	12853183	12855219	18	13	0.722222	I
1	12861904	12863406	26	14	0.538462	II
1	12865697	12867284	65	15	0.230769	IV
1	12886570	12889048	34	21	0.617647	II
1	12894554	12895666	71	43	0.605634	II
1	12957714	12958902	31	22	0.709677	I
1	12976031	12977770	13	9	0.692308	I
1	12985277	12985864	12	8	0.666667	I
1	13029464	13030647	55	40	0.727273	I
1	13038897	13039933	22	6	0.272727	IV
1	13042577	13043816	11	4	0.363636	IV
1	13049498	13050473	15	12	0.8	I
1	13055216	13058311	52	37	0.711538	I
1	13070469	13071216	190	118	0.621053	II
1	13075346	13076796	12	6	0.5	III
1	13103953	13105228	14	12	0.857143	I
1	13114159	13115190	16	10	0.625	II
1	13119107	13119869	19	10	0.526316	III
1	13126566	13128609	38	20	0.526316	III
1	13129787	13130620	46	28	0.608696	II
1	13139144	13140659	19	8	0.421053	III
1	13147999	13148963	54	29	0.537037	II
1	13155654	13156512	213	73	0.342723	IV
1	13191937	13192831	72	50	0.694444	I
1	13201412	13202180	14	6	0.428571	III
1	13249546	13251955	28	18	0.642857	I
1	13259046	13261067	73	51	0.69863	I
1	13262625	13264038	19	3	0.157895	IV
1	13275615	13276532	25	12	0.48	III
1	13282032	13283836	45	18	0.4	IV
1	13288697	13289322	22	9	0.409091	III
1	13355044	13355755	23	11	0.478261	III
1	13356802	13357833	37	20	0.540541	II
1	13360396	13361675	13	8	0.615385	II
1	13421352	13423600	27	13	0.481481	III
1	13437726	13439985	21	18	0.857143	I
1	13447955	13450093	20	14	0.7	I
1	13497337	13498980	31	14	0.451613	III
1	13543927	13546050	39	24	0.615385	II
1	13559188	13560352	22	4	0.181818	IV
1	13584739	13585957	28	19	0.678571	I
1	13590575	13592245	29	7	0.241379	IV
1	13603658	13605250	13	3	0.230769	IV
1	13635955	13638284	40	28	0.7	I
1	13643072	13644333	15	5	0.333333	IV
1	13675036	13676641	28	16	0.571429	II
1	13686375	13687111	12	5	0.416667	III
1	13703394	13705533	22	13	0.590909	II
1	13811389	13813388	27	19	0.703704	I
1	13837601	13838273	119	92	0.773109	I
1	13851982	13852775	11	4	0.363636	IV
1	13856311	13857155	12	11	0.916667	I
1	13879453	13880853	10	7	0.7	I
1	14000301	14000773	35	23	0.657143	I
1	14008264	14009007	27	11	0.407407	IV
1	14152710	14153385	70	37	0.528571	III
1	14154615	14156185	43	16	0.372093	IV
1	14163997	14166277	240	186	0.775	I
1	14185254	14186423	32	9	0.28125	IV
1	14285977	14287913	59	48	0.813559	I
1	14296127	14299651	76	51	0.671053	I
1	15082025	15086024	51	35	0.686275	I
1	15609934	15611037	19	15	0.789474	I
1	15729012	15731003	12	7	0.583333	II
1	15887856	15888800	26	8	0.307692	IV
1	15901913	15902740	15	3	0.2	IV
1	15905438	15906012	18	7	0.388889	IV
1	15907433	15909347	34	7	0.205882	IV
1	15920460	15922185	22	17	0.772727	I
1	15925137	15925877	17	8	0.470588	III
1	15942868	15944895	37	17	0.459459	III
1	15971014	15972702	16	10	0.625	II
1	15983875	15985648	38	16	0.421053	III
1	16124333	16125842	28	20	0.714286	I
1	16142083	16143412	29	19	0.655172	I
1	16175011	16177173	24	13	0.541667	II
1	16181552	16184590	26	19	0.730769	I
1	16231139	16232203	54	35	0.648148	I
1	16236481	16238383	25	17	0.68	I
1	16244844	16246799	45	37	0.822222	I
1	16279081	16280785	21	8	0.380952	IV
1	16310692	16311779	18	7	0.388889	IV
1	16403295	16404093	26	15	0.576923	II
1	16413176	16415053	30	15	0.5	III
1	16418546	16419696	42	26	0.619048	II
1	16419986	16421305	19	14	0.736842	I
1	16422301	16423299	22	15	0.681818	I
1	16430141	16431457	42	28	0.666667	I
1	16448789	16450179	16	6	0.375	IV
1	16467339	16468112	29	12	0.413793	III
1	16474017	16475042	34	24	0.705882	I
1	16491517	16493249	27	10	0.37037	IV
1	16500454	16501620	10	4	0.4	IV
1	16533864	16536544	26	17	0.653846	I
1	16538087	16539274	22	16	0.727273	I
1	16561105	16562584	31	21	0.677419	I
1	16567895	16569749	20	9	0.45	III
1	16593887	16595636	19	10	0.526316	III
1	16611445	16614060	17	8	0.470588	III
1	16624231	16625041	57	45	0.789474	I
1	16650163	16652143	28	11	0.392857	IV
1	16657919	16658774	20	17	0.85	I
1	16666109	16667751	49	22	0.44898	III
1	16689412	16692025	31	15	0.483871	III
1	16706300	16708026	31	9	0.290323	IV
1	16709657	16710641	24	8	0.333333	IV
1	16737516	16738944	57	44	0.77193	I
1	16741535	16742438	26	7	0.269231	IV
1	16773310	16774641	28	18	0.642857	I
1	16790295	16792755	69	43	0.623188	II
1	16815136	16816713	92	62	0.673913	I
1	16840546	16842294	15	5	0.333333	IV
1	16844240	16844838	28	15	0.535714	II
1	16857382	16858255	13	5	0.384615	IV
1	16867597	16869131	28	5	0.178571	IV
1	16870007	16871351	34	21	0.617647	II
1	16876477	16878316	29	16	0.551724	II
1	16924635	16926188	10	7	0.7	I
1	16935460	16937160	119	88	0.739496	I
1	16938526	16939671	18	8	0.444444	III
1	16961469	16962963	15	9	0.6	II
1	16987043	16987913	23	15	0.652174	I
1	17004401	17005433	16	8	0.5	III
1	17006680	17007543	72	51	0.708333	I
1	17008306	17009033	13	7	0.538462	II
1	17016484	17017366	21	11	0.52381	III
1	17030256	17031356	20	6	0.3	IV
1	17034868	17036190	33	20	0.606061	II
1	17090852	17092640	30	17	0.566667	II
1	17121894	17122583	16	7	0.4375	III
1	17151541	17153134	84	54	0.642857	I
1	17186846	17188931	74	34	0.459459	III
1	17192844	17194788	14	4	0.285714	IV
1	17233835	17235204	12	5	0.416667	III
1	17239540	17241298	89	59	0.662921	I
1	17254392	17255717	26	12	0.461538	III
1	17266758	17268453	79	50	0.632911	II
1	17278347	17280840	24	13	0.541667	II
1	17288816	17290939	67	41	0.61194	II
1	17294529	17295716	21	12	0.571429	II
1	17299563	17300686	38	21	0.552632	II
1	17305430	17306740	84	38	0.452381	III
1	17311908	17313365	38	15	0.394737	IV
1	17317332	17318968	20	9	0.45	III
1	17323515	17325229	53	23	0.433962	III
1	17340952	17343142	68	25	0.367647	IV
1	17368664	17369988	36	19	0.527778	III
1	17381214	17382355	52	39	0.75	I
1	17383984	17384765	29	17	0.586207	II
1	17415406	17417179	17	6	0.352941	IV
1	17430593	17432556	32	21	0.65625	I
1	17440225	17442126	27	10	0.37037	IV
1	17488810	17491451	37	20	0.540541	II
1	17501868	17503815	17	10	0.588235	II
1	17524471	17525437	14	7	0.5	III
1	17528270	17529171	19	7	0.368421	IV
1	17535474	17536560	14	4	0.285714	IV
1	17554458	17556421	28	9	0.321429	IV
1	17570461	17572212	35	12	0.342857	IV
1	17576884	17577537	15	10	0.666667	I
1	17578954	17579841	21	11	0.52381	III
1	17607406	17608389	31	11	0.354839	IV
1	17611203	17612090	50	24	0.48	III
1	17620090	17621343	17	6	0.352941	IV
1	17631947	17633280	39	27	0.692308	I
1	17638617	17639745	42	20	0.47619	III
1	17640263	17642019	60	32	0.533333	II
1	17654501	17656480	67	41	0.61194	II
1	17664520	17665369	13	6	0.461538	III
1	17665908	17668183	33	28	0.848485	I
1	17689370	17690959	35	21	0.6	II
1	17712478	17713836	25	13	0.52	III
1	17758656	17761585	31	14	0.451613	III
1	17820213	17821180	15	13	0.866667	I
1	17824269	17825614	109	46	0.422018	III
1	17830967	17831794	116	78	0.672414	I
1	17840414	17842580	206	142	0.68932	I
1	17845845	17847084	37	23	0.621622	II
1	17860869	17861661	117	81	0.692308	I
1	17862784	17863675	61	22	0.360656	IV
1	17873523	17874636	12	8	0.666667	I
1	17928779	17929604	14	5	0.357143	IV
1	17936830	17939393	50	28	0.56	II
1	17960787	17962143	31	5	0.16129	IV
1	17978593	17980688	17	5	0.294118	IV
1	18001689	18002764	32	17	0.53125	II
1	18009771	18010659	63	34	0.539683	II
1	18017835	18020166	52	32	0.615385	II
1	18028850	18029695	10	5	0.5	III
1	18033118	18034276	40	18	0.45	III
1	18047574	18048771	17	6	0.352941	IV
1	18053345	18054943	36	3	0.0833333	IV
1	18055601	18056409	62	27	0.435484	III
1	18087885	18090122	65	31	0.476923	III
1	18110542	18111617	48	27	0.5625	II
1	18126170	18127249	25	10	0.4	IV
1	18163299	18166020	37	12	0.324324	IV
1	18189144	18190169	29	18	0.62069	II
1	18211335	18212683	49	25	0.510204	III
1	18213609	18214765	26	7	0.269231	IV
1	18269472	18272337	48	27	0.5625	II
1	18297174	18297964	155	109	0.703226	I
1	18303754	18304996	36	18	0.5	III
1	18320385	18321640	37	27	0.72973	I
1	18324609	18325562	10	3	0.3	IV
1	18338125	18340346	63	36	0.571429	II
1	18341878	18342463	13	6	0.461538	III
1	18386039	18387873	23	10	0.434783	III
1	18456522	18458366	72	39	0.541667	II
1	18506532	18507973	17	8	0.470588	III
1	18551377	18553782	47	23	0.489362	III
1	18579431	18581967	46	19	0.413043	III
1	18598670	18600781	49	28	0.571429	II
1	18605653	18606608	15	6	0.4	IV
1	18631846	18634136	42	33	0.785714	I
1	18641496	18642661	24	4	0.166667	IV
1	18643539	18644905	30	16	0.533333	II
1	18648243	18649390	35	10	0.285714	IV
1	18746910	18748325	21	9	0.428571	III
1	18765586	18767270	44	35	0.795455	I
1	18767590	18769208	10	6	0.6	II
1	18789364	18792914	37	28	0.756757	I
1	18806192	18807775	17	6	0.352941	IV
1	18816294	18817821	26	22	0.846154	I
1	18859001	18860299	80	51	0.6375	II
1	18873764	18874686	29	14	0.482759	III
1	18887421	18888474	54	23	0.425926	III
1	18892161	18893041	10	2	0.2	IV
1	18906824	18908519	27	5	0.185185	IV
1	18930637	18931614	18	12	0.666667	I
1	18948056	18948819	14	8	0.571429	II
1	18971305	18972490	49	22	0.44898	III
1	18973682	18974271	33	13	0.393939	IV
1	18980459	18984134	58	22	0.37931	IV
1	18988940	18989948	77	44	0.571429	II
1	19005913	19006522	15	3	0.2	IV
1	19022061	19024825	26	10	0.384615	IV
1	19026677	19028689	18	7	0.388889	IV
1	19054251	19056788	29	17	0.586207	II
1	19085479	19087120	35	28	0.8	I
1	19145310	19146185	26	12	0.461538	III
1	19171093	19173202	31	13	0.419355	III
1	19197641	19198857	99	47	0.474747	III
1	19225744	19226941	34	25	0.735294	I
1	19235467	19237567	33	17	0.515152	III
1	19246035	19246624	12	10	0.833333	I
1	19247596	19249651	33	22	0.666667	I
1	19303298	19305218	67	39	0.58209	II
1	19318517	19320247	10	0	0	IV
1	19329681	19330906	44	34	0.772727	I
1	19335897	19337161	62	46	0.741935	I
1	19352601	19354705	110	71	0.645455	I
1	19361105	19361913	12	2	0.166667	IV
1	19362675	19363344	23	14	0.608696	II
1	19367892	19369003	33	16	0.484848	III
1	19372487	19373343	21	12	0.571429	II
1	19374373	19375079	15	9	0.6	II
1	19379691	19381180	19	14	0.736842	I
1	19388006	19388672	14	6	0.428571	III
1	19389361	19390108	21	9	0.428571	III
1	19395046	19395691	21	11	0.52381	III
1	19398220	19399002	41	18	0.439024	III
1	19403176	19406316	88	53	0.602273	II
1	19424497	19425315	19	8	0.421053	III
1	19428261	19429086	14	10	0.714286	I
1	19576813	19578520	14	11	0.785714	I
1	19592716	19594760	29	15	0.517241	III
1	19595587	19596627	20	7	0.35	IV
1	19654221	19655855	49	22	0.44898	III
1	19665626	19666842	26	23	0.884615	I
1	19678896	19680778	13	2	0.153846	IV
1	19713243	19715184	36	28	0.777778	I
1	19727786	19730182	16	6	0.375	IV
1	19734944	19736856	23	13	0.565217	II
1	19743524	19744668	29	18	0.62069	II
1	19762860	19763940	39	26	0.666667	I
1	19767818	19770153	53	41	0.773585	I
1	19779961	19781445	85	51	0.6	II
1	19797367	19799338	61	28	0.459016	III
1	19807875	19810325	72	39	0.541667	II
1	19860995	19861931	51	38	0.745098	I
1	19908726	19909935	44	19	0.431818	III
1	19932998	19934464	18	8	0.444444	III
1	19944214	19945681	23	15	0.652174	I
1	19993209	19995934	36	22	0.611111	II
1	20015969	20017145	37	15	0.405405	IV
1	20032529	20033972	13	4	0.307692	IV
1	20125105	20127145	12	3	0.25	IV
1	20166519	20167843	30	20	0.666667	I
1	20174137	20175455	52	33	0.634615	II
1	20186946	20188227	17	8	0.470588	III
1	20205227	20207128	104	71	0.682692	I
1	20311521	20312431	44	26	0.590909	II
1	20319822	20321028	20	9	0.45	III
1	20333227	20334070	13	7	0.538462	II
1	20362508	20363461	79	43	0.544304	II
1	20397313	20398453	55	36	0.654545	I
1	20411995	20413116	64	33	0.515625	III
1	20422413	20424242	28	6	0.214286	IV
1	20462252	20463074	42	21	0.5	III
1	20469468	20470469	28	17	0.607143	II
1	20488724	20490119	25	22	0.88	I
1	20492256	20493015	56	34	0.607143	II
1	20498465	20499650	44	22	0.5	III
1	20513501	20514868	50	38	0.76	I
1	20524677	20525828	39	29	0.74359	I
1	20540519	20541265	49	26	0.530612	II
1	20564784	20565415	81	57	0.703704	I
1	20621984	20623073	38	15	0.394737	IV
1	20624673	20626065	14	11	0.785714	I
1	20671257	20672188	10	2	0.2	IV
1	20683039	20683826	13	5	0.384615	IV
1	20685359	20687966	96	49	0.510417	III
1	20696284	20697438	22	10	0.454545	III
1	20699527	20700345	164	89	0.542683	II
1	20709348	20711549	67	34	0.507463	III
1	20776905	20778213	42	12	0.285714	IV
1	20799195	20800627	43	16	0.372093	IV
1	20815110	20816939	49	27	0.55102	II
1	20819882	20820472	13	7	0.538462	II
1	20823435	20824014	14	10	0.714286	I
1	20826028	20827542	65	25	0.384615	IV
1	20913657	20915426	42	16	0.380952	IV
1	20971353	20974420	22	14	0.636364	II
1	21033856	21035627	33	11	0.333333	IV
1	21042002	21043391	15	8	0.533333	II
1	21053153	21055520	82	45	0.54878	II
1	21065876	21067697	54	26	0.481481	III
1	21080412	21082619	30	17	0.566667	II
1	21124469	21125155	15	6	0.4	IV
1	21144539	21146166	18	10	0.555556	II
1	21179690	21181136	21	10	0.47619	III
1	21210041	21211994	102	78	0.764706	I
1	21215507	21218414	91	42	0.461538	III
1	21249104	21250448	34	6	0.176471	IV
1	21259708	21261273	56	39	0.696429	I
1	21340570	21342792	36	22	0.611111	II
1	21359888	21360968	18	8	0.444444	III
1	21364555	21365967	40	19	0.475	III
1	21368416	21369460	26	8	0.307692	IV
1	21391230	21393218	34	23	0.676471	I
1	21398222	21401959	32	22	0.6875	I
1	21418181	21419051	131	85	0.648855	I
1	21427880	21429790	28	11	0.392857	IV
1	21449870	21451022	11	4	0.363636	IV
1	21470060	21472503	147	82	0.557823	II
1	21507414	21508314	168	124	0.738095	I
1	21523917	21525868	31	17	0.548387	II
1	21529100	21530026	11	9	0.818182	I
1	21581421	21583896	21	8	0.380952	IV
1	21601601	21603184	38	17	0.447368	III
1	21607618	21611420	117	71	0.606838	II
1	21615179	21616654	15	9	0.6	II
1	21630409	21631372	25	4	0.16	IV
1	21637265	21638466	44	18	0.409091	III
1	21640237	21641065	30	13	0.433333	III
1	21674785	21676009	40	19	0.475	III
1	21681356	21683721	75	43	0.573333	II
1	21719309	21720427	18	2	0.111111	IV
1	21729320	21732571	28	10	0.357143	IV
1	21740282	21742061	60	31	0.516667	III
1	21743890	21745132	36	30	0.833333	I
1	21745942	21747690	14	0	0	IV
1	21771616	21774068	17	6	0.352941	IV
1	21807816	21810333	16	4	0.25	IV
1	21844163	21846623	11	0	0	IV
1	21857357	21859355	98	64	0.653061	I
1	21871859	21874292	110	62	0.563636	II
1	21918220	21919391	33	21	0.636364	II
1	21957465	21958226	21	8	0.380952	IV
1	21990239	21993086	42	21	0.5	III
1	21995400	21996501	13	8	0.615385	II
1	22042399	22043671	30	17	0.566667	II
1	22088829	22090085	37	34	0.918919	I
1	22100353	22101270	15	2	0.133333	IV
1	22107276	22108593	80	24	0.3	IV
1	22111809	22113398	33	19	0.575758	II
1	22166138	22168236	70	40	0.571429	II
1	22182463	22183604	23	15	0.652174	I
1	22206726	22208139	13	7	0.538462	II
1	22224194	22225193	75	55	0.733333	I
1	22226243	22227015	16	6	0.375	IV
1	22230798	22233021	19	8	0.421053	III
1	22260774	22261817	179	139	0.776536	I
1	22269326	22270616	27	8	0.296296	IV
1	22322731	22324032	49	19	0.387755	IV
1	22356662	22358165	28	19	0.678571	I
1	22512076	22513473	33	13	0.393939	IV
1	22520868	22522091	14	2	0.142857	IV
1	22541645	22542605	22	7	0.318182	IV
1	22562457	22564347	41	17	0.414634	III
1	22592311	22593464	16	10	0.625	II
1	22627018	22628146	10	3	0.3	IV
1	22693629	22694787	11	5	0.454545	III
1	22698929	22700117	150	97	0.646667	I
1	22742668	22743692	41	29	0.707317	I
1	22751278	22752232	79	34	0.43038	III
1	22777127	22777941	65	28	0.430769	III
1	22779613	22780605	34	19	0.558824	II
1	22818008	22819604	36	14	0.388889	IV
1	22828318	22829963	86	69	0.802326	I
1	22844492	22846051	46	25	0.543478	II
1	22850074	22851116	27	14	0.518519	III
1	22854659	22856022	31	7	0.225806	IV
1	22887690	22888425	28	23	0.821429	I
1	22890274	22890971	57	30	0.526316	III
1	22984582	22985955	19	11	0.578947	II
1	23067764	23068849	123	72	0.585366	II
1	23096627	23097972	50	30	0.6	II
1	23117782	23118839	32	21	0.65625	I
1	23122781	23123614	55	36	0.654545	I
1	23140253	23141538	30	17	0.566667	II
1	23149158	23150083	38	13	0.342105	IV
1	23152260	23153577	12	9	0.75	I
1	23197112	23198216	32	8	0.25	IV
1	23211627	23212957	28	9	0.321429	IV
1	23246674	23247564	82	60	0.731707	I
1	23280020	23281987	104	58	0.557692	II
1	23295470	23297565	33	24	0.727273	I
1	23320230	23322573	65	33	0.507692	III
1	23393380	23394467	24	10	0.416667	III
1	23423783	23425578	31	17	0.548387	II
1	23430553	23431327	85	58	0.682353	I
1	23434563	23436319	44	21	0.477273	III
1	23453651	23455709	16	6	0.375	IV
1	23476790	23477554	19	8	0.421053	III
1	23509288	23510906	11	6	0.545455	II
1	23521278	23522169	32	12	0.375	IV
1	23566045	23567445	33	17	0.515152	III
1	23613302	23614472	77	57	0.74026	I
1	23639722	23641012	43	19	0.44186	III
1	23709914	23711747	31	22	0.709677	I
1	23723279	23724362	34	15	0.441176	III
1	23856021	23856919	12	7	0.583333	II
1	23861527	23862762	73	45	0.616438	II
1	23874976	23877311	32	25	0.78125	I
1	23883786	23885696	64	29	0.453125	III
1	23906750	23907605	73	41	0.561644	II
1	23924972	23926960	28	15	0.535714	II
1	23931279	23933428	21	14	0.666667	I
1	23946693	23947487	63	48	0.761905	I
1	23949994	23950705	58	34	0.586207	II
1	23964841	23966712	24	14	0.583333	II
1	24041449	24042663	40	22	0.55	II
1	24118954	24120004	29	10	0.344828	IV
1	24125290	24126600	18	6	0.333333	IV
1	24222926	24223963	11	1	0.0909091	IV
1	24290920	24292437	52	25	0.480769	III
1	24337657	24338956	28	10	0.357143	IV
1	24384231	24385612	25	12	0.48	III
1	24409416	24410244	14	7	0.5	III
1	24454670	24456148	12	4	0.333333	IV
1	24482151	24484974	72	46	0.638889	II
1	24506232	24506946	24	14	0.583333	II
1	24575536	24577662	48	19	0.395833	IV
1	24619892	24621194	19	2	0.105263	IV
1	24675419	24676075	11	3	0.272727	IV
1	24682739	24684259	39	18	0.461538	III
1	24690720	24692411	40	20	0.5	III
1	24704776	24706312	84	53	0.630952	II
1	24717803	24719133	69	46	0.666667	I
1	24831209	24832809	26	15	0.576923	II
1	24837808	24839306	52	32	0.615385	II
1	24844221	24845177	16	9	0.5625	II
1	24876706	24877693	30	19	0.633333	II
1	24901067	24901910	29	8	0.275862	IV
1	24907299	24909044	59	49	0.830508	I
1	24917287	24918896	22	7	0.318182	IV
1	24947804	24948846	22	6	0.272727	IV
1	24955543	24957366	25	10	0.4	IV
1	25033296	25034726	137	87	0.635036	II
1	25056193	25058450	74	42	0.567568	II
1	25095532	25096994	42	12	0.285714	IV
1	25158536	25159496	58	34	0.586207	II
1	25179711	25182752	46	36	0.782609	I
1	25215649	25217799	28	10	0.357143	IV
1	25246690	25248113	21	6	0.285714	IV
1	25265626	25267009	40	18	0.45	III
1	25274215	25275403	12	7	0.583333	II
1	25331751	25333379	12	4	0.333333	IV
1	25357566	25358760	29	10	0.344828	IV
1	25400347	25401848	46	32	0.695652	I
1	25452508	25453486	13	3	0.230769	IV
1	25504765	25505864	38	23	0.605263	II
1	25593985	25596128	26	15	0.576923	II
1	25609625	25610401	49	25	0.510204	III
1	25639489	25642164	100	75	0.75	I
1	25673703	25674318	30	11	0.366667	IV
1	25696280	25698644	32	12	0.375	IV
1	25722251	25723959	16	8	0.5	III
1	25728432	25730830	106	55	0.518868	III
1	25750101	25752485	68	29	0.426471	III
1	25779376	25780797	35	21	0.6	II
1	25928070	25929765	48	26	0.541667	II
1	25973448	25974276	80	35	0.4375	III
1	26030756	26032598	32	11	0.34375	IV
1	26083670	26084650	71	40	0.56338	II
1	26196356	26197637	68	42	0.617647	II
1	26306521	26307771	76	52	0.684211	I
1	26335582	26336469	76	35	0.460526	III
1	26343271	26344683	74	37	0.5	III
1	26371092	26371975	22	5	0.227273	IV
1	26374219	26376057	65	34	0.523077	III
1	26510374	26511646	78	52	0.666667	I
1	26524873	26526517	13	7	0.538462	II
1	26551302	26552492	32	22	0.6875	I
1	26560933	26562003	38	27	0.710526	I
1	26603755	26604694	48	19	0.395833	IV
1	26650397	26651268	110	72	0.654545	I
1	26711946	26712692	11	7	0.636364	II
1	26713933	26714687	18	2	0.111111	IV
1	26721979	26722940	84	52	0.619048	II
1	26756235	26758003	61	19	0.311475	IV
1	26760641	26761413	10	2	0.2	IV
1	26778893	26781547	20	12	0.6	II
1	26881307	26883926	23	9	0.391304	IV
1	26925620	26926773	16	7	0.4375	III
1	26955646	26957264	31	24	0.774194	I
1	26993529	26994470	20	9	0.45	III
1	27035186	27036790	45	23	0.511111	III
1	27075798	27077871	29	9	0.310345	IV
1	27240336	27241843	32	18	0.5625	II
1	27428105	27429770	54	33	0.611111	II
1	27514652	27516739	10	5	0.5	III
1	27597065	27597870	88	43	0.488636	III
1	27635025	27637926	88	29	0.329545	IV
1	27674949	27675739	10	5	0.5	III
1	27676918	27677775	15	7	0.466667	III
1	27859318	27861154	66	52	0.787879	I
1	27971867	27973302	337	244	0.724036	I
1	28105194	28106178	40	24	0.6	II
1	28311925	28313098	68	46	0.676471	I
1	28331661	28333766	99	42	0.424242	III
1	28397203	28399127	22	9	0.409091	III
1	28470026	28471522	47	18	0.382979	IV
1	28526660	28528034	20	5	0.25	IV
1	28702699	28704171	47	26	0.553191	II
1	28731491	28732404	62	25	0.403226	IV
1	28815179	28816284	33	17	0.515152	III
1	28827025	28828866	26	15	0.576923	II
1	28842896	28844465	46	17	0.369565	IV
1	28890964	28892565	24	17	0.708333	I
1	28912360	28914009	86	56	0.651163	I
1	28993541	28995032	104	62	0.596154	II
1	29249774	29250662	25	13	0.52	III
1	29263063	29264222	130	90	0.692308	I
1	29265232	29265981	45	15	0.333333	IV
1	29305013	29306216	50	38	0.76	I
1	29315959	29316925	18	5	0.277778	IV
1	29380013	29381053	41	22	0.536585	II
1	29472148	29473060	13	9	0.692308	I
1	29479611	29481657	57	29	0.508772	III
1	29496196	29497079	85	42	0.494118	III
1	29588427	29590873	67	30	0.447761	III
1	29611281	29613062	24	18	0.75	I
1	29768842	29771064	33	19	0.575758	II
1	29939885	29940720	35	21	0.6	II
1	29983022	29984936	75	25	0.333333	IV
1	30199612	30201274	92	34	0.369565	IV
1	30253051	30255827	43	33	0.767442	I
1	30426468	30427662	73	31	0.424658	III
2	70802	73075	71	49	0.690141	I
2	98079	98973	21	11	0.52381	III
2	121805	122614	41	25	0.609756	II
2	171344	172277	17	4	0.235294	IV
2	178095	178841	29	15	0.517241	III
2	191892	192664	16	8	0.5	III
2	202214	203837	39	9	0.230769	IV
2	204351	205795	45	26	0.577778	II
2	237890	239385	34	22	0.647059	I
2	252245	252872	16	5	0.3125	IV
2	253940	254811	46	29	0.630435	II
2	276555	277273	77	39	0.506494	III
2	292514	293713	48	33	0.6875	I
2	299436	300310	48	22	0.458333	III
2	302852	303646	28	14	0.5	III
2	305530	306317	136	85	0.625	II
2	314375	315541	68	33	0.485294	III
2	346501	347698	137	88	0.642336	I
2	368084	369002	37	19	0.513514	III
2	372811	373657	19	12	0.631579	II
2	378294	379791	42	14	0.333333	IV
2	384366	385008	14	6	0.428571	III
2	390646	391514	18	16	0.888889	I
2	402582	403486	49	41	0.836735	I
2	415865	416871	10	3	0.3	IV
2	422724	423434	41	30	0.731707	I
2	428592	429607	57	44	0.77193	I
2	438349	439086	51	36	0.705882	I
2	448045	448984	55	31	0.563636	II
2	449361	450338	43	19	0.44186	III
2	455391	456551	94	50	0.531915	II
2	537069	538035	12	4	0.333333	IV
2	559847	560812	24	16	0.666667	I
2	582271	583638	21	13	0.619048	II
2	587883	589028	15	3	0.2	IV
2	601452	603772	14	4	0.285714	IV
2	612571	614501	27	11	0.407407	IV
2	625758	626726	82	46	0.560976	II
2	639002	640088	15	7	0.466667	III
2	640822	641726	28	9	0.321429	IV
2	666407	668154	14	3	0.214286	IV
2	676381	679177	32	8	0.25	IV
2	686317	689711	72	43	0.597222	II
2	712745	714100	43	33	0.767442	I
2	714907	716954	22	18	0.818182	I
2	721216	722611	40	29	0.725	I
2	741719	742595	48	17	0.354167	IV
2	753335	755860	49	34	0.693878	I
2	767948	769223	59	33	0.559322	II
2	780074	780906	55	32	0.581818	II
2	786696	787435	12	4	0.333333	IV
2	794198	796576	46	37	0.804348	I
2	807943	809345	49	25	0.510204	III
2	823796	826389	14	7	0.5	III
2	870555	873310	60	40	0.666667	I
2	877435	878492	24	13	0.541667	II
2	890679	891375	14	9	0.642857	I
2	891692	892543	15	10	0.666667	I
2	904084	905381	16	10	0.625	II
2	919157	920238	40	14	0.35	IV
2	924866	926381	19	7	0.368421	IV
2	931872	934724	47	32	0.680851	I
2	962569	963908	35	14	0.4	IV
2	983722	984514	33	28	0.848485	I
2	990690	991739	50	21	0.42	III
2	993024	993760	19	4	0.210526	IV
2	998337	999456	38	17	0.447368	III
2	1010128	1013133	59	28	0.474576	III
2	1037528	1039190	10	10	1	I
2	1048090	1050733	94	41	0.43617	III
2	1075016	1077032	35	22	0.628571	II
2	1085035	1085713	13	7	0.538462	II
2	1110848	1113145	47	16	0.340426	IV
2	1123317	1124419	152	122	0.802632	I
2	1133917	1135794	31	18	0.580645	II
2	1154268	1156119	38	13	0.342105	IV
2	1159866	1160706	14	6	0.428571	III
2	1167044	1168567	19	6	0.315789	IV
2	1177634	1179542	29	11	0.37931	IV
2	1189713	1191237	63	15	0.238095	IV
2	1195826	1197052	17	3	0.176471	IV
2	1205202	1206242	14	6	0.428571	III
2	1231989	1235201	67	25	0.373134	IV
2	1251167	1252440	25	10	0.4	IV
2	1257497	1259219	24	14	0.583333	II
2	1264583	1265282	27	13	0.481481	III
2	1271284	1272435	26	12	0.461538	III
2	1287460	1289412	32	14	0.4375	III
2	1318238	1318884	25	13	0.52	III
2	1329147	1330660	13	4	0.307692	IV
2	1332707	1333405	20	10	0.5	III
2	1359470	1360292	15	4	0.266667	IV
2	1360746	1361509	12	5	0.416667	III
2	1380228	1381518	19	16	0.842105	I
2	1393407	1394554	19	10	0.526316	III
2	1413198	1414406	45	33	0.733333	I
2	1468210	1469014	32	17	0.53125	II
2	1482073	1484297	24	15	0.625	II
2	1503777	1505910	40	18	0.45	III
2	1512849	1513738	29	20	0.689655	I
2	1520925	1522323	25	12	0.48	III
2	1522657	1524610	23	11	0.478261	III
2	1536352	1538600	18	11	0.611111	II
2	1562134	1563216	10	7	0.7	I
2	1566963	1568231	15	8	0.533333	II
2	1572083	1573003	26	20	0.769231	I
2	1584713	1586934	70	29	0.414286	III
2	1593799	1594452	33	19	0.575758	II
2	1600703	1602838	45	31	0.688889	I
2	1607839	1609737	38	19	0.5	III
2	1620223	1621729	30	14	0.466667	III
2	1663211	1664198	12	9	0.75	I
2	1681099	1682496	23	8	0.347826	IV
2	1690953	1692521	105	66	0.628571	II
2	1709135	1711659	31	18	0.580645	II
2	1715629	1717222	89	53	0.595506	II
2	1740327	1741668	31	16	0.516129	III
2	1762448	1763040	21	8	0.380952	IV
2	1781191	1782024	12	6	0.5	III
2	1792227	1794070	25	10	0.4	IV
2	1801133	1804146	19	14	0.736842	I
2	1821153	1823319	10	6	0.6	II
2	1837791	1839622	51	17	0.333333	IV
2	1856797	1859101	14	6	0.428571	III
2	1864835	1865423	16	12	0.75	I
2	1878256	1880073	22	11	0.5	III
2	1888404	1890943	18	10	0.555556	II
2	1897595	1899497	23	10	0.434783	III
2	1904107	1905685	32	16	0.5	III
2	1911984	1913345	11	3	0.272727	IV
2	1917107	1918345	40	21	0.525	III
2	1926498	1927792	11	9	0.818182	I
2	1942788	1944074	57	24	0.421053	III
2	1965471	1966384	19	7	0.368421	IV
2	1978843	1979725	10	4	0.4	IV
2	1985590	1986115	10	6	0.6	II
2	1990246	1990991	24	11	0.458333	III
2	2021421	2022968	33	12	0.363636	IV
2	2024525	2025155	28	15	0.535714	II
2	2057586	2058427	19	12	0.631579	II
2	2058859	2061026	54	29	0.537037	II
2	2071015	2072201	23	10	0.434783	III
2	2073838	2074717	77	56	0.727273	I
2	2088698	2089682	21	7	0.333333	IV
2	2130053	2132255	33	14	0.424242	III
2	2138365	2141569	42	29	0.690476	I
2	2148075	2149580	41	21	0.512195	III
2	2169947	2171035	12	5	0.416667	III
2	2176387	2179095	74	53	0.716216	I
2	2184831	2187833	20	5	0.25	IV
2	2196595	2198012	22	13	0.590909	II
2	2232995	2234081	32	26	0.8125	I
2	2260507	2261761	30	18	0.6	II
2	2273292	2274454	36	15	0.416667	III
2	2283977	2284655	52	35	0.673077	I
2	2291698	2292387	13	10	0.769231	I
2	2293494	2294919	33	16	0.484848	III
2	2318685	2320181	47	26	0.553191	II
2	2321042	2322154	46	22	0.478261	III
2	2329757	2330272	16	4	0.25	IV
2	2330559	2332577	154	37	0.24026	IV
2	2349439	2350242	14	1	0.0714286	IV
2	2356071	2358695	65	26	0.4	IV
2	2362185	2363348	113	69	0.610619	II
2	2423795	2424506	12	4	0.333333	IV
2	2436656	2438013	34	17	0.5	III
2	2445777	2447132	19	15	0.789474	I
2	2454180	2456790	31	11	0.354839	IV
2	2460667	2462232	18	6	0.333333	IV
2	2578698	2580751	16	9	0.5625	II
2	2600316	2601847	24	10	0.416667	III
2	2654862	2656367	20	14	0.7	I
2	2730571	2731813	18	9	0.5	III
2	2755258	2756352	28	12	0.428571	III
2	2762414	2763118	42	21	0.5	III
2	2852102	2853477	18	10	0.555556	II
2	2869565	2872123	21	8	0.380952	IV
2	2893873	2895051	13	5	0.384615	IV
2	2946135	2947363	10	3	0.3	IV
2	2974049	2975107	45	14	0.311111	IV
2	2984820	2985941	18	6	0.333333	IV
2	3044663	3045821	11	2	0.181818	IV
2	3512775	3514808	16	4	0.25	IV
2	3527374	3529385	20	11	0.55	II
2	3530028	3531749	16	7	0.4375	III
2	3605697	3607827	10	8	0.8	I
2	3618016	3620065	22	13	0.590909	II
2	3673218	3674558	33	14	0.424242	III
2	3777346	3780135	28	18	0.642857	I
2	3985030	3986809	37	10	0.27027	IV
2	4006809	4007679	14	5	0.357143	IV
2	4069707	4071037	37	14	0.378378	IV
2	4077631	4078699	29	21	0.724138	I
2	4079265	4080900	71	52	0.732394	I
2	4100894	4104323	28	10	0.357143	IV
2	4120547	4121833	16	11	0.6875	I
2	4143293	4143740	37	20	0.540541	II
2	4145108	4146530	28	13	0.464286	III
2	4214543	4215781	22	7	0.318182	IV
2	4220334	4222277	35	14	0.4	IV
2	4301180	4302008	12	3	0.25	IV
2	4340088	4341057	14	9	0.642857	I
2	4348373	4350706	35	19	0.542857	II
2	4422660	4424230	10	6	0.6	II
2	4451307	4452076	10	8	0.8	I
2	4455655	4457423	32	12	0.375	IV
2	4473379	4474541	23	11	0.478261	III
2	4507196	4509080	22	12	0.545455	II
2	4523522	4524192	12	8	0.666667	I
2	4621790	4623496	34	13	0.382353	IV
2	4798722	4799622	12	3	0.25	IV
2	4807554	4808680	18	6	0.333333	IV
2	4870378	4871517	16	6	0.375	IV
2	4941235	4943244	14	6	0.428571	III
2	5002284	5004911	10	5	0.5	III
2	5008945	5011550	35	21	0.6	II
2	5017593	5019577	27	18	0.666667	I
2	5021477	5023162	13	4	0.307692	IV
2	5053323	5055174	32	12	0.375	IV
2	5111354	5112142	24	18	0.75	I
2	5190519	5191433	14	7	0.5	III
2	5214402	5216159	37	12	0.324324	IV
2	5388560	5389678	15	5	0.333333	IV
2	5432894	5434750	27	18	0.666667	I
2	5502042	5502745	20	9	0.45	III
2	5506465	5507813	45	23	0.511111	III
2	5541736	5542865	44	32	0.727273	I
2	5556453	5558269	54	25	0.462963	III
2	5583237	5584403	16	12	0.75	I
2	5588303	5589574	25	13	0.52	III
2	5598124	5599364	16	8	0.5	III
2	5605734	5606678	88	63	0.715909	I
2	5611753	5613112	14	8	0.571429	II
2	5636316	5637188	40	19	0.475	III
2	5644288	5646132	21	8	0.380952	IV
2	5646456	5648687	61	39	0.639344	II
2	5669377	5671782	45	31	0.688889	I
2	5708892	5710191	40	25	0.625	II
2	5740078	5741929	24	11	0.458333	III
2	5750333	5752601	29	15	0.517241	III
2	5764546	5766090	18	12	0.666667	I
2	5777096	5777972	12	5	0.416667	III
2	5787405	5788606	22	11	0.5	III
2	5791351	5792988	60	19	0.316667	IV
2	5802160	5804140	26	20	0.769231	I
2	5850971	5852947	19	6	0.315789	IV
2	5865503	5866411	79	42	0.531646	II
2	5905167	5906517	35	11	0.314286	IV
2	5917575	5918293	110	87	0.790909	I
2	5923054	5923667	38	21	0.552632	II
2	5924306	5925236	22	13	0.590909	II
2	5938885	5940747	20	6	0.3	IV
2	5949224	5951562	55	34	0.618182	II
2	5959922	5961103	48	33	0.6875	I
2	5981649	5982991	18	10	0.555556	II
2	6004637	6006148	40	33	0.825	I
2	6026619	6028183	13	4	0.307692	IV
2	6035877	6037062	57	25	0.438596	III
2	6043700	6044677	14	8	0.571429	II
2	6059295	6060582	24	16	0.666667	I
2	6140350	6141924	28	13	0.464286	III
2	6148245	6148979	13	10	0.769231	I
2	6155055	6156064	20	9	0.45	III
2	6178973	6180961	95	44	0.463158	III
2	6184979	6187552	182	89	0.489011	III
2	6206542	6208741	30	20	0.666667	I
2	6216762	6217924	18	13	0.722222	I
2	6249945	6250813	35	23	0.657143	I
2	6253375	6254051	16	8	0.5	III
2	6260581	6261420	24	3	0.125	IV
2	6271044	6272433	29	20	0.689655	I
2	6295540	6297504	33	12	0.363636	IV
2	6320803	6321550	44	26	0.590909	II
2	6344593	6345444	20	16	0.8	I
2	6349972	6351293	40	24	0.6	II
2	6353057	6354368	25	8	0.32	IV
2	6361455	6362544	27	11	0.407407	IV
2	6390015	6390823	66	40	0.606061	II
2	6391107	6392168	25	9	0.36	IV
2	6398015	6398830	63	25	0.396825	IV
2	6420167	6421608	14	7	0.5	III
2	6439512	6441333	14	4	0.285714	IV
2	6449712	6451250	23	18	0.782609	I
2	6468328	6469211	23	14	0.608696	II
2	6482289	6483905	23	12	0.521739	III
2	6493760	6495498	29	18	0.62069	II
2	6497748	6498305	11	4	0.363636	IV
2	6498689	6499765	20	12	0.6	II
2	6502690	6503226	11	5	0.454545	III
2	6507013	6509138	12	6	0.5	III
2	6517450	6518464	22	5	0.227273	IV
2	6531566	6533525	17	8	0.470588	III
2	6544141	6547215	51	24	0.470588	III
2	6548173	6549071	141	83	0.588652	II
2	6560420	6562533	41	22	0.536585	II
2	6610766	6612641	70	29	0.414286	III
2	6618934	6620152	25	11	0.44	III
2	6636297	6637744	30	17	0.566667	II
2	6658236	6660763	44	25	0.568182	II
2	6685209	6685769	21	12	0.571429	II
2	6686480	6687339	26	5	0.192308	IV
2	6691100	6692639	21	11	0.52381	III
2	6706208	6707834	22	6	0.272727	IV
2	6732921	6733643	27	18	0.666667	I
2	6736058	6736777	18	9	0.5	III
2	6737520	6739347	15	10	0.666667	I
2	6757237	6757855	20	11	0.55	II
2	6771792	6772914	41	25	0.609756	II
2	6778514	6779469	22	13	0.590909	II
2	6795065	6795563	12	1	0.0833333	IV
2	6804841	6805603	10	5	0.5	III
2	6812796	6814337	24	12	0.5	III
2	6836913	6837789	25	17	0.68	I
2	6862572	6864376	21	6	0.285714	IV
2	6870436	6871528	43	31	0.72093	I
2	6880860	6881802	32	18	0.5625	II
2	6885728	6887096	18	2	0.111111	IV
2	6891969	6893445	87	71	0.816092	I
2	6922089	6923332	38	20	0.526316	III
2	6925950	6926944	58	27	0.465517	III
2	6944385	6946872	41	17	0.414634	III
2	6952740	6954270	33	8	0.242424	IV
2	6961669	6962914	17	5	0.294118	IV
2	6968411	6969951	16	11	0.6875	I
2	6977625	6979777	20	8	0.4	IV
2	6985454	6986854	14	11	0.785714	I
2	6989941	6990538	25	20	0.8	I
2	7005018	7006537	18	5	0.277778	IV
2	7032262	7032906	10	4	0.4	IV
2	7072084	7073925	34	8	0.235294	IV
2	7080334	7081646	24	6	0.25	IV
2	7084676	7085523	44	26	0.590909	II
2	7093126	7094792	28	21	0.75	I
2	7135590	7137088	12	1	0.0833333	IV
2	7147474	7148708	34	24	0.705882	I
2	7166770	7168373	16	5	0.3125	IV
2	7170796	7171954	13	5	0.384615	IV
2	7193359	7194479	47	29	0.617021	II
2	7205567	7207788	63	40	0.634921	II
2	7223628	7224691	54	30	0.555556	II
2	7228842	7229644	20	17	0.85	I
2	7230074	7230953	23	13	0.565217	II
2	7237560	7238958	77	51	0.662338	I
2	7241665	7243209	74	34	0.459459	III
2	7256576	7258733	40	15	0.375	IV
2	7277988	7279109	106	70	0.660377	I
2	7298762	7300175	26	16	0.615385	II
2	7327058	7328580	34	21	0.617647	II
2	7351808	7353543	20	9	0.45	III
2	7369918	7371562	86	63	0.732558	I
2	7377057	7377799	17	8	0.470588	III
2	7419869	7422063	116	69	0.594828	II
2	7438998	7442906	46	27	0.586957	II
2	7446709	7448370	23	7	0.304348	IV
2	7456623	7459201	50	26	0.52	III
2	7490676	7492139	24	12	0.5	III
2	7503505	7504769	23	9	0.391304	IV
2	7522973	7524014	35	18	0.514286	III
2	7526884	7528121	23	15	0.652174	I
2	7535677	7537682	35	18	0.514286	III
2	7581113	7582106	75	40	0.533333	II
2	7583693	7584463	22	12	0.545455	II
2	7659323	7660464	45	14	0.311111	IV
2	7660919	7663557	94	43	0.457447	III
2	7680606	7682576	30	15	0.5	III
2	7689906	7690828	41	14	0.341463	IV
2	7708223	7708974	19	13	0.684211	I
2	7719723	7721863	144	93	0.645833	I
2	7729185	7730825	81	55	0.679012	I
2	7807374	7808427	32	13	0.40625	IV
2	7812976	7815679	67	50	0.746269	I
2	7855850	7857045	12	9	0.75	I
2	7860762	7861978	37	10	0.27027	IV
2	7874899	7875759	35	23	0.657143	I
2	7879660	7880739	17	7	0.411765	III
2	7881196	7881817	11	4	0.363636	IV
2	7886092	7887567	33	17	0.515152	III
2	7889404	7889998	83	41	0.493976	III
2	7905535	7907734	22	11	0.5	III
2	7919257	7920255	35	18	0.514286	III
2	7955775	7956734	27	18	0.666667	I
2	7959542	7960710	16	5	0.3125	IV
2	7987464	7988404	18	6	0.333333	IV
2	8015974	8019385	142	72	0.507042	III
2	8035212	8037840	36	16	0.444444	III
2	8060833	8062358	12	2	0.166667	IV
2	8074740	8076460	176	124	0.704545	I
2	8099350	8100868	18	9	0.5	III
2	8102190	8103666	73	49	0.671233	I
2	8174885	8175584	10	1	0.1	IV
2	8199701	8200511	45	41	0.911111	I
2	8200917	8202277	49	41	0.836735	I
2	8217643	8218438	33	23	0.69697	I
2	8231537	8232272	33	14	0.424242	III
2	8236130	8237599	22	14	0.636364	II
2	8273929	8274844	19	8	0.421053	III
2	8332161	8333339	27	14	0.518519	III
2	8382294	8383799	20	12	0.6	II
2	8403156	8404176	22	18	0.818182	I
2	8413229	8414739	47	23	0.489362	III
2	8420418	8423178	20	16	0.8	I
2	8436509	8438573	20	5	0.25	IV
2	8451920	8453644	48	25	0.520833	III
2	8454022	8456024	209	54	0.258373	IV
2	8536348	8536991	16	9	0.5625	II
2	8545731	8546558	23	12	0.521739	III
2	8560203	8561757	51	13	0.254902	IV
2	8566467	8567236	61	26	0.42623	III
2	8567835	8568804	13	5	0.384615	IV
2	8569229	8570187	26	18	0.692308	I
2	8574986	8576009	63	38	0.603175	II
2	8590561	8591907	20	7	0.35	IV
2	8621990	8623054	17	5	0.294118	IV
2	8641408	8642521	38	29	0.763158	I
2	8643426	8644042	16	4	0.25	IV
2	8666622	8667561	20	11	0.55	II
2	8707636	8708447	35	16	0.457143	III
2	8753813	8755729	28	8	0.285714	IV
2	8764692	8766034	54	27	0.5	III
2	8854033	8855576	34	18	0.529412	II
2	8873952	8875759	11	6	0.545455	II
2	8881328	8882497	23	15	0.652174	I
2	8883151	8884316	38	24	0.631579	II
2	8893237	8895382	24	17	0.708333	I
2	8907224	8908416	60	33	0.55	II
2	8913774	8917493	55	39	0.709091	I
2	8956353	8958022	52	25	0.480769	III
2	8962538	8964336	13	7	0.538462	II
2	8993414	8994500	33	22	0.666667	I
2	8997418	8998560	24	15	0.625	II
2	9020129	9020673	15	9	0.6	II
2	9021701	9022516	28	20	0.714286	I
2	9038018	9039498	49	29	0.591837	II
2	9056863	9057861	24	13	0.541667	II
2	9062934	9064605	40	25	0.625	II
2	9121517	9122538	10	6	0.6	II
2	9125291	9126315	37	11	0.297297	IV
2	9161025	9162309	20	13	0.65	I
2	9168912	9170063	11	7	0.636364	II
2	9186825	9188254	13	3	0.230769	IV
2	9196853	9197531	109	73	0.669725	I
2	9289491	9290861	20	5	0.25	IV
2	9314656	9315364	23	13	0.565217	II
2	9328452	9330998	93	48	0.516129	III
2	9338657	9339783	60	22	0.366667	IV
2	9344227	9345536	67	22	0.328358	IV
2	9378727	9379423	34	18	0.529412	III
2	9401701	9403312	40	20	0.5	III
2	9424727	9425881	23	10	0.434783	III
2	9431846	9433800	16	10	0.625	II
2	9439058	9439891	98	59	0.602041	II
2	9445058	9447128	45	8	0.177778	IV
2	9481236	9481998	30	14	0.466667	III
2	9484449	9485650	28	17	0.607143	II
2	9486217	9487450	35	23	0.657143	I
2	9496041	9497431	40	30	0.75	I
2	9528492	9530576	74	37	0.5	III
2	9550033	9550950	96	58	0.604167	II
2	9556355	9557989	48	27	0.5625	II
2	9559228	9559972	37	14	0.378378	IV
2	9594323	9596283	29	16	0.551724	II
2	9611814	9613223	124	77	0.620968	II
2	9633283	9635495	78	44	0.564103	II
2	9642833	9644729	82	46	0.560976	II
2	9691969	9693553	54	34	0.62963	II
2	9712821	9713723	28	10	0.357143	IV
2	9717021	9717819	19	9	0.473684	III
2	9736012	9736764	12	6	0.5	III
2	9738314	9739376	11	8	0.727273	I
2	9757502	9758956	12	3	0.25	IV
2	9821464	9822278	34	18	0.529412	II
2	9849943	9850803	63	42	0.666667	I
2	9884849	9885746	28	15	0.535714	II
2	9896318	9897878	30	19	0.633333	II
2	9922067	9923930	49	29	0.591837	II
2	9978646	9979439	44	22	0.5	III
2	9981781	9982571	14	8	0.571429	II
2	9987342	9988060	20	13	0.65	I
2	10001295	10002106	48	25	0.520833	III
2	10009119	10010032	28	14	0.5	III
2	10017123	10020611	19	7	0.368421	IV
2	10037214	10038480	21	16	0.761905	I
2	10039790	10040851	16	10	0.625	II
2	10084966	10086096	36	19	0.527778	III
2	10093159	10094050	17	7	0.411765	III
2	10105707	10106604	18	5	0.277778	IV
2	10138911	10140080	32	6	0.1875	IV
2	10144580	10145624	30	10	0.333333	IV
2	10150933	10152564	28	18	0.642857	I
2	10194267	10195215	40	23	0.575	II
2	10198144	10199295	35	19	0.542857	II
2	10238721	10239825	78	64	0.820513	I
2	10254579	10256453	41	23	0.560976	II
2	10277742	10279733	46	16	0.347826	IV
2	10289450	10290344	72	44	0.611111	II
2	10291304	10292665	54	15	0.277778	IV
2	10305844	10306656	121	81	0.669421	I
2	10317483	10319107	203	144	0.70936	I
2	10351135	10354670	115	76	0.66087	I
2	10368209	10369493	10	4	0.4	IV
2	10389796	10390961	13	5	0.384615	IV
2	10411476	10414000	29	14	0.482759	III
2	10434820	10437790	26	20	0.769231	I
2	10470605	10471496	11	6	0.545455	II
2	10520021	10520720	10	5	0.5	III
2	10527279	10528118	11	3	0.272727	IV
2	10532347	10534417	14	2	0.142857	IV
2	10549528	10550387	35	17	0.485714	III
2	10552676	10553804	15	9	0.6	II
2	10554601	10555278	39	19	0.487179	III
2	10588366	10589228	25	13	0.52	III
2	10590024	10591061	50	25	0.5	III
2	10607849	10609414	41	17	0.414634	III
2	10621164	10622825	48	25	0.520833	III
2	10677764	10678663	21	10	0.47619	III
2	10683130	10684102	53	41	0.773585	I
2	10728721	10729797	37	16	0.432432	III
2	10730661	10731281	15	6	0.4	IV
2	10748557	10749547	35	18	0.514286	III
2	10806371	10807844	29	11	0.37931	IV
2	10813773	10815484	35	14	0.4	IV
2	10841774	10842769	37	19	0.513514	III
2	10851682	10852560	27	11	0.407407	IV
2	10872636	10874903	23	15	0.652174	I
2	10878752	10880574	39	14	0.358974	IV
2	10931095	10932785	25	16	0.64	I
2	10972801	10974029	48	32	0.666667	I
2	11014297	11014991	57	49	0.859649	I
2	11053125	11053758	17	7	0.411765	III
2	11056116	11056815	21	12	0.571429	II
2	11057967	11058840	82	37	0.45122	III
2	11075641	11077578	111	69	0.621622	II
2	11163705	11164599	124	62	0.5	III
2	11176727	11177577	111	60	0.540541	II
2	11265666	11267475	26	15	0.576923	II
2	11297576	11298877	136	64	0.470588	III
2	11308222	11309495	34	14	0.411765	III
2	11359770	11360379	15	9	0.6	II
2	11361495	11363224	19	13	0.684211	I
2	11372737	11374698	48	34	0.708333	I
2	11386051	11388723	43	15	0.348837	IV
2	11399421	11400992	67	19	0.283582	IV
2	11408377	11409644	60	32	0.533333	II
2	11508148	11509337	29	19	0.655172	I
2	11544325	11545217	59	31	0.525424	III
2	11549083	11550603	45	17	0.377778	IV
2	11619030	11619984	115	80	0.695652	I
2	11623480	11624440	25	12	0.48	III
2	11642721	11644079	25	17	0.68	I
2	11645542	11646456	43	21	0.488372	III
2	11662823	11664044	64	36	0.5625	II
2	11668849	11669843	47	15	0.319149	IV
2	11739526	11740522	29	15	0.517241	III
2	11759911	11760712	49	13	0.265306	IV
2	11767671	11768726	10	3	0.3	IV
2	11768844	11770700	22	9	0.409091	III
2	11786375	11787506	32	23	0.71875	I
2	11834289	11835342	60	20	0.333333	IV
2	11866812	11868268	25	13	0.52	III
2	11908554	11909976	58	43	0.741379	I
2	11948414	11949775	41	14	0.341463	IV
2	11952346	11953419	108	80	0.740741	I
2	11982187	11984132	31	19	0.612903	II
2	12075729	12076648	68	39	0.573529	II
2	12101271	12102255	27	16	0.592593	II
2	12106610	12108562	76	36	0.473684	III
2	12143402	12145020	35	24	0.685714	I
2	12150156	12152608	73	31	0.424658	III
2	12173655	12175710	46	24	0.521739	III
2	12284430	12286443	17	4	0.235294	IV
2	12309495	12310581	15	10	0.666667	I
2	12331375	12333285	31	14	0.451613	III
2	12372274	12373212	61	35	0.57377	II
2	12409618	12410998	76	51	0.671053	I
2	12475385	12476147	44	29	0.659091	I
2	12553610	12555499	69	55	0.797101	I
2	12556141	12557505	10	2	0.2	IV
2	12577514	12578827	12	3	0.25	IV
2	12622595	12623559	53	26	0.490566	III
2	12725028	12726121	99	64	0.646465	I
2	12733060	12735094	26	15	0.576923	II
2	12753604	12755560	51	29	0.568627	II
2	12811482	12813939	38	18	0.473684	III
2	12876409	12877859	46	36	0.782609	I
2	12885648	12887565	14	3	0.214286	IV
2	12892692	12893464	21	14	0.666667	I
2	12929566	12930770	13	9	0.692308	I
2	12978849	12980103	23	9	0.391304	IV
2	13065211	13066737	17	5	0.294118	IV
2	13092991	13095348	31	12	0.387097	IV
2	13222620	13223508	18	3	0.166667	IV
2	13226561	13228066	46	29	0.630435	II
2	13232627	13233850	20	13	0.65	I
2	13234937	13235673	17	5	0.294118	IV
2	13299411	13300986	81	46	0.567901	II
2	13312152	13313565	20	11	0.55	II
2	13374270	13375583	19	9	0.473684	III
2	13404026	13404893	60	35	0.583333	II
2	13421368	13422698	18	9	0.5	III
2	13432620	13433728	155	117	0.754839	I
2	13540901	13542625	28	13	0.464286	III
2	13578721	13579967	14	2	0.142857	IV
2	13717045	13718245	22	8	0.363636	IV
2	13739753	13740504	19	9	0.473684	III
2	13793316	13794801	15	6	0.4	IV
2	13807580	13808534	54	33	0.611111	II
2	13865630	13866786	37	22	0.594595	II
2	13879065	13880020	33	21	0.636364	II
2	14009215	14010432	23	11	0.478261	III
2	14062535	14063635	13	4	0.307692	IV
2	14154420	14155832	13	5	0.384615	IV
2	14190245	14191297	11	6	0.545455	II
2	14289724	14291122	18	8	0.444444	III
2	14363299	14364456	85	63	0.741176	I
2	14392546	14393459	58	45	0.775862	I
2	14401990	14402780	23	11	0.478261	III
2	14407544	14408464	10	1	0.1	IV
2	14415107	14415774	24	15	0.625	II
2	14416862	14418873	61	26	0.42623	III
2	14457062	14458885	46	34	0.73913	I
2	14553420	14555998	87	45	0.517241	III
2	14594671	14595483	62	34	0.548387	II
2	14596360	14597774	59	36	0.610169	II
2	14653224	14654184	77	41	0.532468	II
2	14682303	14683996	43	28	0.651163	I
2	14701101	14702409	29	12	0.413793	III
2	14810583	14813501	53	18	0.339623	IV
2	14821759	14822858	26	1	0.0384615	IV
2	14840525	14841950	36	22	0.611111	II
2	14858550	14861502	37	20	0.540541	II
2	14951510	14953020	75	48	0.64	II
2	15007530	15008730	37	12	0.324324	IV
2	15094289	15095095	16	7	0.4375	III
2	15097330	15098266	105	46	0.438095	III
2	15109757	15110695	33	24	0.727273	I
2	15139767	15141451	131	84	0.641221	I
2	15190152	15191013	62	37	0.596774	II
2	15273421	15274336	57	29	0.508772	III
2	15314429	15315283	72	32	0.444444	III
2	15389211	15391753	22	8	0.363636	IV
2	15401771	15402592	50	36	0.72	I
2	15410102	15412248	39	13	0.333333	IV
2	15511572	15512297	26	16	0.615385	II
2	15566612	15568286	23	15	0.652174	I
2	15594886	15596462	19	11	0.578947	II
2	15679709	15682469	27	11	0.407407	IV
2	15707377	15709021	52	18	0.346154	IV
2	15733218	15733978	66	51	0.772727	I
2	15790836	15791753	14	6	0.428571	III
2	15821068	15822154	44	28	0.636364	II
2	15850623	15851652	25	17	0.68	I
2	15879970	15881749	35	11	0.314286	IV
2	15884266	15885333	90	37	0.411111	III
2	16020520	16022833	15	9	0.6	II
2	16029379	16030965	71	42	0.591549	II
2	16142838	16143811	38	24	0.631579	II
2	16149829	16151711	103	67	0.650485	I
2	16172256	16173396	14	5	0.357143	IV
2	16253085	16253937	26	5	0.192308	IV
2	16272366	16273640	68	32	0.470588	III
2	16279254	16281524	77	23	0.298701	IV
2	16301889	16303260	20	5	0.25	IV
2	16364988	16365957	10	1	0.1	IV
2	16379262	16381166	62	28	0.451613	III
2	16422324	16423579	36	12	0.333333	IV
2	16555768	16556544	109	77	0.706422	I
2	16560228	16561008	21	12	0.571429	II
2	16574439	16575815	31	13	0.419355	III
2	16595733	16597022	29	16	0.551724	II
2	16603128	16604104	41	31	0.756098	I
2	16625075	16626977	47	27	0.574468	II
2	16798258	16799195	98	46	0.469388	III
2	16833725	16836014	43	23	0.534884	II
2	16865194	16867079	17	7	0.411765	III
2	16875847	16877457	14	4	0.285714	IV
2	16889875	16890923	40	13	0.325	IV
2	16920528	16922275	62	32	0.516129	III
2	16952302	16953052	73	55	0.753425	I
2	16972387	16974065	18	10	0.555556	II
2	17068023	17068837	47	25	0.531915	II
2	17092171	17093081	24	11	0.458333	III
2	17205499	17206490	11	9	0.818182	I
2	17255155	17257056	123	92	0.747967	I
2	17277377	17278177	47	24	0.510638	III
2	17298999	17300772	33	25	0.757576	I
2	17307329	17308216	136	112	0.823529	I
2	17407469	17408962	28	11	0.392857	IV
2	17417695	17419664	101	68	0.673267	I
2	17486983	17489172	67	45	0.671642	I
2	17499233	17500844	40	8	0.2	IV
2	17545423	17547125	25	20	0.8	I
2	17634940	17636225	23	10	0.434783	III
2	17675596	17676419	67	41	0.61194	II
2	17992210	17993437	35	18	0.514286	III
2	18091691	18092416	178	124	0.696629	I
2	18092894	18093516	115	88	0.765217	I
2	18267486	18269363	50	12	0.24	IV
2	18387362	18388469	79	49	0.620253	II
2	18390643	18391455	43	24	0.55814	II
2	18395699	18396440	31	17	0.548387	II
2	18496679	18498903	77	50	0.649351	I
2	18527547	18528599	21	12	0.571429	II
2	18650927	18651830	17	13	0.764706	I
2	18654844	18655910	46	17	0.369565	IV
2	18659574	18660628	55	39	0.709091	I
2	18702019	18703793	89	70	0.786517	I
2	18803324	18804253	115	47	0.408696	III
2	18889929	18891832	86	40	0.465116	III
2	18971360	18973238	39	13	0.333333	IV
2	19070955	19072400	57	32	0.561404	II
2	19322203	19324048	83	39	0.46988	III
2	19353489	19355134	30	10	0.333333	IV
2	19373791	19374658	46	10	0.217391	IV
2	19527538	19529218	62	42	0.677419	I
2	19622204	19624017	71	30	0.422535	III
3	105	1698	26	15	0.576923	II
3	27857	29834	22	7	0.318182	IV
3	42523	43418	135	82	0.607407	II
3	105094	106355	24	12	0.5	III
3	128822	131024	34	12	0.352941	IV
3	422332	423689	79	40	0.506329	III
3	451139	452405	54	26	0.481481	III
3	845134	845757	15	12	0.8	I
3	848477	849712	89	37	0.41573	III
3	985428	986843	62	22	0.354839	IV
3	1030812	1031887	65	29	0.446154	III
3	1063861	1064723	35	21	0.6	II
3	1074215	1075833	68	16	0.235294	IV
3	1166069	1167043	21	7	0.333333	IV
3	1169871	1171523	62	38	0.612903	II
3	1282702	1284303	33	23	0.69697	I
3	1601843	1603329	42	22	0.52381	III
3	1674523	1675983	44	18	0.409091	III
3	1927916	1928854	172	102	0.593023	II
3	1968445	1971020	24	15	0.625	II
3	2138139	2139573	91	52	0.571429	II
3	2198945	2199725	56	40	0.714286	I
3	2250845	2252086	79	45	0.56962	II
3	2258475	2261307	26	8	0.307692	IV
3	2360427	2363081	38	15	0.394737	IV
3	2600775	2601811	35	21	0.6	II
3	2616786	2617716	24	10	0.416667	III
3	2628185	2630550	62	45	0.725806	I
3	2772410	2774009	137	97	0.708029	I
3	2798771	2799502	48	18	0.375	IV
3	2818381	2819379	16	5	0.3125	IV
3	2849178	2850072	55	32	0.581818	II
3	2883713	2884629	41	19	0.463415	III
3	2919716	2920681	49	35	0.714286	I
3	2921444	2923715	19	13	0.684211	I
3	2952448	2953855	23	16	0.695652	I
3	2970341	2971925	33	23	0.69697	I
3	2987907	2989637	30	21	0.7	I
3	2997961	2998936	63	31	0.492063	III
3	3075158	3075979	10	1	0.1	IV
3	3079785	3081574	20	10	0.5	III
3	3119822	3121361	28	16	0.571429	II
3	3408512	3409243	16	4	0.25	IV
3	3409951	3412349	43	26	0.604651	II
3	3423254	3425032	17	7	0.411765	III
3	3537754	3539390	42	28	0.666667	I
3	3586956	3587767	53	29	0.54717	II
3	3664050	3665521	27	8	0.296296	IV
3	3806529	3807685	40	18	0.45	III
3	3812580	3813530	20	5	0.25	IV
3	3817147	3818343	10	5	0.5	III
3	3836797	3838128	37	20	0.540541	II
3	3838512	3839250	74	55	0.743243	I
3	3873553	3874871	24	14	0.583333	II
3	3964711	3966507	44	35	0.795455	I
3	4086665	4087792	15	6	0.4	IV
3	4118103	4119009	132	82	0.621212	II
3	4215986	4217423	42	31	0.738095	I
3	4452712	4454365	78	27	0.346154	IV
3	4455746	4456513	21	10	0.47619	III
3	4551210	4552628	30	18	0.6	II
3	4578656	4580066	79	63	0.797468	I
3	4584413	4585635	41	23	0.560976	II
3	4634861	4636002	35	21	0.6	II
3	4646828	4648285	11	5	0.454545	III
3	4726568	4729882	64	49	0.765625	I
3	4751639	4753813	160	97	0.60625	II
3	4795682	4797307	70	38	0.542857	II
3	4931641	4932678	39	12	0.307692	IV
3	5137035	5138311	121	72	0.595041	II
3	5164248	5166142	24	15	0.625	II
3	5277761	5279133	106	67	0.632075	II
3	5285884	5287017	23	14	0.608696	II
3	5327730	5329135	45	30	0.666667	I
3	5377215	5378482	11	5	0.454545	III
3	5452675	5454117	48	10	0.208333	IV
3	5469469	5470743	37	8	0.216216	IV
3	5495644	5497189	24	14	0.583333	II
3	5590343	5591962	62	32	0.516129	III
3	5628918	5629844	43	29	0.674419	I
3	5642774	5643892	18	8	0.444444	III
3	5650953	5652662	80	57	0.7125	I
3	5727757	5730511	133	64	0.481203	III
3	5743612	5746237	16	11	0.6875	I
3	5779767	5781712	20	14	0.7	I
3	5792141	5793633	73	63	0.863014	I
3	5834995	5835853	23	12	0.521739	III
3	5839093	5840500	57	29	0.508772	III
3	5866963	5868722	73	42	0.575342	II
3	5929146	5931421	35	19	0.542857	II
3	5954334	5955692	63	20	0.31746	IV
3	6052472	6055096	31	21	0.677419	I
3	6072909	6073945	61	25	0.409836	III
3	6099646	6101331	13	7	0.538462	II
3	6292429	6294321	23	9	0.391304	IV
3	6366107	6367641	26	7	0.269231	IV
3	6431345	6433070	44	14	0.318182	IV
3	6575957	6577786	57	32	0.561404	II
3	6621038	6622214	39	21	0.538462	II
3	6704392	6705810	10	5	0.5	III
3	6717153	6718432	23	11	0.478261	III
3	6728501	6729918	63	46	0.730159	I
3	6770988	6772787	76	35	0.460526	III
3	6793428	6794610	30	18	0.6	II
3	6809542	6810506	62	49	0.790323	I
3	6940420	6943029	74	49	0.662162	I
3	6990102	6993351	10	5	0.5	III
3	7040094	7041706	62	26	0.419355	III
3	7093479	7094583	77	26	0.337662	IV
3	7141832	7143470	35	15	0.428571	III
3	7193631	7194936	54	42	0.777778	I
3	7213821	7214895	40	24	0.6	II
3	7236579	7237473	14	5	0.357143	IV
3	7253208	7254579	44	14	0.318182	IV
3	7274093	7275226	17	6	0.352941	IV
3	7278814	7280474	59	34	0.576271	II
3	7317145	7319724	65	37	0.569231	II
3	7341964	7343198	64	34	0.53125	II
3	7555650	7557340	22	11	0.5	III
3	7565527	7567600	24	10	0.416667	III
3	7594017	7594866	28	23	0.821429	I
3	7599999	7601104	11	5	0.454545	III
3	7634312	7635071	49	31	0.632653	II
3	7636571	7637606	45	19	0.422222	III
3	7643642	7644423	95	52	0.547368	II
3	7713179	7714691	58	38	0.655172	I
3	7764817	7767791	58	45	0.775862	I
3	7772494	7773240	92	52	0.565217	II
3	7799927	7801231	23	9	0.391304	IV
3	7805662	7807487	10	4	0.4	IV
3	7819978	7820749	21	7	0.333333	IV
3	7849822	7852211	13	10	0.769231	I
3	7859886	7861306	21	13	0.619048	II
3	7880276	7881303	36	18	0.5	III
3	7936812	7938934	61	31	0.508197	III
3	7944968	7946470	27	17	0.62963	II
3	7978462	7979239	60	24	0.4	IV
3	7979536	7980562	12	5	0.416667	III
3	7994640	7997037	12	5	0.416667	III
3	8002004	8004101	13	8	0.615385	II
3	8025783	8027581	33	17	0.515152	III
3	8081647	8082469	84	47	0.559524	II
3	8093414	8096125	54	24	0.444444	III
3	8100754	8103189	89	37	0.41573	III
3	8121790	8122844	17	6	0.352941	IV
3	8129518	8130771	21	11	0.52381	III
3	8132803	8133640	27	9	0.333333	IV
3	8149622	8150706	58	23	0.396552	IV
3	8209250	8212153	53	20	0.377358	IV
3	8219093	8220795	46	28	0.608696	II
3	8230978	8233562	79	49	0.620253	II
3	8244940	8245766	38	19	0.5	III
3	8247348	8248787	34	18	0.529412	II
3	8270562	8273763	65	31	0.476923	III
3	8301691	8302535	40	19	0.475	III
3	8331536	8332719	34	10	0.294118	IV
3	8345159	8345887	115	67	0.582609	II
3	8356660	8357423	20	8	0.4	IV
3	8379483	8380326	113	70	0.619469	II
3	8396996	8397880	65	21	0.323077	IV
3	8407347	8408174	23	2	0.0869565	IV
3	8425553	8427445	74	43	0.581081	II
3	8491689	8493950	33	25	0.757576	I
3	8510660	8512117	28	16	0.571429	II
3	8537012	8538100	13	6	0.461538	III
3	8546962	8548192	34	19	0.558824	II
3	8614679	8616111	20	8	0.4	IV
3	8623214	8624274	76	59	0.776316	I
3	8654020	8654862	47	32	0.680851	I
3	8684167	8685848	71	42	0.591549	II
3	8742388	8743246	17	10	0.588235	II
3	8751667	8753298	32	15	0.46875	III
3	8757343	8759226	57	30	0.526316	III
3	8835910	8837727	73	35	0.479452	III
3	8842645	8843620	53	38	0.716981	I
3	8872381	8873705	14	3	0.214286	IV
3	8874295	8875931	30	17	0.566667	II
3	8882925	8884331	63	46	0.730159	I
3	8902636	8904105	16	7	0.4375	III
3	8949129	8949864	11	4	0.363636	IV
3	8956046	8958359	53	21	0.396226	IV
3	8976617	8978517	37	21	0.567568	II
3	8993524	8995733	28	15	0.535714	II
3	9010913	9012125	10	2	0.2	IV
3	9134079	9136247	30	9	0.3	IV
3	9141754	9143904	44	21	0.477273	III
3	9179408	9180269	55	40	0.727273	I
3	9197293	9198108	85	63	0.741176	I
3	9205332	9205946	14	12	0.857143	I
3	9232153	9233007	11	5	0.454545	III
3	9240315	9241384	33	21	0.636364	II
3	9255904	9258736	126	77	0.611111	II
3	9321692	9323195	20	6	0.3	IV
3	9327473	9328399	30	15	0.5	III
3	9331487	9332482	51	26	0.509804	III
3	9347065	9348187	24	9	0.375	IV
3	9361500	9363928	70	37	0.528571	III
3	9378387	9379535	15	4	0.266667	IV
3	9380920	9381839	27	14	0.518519	III
3	9393222	9394786	39	16	0.410256	III
3	9405520	9406858	30	13	0.433333	III
3	9428806	9429946	23	6	0.26087	IV
3	9458045	9459822	25	7	0.28	IV
3	9470877	9472260	33	24	0.727273	I
3	9557507	9559803	22	20	0.909091	I
3	9575610	9576699	14	11	0.785714	I
3	9595140	9596079	44	20	0.454545	III
3	9624268	9625755	32	10	0.3125	IV
3	9664094	9666450	42	39	0.928571	I
3	9691844	9692769	40	14	0.35	IV
3	9697399	9698214	26	9	0.346154	IV
3	9698793	9699553	96	46	0.479167	III
3	9702671	9703424	113	82	0.725664	I
3	9713470	9714487	52	24	0.461538	III
3	9736738	9737625	132	76	0.575758	II
3	9739139	9740588	114	75	0.657895	I
3	9753890	9755018	21	5	0.238095	IV
3	9768874	9769774	97	81	0.835052	I
3	9815246	9816450	128	94	0.734375	I
3	9830096	9831075	20	7	0.35	IV
3	9861475	9863838	37	7	0.189189	IV
3	9873937	9875031	40	13	0.325	IV
3	9903096	9903842	48	30	0.625	II
3	9935538	9937523	35	23	0.657143	I
3	9965251	9966805	43	22	0.511628	III
3	9987321	9989597	58	35	0.603448	II
3	9995868	9997310	26	12	0.461538	III
3	10020976	10022878	42	26	0.619048	II
3	10030882	10032367	40	32	0.8	I
3	10038227	10039463	22	18	0.818182	I
3	10066137	10067488	36	23	0.638889	II
3	10104340	10106633	23	12	0.521739	III
3	10110954	10112338	29	14	0.482759	III
3	10139189	10139970	40	20	0.5	III
3	10140460	10141155	21	8	0.380952	IV
3	10166778	10169152	16	13	0.8125	I
3	10176320	10178177	43	25	0.581395	II
3	10190390	10191600	79	54	0.683544	I
3	10199849	10201377	27	8	0.296296	IV
3	10231563	10232478	33	13	0.393939	IV
3	10253410	10255522	30	8	0.266667	IV
3	10261840	10264211	50	33	0.66	I
3	10283852	10284793	13	8	0.615385	II
3	10300149	10302550	51	18	0.352941	IV
3	10313270	10315200	51	29	0.568627	II
3	10344891	10346159	15	4	0.266667	IV
3	10372776	10375515	44	15	0.340909	IV
3	10433909	10435049	86	54	0.627907	II
3	10440286	10442760	64	36	0.5625	II
3	10464627	10465391	12	2	0.166667	IV
3	10492619	10493932	33	13	0.393939	IV
3	10509220	10510086	13	12	0.923077	I
3	10513854	10515199	53	29	0.54717	II
3	10517421	10518159	199	129	0.648241	I
3	10521870	10522678	29	20	0.689655	I
3	10530586	10532436	52	32	0.615385	II
3	10542101	10543528	13	4	0.307692	IV
3	10545244	10547438	23	14	0.608696	II
3	10552326	10553160	14	9	0.642857	I
3	10564151	10565640	14	10	0.714286	I
3	10570556	10571350	23	15	0.652174	I
3	10574883	10576566	14	10	0.714286	I
3	10628202	10629017	17	11	0.647059	I
3	10666203	10667194	123	90	0.731707	I
3	10681511	10682230	21	14	0.666667	I
3	10690040	10691761	25	9	0.36	IV
3	10717569	10718701	91	69	0.758242	I
3	10719042	10720206	52	27	0.519231	III
3	10751044	10753562	25	12	0.48	III
3	10764099	10766675	41	34	0.829268	I
3	10781122	10782305	20	5	0.25	IV
3	10811126	10811897	26	14	0.538462	II
3	10826534	10827721	31	13	0.419355	III
3	10834261	10835851	10	8	0.8	I
3	10860133	10860952	42	20	0.47619	III
3	10883983	10885086	19	9	0.473684	III
3	10891009	10892466	31	24	0.774194	I
3	10898829	10899596	14	9	0.642857	I
3	10904469	10905431	47	28	0.595745	II
3	10917252	10918242	30	9	0.3	IV
3	10926366	10928739	52	51	0.980769	I
3	10932929	10934365	36	19	0.527778	III
3	10937783	10938754	90	38	0.422222	III
3	10946029	10947546	14	9	0.642857	I
3	10977408	10978958	50	28	0.56	II
3	10990267	10991763	28	15	0.535714	II
3	10998956	11001308	41	20	0.487805	III
3	11021496	11023136	29	20	0.689655	I
3	11031314	11032632	39	21	0.538462	II
3	11035840	11037100	30	9	0.3	IV
3	11052757	11055308	37	26	0.702703	I
3	11064082	11065698	31	21	0.677419	I
3	11070678	11071719	12	2	0.166667	IV
3	11078761	11080320	72	39	0.541667	II
3	11088766	11090618	29	19	0.655172	I
3	11095636	11096081	129	97	0.751938	I
3	11115162	11115788	27	10	0.37037	IV
3	11120246	11121020	29	17	0.586207	II
3	11133724	11136003	55	32	0.581818	II
3	11140139	11142670	133	68	0.511278	III
3	11146834	11148584	58	39	0.672414	I
3	11152753	11154161	21	10	0.47619	III
3	11157479	11159006	73	46	0.630137	II
3	11215087	11216061	55	36	0.654545	I
3	11220182	11221577	31	20	0.645161	I
3	11226754	11229514	44	27	0.613636	II
3	11244242	11245873	22	10	0.454545	III
3	11269555	11272739	59	29	0.491525	III
3	11276017	11276578	15	5	0.333333	IV
3	11288046	11289646	26	15	0.576923	II
3	11294831	11297096	74	46	0.621622	II
3	11359856	11361035	20	9	0.45	III
3	11386928	11388604	42	26	0.619048	II
3	11393774	11394645	20	8	0.4	IV
3	11424807	11426099	17	10	0.588235	II
3	11451506	11453394	18	8	0.444444	III
3	11509066	11510709	88	66	0.75	I
3	11525253	11526215	14	5	0.357143	IV
3	11526887	11527576	11	2	0.181818	IV
3	11534428	11535601	31	21	0.677419	I
3	11540957	11541986	39	28	0.717949	I
3	11585257	11587657	38	14	0.368421	IV
3	11599997	11601903	17	11	0.647059	I
3	11657219	11658826	21	9	0.428571	III
3	11672820	11674420	13	11	0.846154	I
3	11694575	11695778	30	20	0.666667	I
3	11713245	11715536	33	16	0.484848	III
3	11718341	11719637	12	4	0.333333	IV
3	11723125	11725551	26	16	0.615385	II
3	11739325	11740400	29	16	0.551724	II
3	11750089	11751906	11	5	0.454545	III
3	11760813	11761619	26	13	0.5	III
3	11785149	11786115	29	6	0.206897	IV
3	11798049	11798964	11	5	0.454545	III
3	11807873	11808551	18	12	0.666667	I
3	11808932	11809699	13	2	0.153846	IV
3	11862126	11863792	33	25	0.757576	I
3	11894950	11895810	12	8	0.666667	I
3	11897960	11899263	15	7	0.466667	III
3	11955357	11955903	25	17	0.68	I
3	11959122	11960644	19	15	0.789474	I
3	11971709	11973304	78	41	0.525641	III
3	11979863	11982499	26	12	0.461538	III
3	12014559	12015371	13	3	0.230769	IV
3	12017735	12019227	19	8	0.421053	III
3	12103086	12104320	10	1	0.1	IV
3	12121345	12122838	19	10	0.526316	III
3	12141950	12142835	58	39	0.672414	I
3	12143602	12145140	14	6	0.428571	III
3	12238482	12240675	22	19	0.863636	I
3	12352981	12353731	30	19	0.633333	II
3	12358818	12359870	36	33	0.916667	I
3	12457139	12460122	76	35	0.460526	III
3	12486118	12487467	16	4	0.25	IV
3	12557562	12559298	19	11	0.578947	II
3	12560003	12560846	24	9	0.375	IV
3	12572026	12573657	15	12	0.8	I
3	12590085	12591514	37	24	0.648649	I
3	12658239	12660043	32	10	0.3125	IV
3	12668675	12671294	29	18	0.62069	II
3	12904501	12905871	12	4	0.333333	IV
3	13046476	13047416	20	8	0.4	IV
3	13071696	13072607	10	3	0.3	IV
3	13152342	13153671	21	13	0.619048	II
3	13480363	13481371	12	7	0.583333	II
3	13493706	13495422	40	25	0.625	II
3	13589944	13592508	19	13	0.684211	I
3	13705431	13707102	10	7	0.7	I
3	13814660	13816417	11	7	0.636364	II
[truncated: 1,697 more rows]

## Sheet: NRPE1 RIP
chr	start	end	total_reads	reads_with_U-10	ratio of U-10 reads	group
1	2	1124	24	1	0.0416667	III
1	16583	19090	17	9	0.529412	I
1	55365	57223	21	7	0.333333	I
1	213183	214042	10	2	0.2	II
1	237789	239890	40	7	0.175	III
1	255668	256708	21	4	0.190476	III
1	257529	258992	32	12	0.375	I
1	291374	292999	50	11	0.22	II
1	372088	373029	32	11	0.34375	III
1	431004	432950	31	17	0.548387	I
1	433314	434305	27	4	0.148148	I
1	549328	551068	13	5	0.384615	I
1	587308	588477	13	8	0.615385	II
1	633873	634995	46	11	0.23913	I
1	669702	671206	15	2	0.133333	II
1	696159	697752	71	7	0.0985915	I
1	780729	782496	17	5	0.294118	I
1	791467	793315	25	13	0.52	I
1	888523	889761	25	9	0.36	I
1	943917	944737	27	10	0.37037	IV
1	958016	959295	20	6	0.3	IV
1	1159980	1161465	10	5	0.5	I
1	1193976	1195499	17	4	0.235294	I
1	1275424	1276966	14	10	0.714286	III
1	1441229	1442050	20	3	0.15	II
1	1476101	1477240	11	6	0.545455	III
1	1522550	1523762	12	6	0.5	II
1	1592138	1593494	16	2	0.125	II
1	1612912	1614885	26	12	0.461538	I
1	1617425	1618360	15	4	0.266667	III
1	1875375	1877041	18	5	0.277778	I
1	1881654	1882611	37	7	0.189189	II
1	2339590	2340677	15	10	0.666667	I
1	2530988	2532346	30	8	0.266667	III
1	2533995	2535150	22	7	0.318182	II
1	2788227	2790038	10	5	0.5	IV
1	2986049	2987371	15	4	0.266667	IV
1	3023030	3024733	16	6	0.375	I
1	3063221	3064024	15	3	0.2	IV
1	3072471	3074080	24	10	0.416667	II
1	3250225	3251831	13	3	0.230769	I
1	3343376	3345916	26	6	0.230769	IV
1	3361638	3362497	117	27	0.230769	III
1	3412718	3415001	47	24	0.510638	I
1	3427554	3428588	19	10	0.526316	IV
1	3497429	3499439	23	11	0.478261	I
1	3546553	3548054	26	11	0.423077	III
1	3770023	3772057	10	5	0.5	I
1	3825477	3827901	14	6	0.428571	I
1	3891792	3893642	21	9	0.428571	I
1	3897523	3900296	28	14	0.5	III
1	3919680	3920524	56	29	0.517857	II
1	3925305	3927173	38	10	0.263158	III
1	3932813	3933819	17	12	0.705882	I
1	3944286	3946033	20	4	0.2	III
1	3979585	3981186	52	16	0.307692	I
1	4061121	4062149	39	15	0.384615	III
1	4092959	4094806	21	7	0.333333	I
1	4109552	4113335	43	14	0.325581	I
1	4208798	4209910	13	8	0.615385	II
1	4292672	4294002	29	7	0.241379	III
1	4329641	4330166	12	4	0.333333	I
1	4333294	4334714	19	7	0.368421	II
1	4405544	4406732	16	6	0.375	II
1	4410254	4411547	15	9	0.6	I
1	4415331	4416311	13	4	0.307692	II
1	4493613	4494514	18	10	0.555556	IV
1	4596683	4597721	24	5	0.208333	IV
1	4620458	4622047	85	34	0.4	IV
1	4657814	4658780	13	3	0.230769	III
1	4682243	4683694	20	6	0.3	IV
1	4684940	4686327	22	5	0.227273	IV
1	4705022	4705771	11	1	0.0909091	IV
1	4738268	4739803	14	1	0.0714286	IV
1	4772749	4773560	18	5	0.277778	IV
1	4830007	4832180	20	6	0.3	II
1	4860007	4861197	33	10	0.30303	III
1	4896161	4897073	17	6	0.352941	IV
1	4992377	4993485	20	0	0	IV
1	5055585	5056615	51	12	0.235294	I
1	5098033	5099293	32	9	0.28125	IV
1	5284838	5285833	27	10	0.37037	I
1	5353218	5355668	32	5	0.15625	IV
1	5356572	5357300	21	6	0.285714	IV
1	5358884	5359367	13	12	0.923077	I
1	5389402	5390174	15	5	0.333333	II
1	5531108	5532355	32	10	0.3125	II
1	5657218	5659579	12	4	0.333333	I
1	5678771	5680085	30	10	0.333333	IV
1	5691339	5692202	16	7	0.4375	II
1	5696071	5697022	50	9	0.18	IV
1	5798408	5799697	18	6	0.333333	II
1	5862721	5863761	20	8	0.4	IV
1	5866448	5867395	29	6	0.206897	IV
1	5898734	5900145	24	10	0.416667	I
1	5957778	5959833	14	3	0.214286	II
1	5974614	5975983	19	6	0.315789	II
1	6013609	6015334	27	14	0.518519	IV
1	6127469	6128309	10	3	0.3	IV
1	6140343	6141863	60	13	0.216667	IV
1	6155733	6157954	19	7	0.368421	I
1	6196432	6199684	43	12	0.27907	III
1	6218237	6219691	17	9	0.529412	I
1	6234812	6236957	47	17	0.361702	III
1	6262512	6263597	20	8	0.4	IV
1	6378647	6381179	43	13	0.302326	III
1	6404360	6405698	11	6	0.545455	III
1	6454193	6456485	15	4	0.266667	I
1	6470132	6471264	64	18	0.28125	IV
1	6513610	6515664	11	5	0.454545	I
1	6538082	6539098	17	7	0.411765	II
1	6573672	6575648	16	5	0.3125	I
1	6587702	6588741	45	16	0.355556	IV
1	6592725	6593920	63	13	0.206349	II
1	6615136	6615969	50	26	0.52	III
1	6640195	6641401	32	9	0.28125	III
1	6656881	6657978	13	6	0.461538	IV
1	6659049	6660795	29	6	0.206897	I
1	6703548	6705100	12	4	0.333333	I
1	6720554	6721596	30	10	0.333333	III
1	6742722	6744529	16	2	0.125	I
1	6758577	6760095	21	9	0.428571	I
1	7023010	7024736	36	8	0.222222	III
1	7132325	7133195	12	6	0.5	I
1	7138049	7139142	28	12	0.428571	I
1	7227435	7228436	12	2	0.166667	I
1	7240653	7241868	59	15	0.254237	II
1	7254753	7257547	33	6	0.181818	II
1	7281501	7284265	18	8	0.444444	I
1	7312389	7313728	15	7	0.466667	II
1	7343952	7344877	20	10	0.5	I
1	7364629	7366277	52	15	0.288462	IV
1	7392003	7393651	29	18	0.62069	II
1	7394199	7394882	15	7	0.466667	III
1	7504357	7506335	29	6	0.206897	III
1	7521683	7522795	41	13	0.317073	I
1	7540814	7541729	25	14	0.56	III
1	7665119	7666229	19	6	0.315789	III
1	7710331	7712653	34	14	0.411765	II
1	7717113	7717895	10	5	0.5	I
1	7724538	7725902	27	8	0.296296	II
1	7747198	7748578	15	7	0.466667	IV
1	7760713	7762454	28	11	0.392857	II
1	7782360	7784231	12	2	0.166667	I
1	7787071	7788163	44	18	0.409091	I
1	7810001	7811676	25	13	0.52	IV
1	7832750	7834430	22	11	0.5	III
1	7851227	7852575	21	7	0.333333	IV
1	7935388	7937141	33	16	0.484848	II
1	7959442	7961490	14	7	0.5	IV
1	7969185	7970096	51	18	0.352941	IV
1	7973132	7974341	36	8	0.222222	IV
1	7975404	7976564	21	7	0.333333	I
1	7980829	7981569	26	3	0.115385	IV
1	8016028	8017197	30	8	0.266667	II
1	8043687	8044780	14	4	0.285714	IV
1	8114026	8117189	10	6	0.6	II
1	8153440	8154629	13	2	0.153846	IV
1	8204498	8205801	52	18	0.346154	III
1	8235671	8237138	16	3	0.1875	III
1	8237557	8238908	16	2	0.125	III
1	8266460	8267758	10	7	0.7	I
1	8272025	8273172	26	6	0.230769	II
1	8275812	8276727	12	5	0.416667	III
1	8282516	8283660	21	4	0.190476	I
1	8319196	8320849	35	8	0.228571	I
1	8370816	8371620	10	1	0.1	IV
1	8391876	8392750	13	9	0.692308	I
1	8408362	8409714	18	5	0.277778	III
1	8471664	8473683	25	10	0.4	I
1	8497083	8497652	19	7	0.368421	III
1	8512578	8514030	10	1	0.1	II
1	8538454	8540832	19	8	0.421053	III
1	8576873	8578375	11	5	0.454545	II
1	8590511	8592512	14	0	0	II
1	8621288	8624094	22	11	0.5	I
1	8648882	8649707	12	4	0.333333	III
1	8681655	8682433	30	11	0.366667	III
1	8689997	8692148	23	3	0.130435	I
1	8728301	8729353	21	5	0.238095	II
1	8732909	8733932	44	11	0.25	II
1	8740395	8741875	21	9	0.428571	II
1	8797950	8798647	13	7	0.538462	I
1	8869312	8871139	31	8	0.258065	III
1	8927194	8928086	25	7	0.28	II
1	9000824	9001421	13	6	0.461538	I
1	9004553	9005522	14	4	0.285714	IV
1	9017941	9019735	35	10	0.285714	III
1	9082404	9083287	13	1	0.0769231	IV
1	9105787	9106849	17	10	0.588235	I
1	9125844	9127444	18	6	0.333333	IV
1	9135485	9138519	34	15	0.441176	I
1	9173578	9175982	70	12	0.171429	IV
1	9177237	9178147	18	7	0.388889	II
1	9203736	9205566	37	7	0.189189	III
1	9235498	9237392	21	7	0.333333	III
1	9304441	9306151	45	17	0.377778	II
1	9353662	9354485	14	2	0.142857	I
1	9366943	9368417	13	2	0.153846	I
1	9383825	9385354	17	15	0.882353	III
1	9546671	9549034	16	10	0.625	I
1	9564307	9565309	10	2	0.2	II
1	9572105	9575380	32	7	0.21875	IV
1	9626352	9627391	42	12	0.285714	I
1	9629776	9630900	54	22	0.407407	III
1	9676103	9677177	24	10	0.416667	II
1	9690487	9691590	25	11	0.44	I
1	9707701	9708754	52	15	0.288462	II
1	9746124	9746893	16	4	0.25	I
1	9754261	9756759	29	10	0.344828	II
1	9762263	9763044	22	8	0.363636	I
1	9777814	9778968	31	11	0.354839	III
1	9852396	9854619	27	11	0.407407	III
1	9901466	9902161	22	7	0.318182	II
1	9903415	9904225	21	8	0.380952	IV
1	9908135	9909949	27	10	0.37037	IV
1	9915188	9916685	12	3	0.25	I
1	9918316	9919679	14	6	0.428571	I
1	9924832	9926335	35	12	0.342857	II
1	9926608	9927116	50	3	0.06	III
1	10007248	10009044	31	7	0.225806	III
1	10021140	10023837	41	17	0.414634	I
1	10060538	10061291	12	7	0.583333	II
1	10114459	10115532	14	8	0.571429	III
1	10144297	10145364	38	10	0.263158	IV
1	10155393	10156968	18	7	0.388889	II
1	10160636	10162014	15	7	0.466667	I
1	10196314	10197486	36	9	0.25	II
1	10206449	10207518	17	7	0.411765	IV
1	10220822	10222575	11	4	0.363636	II
1	10356518	10357876	18	5	0.277778	III
1	10362443	10363609	60	16	0.266667	III
1	10383150	10384535	20	5	0.25	III
1	10489823	10491469	14	7	0.5	IV
1	10506234	10507632	15	9	0.6	II
1	10512445	10513298	19	2	0.105263	III
1	10528526	10529717	21	5	0.238095	I
1	10534205	10535270	16	7	0.4375	II
1	10544669	10546434	17	1	0.0588235	IV
1	10567948	10569443	10	6	0.6	I
1	10569822	10570681	28	10	0.357143	II
1	10579127	10580581	12	5	0.416667	I
1	10602483	10605410	34	6	0.176471	III
1	10623649	10624734	55	11	0.2	III
1	10651947	10653171	15	3	0.2	I
1	10659075	10661379	45	12	0.266667	III
1	10696286	10697234	23	7	0.304348	II
1	10701092	10701869	38	9	0.236842	IV
1	10702491	10703291	12	2	0.166667	II
1	10775462	10778971	48	16	0.333333	III
1	10802208	10803574	34	12	0.352941	I
1	10852340	10853573	16	9	0.5625	I
1	10866886	10868247	14	5	0.357143	I
1	10914760	10916636	12	5	0.416667	I
1	10930938	10932898	16	9	0.5625	III
1	10981973	10983912	14	0	0	III
1	11019998	11021673	40	13	0.325	IV
1	11027315	11028925	18	3	0.166667	II
1	11031959	11032802	20	7	0.35	I
1	11043841	11047092	37	14	0.378378	IV
1	11066411	11067157	11	3	0.272727	III
1	11082759	11083500	12	6	0.5	II
1	11102169	11104320	48	15	0.3125	II
1	11110527	11112287	22	11	0.5	III
1	11117203	11118120	23	5	0.217391	III
1	11125670	11129452	49	14	0.285714	III
1	11131543	11133069	38	12	0.315789	I
1	11154879	11156765	23	9	0.391304	I
1	11228275	11229078	10	2	0.2	III
1	11241471	11242468	16	6	0.375	II
1	11258710	11259945	15	5	0.333333	II
1	11279703	11280554	19	5	0.263158	III
1	11286290	11288055	11	1	0.0909091	I
1	11298201	11299609	12	3	0.25	I
1	11300783	11302771	29	11	0.37931	I
1	11309750	11310655	12	5	0.416667	IV
1	11351214	11353538	13	2	0.153846	III
1	11407688	11410381	23	9	0.391304	I
1	11420877	11422566	11	6	0.545455	II
1	11489562	11491307	23	11	0.478261	I
1	11492807	11493769	30	4	0.133333	IV
1	11520889	11522490	14	5	0.357143	II
1	11611311	11612113	11	2	0.181818	IV
1	11620113	11621161	17	6	0.352941	III
1	11631753	11632519	14	3	0.214286	I
1	11636396	11637973	65	19	0.292308	I
1	11642980	11644768	50	14	0.28	IV
1	11649525	11650546	18	9	0.5	I
1	11660861	11662481	44	13	0.295455	III
1	11692110	11693784	28	15	0.535714	II
1	11710396	11712157	42	12	0.285714	I
1	11720089	11722779	14	8	0.571429	I
1	11732642	11734918	31	11	0.354839	IV
1	11753830	11755242	28	7	0.25	II
1	11789030	11789763	10	1	0.1	IV
1	11807347	11808489	18	4	0.222222	III
1	11816790	11818903	28	10	0.357143	II
1	11822013	11822771	21	10	0.47619	II
1	11826050	11826778	12	3	0.25	III
1	11834240	11835001	12	4	0.333333	I
1	11837063	11837892	12	5	0.416667	III
1	11857006	11857940	18	4	0.222222	II
1	11870939	11871902	12	5	0.416667	IV
1	11879591	11881099	63	7	0.111111	III
1	11934792	11936037	34	12	0.352941	III
1	11957733	11959441	12	5	0.416667	IV
1	11960279	11961408	18	11	0.611111	III
1	11991769	11992933	21	3	0.142857	III
1	12008950	12010802	42	13	0.309524	III
1	12021530	12023190	33	9	0.272727	III
1	12039989	12042378	21	8	0.380952	III
1	12059534	12060613	22	6	0.272727	II
1	12070394	12071773	38	13	0.342105	IV
1	12078191	12080949	32	9	0.28125	III
1	12083687	12084548	10	4	0.4	II
1	12132991	12133563	30	10	0.333333	I
1	12138459	12139241	48	19	0.395833	III
1	12142909	12143578	12	3	0.25	I
1	12166272	12167610	14	8	0.571429	IV
1	12172238	12173562	10	4	0.4	II
1	12176505	12177815	30	3	0.1	IV
1	12218121	12219207	18	9	0.5	III
1	12239259	12241208	13	9	0.692308	I
1	12247315	12248236	34	2	0.0588235	II
1	12248538	12249695	19	3	0.157895	II
1	12262593	12265052	16	3	0.1875	II
1	12277202	12278055	17	4	0.235294	IV
1	12302766	12303416	10	5	0.5	II
1	12310425	12311180	32	7	0.21875	III
1	12324618	12325950	14	5	0.357143	IV
1	12338224	12339292	20	4	0.2	I
1	12361215	12364171	19	4	0.210526	II
1	12387262	12388293	11	5	0.454545	III
1	12389607	12390221	12	2	0.166667	IV
1	12400919	12402446	25	11	0.44	IV
1	12424582	12426783	60	16	0.266667	III
1	12434871	12435832	13	7	0.538462	III
1	12444578	12447024	13	5	0.384615	IV
1	12470124	12471756	24	4	0.166667	I
1	12476797	12478190	12	1	0.0833333	III
1	12498545	12499565	14	8	0.571429	I
1	12517078	12517899	26	9	0.346154	II
1	12529957	12530738	44	20	0.454545	I
1	12554628	12556728	34	2	0.0588235	II
1	12565107	12565994	33	10	0.30303	III
1	12580539	12582180	28	10	0.357143	IV
1	12590533	12592874	31	7	0.225806	IV
1	12594433	12595760	30	9	0.3	IV
1	12642986	12644157	22	6	0.272727	IV
1	12650915	12653486	32	9	0.28125	IV
1	12684331	12685278	43	14	0.325581	II
1	12691290	12692931	30	9	0.3	I
1	12738071	12739060	12	1	0.0833333	I
1	12760184	12761961	15	4	0.266667	III
1	12853183	12855219	12	3	0.25	I
1	12861904	12863406	15	5	0.333333	II
1	12865697	12867284	27	16	0.592593	IV
1	12886570	12889048	21	8	0.380952	II
1	12894554	12895666	38	14	0.368421	II
1	12957714	12958902	11	3	0.272727	I
1	12976031	12977770	10	4	0.4	I
1	12985277	12985864	13	1	0.0769231	I
1	13029464	13030647	10	3	0.3	I
1	13038897	13039933	16	7	0.4375	IV
1	13042577	13043816	57	9	0.157895	IV
1	13049498	13050473	10	2	0.2	I
1	13055216	13058311	31	12	0.387097	I
1	13070469	13071216	10	2	0.2	II
1	13075346	13076796	22	6	0.272727	III
1	13103953	13105228	20	9	0.45	I
1	13114159	13115190	20	7	0.35	II
1	13119107	13119869	12	5	0.416667	III
1	13126566	13128609	38	10	0.263158	III
1	13129787	13130620	16	7	0.4375	II
1	13139144	13140659	10	3	0.3	III
1	13147999	13148963	45	19	0.422222	II
1	13155654	13156512	15	3	0.2	IV
1	13191937	13192831	24	12	0.5	I
1	13201412	13202180	22	3	0.136364	III
1	13249546	13251955	20	6	0.3	I
1	13259046	13261067	45	14	0.311111	I
1	13262625	13264038	22	4	0.181818	IV
1	13275615	13276532	12	4	0.333333	III
1	13282032	13283836	25	4	0.16	IV
1	13288697	13289322	19	8	0.421053	III
1	13355044	13355755	18	8	0.444444	III
1	13356802	13357833	12	6	0.5	II
1	13360396	13361675	14	2	0.142857	II
1	13421352	13423600	22	4	0.181818	III
1	13437726	13439985	19	5	0.263158	I
1	13447955	13450093	20	9	0.45	I
1	13497337	13498980	16	8	0.5	III
1	13543927	13546050	34	8	0.235294	II
1	13559188	13560352	22	5	0.227273	IV
1	13584739	13585957	15	4	0.266667	I
1	13590575	13592245	13	1	0.0769231	IV
1	13603658	13605250	16	4	0.25	IV
1	13635955	13638284	24	10	0.416667	I
1	13643072	13644333	16	5	0.3125	IV
1	13675036	13676641	19	8	0.421053	II
1	13686375	13687111	10	3	0.3	III
1	13703394	13705533	18	5	0.277778	II
1	13811389	13813388	19	8	0.421053	I
1	13837601	13838273	26	6	0.230769	I
1	13851982	13852775	12	6	0.5	IV
1	13856311	13857155	10	1	0.1	I
1	13879453	13880853	14	5	0.357143	I
1	14000301	14000773	18	2	0.111111	I
1	14008264	14009007	17	3	0.176471	IV
1	14152710	14153385	16	5	0.3125	III
1	14154615	14156185	42	14	0.333333	IV
1	14163997	14166277	18	4	0.222222	I
1	14185254	14186423	67	18	0.268657	IV
1	14285977	14287913	34	13	0.382353	I
1	14296127	14299651	18	9	0.5	I
1	15082025	15086024	97	51	0.525773	I
1	15609934	15611037	20	7	0.35	I
1	15729012	15731003	18	7	0.388889	II
1	15887856	15888800	13	3	0.230769	IV
1	15901913	15902740	11	0	0	IV
1	15905438	15906012	10	4	0.4	IV
1	15907433	15909347	20	5	0.25	IV
1	15920460	15922185	17	7	0.411765	I
1	15925137	15925877	11	3	0.272727	III
1	15942868	15944895	31	5	0.16129	III
1	15971014	15972702	19	5	0.263158	II
1	15983875	15985648	34	9	0.264706	III
1	16124333	16125842	20	10	0.5	I
1	16142083	16143412	14	4	0.285714	I
1	16175011	16177173	37	8	0.216216	II
1	16181552	16184590	53	20	0.377358	I
1	16231139	16232203	16	8	0.5	I
1	16236481	16238383	34	9	0.264706	I
1	16244844	16246799	33	6	0.181818	I
1	16279081	16280785	16	5	0.3125	IV
1	16310692	16311779	17	4	0.235294	IV
1	16403295	16404093	14	3	0.214286	II
1	16413176	16415053	40	12	0.3	III
1	16418546	16419696	51	18	0.352941	II
1	16419986	16421305	20	3	0.15	I
1	16422301	16423299	19	5	0.263158	I
1	16430141	16431457	19	4	0.210526	I
1	16448789	16450179	10	2	0.2	IV
1	16467339	16468112	27	8	0.296296	III
1	16474017	16475042	12	6	0.5	I
1	16491517	16493249	26	8	0.307692	IV
1	16500454	16501620	11	2	0.181818	IV
1	16533864	16536544	11	2	0.181818	I
1	16538087	16539274	13	5	0.384615	I
1	16561105	16562584	10	3	0.3	I
1	16567895	16569749	15	4	0.266667	III
1	16593887	16595636	20	6	0.3	III
1	16611445	16614060	13	3	0.230769	III
1	16624231	16625041	17	7	0.411765	I
1	16650163	16652143	23	8	0.347826	IV
1	16657919	16658774	13	6	0.461538	I
1	16666109	16667751	14	4	0.285714	III
1	16689412	16692025	14	7	0.5	III
1	16706300	16708026	13	7	0.538462	IV
1	16709657	16710641	20	2	0.1	IV
1	16737516	16738944	13	7	0.538462	I
1	16741535	16742438	15	8	0.533333	IV
1	16773310	16774641	39	12	0.307692	I
1	16790295	16792755	41	13	0.317073	II
1	16815136	16816713	16	10	0.625	I
1	16840546	16842294	27	8	0.296296	IV
1	16844240	16844838	13	3	0.230769	II
1	16857382	16858255	34	10	0.294118	IV
1	16867597	16869131	28	10	0.357143	IV
1	16870007	16871351	15	6	0.4	II
1	16876477	16878316	16	9	0.5625	II
1	16924635	16926188	32	8	0.25	I
1	16935460	16937160	66	22	0.333333	I
1	16938526	16939671	14	7	0.5	III
1	16961469	16962963	13	4	0.307692	II
1	16987043	16987913	12	5	0.416667	I
1	17004401	17005433	20	9	0.45	III
1	17006680	17007543	18	9	0.5	I
1	17008306	17009033	15	3	0.2	II
1	17016484	17017366	14	6	0.428571	III
1	17030256	17031356	20	5	0.25	IV
1	17034868	17036190	11	2	0.181818	II
1	17090852	17092640	25	7	0.28	II
1	17121894	17122583	34	10	0.294118	III
1	17151541	17153134	24	8	0.333333	I
1	17186846	17188931	19	9	0.473684	III
1	17192844	17194788	21	4	0.190476	IV
1	17233835	17235204	15	3	0.2	III
1	17239540	17241298	36	15	0.416667	I
1	17254392	17255717	21	3	0.142857	III
1	17266758	17268453	12	6	0.5	II
1	17278347	17280840	59	16	0.271186	II
1	17288816	17290939	32	7	0.21875	II
1	17294529	17295716	30	9	0.3	II
1	17299563	17300686	31	7	0.225806	II
1	17305430	17306740	20	2	0.1	III
1	17311908	17313365	20	12	0.6	IV
1	17317332	17318968	13	2	0.153846	III
1	17323515	17325229	29	6	0.206897	III
1	17340952	17343142	31	10	0.322581	IV
1	17368664	17369988	14	2	0.142857	III
1	17381214	17382355	32	6	0.1875	I
1	17383984	17384765	10	4	0.4	II
1	17415406	17417179	27	14	0.518519	IV
1	17430593	17432556	29	8	0.275862	I
1	17440225	17442126	48	15	0.3125	IV
1	17488810	17491451	29	9	0.310345	II
1	17501868	17503815	23	6	0.26087	II
1	17524471	17525437	27	7	0.259259	III
1	17528270	17529171	13	4	0.307692	IV
1	17535474	17536560	11	3	0.272727	IV
1	17554458	17556421	13	3	0.230769	IV
1	17570461	17572212	22	6	0.272727	IV
1	17576884	17577537	10	4	0.4	I
1	17578954	17579841	11	8	0.727273	III
1	17607406	17608389	11	3	0.272727	IV
1	17611203	17612090	16	5	0.3125	III
1	17620090	17621343	10	2	0.2	IV
1	17631947	17633280	10	4	0.4	I
1	17638617	17639745	23	1	0.0434783	III
1	17640263	17642019	11	3	0.272727	II
1	17654501	17656480	56	17	0.303571	II
1	17664520	17665369	11	3	0.272727	III
1	17665908	17668183	13	1	0.0769231	I
1	17689370	17690959	50	13	0.26	II
1	17712478	17713836	13	2	0.153846	III
1	17758656	17761585	32	13	0.40625	III
1	17820213	17821180	15	6	0.4	I
1	17824269	17825614	19	9	0.473684	III
1	17830967	17831794	31	12	0.387097	I
1	17840414	17842580	51	26	0.509804	I
1	17845845	17847084	18	4	0.222222	II
1	17860869	17861661	23	3	0.130435	I
1	17862784	17863675	23	4	0.173913	IV
1	17873523	17874636	80	23	0.2875	I
1	17928779	17929604	11	3	0.272727	IV
1	17936830	17939393	14	8	0.571429	II
1	17960787	17962143	38	14	0.368421	IV
1	17978593	17980688	20	11	0.55	IV
1	18001689	18002764	16	9	0.5625	II
1	18009771	18010659	16	9	0.5625	II
1	18017835	18020166	16	6	0.375	II
1	18028850	18029695	40	7	0.175	III
1	18033118	18034276	13	4	0.307692	III
1	18047574	18048771	19	6	0.315789	IV
1	18053345	18054943	20	2	0.1	IV
1	18055601	18056409	37	22	0.594595	III
1	18087885	18090122	34	11	0.323529	III
1	18110542	18111617	14	2	0.142857	II
1	18126170	18127249	11	3	0.272727	IV
1	18163299	18166020	74	26	0.351351	IV
1	18189144	18190169	14	7	0.5	II
1	18211335	18212683	28	8	0.285714	III
1	18213609	18214765	29	12	0.413793	IV
1	18269472	18272337	48	11	0.229167	II
1	18297174	18297964	13	5	0.384615	I
1	18303754	18304996	15	3	0.2	III
1	18320385	18321640	18	11	0.611111	I
1	18324609	18325562	25	7	0.28	IV
1	18338125	18340346	37	11	0.297297	II
1	18341878	18342463	14	7	0.5	III
1	18386039	18387873	24	5	0.208333	III
1	18456522	18458366	71	17	0.239437	II
1	18506532	18507973	11	2	0.181818	III
1	18551377	18553782	15	5	0.333333	III
1	18579431	18581967	15	6	0.4	III
1	18598670	18600781	23	3	0.130435	II
1	18605653	18606608	11	2	0.181818	IV
1	18631846	18634136	29	15	0.517241	I
1	18641496	18642661	14	3	0.214286	IV
1	18643539	18644905	13	2	0.153846	II
1	18648243	18649390	32	2	0.0625	IV
1	18746910	18748325	17	2	0.117647	III
1	18765586	18767270	11	3	0.272727	I
1	18767590	18769208	29	8	0.275862	II
1	18789364	18792914	14	8	0.571429	I
1	18806192	18807775	22	10	0.454545	IV
1	18816294	18817821	13	2	0.153846	I
1	18859001	18860299	70	11	0.157143	II
1	18873764	18874686	17	1	0.0588235	III
1	18887421	18888474	38	8	0.210526	III
1	18892161	18893041	19	2	0.105263	IV
1	18906824	18908519	23	7	0.304348	IV
1	18930637	18931614	12	8	0.666667	I
1	18948056	18948819	10	5	0.5	II
1	18971305	18972490	24	6	0.25	III
1	18973682	18974271	13	4	0.307692	IV
1	18980459	18984134	43	14	0.325581	IV
1	18988940	18989948	12	0	0	II
1	19005913	19006522	10	5	0.5	IV
1	19022061	19024825	26	10	0.384615	IV
1	19026677	19028689	21	4	0.190476	IV
1	19054251	19056788	18	6	0.333333	II
1	19085479	19087120	11	4	0.363636	I
1	19145310	19146185	25	6	0.24	III
1	19171093	19173202	17	7	0.411765	III
1	19197641	19198857	47	17	0.361702	III
1	19225744	19226941	64	19	0.296875	I
1	19235467	19237567	38	12	0.315789	III
1	19246035	19246624	17	7	0.411765	I
1	19247596	19249651	16	5	0.3125	I
1	19303298	19305218	28	5	0.178571	II
1	19318517	19320247	10	3	0.3	IV
1	19329681	19330906	12	8	0.666667	I
1	19335897	19337161	30	8	0.266667	I
1	19352601	19354705	44	15	0.340909	I
1	19361105	19361913	17	6	0.352941	IV
1	19362675	19363344	10	3	0.3	II
1	19367892	19369003	25	7	0.28	III
1	19372487	19373343	18	6	0.333333	II
1	19374373	19375079	12	2	0.166667	II
1	19379691	19381180	23	4	0.173913	I
1	19388006	19388672	14	6	0.428571	III
1	19389361	19390108	11	3	0.272727	III
1	19395046	19395691	12	4	0.333333	III
1	19398220	19399002	17	7	0.411765	III
1	19403176	19406316	19	9	0.473684	II
1	19424497	19425315	21	5	0.238095	III
1	19428261	19429086	20	9	0.45	I
1	19576813	19578520	14	6	0.428571	I
1	19592716	19594760	14	7	0.5	III
1	19595587	19596627	10	2	0.2	IV
1	19654221	19655855	24	10	0.416667	III
1	19665626	19666842	14	2	0.142857	I
1	19678896	19680778	11	0	0	IV
1	19713243	19715184	16	6	0.375	I
1	19727786	19730182	29	13	0.448276	IV
1	19734944	19736856	17	3	0.176471	II
1	19743524	19744668	23	8	0.347826	II
1	19762860	19763940	11	1	0.0909091	I
1	19767818	19770153	19	12	0.631579	I
1	19779961	19781445	21	10	0.47619	II
1	19797367	19799338	48	14	0.291667	III
1	19807875	19810325	88	19	0.215909	II
1	19860995	19861931	23	6	0.26087	I
1	19908726	19909935	30	10	0.333333	III
1	19932998	19934464	75	19	0.253333	III
1	19944214	19945681	16	7	0.4375	I
1	19993209	19995934	11	5	0.454545	II
1	20015969	20017145	35	5	0.142857	IV
1	20032529	20033972	53	11	0.207547	IV
1	20125105	20127145	54	19	0.351852	IV
1	20166519	20167843	10	2	0.2	I
1	20174137	20175455	29	3	0.103448	II
1	20186946	20188227	15	4	0.266667	III
1	20205227	20207128	33	9	0.272727	I
1	20311521	20312431	20	6	0.3	II
1	20319822	20321028	20	10	0.5	III
1	20333227	20334070	10	3	0.3	II
1	20362508	20363461	16	6	0.375	II
1	20397313	20398453	16	4	0.25	I
1	20411995	20413116	25	10	0.4	III
1	20422413	20424242	54	14	0.259259	IV
1	20462252	20463074	19	8	0.421053	III
1	20469468	20470469	17	5	0.294118	II
1	20488724	20490119	12	8	0.666667	I
1	20492256	20493015	19	7	0.368421	II
1	20498465	20499650	23	10	0.434783	III
1	20513501	20514868	27	9	0.333333	I
1	20524677	20525828	30	17	0.566667	I
1	20540519	20541265	10	2	0.2	II
1	20564784	20565415	14	6	0.428571	I
1	20621984	20623073	17	6	0.352941	IV
1	20624673	20626065	34	14	0.411765	I
1	20671257	20672188	12	3	0.25	IV
1	20683039	20683826	29	11	0.37931	IV
1	20685359	20687966	68	27	0.397059	III
1	20696284	20697438	11	2	0.181818	III
1	20699527	20700345	15	7	0.466667	II
1	20709348	20711549	21	6	0.285714	III
1	20776905	20778213	13	1	0.0769231	IV
1	20799195	20800627	25	10	0.4	IV
1	20815110	20816939	12	5	0.416667	II
1	20819882	20820472	13	6	0.461538	II
1	20823435	20824014	18	5	0.277778	I
1	20826028	20827542	18	7	0.388889	IV
1	20913657	20915426	27	5	0.185185	IV
1	20971353	20974420	17	5	0.294118	II
1	21033856	21035627	10	1	0.1	IV
1	21042002	21043391	14	6	0.428571	II
1	21053153	21055520	31	7	0.225806	II
1	21065876	21067697	18	7	0.388889	III
1	21080412	21082619	32	9	0.28125	II
1	21124469	21125155	11	3	0.272727	IV
1	21144539	21146166	26	4	0.153846	II
1	21179690	21181136	12	3	0.25	III
1	21210041	21211994	14	7	0.5	I
1	21215507	21218414	20	7	0.35	III
1	21249104	21250448	13	5	0.384615	IV
1	21259708	21261273	13	4	0.307692	I
1	21340570	21342792	34	15	0.441176	II
1	21359888	21360968	11	7	0.636364	III
1	21364555	21365967	10	2	0.2	III
1	21368416	21369460	14	4	0.285714	IV
1	21391230	21393218	54	14	0.259259	I
1	21398222	21401959	47	19	0.404255	I
1	21418181	21419051	27	11	0.407407	I
1	21427880	21429790	19	9	0.473684	IV
1	21449870	21451022	11	3	0.272727	IV
1	21470060	21472503	47	15	0.319149	II
1	21507414	21508314	81	24	0.296296	I
1	21523917	21525868	35	8	0.228571	II
1	21529100	21530026	18	4	0.222222	I
1	21581421	21583896	21	4	0.190476	IV
1	21601601	21603184	36	18	0.5	III
1	21607618	21611420	88	22	0.25	II
1	21615179	21616654	16	9	0.5625	II
1	21630409	21631372	11	3	0.272727	IV
1	21637265	21638466	16	5	0.3125	III
1	21640237	21641065	22	12	0.545455	III
1	21674785	21676009	14	4	0.285714	III
1	21681356	21683721	32	10	0.3125	II
1	21719309	21720427	19	5	0.263158	IV
1	21729320	21732571	36	12	0.333333	IV
1	21740282	21742061	45	12	0.266667	III
1	21743890	21745132	16	5	0.3125	I
1	21745942	21747690	23	6	0.26087	IV
1	21771616	21774068	20	11	0.55	IV
1	21807816	21810333	21	9	0.428571	IV
1	21844163	21846623	21	4	0.190476	IV
1	21857357	21859355	54	22	0.407407	I
1	21871859	21874292	35	5	0.142857	II
1	21918220	21919391	15	8	0.533333	II
1	21957465	21958226	16	4	0.25	IV
1	21990239	21993086	42	13	0.309524	III
1	21995400	21996501	11	6	0.545455	II
1	22042399	22043671	21	5	0.238095	II
1	22088829	22090085	13	8	0.615385	I
1	22100353	22101270	10	4	0.4	IV
1	22107276	22108593	40	10	0.25	IV
1	22111809	22113398	19	8	0.421053	II
1	22166138	22168236	53	15	0.283019	II
1	22182463	22183604	28	8	0.285714	I
1	22206726	22208139	19	11	0.578947	II
1	22224194	22225193	22	10	0.454545	I
1	22226243	22227015	40	11	0.275	IV
1	22230798	22233021	26	5	0.192308	III
1	22260774	22261817	61	18	0.295082	I
1	22269326	22270616	30	9	0.3	IV
1	22322731	22324032	28	5	0.178571	IV
1	22356662	22358165	17	5	0.294118	I
1	22512076	22513473	11	1	0.0909091	IV
1	22520868	22522091	12	4	0.333333	IV
1	22541645	22542605	10	5	0.5	IV
1	22562457	22564347	27	12	0.444444	III
1	22592311	22593464	12	6	0.5	II
1	22627018	22628146	15	6	0.4	IV
1	22693629	22694787	16	5	0.3125	III
1	22698929	22700117	18	6	0.333333	I
1	22742668	22743692	28	8	0.285714	I
1	22751278	22752232	19	7	0.368421	III
1	22777127	22777941	19	10	0.526316	III
1	22779613	22780605	27	10	0.37037	II
1	22818008	22819604	14	5	0.357143	IV
1	22828318	22829963	11	6	0.545455	I
1	22844492	22846051	13	4	0.307692	II
1	22850074	22851116	13	4	0.307692	III
1	22854659	22856022	30	9	0.3	IV
1	22887690	22888425	12	5	0.416667	I
1	22890274	22890971	16	6	0.375	III
1	22984582	22985955	43	16	0.372093	II
1	23067764	23068849	74	11	0.148649	II
1	23096627	23097972	33	12	0.363636	II
1	23117782	23118839	48	8	0.166667	I
1	23122781	23123614	31	9	0.290323	I
1	23140253	23141538	59	18	0.305085	II
1	23149158	23150083	41	15	0.365854	IV
1	23152260	23153577	38	7	0.184211	I
1	23197112	23198216	14	4	0.285714	IV
1	23211627	23212957	19	6	0.315789	IV
1	23246674	23247564	20	12	0.6	I
1	23280020	23281987	27	5	0.185185	II
1	23295470	23297565	34	7	0.205882	I
1	23320230	23322573	26	7	0.269231	III
1	23393380	23394467	11	6	0.545455	III
1	23423783	23425578	11	4	0.363636	II
1	23430553	23431327	40	12	0.3	I
1	23434563	23436319	56	11	0.196429	III
1	23453651	23455709	12	5	0.416667	IV
1	23476790	23477554	17	9	0.529412	III
1	23509288	23510906	26	15	0.576923	II
1	23521278	23522169	18	2	0.111111	IV
1	23566045	23567445	35	12	0.342857	III
1	23613302	23614472	15	7	0.466667	I
1	23639722	23641012	33	11	0.333333	III
1	23709914	23711747	20	5	0.25	I
1	23723279	23724362	29	10	0.344828	III
1	23856021	23856919	13	4	0.307692	II
1	23861527	23862762	22	8	0.363636	II
1	23874976	23877311	10	2	0.2	I
1	23883786	23885696	55	11	0.2	III
1	23906750	23907605	11	5	0.454545	II
1	23924972	23926960	20	11	0.55	II
1	23931279	23933428	14	0	0	I
1	23946693	23947487	11	5	0.454545	I
1	23949994	23950705	17	5	0.294118	II
1	23964841	23966712	25	9	0.36	II
1	24041449	24042663	22	11	0.5	II
1	24118954	24120004	10	7	0.7	IV
1	24125290	24126600	11	7	0.636364	IV
1	24222926	24223963	16	6	0.375	IV
1	24290920	24292437	28	12	0.428571	III
1	24337657	24338956	10	1	0.1	IV
1	24384231	24385612	24	7	0.291667	III
1	24409416	24410244	15	3	0.2	III
1	24454670	24456148	13	7	0.538462	IV
1	24482151	24484974	21	5	0.238095	II
1	24506232	24506946	27	7	0.259259	II
1	24575536	24577662	29	8	0.275862	IV
1	24619892	24621194	13	4	0.307692	IV
1	24675419	24676075	12	3	0.25	IV
1	24682739	24684259	35	8	0.228571	III
1	24690720	24692411	23	7	0.304348	III
1	24704776	24706312	20	10	0.5	II
1	24717803	24719133	15	7	0.466667	I
1	24831209	24832809	10	5	0.5	II
1	24837808	24839306	60	27	0.45	II
1	24844221	24845177	12	4	0.333333	II
1	24876706	24877693	10	2	0.2	II
1	24901067	24901910	24	8	0.333333	IV
1	24907299	24909044	12	5	0.416667	I
1	24917287	24918896	22	8	0.363636	IV
1	24947804	24948846	51	14	0.27451	IV
1	24955543	24957366	36	12	0.333333	IV
1	25033296	25034726	18	7	0.388889	II
1	25056193	25058450	63	23	0.365079	II
1	25095532	25096994	18	4	0.222222	IV
1	25158536	25159496	34	12	0.352941	II
1	25179711	25182752	25	10	0.4	I
1	25215649	25217799	21	2	0.0952381	IV
1	25246690	25248113	23	5	0.217391	IV
1	25265626	25267009	15	7	0.466667	III
1	25274215	25275403	13	6	0.461538	II
1	25331751	25333379	23	7	0.304348	IV
1	25357566	25358760	11	8	0.727273	IV
1	25400347	25401848	27	9	0.333333	I
1	25452508	25453486	16	6	0.375	IV
1	25504765	25505864	14	7	0.5	II
1	25593985	25596128	29	11	0.37931	II
1	25609625	25610401	17	7	0.411765	III
1	25639489	25642164	125	20	0.16	I
1	25673703	25674318	14	2	0.142857	IV
1	25696280	25698644	10	4	0.4	IV
1	25722251	25723959	11	4	0.363636	III
1	25728432	25730830	52	17	0.326923	III
1	25750101	25752485	42	15	0.357143	III
1	25779376	25780797	24	11	0.458333	II
1	25928070	25929765	23	3	0.130435	II
1	25973448	25974276	144	43	0.298611	III
1	26030756	26032598	23	11	0.478261	IV
1	26083670	26084650	24	9	0.375	II
1	26196356	26197637	55	19	0.345455	II
1	26306521	26307771	12	7	0.583333	I
1	26335582	26336469	25	10	0.4	III
1	26343271	26344683	18	6	0.333333	III
1	26371092	26371975	13	5	0.384615	IV
1	26374219	26376057	40	17	0.425	III
1	26510374	26511646	13	5	0.384615	I
1	26524873	26526517	15	5	0.333333	II
1	26551302	26552492	15	4	0.266667	I
1	26560933	26562003	16	3	0.1875	I
1	26603755	26604694	18	6	0.333333	IV
1	26650397	26651268	26	4	0.153846	I
1	26711946	26712692	62	15	0.241935	II
1	26713933	26714687	11	4	0.363636	IV
1	26721979	26722940	23	12	0.521739	II
1	26756235	26758003	17	4	0.235294	IV
1	26760641	26761413	12	1	0.0833333	IV
1	26778893	26781547	18	8	0.444444	II
1	26881307	26883926	17	3	0.176471	IV
1	26925620	26926773	14	6	0.428571	III
1	26955646	26957264	54	24	0.444444	I
1	26993529	26994470	19	3	0.157895	III
1	27035186	27036790	22	11	0.5	III
1	27075798	27077871	31	6	0.193548	IV
1	27240336	27241843	11	8	0.727273	II
1	27428105	27429770	21	8	0.380952	II
1	27514652	27516739	42	11	0.261905	III
1	27597065	27597870	15	3	0.2	III
1	27635025	27637926	62	15	0.241935	IV
1	27674949	27675739	20	3	0.15	III
1	27676918	27677775	14	4	0.285714	III
1	27859318	27861154	16	7	0.4375	I
1	27971867	27973302	23	7	0.304348	I
1	28105194	28106178	18	3	0.166667	II
1	28311925	28313098	11	6	0.545455	I
1	28331661	28333766	38	12	0.315789	III
1	28397203	28399127	34	17	0.5	III
1	28470026	28471522	27	7	0.259259	IV
1	28526660	28528034	17	5	0.294118	IV
1	28702699	28704171	54	9	0.166667	II
1	28731491	28732404	74	28	0.378378	IV
1	28815179	28816284	11	3	0.272727	III
1	28827025	28828866	33	19	0.575758	II
1	28842896	28844465	19	2	0.105263	IV
1	28890964	28892565	10	7	0.7	I
1	28912360	28914009	30	14	0.466667	I
1	28993541	28995032	163	26	0.159509	II
1	29249774	29250662	18	4	0.222222	III
1	29263063	29264222	23	9	0.391304	I
1	29265232	29265981	14	5	0.357143	IV
1	29305013	29306216	12	5	0.416667	I
1	29315959	29316925	13	4	0.307692	IV
1	29380013	29381053	27	10	0.37037	II
1	29472148	29473060	32	8	0.25	I
1	29479611	29481657	11	5	0.454545	III
1	29496196	29497079	17	4	0.235294	III
1	29588427	29590873	38	15	0.394737	III
1	29611281	29613062	46	24	0.521739	I
1	29768842	29771064	33	11	0.333333	II
1	29939885	29940720	38	14	0.368421	II
1	29983022	29984936	50	16	0.32	IV
1	30199612	30201274	41	8	0.195122	IV
1	30253051	30255827	15	7	0.466667	I
1	30426468	30427662	18	5	0.277778	III
2	70802	73075	33	9	0.272727	I
2	98079	98973	15	5	0.333333	III
2	121805	122614	17	12	0.705882	II
2	171344	172277	23	6	0.26087	IV
2	178095	178841	13	4	0.307692	III
2	191892	192664	10	3	0.3	III
2	202214	203837	18	6	0.333333	IV
2	204351	205795	30	13	0.433333	II
2	237890	239385	18	7	0.388889	I
2	252245	252872	14	3	0.214286	IV
2	253940	254811	18	7	0.388889	II
2	276555	277273	18	12	0.666667	III
2	292514	293713	18	9	0.5	I
2	299436	300310	21	5	0.238095	III
2	302852	303646	17	7	0.411765	III
2	305530	306317	13	6	0.461538	II
2	314375	315541	22	5	0.227273	III
2	346501	347698	10	1	0.1	I
2	368084	369002	13	2	0.153846	III
2	372811	373657	42	8	0.190476	II
2	378294	379791	46	7	0.152174	IV
2	384366	385008	15	9	0.6	III
2	390646	391514	12	4	0.333333	I
2	402582	403486	14	7	0.5	I
2	415865	416871	15	7	0.466667	IV
2	422724	423434	21	7	0.333333	I
2	428592	429607	52	9	0.173077	I
2	438349	439086	17	6	0.352941	I
2	448045	448984	18	4	0.222222	II
2	449361	450338	15	7	0.466667	III
2	455391	456551	14	5	0.357143	II
2	537069	538035	23	10	0.434783	IV
2	559847	560812	19	8	0.421053	I
2	582271	583638	12	6	0.5	II
2	587883	589028	13	2	0.153846	IV
2	601452	603772	47	9	0.191489	IV
2	612571	614501	18	3	0.166667	IV
2	625758	626726	17	6	0.352941	II
2	639002	640088	10	3	0.3	III
2	640822	641726	34	7	0.205882	IV
2	666407	668154	42	10	0.238095	IV
2	676381	679177	35	6	0.171429	IV
2	686317	689711	34	13	0.382353	II
2	712745	714100	10	3	0.3	I
2	714907	716954	18	11	0.611111	I
2	721216	722611	18	4	0.222222	I
2	741719	742595	17	6	0.352941	IV
2	753335	755860	24	12	0.5	I
2	767948	769223	23	7	0.304348	II
2	780074	780906	37	10	0.27027	II
2	786696	787435	13	4	0.307692	IV
2	794198	796576	17	5	0.294118	I
2	807943	809345	18	10	0.555556	III
2	823796	826389	15	4	0.266667	III
2	870555	873310	13	0	0	I
2	877435	878492	44	7	0.159091	II
2	890679	891375	19	9	0.473684	I
2	891692	892543	22	6	0.272727	I
2	904084	905381	180	33	0.183333	II
2	919157	920238	13	5	0.384615	IV
2	924866	926381	17	5	0.294118	IV
2	931872	934724	35	18	0.514286	I
2	962569	963908	26	9	0.346154	IV
2	983722	984514	30	14	0.466667	I
2	990690	991739	11	7	0.636364	III
2	993024	993760	21	7	0.333333	IV
2	998337	999456	14	7	0.5	III
2	1010128	1013133	50	19	0.38	III
2	1037528	1039190	17	9	0.529412	I
2	1048090	1050733	39	20	0.512821	III
2	1075016	1077032	19	4	0.210526	II
2	1085035	1085713	14	3	0.214286	II
2	1110848	1113145	51	14	0.27451	IV
2	1123317	1124419	37	16	0.432432	I
2	1133917	1135794	12	4	0.333333	II
2	1154268	1156119	19	4	0.210526	IV
2	1159866	1160706	26	5	0.192308	III
2	1167044	1168567	22	2	0.0909091	IV
2	1177634	1179542	26	6	0.230769	IV
2	1189713	1191237	82	37	0.45122	IV
2	1195826	1197052	20	6	0.3	IV
2	1205202	1206242	11	4	0.363636	III
2	1231989	1235201	32	6	0.1875	IV
2	1251167	1252440	24	6	0.25	IV
2	1257497	1259219	21	8	0.380952	II
2	1264583	1265282	16	3	0.1875	III
2	1271284	1272435	11	3	0.272727	III
2	1287460	1289412	24	9	0.375	III
2	1318238	1318884	10	5	0.5	III
2	1329147	1330660	10	2	0.2	IV
2	1332707	1333405	22	8	0.363636	III
2	1359470	1360292	31	10	0.322581	IV
2	1360746	1361509	19	6	0.315789	III
2	1380228	1381518	14	5	0.357143	I
2	1393407	1394554	18	8	0.444444	III
2	1413198	1414406	10	4	0.4	I
2	1468210	1469014	17	3	0.176471	II
2	1482073	1484297	23	9	0.391304	II
2	1503777	1505910	19	7	0.368421	III
2	1512849	1513738	25	4	0.16	I
2	1520925	1522323	14	4	0.285714	III
2	1522657	1524610	18	5	0.277778	III
2	1536352	1538600	35	12	0.342857	II
2	1562134	1563216	10	2	0.2	I
2	1566963	1568231	20	4	0.2	II
2	1572083	1573003	17	6	0.352941	I
2	1584713	1586934	26	8	0.307692	III
2	1593799	1594452	11	6	0.545455	II
2	1600703	1602838	16	6	0.375	I
2	1607839	1609737	19	1	0.0526316	III
2	1620223	1621729	22	4	0.181818	III
2	1663211	1664198	18	8	0.444444	I
2	1681099	1682496	30	6	0.2	IV
2	1690953	1692521	15	4	0.266667	II
2	1709135	1711659	24	7	0.291667	II
2	1715629	1717222	27	10	0.37037	II
2	1740327	1741668	26	6	0.230769	III
2	1762448	1763040	10	0	0	IV
2	1781191	1782024	39	10	0.25641	III
2	1792227	1794070	10	3	0.3	IV
2	1801133	1804146	12	7	0.583333	I
2	1821153	1823319	25	7	0.28	II
2	1837791	1839622	13	3	0.230769	IV
2	1856797	1859101	20	8	0.4	III
2	1864835	1865423	13	7	0.538462	I
2	1878256	1880073	25	7	0.28	III
2	1888404	1890943	23	6	0.26087	II
2	1897595	1899497	36	9	0.25	III
2	1904107	1905685	23	7	0.304348	III
2	1911984	1913345	28	12	0.428571	IV
2	1917107	1918345	19	8	0.421053	III
2	1926498	1927792	54	13	0.240741	I
2	1942788	1944074	28	11	0.392857	III
2	1965471	1966384	56	5	0.0892857	IV
2	1978843	1979725	14	3	0.214286	IV
2	1985590	1986115	10	5	0.5	II
2	1990246	1990991	18	6	0.333333	III
2	2021421	2022968	30	9	0.3	IV
2	2024525	2025155	19	7	0.368421	II
2	2057586	2058427	10	3	0.3	II
2	2058859	2061026	40	9	0.225	II
2	2071015	2072201	16	5	0.3125	III
2	2073838	2074717	34	14	0.411765	I
2	2088698	2089682	17	8	0.470588	IV
2	2130053	2132255	38	11	0.289474	III
2	2138365	2141569	18	10	0.555556	I
2	2148075	2149580	40	12	0.3	III
2	2169947	2171035	12	1	0.0833333	III
2	2176387	2179095	22	11	0.5	I
2	2184831	2187833	13	3	0.230769	IV
2	2196595	2198012	15	7	0.466667	II
2	2232995	2234081	15	5	0.333333	I
2	2260507	2261761	15	9	0.6	II
2	2273292	2274454	35	9	0.257143	III
2	2283977	2284655	18	5	0.277778	I
2	2291698	2292387	14	5	0.357143	I
2	2293494	2294919	29	7	0.241379	III
2	2318685	2320181	45	19	0.422222	II
2	2321042	2322154	23	7	0.304348	III
2	2329757	2330272	10	3	0.3	IV
2	2330559	2332577	43	13	0.302326	IV
2	2349439	2350242	23	7	0.304348	IV
2	2356071	2358695	34	9	0.264706	IV
2	2362185	2363348	10	1	0.1	II
2	2423795	2424506	13	6	0.461538	IV
2	2436656	2438013	16	5	0.3125	III
2	2445777	2447132	20	6	0.3	I
2	2454180	2456790	23	9	0.391304	IV
2	2460667	2462232	12	0	0	IV
2	2578698	2580751	17	5	0.294118	II
2	2600316	2601847	10	3	0.3	III
2	2654862	2656367	16	7	0.4375	I
2	2730571	2731813	38	12	0.315789	III
2	2755258	2756352	27	5	0.185185	III
2	2762414	2763118	14	9	0.642857	III
2	2852102	2853477	16	5	0.3125	II
2	2869565	2872123	27	6	0.222222	IV
2	2893873	2895051	20	6	0.3	IV
2	2946135	2947363	11	4	0.363636	IV
2	2974049	2975107	23	5	0.217391	IV
2	2984820	2985941	14	2	0.142857	IV
2	3044663	3045821	13	1	0.0769231	IV
2	3512775	3514808	19	4	0.210526	IV
2	3527374	3529385	22	10	0.454545	II
2	3530028	3531749	18	4	0.222222	III
2	3605697	3607827	58	29	0.5	I
2	3618016	3620065	53	27	0.509434	II
2	3673218	3674558	44	8	0.181818	III
2	3777346	3780135	25	8	0.32	I
2	3985030	3986809	51	16	0.313725	IV
2	4006809	4007679	36	14	0.388889	IV
2	4069707	4071037	54	8	0.148148	IV
2	4077631	4078699	20	6	0.3	I
2	4079265	4080900	23	8	0.347826	I
2	4100894	4104323	18	4	0.222222	IV
2	4120547	4121833	12	6	0.5	I
2	4143293	4143740	22	4	0.181818	II
2	4145108	4146530	40	10	0.25	III
2	4214543	4215781	11	5	0.454545	IV
2	4220334	4222277	13	5	0.384615	IV
2	4301180	4302008	20	3	0.15	IV
2	4340088	4341057	18	6	0.333333	I
2	4348373	4350706	25	11	0.44	II
2	4422660	4424230	19	9	0.473684	II
2	4451307	4452076	11	1	0.0909091	I
2	4455655	4457423	22	7	0.318182	IV
2	4473379	4474541	22	9	0.409091	III
2	4507196	4509080	24	12	0.5	II
2	4523522	4524192	12	5	0.416667	I
2	4621790	4623496	11	3	0.272727	IV
2	4798722	4799622	20	8	0.4	IV
2	4807554	4808680	24	9	0.375	IV
2	4870378	4871517	69	31	0.449275	IV
2	4941235	4943244	23	10	0.434783	III
2	5002284	5004911	15	4	0.266667	III
2	5008945	5011550	33	15	0.454545	II
2	5017593	5019577	56	12	0.214286	I
2	5021477	5023162	27	4	0.148148	IV
2	5053323	5055174	43	10	0.232558	IV
2	5111354	5112142	12	6	0.5	I
2	5190519	5191433	13	3	0.230769	III
2	5214402	5216159	20	8	0.4	IV
2	5388560	5389678	19	2	0.105263	IV
2	5432894	5434750	10	1	0.1	I
2	5502042	5502745	16	6	0.375	III
2	5506465	5507813	30	12	0.4	III
2	5541736	5542865	21	10	0.47619	I
2	5556453	5558269	30	12	0.4	III
2	5583237	5584403	11	6	0.545455	I
2	5588303	5589574	33	9	0.272727	III
2	5598124	5599364	20	8	0.4	III
2	5605734	5606678	27	10	0.37037	I
2	5611753	5613112	21	5	0.238095	II
2	5636316	5637188	64	17	0.265625	III
2	5644288	5646132	18	7	0.388889	IV
2	5646456	5648687	35	4	0.114286	II
2	5669377	5671782	13	5	0.384615	I
2	5708892	5710191	35	7	0.2	II
2	5740078	5741929	11	3	0.272727	III
2	5750333	5752601	11	4	0.363636	III
2	5764546	5766090	18	9	0.5	I
2	5777096	5777972	19	3	0.157895	III
2	5787405	5788606	21	8	0.380952	III
2	5791351	5792988	22	6	0.272727	IV
2	5802160	5804140	22	4	0.181818	I
2	5850971	5852947	15	3	0.2	IV
2	5865503	5866411	11	4	0.363636	II
2	5905167	5906517	15	5	0.333333	IV
2	5917575	5918293	15	11	0.733333	I
2	5923054	5923667	23	10	0.434783	II
2	5924306	5925236	18	9	0.5	II
2	5938885	5940747	43	10	0.232558	IV
2	5949224	5951562	18	5	0.277778	II
2	5959922	5961103	12	5	0.416667	I
2	5981649	5982991	20	5	0.25	II
2	6004637	6006148	11	1	0.0909091	I
2	6026619	6028183	16	3	0.1875	IV
2	6035877	6037062	30	5	0.166667	III
2	6043700	6044677	19	6	0.315789	II
2	6059295	6060582	12	4	0.333333	I
2	6140350	6141924	10	3	0.3	III
2	6148245	6148979	12	2	0.166667	I
2	6155055	6156064	11	3	0.272727	III
2	6178973	6180961	82	21	0.256098	III
2	6184979	6187552	63	18	0.285714	III
2	6206542	6208741	10	4	0.4	I
2	6216762	6217924	12	6	0.5	I
2	6249945	6250813	15	6	0.4	I
2	6253375	6254051	15	10	0.666667	III
2	6260581	6261420	39	9	0.230769	IV
2	6271044	6272433	15	2	0.133333	I
2	6295540	6297504	10	2	0.2	IV
2	6320803	6321550	14	6	0.428571	II
2	6344593	6345444	11	7	0.636364	I
2	6349972	6351293	25	6	0.24	II
2	6353057	6354368	18	3	0.166667	IV
2	6361455	6362544	17	7	0.411765	IV
2	6390015	6390823	19	7	0.368421	II
2	6391107	6392168	37	15	0.405405	IV
2	6398015	6398830	18	4	0.222222	IV
2	6420167	6421608	12	5	0.416667	III
2	6439512	6441333	15	4	0.266667	IV
2	6449712	6451250	12	4	0.333333	I
2	6468328	6469211	23	6	0.26087	II
2	6482289	6483905	21	7	0.333333	III
2	6493760	6495498	55	20	0.363636	II
2	6497748	6498305	17	6	0.352941	IV
2	6498689	6499765	20	6	0.3	II
2	6502690	6503226	10	4	0.4	III
2	6507013	6509138	38	14	0.368421	III
2	6517450	6518464	21	8	0.380952	IV
2	6531566	6533525	24	6	0.25	III
2	6544141	6547215	60	17	0.283333	III
2	6548173	6549071	16	8	0.5	II
2	6560420	6562533	25	8	0.32	II
2	6610766	6612641	38	11	0.289474	III
2	6618934	6620152	11	4	0.363636	III
2	6636297	6637744	23	6	0.26087	II
2	6658236	6660763	10	3	0.3	II
2	6685209	6685769	12	4	0.333333	II
2	6686480	6687339	14	4	0.285714	IV
2	6691100	6692639	20	5	0.25	III
2	6706208	6707834	17	6	0.352941	IV
2	6732921	6733643	51	7	0.137255	I
2	6736058	6736777	56	35	0.625	III
2	6737520	6739347	43	16	0.372093	I
2	6757237	6757855	46	20	0.434783	II
2	6771792	6772914	14	4	0.285714	II
2	6778514	6779469	12	1	0.0833333	II
2	6795065	6795563	11	2	0.181818	IV
2	6804841	6805603	14	4	0.285714	III
2	6812796	6814337	16	10	0.625	III
2	6836913	6837789	56	19	0.339286	I
2	6862572	6864376	19	10	0.526316	IV
2	6870436	6871528	10	3	0.3	I
2	6880860	6881802	11	5	0.454545	II
2	6885728	6887096	10	3	0.3	IV
2	6891969	6893445	19	6	0.315789	I
2	6922089	6923332	10	4	0.4	III
2	6925950	6926944	19	7	0.368421	III
2	6944385	6946872	38	11	0.289474	III
2	6952740	6954270	21	7	0.333333	IV
2	6961669	6962914	43	8	0.186047	IV
2	6968411	6969951	10	2	0.2	I
2	6977625	6979777	10	3	0.3	IV
2	6985454	6986854	52	17	0.326923	I
2	6989941	6990538	10	3	0.3	I
2	7005018	7006537	33	7	0.212121	IV
2	7032262	7032906	11	2	0.181818	IV
2	7072084	7073925	43	20	0.465116	IV
2	7080334	7081646	13	3	0.230769	IV
2	7084676	7085523	12	3	0.25	II
2	7093126	7094792	19	11	0.578947	I
2	7135590	7137088	25	3	0.12	IV
2	7147474	7148708	19	10	0.526316	I
2	7166770	7168373	15	3	0.2	IV
2	7170796	7171954	13	5	0.384615	IV
2	7193359	7194479	33	11	0.333333	II
2	7205567	7207788	13	2	0.153846	II
2	7223628	7224691	23	8	0.347826	II
2	7228842	7229644	16	6	0.375	I
2	7230074	7230953	23	3	0.130435	II
2	7237560	7238958	31	11	0.354839	I
2	7241665	7243209	171	26	0.152047	III
2	7256576	7258733	24	5	0.208333	IV
2	7277988	7279109	47	10	0.212766	I
2	7298762	7300175	32	10	0.3125	II
2	7327058	7328580	23	9	0.391304	II
2	7351808	7353543	26	8	0.307692	III
2	7369918	7371562	10	1	0.1	I
2	7377057	7377799	12	6	0.5	III
2	7419869	7422063	29	9	0.310345	II
2	7438998	7442906	28	9	0.321429	II
2	7446709	7448370	16	4	0.25	IV
2	7456623	7459201	16	9	0.5625	III
2	7490676	7492139	26	8	0.307692	III
2	7503505	7504769	15	6	0.4	IV
2	7522973	7524014	11	4	0.363636	III
2	7526884	7528121	16	4	0.25	I
2	7535677	7537682	38	13	0.342105	III
2	7581113	7582106	12	4	0.333333	II
2	7583693	7584463	18	9	0.5	II
2	7659323	7660464	14	4	0.285714	IV
2	7660919	7663557	60	18	0.3	III
2	7680606	7682576	18	5	0.277778	III
2	7689906	7690828	38	11	0.289474	IV
2	7708223	7708974	14	5	0.357143	I
2	7719723	7721863	44	25	0.568182	I
2	7729185	7730825	19	6	0.315789	I
2	7807374	7808427	20	7	0.35	IV
2	7812976	7815679	12	6	0.5	I
2	7855850	7857045	20	4	0.2	I
2	7860762	7861978	17	7	0.411765	IV
2	7874899	7875759	27	9	0.333333	I
2	7879660	7880739	19	11	0.578947	III
2	7881196	7881817	12	3	0.25	IV
2	7886092	7887567	29	10	0.344828	III
2	7889404	7889998	37	18	0.486486	III
2	7905535	7907734	70	20	0.285714	III
2	7919257	7920255	15	5	0.333333	III
2	7955775	7956734	25	12	0.48	I
2	7959542	7960710	39	23	0.589744	IV
2	7987464	7988404	13	3	0.230769	IV
2	8015974	8019385	175	21	0.12	III
2	8035212	8037840	26	9	0.346154	III
2	8060833	8062358	18	8	0.444444	IV
2	8074740	8076460	10	2	0.2	I
2	8099350	8100868	18	2	0.111111	III
2	8102190	8103666	25	12	0.48	I
2	8174885	8175584	11	4	0.363636	IV
2	8199701	8200511	13	3	0.230769	I
2	8200917	8202277	42	8	0.190476	I
2	8217643	8218438	14	7	0.5	I
2	8231537	8232272	16	4	0.25	III
2	8236130	8237599	18	4	0.222222	II
2	8273929	8274844	12	2	0.166667	III
2	8332161	8333339	26	9	0.346154	III
2	8382294	8383799	22	7	0.318182	II
2	8403156	8404176	11	3	0.272727	I
2	8413229	8414739	37	14	0.378378	III
2	8420418	8423178	18	11	0.611111	I
2	8436509	8438573	22	5	0.227273	IV
2	8451920	8453644	80	15	0.1875	III
2	8454022	8456024	20	4	0.2	IV
2	8536348	8536991	13	3	0.230769	II
2	8545731	8546558	17	5	0.294118	III
2	8560203	8561757	21	6	0.285714	IV
2	8566467	8567236	49	12	0.244898	III
2	8567835	8568804	20	5	0.25	IV
2	8569229	8570187	29	6	0.206897	I
2	8574986	8576009	19	6	0.315789	II
2	8590561	8591907	22	5	0.227273	IV
2	8621990	8623054	28	8	0.285714	IV
2	8641408	8642521	30	8	0.266667	I
2	8643426	8644042	14	5	0.357143	IV
2	8666622	8667561	26	8	0.307692	II
2	8707636	8708447	16	5	0.3125	III
2	8753813	8755729	28	4	0.142857	IV
2	8764692	8766034	23	7	0.304348	III
2	8854033	8855576	16	5	0.3125	II
2	8873952	8875759	12	3	0.25	II
2	8881328	8882497	16	2	0.125	I
2	8883151	8884316	14	7	0.5	II
2	8893237	8895382	46	15	0.326087	I
2	8907224	8908416	35	16	0.457143	II
2	8913774	8917493	184	66	0.358696	I
2	8956353	8958022	62	12	0.193548	III
2	8962538	8964336	25	7	0.28	II
2	8993414	8994500	17	3	0.176471	I
2	8997418	8998560	44	13	0.295455	II
2	9020129	9020673	10	5	0.5	II
2	9021701	9022516	24	15	0.625	I
2	9038018	9039498	16	5	0.3125	II
2	9056863	9057861	32	8	0.25	II
2	9062934	9064605	26	7	0.269231	II
2	9121517	9122538	19	1	0.0526316	II
2	9125291	9126315	36	9	0.25	IV
2	9161025	9162309	14	4	0.285714	I
2	9168912	9170063	14	4	0.285714	II
2	9186825	9188254	14	7	0.5	IV
2	9196853	9197531	54	10	0.185185	I
2	9289491	9290861	15	7	0.466667	IV
2	9314656	9315364	14	5	0.357143	II
2	9328452	9330998	44	11	0.25	III
2	9338657	9339783	23	9	0.391304	IV
2	9344227	9345536	35	11	0.314286	IV
2	9378727	9379423	21	4	0.190476	III
2	9401701	9403312	15	7	0.466667	III
2	9424727	9425881	17	5	0.294118	III
2	9431846	9433800	24	10	0.416667	II
2	9439058	9439891	12	3	0.25	II
2	9445058	9447128	32	5	0.15625	IV
2	9481236	9481998	39	3	0.0769231	III
2	9484449	9485650	36	9	0.25	II
2	9486217	9487450	28	11	0.392857	I
2	9496041	9497431	14	6	0.428571	I
2	9528492	9530576	48	12	0.25	III
2	9550033	9550950	16	7	0.4375	II
2	9556355	9557989	39	18	0.461538	II
2	9559228	9559972	14	6	0.428571	IV
2	9594323	9596283	38	10	0.263158	II
2	9611814	9613223	13	5	0.384615	II
2	9633283	9635495	22	11	0.5	II
2	9642833	9644729	22	6	0.272727	II
2	9691969	9693553	36	10	0.277778	II
2	9712821	9713723	20	5	0.25	IV
2	9717021	9717819	39	7	0.179487	III
2	9736012	9736764	26	5	0.192308	III
2	9738314	9739376	13	4	0.307692	I
2	9757502	9758956	12	6	0.5	IV
2	9821464	9822278	20	3	0.15	II
2	9849943	9850803	16	4	0.25	I
2	9884849	9885746	19	5	0.263158	II
2	9896318	9897878	11	4	0.363636	II
2	9922067	9923930	40	11	0.275	II
2	9978646	9979439	18	5	0.277778	III
2	9981781	9982571	23	4	0.173913	II
2	9987342	9988060	15	10	0.666667	I
2	10001295	10002106	30	7	0.233333	III
2	10009119	10010032	37	14	0.378378	III
2	10017123	10020611	12	5	0.416667	IV
2	10037214	10038480	18	6	0.333333	I
2	10039790	10040851	34	7	0.205882	II
2	10084966	10086096	29	6	0.206897	III
2	10093159	10094050	15	2	0.133333	III
2	10105707	10106604	15	3	0.2	IV
2	10138911	10140080	15	2	0.133333	IV
2	10144580	10145624	18	4	0.222222	IV
2	10150933	10152564	11	6	0.545455	I
2	10194267	10195215	14	7	0.5	II
2	10198144	10199295	27	3	0.111111	II
2	10238721	10239825	10	4	0.4	I
2	10254579	10256453	10	5	0.5	II
2	10277742	10279733	16	3	0.1875	IV
2	10289450	10290344	57	23	0.403509	II
2	10291304	10292665	14	7	0.5	IV
2	10305844	10306656	20	2	0.1	I
2	10317483	10319107	23	7	0.304348	I
2	10351135	10354670	22	2	0.0909091	I
2	10368209	10369493	16	3	0.1875	IV
2	10389796	10390961	15	5	0.333333	IV
2	10411476	10414000	46	17	0.369565	III
2	10434820	10437790	34	7	0.205882	I
2	10470605	10471496	16	5	0.3125	II
2	10520021	10520720	11	1	0.0909091	III
2	10527279	10528118	11	2	0.181818	IV
2	10532347	10534417	16	5	0.3125	IV
2	10549528	10550387	14	5	0.357143	III
2	10552676	10553804	14	5	0.357143	II
2	10554601	10555278	26	9	0.346154	III
2	10588366	10589228	26	6	0.230769	III
2	10590024	10591061	22	5	0.227273	III
2	10607849	10609414	25	4	0.16	III
2	10621164	10622825	27	7	0.259259	III
2	10677764	10678663	21	7	0.333333	III
2	10683130	10684102	10	6	0.6	I
2	10728721	10729797	10	6	0.6	III
2	10730661	10731281	14	4	0.285714	IV
2	10748557	10749547	18	6	0.333333	III
2	10806371	10807844	12	2	0.166667	IV
2	10813773	10815484	16	2	0.125	IV
2	10841774	10842769	22	3	0.136364	III
2	10851682	10852560	37	6	0.162162	IV
2	10872636	10874903	14	6	0.428571	I
2	10878752	10880574	28	14	0.5	IV
2	10931095	10932785	18	9	0.5	I
2	10972801	10974029	23	10	0.434783	I
2	11014297	11014991	33	7	0.212121	I
2	11053125	11053758	18	7	0.388889	III
2	11056116	11056815	12	4	0.333333	II
2	11057967	11058840	13	2	0.153846	III
2	11075641	11077578	78	16	0.205128	II
2	11163705	11164599	40	17	0.425	III
2	11176727	11177577	28	12	0.428571	II
2	11265666	11267475	17	3	0.176471	II
2	11297576	11298877	28	5	0.178571	III
2	11308222	11309495	15	6	0.4	III
2	11359770	11360379	23	14	0.608696	II
2	11361495	11363224	19	1	0.0526316	I
2	11372737	11374698	30	8	0.266667	I
2	11386051	11388723	17	5	0.294118	IV
2	11399421	11400992	16	4	0.25	IV
2	11408377	11409644	41	14	0.341463	II
2	11508148	11509337	11	3	0.272727	I
2	11544325	11545217	28	5	0.178571	III
2	11549083	11550603	59	10	0.169492	IV
2	11619030	11619984	13	6	0.461538	I
2	11623480	11624440	32	11	0.34375	III
2	11642721	11644079	34	13	0.382353	I
2	11645542	11646456	15	3	0.2	III
2	11662823	11664044	15	5	0.333333	II
2	11668849	11669843	23	8	0.347826	IV
2	11739526	11740522	13	8	0.615385	III
2	11759911	11760712	15	3	0.2	IV
2	11767671	11768726	10	4	0.4	IV
2	11768844	11770700	15	3	0.2	III
2	11786375	11787506	12	3	0.25	I
2	11834289	11835342	17	7	0.411765	IV
2	11866812	11868268	25	6	0.24	III
2	11908554	11909976	11	5	0.454545	I
2	11948414	11949775	20	6	0.3	IV
2	11952346	11953419	29	7	0.241379	I
2	11982187	11984132	17	5	0.294118	II
2	12075729	12076648	12	4	0.333333	II
2	12101271	12102255	18	3	0.166667	II
2	12106610	12108562	26	12	0.461538	III
2	12143402	12145020	15	7	0.466667	I
2	12150156	12152608	18	5	0.277778	III
2	12173655	12175710	46	19	0.413043	III
2	12284430	12286443	21	10	0.47619	IV
2	12309495	12310581	15	3	0.2	I
2	12331375	12333285	15	3	0.2	III
2	12372274	12373212	14	5	0.357143	II
2	12409618	12410998	28	6	0.214286	I
2	12475385	12476147	20	8	0.4	I
2	12553610	12555499	18	6	0.333333	I
2	12556141	12557505	21	5	0.238095	IV
2	12577514	12578827	16	8	0.5	IV
2	12622595	12623559	13	2	0.153846	III
2	12725028	12726121	30	9	0.3	I
2	12733060	12735094	34	9	0.264706	II
2	12753604	12755560	30	9	0.3	II
2	12811482	12813939	44	11	0.25	III
2	12876409	12877859	11	4	0.363636	I
2	12885648	12887565	28	11	0.392857	IV
2	12892692	12893464	33	19	0.575758	I
2	12929566	12930770	11	2	0.181818	I
2	12978849	12980103	12	3	0.25	IV
2	13065211	13066737	17	2	0.117647	IV
2	13092991	13095348	26	8	0.307692	IV
2	13222620	13223508	22	8	0.363636	IV
2	13226561	13228066	24	13	0.541667	II
2	13232627	13233850	10	4	0.4	I
2	13234937	13235673	57	12	0.210526	IV
2	13299411	13300986	56	12	0.214286	II
2	13312152	13313565	13	1	0.0769231	II
2	13374270	13375583	36	8	0.222222	III
2	13404026	13404893	57	39	0.684211	II
2	13421368	13422698	38	14	0.368421	III
2	13432620	13433728	26	10	0.384615	I
2	13540901	13542625	27	5	0.185185	III
2	13578721	13579967	12	7	0.583333	IV
2	13717045	13718245	27	10	0.37037	IV
2	13739753	13740504	18	2	0.111111	III
2	13793316	13794801	27	9	0.333333	IV
2	13807580	13808534	29	8	0.275862	II
2	13865630	13866786	23	6	0.26087	II
2	13879065	13880020	10	9	0.9	II
2	14009215	14010432	18	4	0.222222	III
2	14062535	14063635	16	5	0.3125	IV
2	14154420	14155832	11	3	0.272727	IV
2	14190245	14191297	16	5	0.3125	II
2	14289724	14291122	25	5	0.2	III
2	14363299	14364456	47	21	0.446809	I
2	14392546	14393459	20	5	0.25	I
2	14401990	14402780	19	11	0.578947	III
2	14407544	14408464	16	5	0.3125	IV
2	14415107	14415774	14	7	0.5	II
2	14416862	14418873	36	11	0.305556	III
2	14457062	14458885	31	15	0.483871	I
2	14553420	14555998	53	13	0.245283	III
2	14594671	14595483	11	5	0.454545	II
2	14596360	14597774	53	9	0.169811	II
2	14653224	14654184	13	6	0.461538	II
2	14682303	14683996	14	8	0.571429	I
2	14701101	14702409	28	8	0.285714	III
2	14810583	14813501	33	13	0.393939	IV
2	14821759	14822858	23	5	0.217391	IV
2	14840525	14841950	42	11	0.261905	II
2	14858550	14861502	43	14	0.325581	II
2	14951510	14953020	21	6	0.285714	II
2	15007530	15008730	15	7	0.466667	IV
2	15094289	15095095	10	4	0.4	III
2	15097330	15098266	14	5	0.357143	III
2	15109757	15110695	88	23	0.261364	I
2	15139767	15141451	38	13	0.342105	I
2	15190152	15191013	19	10	0.526316	II
2	15273421	15274336	51	20	0.392157	III
2	15314429	15315283	23	7	0.304348	III
2	15389211	15391753	31	8	0.258065	IV
2	15401771	15402592	42	16	0.380952	I
2	15410102	15412248	26	9	0.346154	IV
2	15511572	15512297	18	7	0.388889	II
2	15566612	15568286	31	11	0.354839	I
2	15594886	15596462	23	6	0.26087	II
2	15679709	15682469	18	6	0.333333	IV
2	15707377	15709021	22	6	0.272727	IV
2	15733218	15733978	10	6	0.6	I
2	15790836	15791753	25	5	0.2	III
2	15821068	15822154	63	9	0.142857	II
2	15850623	15851652	31	6	0.193548	I
2	15879970	15881749	47	13	0.276596	IV
2	15884266	15885333	31	9	0.290323	III
2	16020520	16022833	40	8	0.2	II
2	16029379	16030965	11	3	0.272727	II
2	16142838	16143811	16	8	0.5	II
2	16149829	16151711	32	7	0.21875	I
2	16172256	16173396	10	3	0.3	IV
2	16253085	16253937	28	9	0.321429	IV
2	16272366	16273640	27	9	0.333333	III
2	16279254	16281524	32	9	0.28125	IV
2	16301889	16303260	10	3	0.3	IV
2	16364988	16365957	24	12	0.5	IV
2	16379262	16381166	50	14	0.28	III
2	16422324	16423579	23	8	0.347826	IV
2	16555768	16556544	17	8	0.470588	I
2	16560228	16561008	28	7	0.25	II
2	16574439	16575815	18	6	0.333333	III
2	16595733	16597022	26	8	0.307692	II
2	16603128	16604104	19	3	0.157895	I
2	16625075	16626977	15	4	0.266667	II
2	16798258	16799195	15	7	0.466667	III
2	16833725	16836014	41	7	0.170732	II
2	16865194	16867079	12	3	0.25	III
2	16875847	16877457	14	1	0.0714286	IV
2	16889875	16890923	10	2	0.2	IV
2	16920528	16922275	88	17	0.193182	III
2	16952302	16953052	20	9	0.45	I
2	16972387	16974065	49	17	0.346939	II
2	17068023	17068837	14	3	0.214286	II
2	17092171	17093081	25	8	0.32	III
2	17205499	17206490	15	7	0.466667	I
2	17255155	17257056	20	8	0.4	I
2	17277377	17278177	36	12	0.333333	III
2	17298999	17300772	13	6	0.461538	I
2	17307329	17308216	29	12	0.413793	I
2	17407469	17408962	20	2	0.1	IV
2	17417695	17419664	39	6	0.153846	I
2	17486983	17489172	73	16	0.219178	I
2	17499233	17500844	17	3	0.176471	IV
2	17545423	17547125	17	6	0.352941	I
2	17634940	17636225	31	8	0.258065	III
2	17675596	17676419	11	4	0.363636	II
2	17992210	17993437	10	3	0.3	III
2	18091691	18092416	28	11	0.392857	I
2	18092894	18093516	24	11	0.458333	I
2	18267486	18269363	14	1	0.0714286	IV
2	18387362	18388469	20	5	0.25	II
2	18390643	18391455	24	8	0.333333	II
2	18395699	18396440	16	6	0.375	II
2	18496679	18498903	51	16	0.313725	I
2	18527547	18528599	14	7	0.5	II
2	18650927	18651830	14	7	0.5	I
2	18654844	18655910	23	7	0.304348	IV
2	18659574	18660628	21	11	0.52381	I
2	18702019	18703793	36	15	0.416667	I
2	18803324	18804253	23	6	0.26087	III
2	18889929	18891832	33	14	0.424242	III
2	18971360	18973238	16	3	0.1875	IV
2	19070955	19072400	21	8	0.380952	II
2	19322203	19324048	24	7	0.291667	III
2	19353489	19355134	39	6	0.153846	IV
2	19373791	19374658	31	11	0.354839	IV
2	19527538	19529218	12	5	0.416667	I
2	19622204	19624017	11	4	0.363636	III
3	105	1698	39	12	0.307692	II
3	27857	29834	10	3	0.3	IV
3	42523	43418	36	12	0.333333	II
3	105094	106355	13	1	0.0769231	III
3	128822	131024	36	6	0.166667	IV
3	422332	423689	19	9	0.473684	III
3	451139	452405	38	14	0.368421	III
3	845134	845757	14	4	0.285714	I
3	848477	849712	22	8	0.363636	III
3	985428	986843	35	16	0.457143	IV
3	1030812	1031887	11	1	0.0909091	III
3	1063861	1064723	10	1	0.1	II
3	1074215	1075833	33	9	0.272727	IV
3	1166069	1167043	27	7	0.259259	IV
3	1169871	1171523	68	13	0.191176	II
3	1282702	1284303	16	5	0.3125	I
3	1601843	1603329	29	9	0.310345	III
3	1674523	1675983	21	6	0.285714	III
3	1927916	1928854	26	8	0.307692	II
3	1968445	1971020	19	10	0.526316	II
3	2138139	2139573	13	2	0.153846	II
3	2198945	2199725	14	1	0.0714286	I
3	2250845	2252086	24	8	0.333333	II
3	2258475	2261307	71	20	0.28169	IV
3	2360427	2363081	35	7	0.2	IV
3	2600775	2601811	15	2	0.133333	II
3	2616786	2617716	10	3	0.3	III
3	2628185	2630550	16	7	0.4375	I
3	2772410	2774009	30	7	0.233333	I
3	2798771	2799502	10	3	0.3	IV
3	2818381	2819379	12	7	0.583333	IV
3	2849178	2850072	50	16	0.32	II
3	2883713	2884629	28	2	0.0714286	III
3	2919716	2920681	13	3	0.230769	I
3	2921444	2923715	27	13	0.481481	I
3	2952448	2953855	26	12	0.461538	I
3	2970341	2971925	40	13	0.325	I
3	2987907	2989637	12	5	0.416667	I
3	2997961	2998936	19	2	0.105263	III
3	3075158	3075979	14	6	0.428571	IV
3	3079785	3081574	15	8	0.533333	III
3	3119822	3121361	11	3	0.272727	II
3	3408512	3409243	14	4	0.285714	IV
3	3409951	3412349	59	25	0.423729	II
3	3423254	3425032	48	13	0.270833	III
3	3537754	3539390	26	6	0.230769	I
3	3586956	3587767	10	4	0.4	II
3	3664050	3665521	22	5	0.227273	IV
3	3806529	3807685	33	11	0.333333	III
3	3812580	3813530	13	3	0.230769	IV
3	3817147	3818343	12	2	0.166667	III
3	3836797	3838128	30	10	0.333333	II
3	3838512	3839250	51	17	0.333333	I
3	3873553	3874871	30	17	0.566667	II
3	3964711	3966507	12	4	0.333333	I
3	4086665	4087792	30	9	0.3	IV
3	4118103	4119009	11	6	0.545455	II
3	4215986	4217423	13	6	0.461538	I
3	4452712	4454365	27	3	0.111111	IV
3	4455746	4456513	15	3	0.2	III
3	4551210	4552628	12	6	0.5	II
3	4578656	4580066	26	12	0.461538	I
3	4584413	4585635	17	4	0.235294	II
3	4634861	4636002	32	8	0.25	II
3	4646828	4648285	15	6	0.4	III
3	4726568	4729882	62	21	0.33871	I
3	4751639	4753813	28	10	0.357143	II
3	4795682	4797307	16	6	0.375	II
3	4931641	4932678	31	9	0.290323	IV
3	5137035	5138311	13	4	0.307692	II
3	5164248	5166142	15	7	0.466667	II
3	5277761	5279133	24	8	0.333333	II
3	5285884	5287017	29	10	0.344828	II
3	5327730	5329135	15	3	0.2	I
3	5377215	5378482	23	8	0.347826	III
3	5452675	5454117	19	8	0.421053	IV
3	5469469	5470743	10	3	0.3	IV
3	5495644	5497189	26	7	0.269231	II
3	5590343	5591962	15	5	0.333333	III
3	5628918	5629844	41	16	0.390244	I
3	5642774	5643892	14	7	0.5	III
3	5650953	5652662	49	25	0.510204	I
3	5727757	5730511	85	26	0.305882	III
3	5743612	5746237	21	11	0.52381	I
3	5779767	5781712	43	7	0.162791	I
3	5792141	5793633	10	4	0.4	I
3	5834995	5835853	24	6	0.25	III
3	5839093	5840500	66	16	0.242424	III
3	5866963	5868722	42	14	0.333333	II
3	5929146	5931421	74	15	0.202703	II
3	5954334	5955692	33	6	0.181818	IV
3	6052472	6055096	20	12	0.6	I
3	6072909	6073945	13	0	0	III
3	6099646	6101331	13	4	0.307692	II
3	6292429	6294321	16	5	0.3125	IV
3	6366107	6367641	12	5	0.416667	IV
3	6431345	6433070	22	4	0.181818	IV
3	6575957	6577786	20	3	0.15	II
3	6621038	6622214	16	4	0.25	II
3	6704392	6705810	13	2	0.153846	III
3	6717153	6718432	29	4	0.137931	III
3	6728501	6729918	19	13	0.684211	I
3	6770988	6772787	28	9	0.321429	III
3	6793428	6794610	13	6	0.461538	II
3	6809542	6810506	15	7	0.466667	I
3	6940420	6943029	13	9	0.692308	I
3	6990102	6993351	28	14	0.5	III
3	7040094	7041706	17	3	0.176471	III
3	7093479	7094583	46	10	0.217391	IV
3	7141832	7143470	31	12	0.387097	III
3	7193631	7194936	22	7	0.318182	I
3	7213821	7214895	12	2	0.166667	II
3	7236579	7237473	14	4	0.285714	IV
3	7253208	7254579	26	10	0.384615	IV
3	7274093	7275226	10	6	0.6	IV
3	7278814	7280474	19	5	0.263158	II
3	7317145	7319724	19	10	0.526316	II
3	7341964	7343198	52	16	0.307692	II
3	7555650	7557340	17	3	0.176471	III
3	7565527	7567600	15	7	0.466667	III
3	7594017	7594866	10	4	0.4	I
3	7599999	7601104	10	3	0.3	III
3	7634312	7635071	10	4	0.4	II
3	7636571	7637606	24	10	0.416667	III
3	7643642	7644423	13	3	0.230769	II
3	7713179	7714691	33	14	0.424242	I
3	7764817	7767791	25	5	0.2	I
3	7772494	7773240	38	21	0.552632	II
3	7799927	7801231	33	10	0.30303	IV
3	7805662	7807487	29	5	0.172414	IV
3	7819978	7820749	13	3	0.230769	IV
3	7849822	7852211	34	11	0.323529	I
3	7859886	7861306	20	6	0.3	II
3	7880276	7881303	27	11	0.407407	III
3	7936812	7938934	17	7	0.411765	III
3	7944968	7946470	13	7	0.538462	II
3	7978462	7979239	17	3	0.176471	IV
3	7979536	7980562	13	6	0.461538	III
3	7994640	7997037	10	5	0.5	III
3	8002004	8004101	21	7	0.333333	II
3	8025783	8027581	19	7	0.368421	III
3	8081647	8082469	11	5	0.454545	II
3	8093414	8096125	29	11	0.37931	III
3	8100754	8103189	92	26	0.282609	III
3	8121790	8122844	26	10	0.384615	IV
3	8129518	8130771	19	7	0.368421	III
3	8132803	8133640	23	2	0.0869565	IV
3	8149622	8150706	13	6	0.461538	IV
3	8209250	8212153	44	13	0.295455	IV
3	8219093	8220795	22	8	0.363636	II
3	8230978	8233562	17	9	0.529412	II
3	8244940	8245766	39	11	0.282051	III
3	8247348	8248787	14	3	0.214286	II
3	8270562	8273763	77	24	0.311688	III
3	8301691	8302535	13	9	0.692308	III
3	8331536	8332719	21	6	0.285714	IV
3	8345159	8345887	11	6	0.545455	II
3	8356660	8357423	13	6	0.461538	IV
3	8379483	8380326	13	5	0.384615	II
3	8396996	8397880	13	3	0.230769	IV
3	8407347	8408174	10	1	0.1	IV
3	8425553	8427445	46	11	0.23913	II
3	8491689	8493950	13	5	0.384615	I
3	8510660	8512117	11	5	0.454545	II
3	8537012	8538100	25	6	0.24	III
3	8546962	8548192	43	11	0.255814	II
3	8614679	8616111	32	10	0.3125	IV
3	8623214	8624274	31	9	0.290323	I
3	8654020	8654862	13	9	0.692308	I
3	8684167	8685848	24	10	0.416667	II
3	8742388	8743246	26	6	0.230769	II
3	8751667	8753298	25	6	0.24	III
3	8757343	8759226	21	9	0.428571	III
3	8835910	8837727	14	5	0.357143	III
3	8842645	8843620	21	8	0.380952	I
3	8872381	8873705	25	2	0.08	IV
3	8874295	8875931	13	6	0.461538	II
3	8882925	8884331	13	6	0.461538	I
3	8902636	8904105	11	4	0.363636	III
3	8949129	8949864	47	8	0.170213	IV
3	8956046	8958359	40	6	0.15	IV
3	8976617	8978517	55	18	0.327273	II
3	8993524	8995733	21	8	0.380952	II
3	9010913	9012125	23	1	0.0434783	IV
3	9134079	9136247	24	3	0.125	IV
3	9141754	9143904	29	9	0.310345	III
3	9179408	9180269	19	6	0.315789	I
3	9197293	9198108	12	6	0.5	I
3	9205332	9205946	25	20	0.8	I
3	9232153	9233007	15	4	0.266667	III
3	9240315	9241384	19	5	0.263158	II
3	9255904	9258736	41	20	0.487805	II
3	9321692	9323195	11	8	0.727273	IV
3	9327473	9328399	37	10	0.27027	III
3	9331487	9332482	15	5	0.333333	III
3	9347065	9348187	52	12	0.230769	IV
3	9361500	9363928	26	13	0.5	III
3	9378387	9379535	18	5	0.277778	IV
3	9380920	9381839	38	11	0.289474	III
3	9393222	9394786	20	6	0.3	III
3	9405520	9406858	48	11	0.229167	III
3	9428806	9429946	10	2	0.2	IV
3	9458045	9459822	18	5	0.277778	IV
3	9470877	9472260	83	26	0.313253	I
3	9557507	9559803	16	5	0.3125	I
3	9575610	9576699	35	9	0.257143	I
3	9595140	9596079	33	5	0.151515	III
3	9624268	9625755	13	6	0.461538	IV
3	9664094	9666450	18	6	0.333333	I
3	9691844	9692769	28	8	0.285714	IV
3	9697399	9698214	22	7	0.318182	IV
3	9698793	9699553	20	7	0.35	III
3	9702671	9703424	11	6	0.545455	I
3	9713470	9714487	32	11	0.34375	III
3	9736738	9737625	20	8	0.4	II
3	9739139	9740588	26	7	0.269231	I
3	9753890	9755018	14	4	0.285714	IV
3	9768874	9769774	12	6	0.5	I
3	9815246	9816450	17	5	0.294118	I
3	9830096	9831075	18	7	0.388889	IV
3	9861475	9863838	55	15	0.272727	IV
3	9873937	9875031	19	3	0.157895	IV
3	9903096	9903842	28	4	0.142857	II
3	9935538	9937523	34	13	0.382353	I
3	9965251	9966805	14	7	0.5	III
3	9987321	9989597	17	2	0.117647	II
3	9995868	9997310	18	6	0.333333	III
3	10020976	10022878	23	10	0.434783	II
3	10030882	10032367	13	4	0.307692	I
3	10038227	10039463	28	15	0.535714	I
3	10066137	10067488	28	15	0.535714	II
3	10104340	10106633	20	8	0.4	III
3	10110954	10112338	12	3	0.25	III
3	10139189	10139970	46	8	0.173913	III
3	10140460	10141155	27	12	0.444444	IV
3	10166778	10169152	38	11	0.289474	I
3	10176320	10178177	30	12	0.4	II
3	10190390	10191600	18	4	0.222222	I
3	10199849	10201377	19	7	0.368421	IV
3	10231563	10232478	16	6	0.375	IV
3	10253410	10255522	19	6	0.315789	IV
3	10261840	10264211	69	15	0.217391	I
3	10283852	10284793	10	5	0.5	II
3	10300149	10302550	39	17	0.435897	IV
3	10313270	10315200	10	2	0.2	II
3	10344891	10346159	22	7	0.318182	IV
3	10372776	10375515	14	4	0.285714	IV
3	10433909	10435049	33	14	0.424242	II
3	10440286	10442760	47	18	0.382979	II
3	10464627	10465391	12	5	0.416667	IV
3	10492619	10493932	29	8	0.275862	IV
3	10509220	10510086	10	3	0.3	I
3	10513854	10515199	29	11	0.37931	II
3	10517421	10518159	34	18	0.529412	I
3	10521870	10522678	16	1	0.0625	I
3	10530586	10532436	28	4	0.142857	II
3	10542101	10543528	10	6	0.6	IV
3	10545244	10547438	28	10	0.357143	II
3	10552326	10553160	13	4	0.307692	I
3	10564151	10565640	22	8	0.363636	I
3	10570556	10571350	10	2	0.2	I
3	10574883	10576566	13	1	0.0769231	I
3	10628202	10629017	19	5	0.263158	I
3	10666203	10667194	15	9	0.6	I
3	10681511	10682230	10	6	0.6	I
3	10690040	10691761	10	2	0.2	IV
3	10717569	10718701	34	9	0.264706	I
3	10719042	10720206	45	7	0.155556	III
3	10751044	10753562	50	17	0.34	III
3	10764099	10766675	15	1	0.0666667	I
3	10781122	10782305	16	5	0.3125	IV
3	10811126	10811897	13	2	0.153846	II
3	10826534	10827721	27	5	0.185185	III
3	10834261	10835851	31	6	0.193548	I
3	10860133	10860952	10	6	0.6	III
3	10883983	10885086	22	7	0.318182	III
3	10891009	10892466	25	6	0.24	I
3	10898829	10899596	67	33	0.492537	I
3	10904469	10905431	69	18	0.26087	II
3	10917252	10918242	22	17	0.772727	IV
3	10926366	10928739	13	4	0.307692	I
3	10932929	10934365	14	4	0.285714	III
3	10937783	10938754	29	8	0.275862	III
3	10946029	10947546	15	3	0.2	I
3	10977408	10978958	19	7	0.368421	II
3	10990267	10991763	11	3	0.272727	II
3	10998956	11001308	15	5	0.333333	III
3	11021496	11023136	17	8	0.470588	I
3	11031314	11032632	12	1	0.0833333	II
3	11035840	11037100	14	6	0.428571	IV
3	11052757	11055308	23	4	0.173913	I
3	11064082	11065698	11	4	0.363636	I
3	11070678	11071719	31	6	0.193548	IV
3	11078761	11080320	13	6	0.461538	II
3	11088766	11090618	22	8	0.363636	I
3	11095636	11096081	13	2	0.153846	I
3	11115162	11115788	10	3	0.3	IV
3	11120246	11121020	15	7	0.466667	II
3	11133724	11136003	28	9	0.321429	II
3	11140139	11142670	39	8	0.205128	III
3	11146834	11148584	35	5	0.142857	I
3	11152753	11154161	12	2	0.166667	III
3	11157479	11159006	21	3	0.142857	II
3	11215087	11216061	19	9	0.473684	I
3	11220182	11221577	17	5	0.294118	I
3	11226754	11229514	20	8	0.4	II
3	11244242	11245873	21	7	0.333333	III
3	11269555	11272739	39	13	0.333333	III
3	11276017	11276578	10	1	0.1	IV
3	11288046	11289646	14	6	0.428571	II
3	11294831	11297096	46	9	0.195652	II
3	11359856	11361035	14	3	0.214286	III
3	11386928	11388604	25	7	0.28	II
3	11393774	11394645	47	17	0.361702	IV
3	11424807	11426099	13	5	0.384615	II
3	11451506	11453394	14	6	0.428571	III
3	11509066	11510709	15	2	0.133333	I
3	11525253	11526215	15	4	0.266667	IV
3	11526887	11527576	12	4	0.333333	IV
3	11534428	11535601	13	1	0.0769231	I
3	11540957	11541986	14	7	0.5	I
3	11585257	11587657	17	6	0.352941	IV
3	11599997	11601903	26	6	0.230769	I
3	11657219	11658826	17	4	0.235294	III
3	11672820	11674420	14	3	0.214286	I
3	11694575	11695778	21	11	0.52381	I
3	11713245	11715536	20	5	0.25	III
3	11718341	11719637	17	4	0.235294	IV
3	11723125	11725551	17	10	0.588235	II
3	11739325	11740400	16	1	0.0625	II
3	11750089	11751906	16	4	0.25	III
3	11760813	11761619	52	18	0.346154	III
3	11785149	11786115	22	9	0.409091	IV
3	11798049	11798964	17	6	0.352941	III
3	11807873	11808551	14	3	0.214286	I
3	11808932	11809699	10	2	0.2	IV
3	11862126	11863792	14	7	0.5	I
3	11894950	11895810	19	1	0.0526316	I
3	11897960	11899263	12	2	0.166667	III
3	11955357	11955903	11	4	0.363636	I
3	11959122	11960644	18	7	0.388889	I
3	11971709	11973304	30	10	0.333333	III
3	11979863	11982499	11	3	0.272727	III
3	12014559	12015371	29	2	0.0689655	IV
3	12017735	12019227	14	5	0.357143	III
3	12103086	12104320	10	4	0.4	IV
3	12121345	12122838	37	7	0.189189	III
3	12141950	12142835	58	20	0.344828	I
3	12143602	12145140	28	10	0.357143	III
3	12238482	12240675	13	1	0.0769231	I
3	12352981	12353731	16	9	0.5625	II
3	12358818	12359870	33	8	0.242424	I
3	12457139	12460122	59	17	0.288136	III
3	12486118	12487467	10	2	0.2	IV
3	12557562	12559298	44	10	0.227273	II
3	12560003	12560846	19	8	0.421053	IV
3	12572026	12573657	23	4	0.173913	I
3	12590085	12591514	20	4	0.2	I
3	12658239	12660043	32	8	0.25	IV
3	12668675	12671294	31	10	0.322581	II
3	12904501	12905871	17	8	0.470588	IV
3	13046476	13047416	36	7	0.194444	IV
3	13071696	13072607	19	7	0.368421	IV
3	13152342	13153671	24	6	0.25	II
3	13480363	13481371	29	8	0.275862	II
3	13493706	13495422	17	4	0.235294	II
3	13589944	13592508	163	96	0.588957	I
3	13705431	13707102	24	11	0.458333	I
3	13814660	13816417	26	14	0.538462	II
[truncated: 1,697 more rows]

## Sheet: spt6l NRPE1 RIP
chr	start	end	total_reads	reads_with_U-10	ratio of U-10 reads	group
1	2	1124	9	3	0.333333	III
1	16583	19090	19	6	0.315789	I
1	55365	57223	26	9	0.346154	I
1	213183	214042	13	3	0.230769	II
1	237789	239890	27	7	0.259259	III
1	255668	256708	10	5	0.5	III
1	257529	258992	29	9	0.310345	I
1	291374	292999	25	7	0.28	II
1	372088	373029	23	13	0.565217	III
1	431004	432950	35	9	0.257143	I
1	433314	434305	12	7	0.583333	I
1	549328	551068	7	2	0.285714	I
1	587308	588477	11	8	0.727273	II
1	633873	634995	60	21	0.35	I
1	669702	671206	10	5	0.5	II
1	696159	697752	35	8	0.228571	I
1	780729	782496	11	6	0.545455	I
1	791467	793315	11	4	0.363636	I
1	888523	889761	19	4	0.210526	I
1	943917	944737	32	13	0.40625	IV
1	958016	959295	5	1	0.2	IV
1	1159980	1161465	12	6	0.5	I
1	1193976	1195499	17	8	0.470588	I
1	1275424	1276966	16	3	0.1875	III
1	1441229	1442050	18	8	0.444444	II
1	1476101	1477240	8	5	0.625	III
1	1522550	1523762	7	1	0.142857	II
1	1592138	1593494	9	3	0.333333	II
1	1612912	1614885	37	8	0.216216	I
1	1617425	1618360	15	2	0.133333	III
1	1875375	1877041	15	4	0.266667	I
1	1881654	1882611	6	1	0.166667	II
1	2339590	2340677	15	4	0.266667	I
1	2530988	2532346	19	6	0.315789	III
1	2533995	2535150	4	2	0.5	II
1	2788227	2790038	21	1	0.047619	IV
1	2986049	2987371	17	7	0.411765	IV
1	3023030	3024733	14	5	0.357143	I
1	3063221	3064024	17	5	0.294118	IV
1	3072471	3074080	21	3	0.142857	II
1	3250225	3251831	9	4	0.444444	I
1	3343376	3345916	13	3	0.230769	IV
1	3361638	3362497	85	18	0.211765	III
1	3412718	3415001	40	13	0.325	I
1	3427554	3428588	9	5	0.555556	IV
1	3497429	3499439	15	2	0.133333	I
1	3546553	3548054	15	7	0.466667	III
1	3770023	3772057	12	6	0.5	I
1	3825477	3827901	22	4	0.181818	I
1	3891792	3893642	10	4	0.4	I
1	3897523	3900296	16	5	0.3125	III
1	3919680	3920524	25	4	0.16	II
1	3925305	3927173	27	10	0.37037	III
1	3932813	3933819	17	8	0.470588	I
1	3944286	3946033	16	3	0.1875	III
1	3979585	3981186	14	5	0.357143	I
1	4061121	4062149	18	9	0.5	III
1	4092959	4094806	13	6	0.461538	I
1	4109552	4113335	39	14	0.358974	I
1	4208798	4209910	7	4	0.571429	II
1	4292672	4294002	5	0	0	III
1	4329641	4330166	7	4	0.571429	I
1	4333294	4334714	13	4	0.307692	II
1	4405544	4406732	13	5	0.384615	II
1	4410254	4411547	15	9	0.6	I
1	4415331	4416311	13	2	0.153846	II
1	4493613	4494514	10	6	0.6	IV
1	4596683	4597721	18	2	0.111111	IV
1	4620458	4622047	53	17	0.320755	IV
1	4657814	4658780	5	4	0.8	III
1	4682243	4683694	16	3	0.1875	IV
1	4684940	4686327	14	1	0.0714286	IV
1	4705022	4705771	3	1	0.333333	IV
1	4738268	4739803	20	3	0.15	IV
1	4772749	4773560	7	1	0.142857	IV
1	4830007	4832180	22	9	0.409091	II
1	4860007	4861197	14	7	0.5	III
1	4896161	4897073	42	17	0.404762	IV
1	4992377	4993485	14	2	0.142857	IV
1	5055585	5056615	43	9	0.209302	I
1	5098033	5099293	25	6	0.24	IV
1	5284838	5285833	7	2	0.285714	I
1	5353218	5355668	29	4	0.137931	IV
1	5356572	5357300	20	6	0.3	IV
1	5358884	5359367	4	1	0.25	I
1	5389402	5390174	22	5	0.227273	II
1	5531108	5532355	23	7	0.304348	II
1	5657218	5659579	18	11	0.611111	I
1	5678771	5680085	18	2	0.111111	IV
1	5691339	5692202	15	5	0.333333	II
1	5696071	5697022	13	4	0.307692	IV
1	5798408	5799697	12	4	0.333333	II
1	5862721	5863761	20	8	0.4	IV
1	5866448	5867395	10	1	0.1	IV
1	5898734	5900145	19	9	0.473684	I
1	5957778	5959833	24	7	0.291667	II
1	5974614	5975983	17	7	0.411765	II
1	6013609	6015334	14	5	0.357143	IV
1	6127469	6128309	6	2	0.333333	IV
1	6140343	6141863	46	11	0.23913	IV
1	6155733	6157954	31	6	0.193548	I
1	6196432	6199684	41	6	0.146341	III
1	6218237	6219691	14	3	0.214286	I
1	6234812	6236957	13	4	0.307692	III
1	6262512	6263597	19	4	0.210526	IV
1	6378647	6381179	31	9	0.290323	III
1	6404360	6405698	22	9	0.409091	III
1	6454193	6456485	11	5	0.454545	I
1	6470132	6471264	30	7	0.233333	IV
1	6513610	6515664	6	3	0.5	I
1	6538082	6539098	37	23	0.621622	II
1	6573672	6575648	38	12	0.315789	I
1	6587702	6588741	30	5	0.166667	IV
1	6592725	6593920	44	18	0.409091	II
1	6615136	6615969	24	7	0.291667	III
1	6640195	6641401	13	3	0.230769	III
1	6656881	6657978	7	4	0.571429	IV
1	6659049	6660795	14	4	0.285714	I
1	6703548	6705100	8	1	0.125	I
1	6720554	6721596	19	3	0.157895	III
1	6742722	6744529	17	8	0.470588	I
1	6758577	6760095	19	5	0.263158	I
1	7023010	7024736	29	8	0.275862	III
1	7132325	7133195	24	8	0.333333	I
1	7138049	7139142	11	2	0.181818	I
1	7227435	7228436	14	8	0.571429	I
1	7240653	7241868	54	18	0.333333	II
1	7254753	7257547	25	10	0.4	II
1	7281501	7284265	20	9	0.45	I
1	7312389	7313728	11	3	0.272727	II
1	7343952	7344877	5	2	0.4	I
1	7364629	7366277	40	11	0.275	IV
1	7392003	7393651	42	24	0.571429	II
1	7394199	7394882	6	2	0.333333	III
1	7504357	7506335	22	2	0.0909091	III
1	7521683	7522795	20	9	0.45	I
1	7540814	7541729	8	2	0.25	III
1	7665119	7666229	11	4	0.363636	III
1	7710331	7712653	13	3	0.230769	II
1	7717113	7717895	12	3	0.25	I
1	7724538	7725902	11	2	0.181818	II
1	7747198	7748578	13	2	0.153846	IV
1	7760713	7762454	19	4	0.210526	II
1	7782360	7784231	9	3	0.333333	I
1	7787071	7788163	20	4	0.2	I
1	7810001	7811676	27	7	0.259259	IV
1	7832750	7834430	23	9	0.391304	III
1	7851227	7852575	8	3	0.375	IV
1	7935388	7937141	30	8	0.266667	II
1	7959442	7961490	31	7	0.225806	IV
1	7969185	7970096	13	2	0.153846	IV
1	7973132	7974341	29	5	0.172414	IV
1	7975404	7976564	18	6	0.333333	I
1	7980829	7981569	5	0	0	IV
1	8016028	8017197	11	5	0.454545	II
1	8043687	8044780	10	5	0.5	IV
1	8114026	8117189	8	4	0.5	II
1	8153440	8154629	6	2	0.333333	IV
1	8204498	8205801	72	17	0.236111	III
1	8235671	8237138	12	8	0.666667	III
1	8237557	8238908	9	1	0.111111	III
1	8266460	8267758	23	5	0.217391	I
1	8272025	8273172	28	6	0.214286	II
1	8275812	8276727	16	2	0.125	III
1	8282516	8283660	10	4	0.4	I
1	8319196	8320849	25	8	0.32	I
1	8370816	8371620	6	0	0	IV
1	8391876	8392750	9	5	0.555556	I
1	8408362	8409714	5	1	0.2	III
1	8471664	8473683	10	0	0	I
1	8497083	8497652	17	9	0.529412	III
1	8512578	8514030	17	5	0.294118	II
1	8538454	8540832	16	5	0.3125	III
1	8576873	8578375	13	5	0.384615	II
1	8590511	8592512	12	1	0.0833333	II
1	8621288	8624094	28	7	0.25	I
1	8648882	8649707	12	4	0.333333	III
1	8681655	8682433	15	0	0	III
1	8689997	8692148	21	7	0.333333	I
1	8728301	8729353	14	8	0.571429	II
1	8732909	8733932	24	9	0.375	II
1	8740395	8741875	15	5	0.333333	II
1	8797950	8798647	7	1	0.142857	I
1	8869312	8871139	58	22	0.37931	III
1	8927194	8928086	17	5	0.294118	II
1	9000824	9001421	5	2	0.4	I
1	9004553	9005522	14	4	0.285714	IV
1	9017941	9019735	19	4	0.210526	III
1	9082404	9083287	8	1	0.125	IV
1	9105787	9106849	3	2	0.666667	I
1	9125844	9127444	9	4	0.444444	IV
1	9135485	9138519	40	13	0.325	I
1	9173578	9175982	56	18	0.321429	IV
1	9177237	9178147	8	3	0.375	II
1	9203736	9205566	26	6	0.230769	III
1	9235498	9237392	16	4	0.25	III
1	9304441	9306151	41	15	0.365854	II
1	9353662	9354485	9	2	0.222222	I
1	9366943	9368417	14	5	0.357143	I
1	9383825	9385354	16	11	0.6875	III
1	9546671	9549034	11	5	0.454545	I
1	9564307	9565309	3	2	0.666667	II
1	9572105	9575380	67	11	0.164179	IV
1	9626352	9627391	24	6	0.25	I
1	9629776	9630900	20	8	0.4	III
1	9676103	9677177	14	3	0.214286	II
1	9690487	9691590	16	3	0.1875	I
1	9707701	9708754	26	8	0.307692	II
1	9746124	9746893	10	1	0.1	I
1	9754261	9756759	40	10	0.25	II
1	9762263	9763044	9	0	0	I
1	9777814	9778968	23	11	0.478261	III
1	9852396	9854619	22	3	0.136364	III
1	9901466	9902161	10	0	0	II
1	9903415	9904225	9	1	0.111111	IV
1	9908135	9909949	23	6	0.26087	IV
1	9915188	9916685	21	3	0.142857	I
1	9918316	9919679	11	4	0.363636	I
1	9924832	9926335	32	10	0.3125	II
1	9926608	9927116	43	1	0.0232558	III
1	10007248	10009044	27	9	0.333333	III
1	10021140	10023837	29	9	0.310345	I
1	10060538	10061291	11	3	0.272727	II
1	10114459	10115532	11	2	0.181818	III
1	10144297	10145364	5	1	0.2	IV
1	10155393	10156968	20	6	0.3	II
1	10160636	10162014	8	3	0.375	I
1	10196314	10197486	14	3	0.214286	II
1	10206449	10207518	18	4	0.222222	IV
1	10220822	10222575	16	5	0.3125	II
1	10356518	10357876	20	3	0.15	III
1	10362443	10363609	48	6	0.125	III
1	10383150	10384535	14	3	0.214286	III
1	10489823	10491469	9	2	0.222222	IV
1	10506234	10507632	16	6	0.375	II
1	10512445	10513298	10	4	0.4	III
1	10528526	10529717	16	5	0.3125	I
1	10534205	10535270	22	8	0.363636	II
1	10544669	10546434	8	1	0.125	IV
1	10567948	10569443	4	1	0.25	I
1	10569822	10570681	17	5	0.294118	II
1	10579127	10580581	6	3	0.5	I
1	10602483	10605410	32	11	0.34375	III
1	10623649	10624734	61	14	0.229508	III
1	10651947	10653171	5	1	0.2	I
1	10659075	10661379	35	9	0.257143	III
1	10696286	10697234	20	8	0.4	II
1	10701092	10701869	9	1	0.111111	IV
1	10702491	10703291	8	2	0.25	II
1	10775462	10778971	42	17	0.404762	III
1	10802208	10803574	16	6	0.375	I
1	10852340	10853573	10	5	0.5	I
1	10866886	10868247	10	5	0.5	I
1	10914760	10916636	18	2	0.111111	I
1	10930938	10932898	12	2	0.166667	III
1	10981973	10983912	14	1	0.0714286	III
1	11019998	11021673	23	8	0.347826	IV
1	11027315	11028925	13	6	0.461538	II
1	11031959	11032802	19	4	0.210526	I
1	11043841	11047092	25	8	0.32	IV
1	11066411	11067157	11	1	0.0909091	III
1	11082759	11083500	8	1	0.125	II
1	11102169	11104320	45	13	0.288889	II
1	11110527	11112287	15	5	0.333333	III
1	11117203	11118120	23	4	0.173913	III
1	11125670	11129452	27	9	0.333333	III
1	11131543	11133069	32	8	0.25	I
1	11154879	11156765	13	7	0.538462	I
1	11228275	11229078	5	1	0.2	III
1	11241471	11242468	33	14	0.424242	II
1	11258710	11259945	9	3	0.333333	II
1	11279703	11280554	3	1	0.333333	III
1	11286290	11288055	12	3	0.25	I
1	11298201	11299609	7	2	0.285714	I
1	11300783	11302771	27	12	0.444444	I
1	11309750	11310655	10	3	0.3	IV
1	11351214	11353538	12	3	0.25	III
1	11407688	11410381	11	5	0.454545	I
1	11420877	11422566	11	6	0.545455	II
1	11489562	11491307	16	6	0.375	I
1	11492807	11493769	22	7	0.318182	IV
1	11520889	11522490	15	3	0.2	II
1	11611311	11612113	27	7	0.259259	IV
1	11620113	11621161	9	2	0.222222	III
1	11631753	11632519	4	2	0.5	I
1	11636396	11637973	60	15	0.25	I
1	11642980	11644768	32	13	0.40625	IV
1	11649525	11650546	5	0	0	I
1	11660861	11662481	35	6	0.171429	III
1	11692110	11693784	10	4	0.4	II
1	11710396	11712157	42	11	0.261905	I
1	11720089	11722779	12	4	0.333333	I
1	11732642	11734918	33	7	0.212121	IV
1	11753830	11755242	13	6	0.461538	II
1	11789030	11789763	14	3	0.214286	IV
1	11807347	11808489	10	2	0.2	III
1	11816790	11818903	26	6	0.230769	II
1	11822013	11822771	30	5	0.166667	II
1	11826050	11826778	9	5	0.555556	III
1	11834240	11835001	9	5	0.555556	I
1	11837063	11837892	10	2	0.2	III
1	11857006	11857940	14	5	0.357143	II
1	11870939	11871902	8	3	0.375	IV
1	11879591	11881099	38	11	0.289474	III
1	11934792	11936037	18	9	0.5	III
1	11957733	11959441	19	6	0.315789	IV
1	11960279	11961408	24	5	0.208333	III
1	11991769	11992933	12	4	0.333333	III
1	12008950	12010802	40	12	0.3	III
1	12021530	12023190	61	17	0.278689	III
1	12039989	12042378	15	3	0.2	III
1	12059534	12060613	10	1	0.1	II
1	12070394	12071773	15	7	0.466667	IV
1	12078191	12080949	36	10	0.277778	III
1	12083687	12084548	9	4	0.444444	II
1	12132991	12133563	17	6	0.352941	I
1	12138459	12139241	46	16	0.347826	III
1	12142909	12143578	6	3	0.5	I
1	12166272	12167610	21	9	0.428571	IV
1	12172238	12173562	7	4	0.571429	II
1	12176505	12177815	19	3	0.157895	IV
1	12218121	12219207	15	7	0.466667	III
1	12239259	12241208	7	3	0.428571	I
1	12247315	12248236	8	1	0.125	II
1	12248538	12249695	21	2	0.0952381	II
1	12262593	12265052	15	5	0.333333	II
1	12277202	12278055	18	1	0.0555556	IV
1	12302766	12303416	13	6	0.461538	II
1	12310425	12311180	9	1	0.111111	III
1	12324618	12325950	7	2	0.285714	IV
1	12338224	12339292	10	3	0.3	I
1	12361215	12364171	20	2	0.1	II
1	12387262	12388293	13	3	0.230769	III
1	12389607	12390221	12	1	0.0833333	IV
1	12400919	12402446	13	2	0.153846	IV
1	12424582	12426783	13	5	0.384615	III
1	12434871	12435832	4	3	0.75	III
1	12444578	12447024	13	7	0.538462	IV
1	12470124	12471756	14	3	0.214286	I
1	12476797	12478190	10	1	0.1	III
1	12498545	12499565	10	5	0.5	I
1	12517078	12517899	20	4	0.2	II
1	12529957	12530738	27	6	0.222222	I
1	12554628	12556728	38	6	0.157895	II
1	12565107	12565994	12	7	0.583333	III
1	12580539	12582180	9	3	0.333333	IV
1	12590533	12592874	39	13	0.333333	IV
1	12594433	12595760	50	18	0.36	IV
1	12642986	12644157	9	2	0.222222	IV
1	12650915	12653486	21	3	0.142857	IV
1	12684331	12685278	26	10	0.384615	II
1	12691290	12692931	32	9	0.28125	I
1	12738071	12739060	11	1	0.0909091	I
1	12760184	12761961	7	2	0.285714	III
1	12853183	12855219	7	1	0.142857	I
1	12861904	12863406	17	1	0.0588235	II
1	12865697	12867284	15	5	0.333333	IV
1	12886570	12889048	10	2	0.2	II
1	12894554	12895666	22	7	0.318182	II
1	12957714	12958902	15	4	0.266667	I
1	12976031	12977770	15	3	0.2	I
1	12985277	12985864	6	1	0.166667	I
1	13029464	13030647	12	2	0.166667	I
1	13038897	13039933	6	1	0.166667	IV
1	13042577	13043816	30	9	0.3	IV
1	13049498	13050473	9	4	0.444444	I
1	13055216	13058311	19	4	0.210526	I
1	13070469	13071216	7	4	0.571429	II
1	13075346	13076796	24	3	0.125	III
1	13103953	13105228	9	5	0.555556	I
1	13114159	13115190	28	10	0.357143	II
1	13119107	13119869	5	2	0.4	III
1	13126566	13128609	48	12	0.25	III
1	13129787	13130620	12	6	0.5	II
1	13139144	13140659	12	7	0.583333	III
1	13147999	13148963	50	20	0.4	II
1	13155654	13156512	13	5	0.384615	IV
1	13191937	13192831	9	1	0.111111	I
1	13201412	13202180	11	4	0.363636	III
1	13249546	13251955	11	3	0.272727	I
1	13259046	13261067	62	12	0.193548	I
1	13262625	13264038	9	3	0.333333	IV
1	13275615	13276532	13	1	0.0769231	III
1	13282032	13283836	50	6	0.12	IV
1	13288697	13289322	21	9	0.428571	III
1	13355044	13355755	10	4	0.4	III
1	13356802	13357833	6	2	0.333333	II
1	13360396	13361675	8	4	0.5	II
1	13421352	13423600	31	6	0.193548	III
1	13437726	13439985	16	8	0.5	I
1	13447955	13450093	10	3	0.3	I
1	13497337	13498980	14	3	0.214286	III
1	13543927	13546050	50	17	0.34	II
1	13559188	13560352	25	6	0.24	IV
1	13584739	13585957	10	2	0.2	I
1	13590575	13592245	23	8	0.347826	IV
1	13603658	13605250	11	3	0.272727	IV
1	13635955	13638284	24	9	0.375	I
1	13643072	13644333	21	10	0.47619	IV
1	13675036	13676641	7	3	0.428571	II
1	13686375	13687111	6	1	0.166667	III
1	13703394	13705533	10	5	0.5	II
1	13811389	13813388	16	4	0.25	I
1	13837601	13838273	12	6	0.5	I
1	13851982	13852775	12	2	0.166667	IV
1	13856311	13857155	5	2	0.4	I
1	13879453	13880853	24	5	0.208333	I
1	14000301	14000773	7	1	0.142857	I
1	14008264	14009007	11	4	0.363636	IV
1	14152710	14153385	6	2	0.333333	III
1	14154615	14156185	41	7	0.170732	IV
1	14163997	14166277	20	5	0.25	I
1	14185254	14186423	34	7	0.205882	IV
1	14285977	14287913	19	2	0.105263	I
1	14296127	14299651	16	6	0.375	I
1	15082025	15086024	86	26	0.302326	I
1	15609934	15611037	24	7	0.291667	I
1	15729012	15731003	14	2	0.142857	II
1	15887856	15888800	6	1	0.166667	IV
1	15901913	15902740	9	1	0.111111	IV
1	15905438	15906012	7	4	0.571429	IV
1	15907433	15909347	30	8	0.266667	IV
1	15920460	15922185	12	3	0.25	I
1	15925137	15925877	4	2	0.5	III
1	15942868	15944895	26	5	0.192308	III
1	15971014	15972702	15	4	0.266667	II
1	15983875	15985648	39	9	0.230769	III
1	16124333	16125842	11	3	0.272727	I
1	16142083	16143412	20	10	0.5	I
1	16175011	16177173	63	12	0.190476	II
1	16181552	16184590	71	18	0.253521	I
1	16231139	16232203	11	5	0.454545	I
1	16236481	16238383	40	10	0.25	I
1	16244844	16246799	68	17	0.25	I
1	16279081	16280785	14	5	0.357143	IV
1	16310692	16311779	18	5	0.277778	IV
1	16403295	16404093	7	4	0.571429	II
1	16413176	16415053	40	7	0.175	III
1	16418546	16419696	40	11	0.275	II
1	16419986	16421305	6	3	0.5	I
1	16422301	16423299	11	2	0.181818	I
1	16430141	16431457	12	4	0.333333	I
1	16448789	16450179	12	4	0.333333	IV
1	16467339	16468112	6	1	0.166667	III
1	16474017	16475042	20	2	0.1	I
1	16491517	16493249	23	6	0.26087	IV
1	16500454	16501620	10	4	0.4	IV
1	16533864	16536544	5	1	0.2	I
1	16538087	16539274	11	5	0.454545	I
1	16561105	16562584	8	1	0.125	I
1	16567895	16569749	16	5	0.3125	III
1	16593887	16595636	23	6	0.26087	III
1	16611445	16614060	31	6	0.193548	III
1	16624231	16625041	9	2	0.222222	I
1	16650163	16652143	24	6	0.25	IV
1	16657919	16658774	5	1	0.2	I
1	16666109	16667751	24	6	0.25	III
1	16689412	16692025	14	3	0.214286	III
1	16706300	16708026	21	3	0.142857	IV
1	16709657	16710641	11	6	0.545455	IV
1	16737516	16738944	13	8	0.615385	I
1	16741535	16742438	21	4	0.190476	IV
1	16773310	16774641	25	12	0.48	I
1	16790295	16792755	35	11	0.314286	II
1	16815136	16816713	12	2	0.166667	I
1	16840546	16842294	17	7	0.411765	IV
1	16844240	16844838	5	2	0.4	II
1	16857382	16858255	64	23	0.359375	IV
1	16867597	16869131	21	1	0.047619	IV
1	16870007	16871351	20	1	0.05	II
1	16876477	16878316	18	10	0.555556	II
1	16924635	16926188	15	5	0.333333	I
1	16935460	16937160	41	14	0.341463	I
1	16938526	16939671	12	3	0.25	III
1	16961469	16962963	3	2	0.666667	II
1	16987043	16987913	5	3	0.6	I
1	17004401	17005433	14	5	0.357143	III
1	17006680	17007543	7	3	0.428571	I
1	17008306	17009033	14	3	0.214286	II
1	17016484	17017366	12	3	0.25	III
1	17030256	17031356	10	5	0.5	IV
1	17034868	17036190	9	2	0.222222	II
1	17090852	17092640	24	8	0.333333	II
1	17121894	17122583	40	11	0.275	III
1	17151541	17153134	27	8	0.296296	I
1	17186846	17188931	40	18	0.45	III
1	17192844	17194788	15	5	0.333333	IV
1	17233835	17235204	19	2	0.105263	III
1	17239540	17241298	29	2	0.0689655	I
1	17254392	17255717	8	2	0.25	III
1	17266758	17268453	15	5	0.333333	II
1	17278347	17280840	56	15	0.267857	II
1	17288816	17290939	36	11	0.305556	II
1	17294529	17295716	13	7	0.538462	II
1	17299563	17300686	26	7	0.269231	II
1	17305430	17306740	18	7	0.388889	III
1	17311908	17313365	13	4	0.307692	IV
1	17317332	17318968	9	2	0.222222	III
1	17323515	17325229	45	8	0.177778	III
1	17340952	17343142	31	10	0.322581	IV
1	17368664	17369988	15	9	0.6	III
1	17381214	17382355	37	13	0.351351	I
1	17383984	17384765	6	4	0.666667	II
1	17415406	17417179	23	7	0.304348	IV
1	17430593	17432556	24	9	0.375	I
1	17440225	17442126	60	27	0.45	IV
1	17488810	17491451	38	10	0.263158	II
1	17501868	17503815	21	10	0.47619	II
1	17524471	17525437	3	1	0.333333	III
1	17528270	17529171	5	1	0.2	IV
1	17535474	17536560	10	1	0.1	IV
1	17554458	17556421	7	1	0.142857	IV
1	17570461	17572212	26	4	0.153846	IV
1	17576884	17577537	2	0	0	I
1	17578954	17579841	5	0	0	III
1	17607406	17608389	12	2	0.166667	IV
1	17611203	17612090	15	6	0.4	III
1	17620090	17621343	7	1	0.142857	IV
1	17631947	17633280	10	1	0.1	I
1	17638617	17639745	34	9	0.264706	III
1	17640263	17642019	8	3	0.375	II
1	17654501	17656480	29	14	0.482759	II
1	17664520	17665369	13	7	0.538462	III
1	17665908	17668183	18	5	0.277778	I
1	17689370	17690959	47	18	0.382979	II
1	17712478	17713836	7	2	0.285714	III
1	17758656	17761585	21	5	0.238095	III
1	17820213	17821180	5	1	0.2	I
1	17824269	17825614	23	4	0.173913	III
1	17830967	17831794	12	1	0.0833333	I
1	17840414	17842580	115	64	0.556522	I
1	17845845	17847084	16	6	0.375	II
1	17860869	17861661	15	2	0.133333	I
1	17862784	17863675	25	2	0.08	IV
1	17873523	17874636	98	23	0.234694	I
1	17928779	17929604	4	2	0.5	IV
1	17936830	17939393	15	5	0.333333	II
1	17960787	17962143	71	5	0.0704225	IV
1	17978593	17980688	27	7	0.259259	IV
1	18001689	18002764	16	0	0	II
1	18009771	18010659	9	2	0.222222	II
1	18017835	18020166	22	5	0.227273	II
1	18028850	18029695	46	9	0.195652	III
1	18033118	18034276	20	7	0.35	III
1	18047574	18048771	39	9	0.230769	IV
1	18053345	18054943	16	7	0.4375	IV
1	18055601	18056409	18	5	0.277778	III
1	18087885	18090122	21	7	0.333333	III
1	18110542	18111617	22	2	0.0909091	II
1	18126170	18127249	10	3	0.3	IV
1	18163299	18166020	60	28	0.466667	IV
1	18189144	18190169	8	3	0.375	II
1	18211335	18212683	25	4	0.16	III
1	18213609	18214765	12	4	0.333333	IV
1	18269472	18272337	63	15	0.238095	II
1	18297174	18297964	14	5	0.357143	I
1	18303754	18304996	8	1	0.125	III
1	18320385	18321640	22	15	0.681818	I
1	18324609	18325562	14	4	0.285714	IV
1	18338125	18340346	24	11	0.458333	II
1	18341878	18342463	5	0	0	III
1	18386039	18387873	49	12	0.244898	III
1	18456522	18458366	67	13	0.19403	II
1	18506532	18507973	8	6	0.75	III
1	18551377	18553782	5	0	0	III
1	18579431	18581967	23	16	0.695652	III
1	18598670	18600781	24	12	0.5	II
1	18605653	18606608	12	3	0.25	IV
1	18631846	18634136	26	9	0.346154	I
1	18641496	18642661	18	3	0.166667	IV
1	18643539	18644905	20	2	0.1	II
1	18648243	18649390	19	1	0.0526316	IV
1	18746910	18748325	5	0	0	III
1	18765586	18767270	7	4	0.571429	I
1	18767590	18769208	17	9	0.529412	II
1	18789364	18792914	9	6	0.666667	I
1	18806192	18807775	24	6	0.25	IV
1	18816294	18817821	22	2	0.0909091	I
1	18859001	18860299	21	5	0.238095	II
1	18873764	18874686	11	1	0.0909091	III
1	18887421	18888474	29	7	0.241379	III
1	18892161	18893041	10	2	0.2	IV
1	18906824	18908519	14	2	0.142857	IV
1	18930637	18931614	7	2	0.285714	I
1	18948056	18948819	6	0	0	II
1	18971305	18972490	9	1	0.111111	III
1	18973682	18974271	5	2	0.4	IV
1	18980459	18984134	20	7	0.35	IV
1	18988940	18989948	5	0	0	II
1	19005913	19006522	6	1	0.166667	IV
1	19022061	19024825	12	5	0.416667	IV
1	19026677	19028689	24	7	0.291667	IV
1	19054251	19056788	20	10	0.5	II
1	19085479	19087120	12	5	0.416667	I
1	19145310	19146185	5	2	0.4	III
1	19171093	19173202	14	5	0.357143	III
1	19197641	19198857	27	10	0.37037	III
1	19225744	19226941	21	3	0.142857	I
1	19235467	19237567	26	10	0.384615	III
1	19246035	19246624	8	2	0.25	I
1	19247596	19249651	9	2	0.222222	I
1	19303298	19305218	38	15	0.394737	II
1	19318517	19320247	9	1	0.111111	IV
1	19329681	19330906	12	0	0	I
1	19335897	19337161	37	13	0.351351	I
1	19352601	19354705	29	15	0.517241	I
1	19361105	19361913	8	0	0	IV
1	19362675	19363344	5	1	0.2	II
1	19367892	19369003	12	2	0.166667	III
1	19372487	19373343	12	2	0.166667	II
1	19374373	19375079	5	0	0	II
1	19379691	19381180	15	5	0.333333	I
1	19388006	19388672	14	4	0.285714	III
1	19389361	19390108	26	12	0.461538	III
1	19395046	19395691	8	4	0.5	III
1	19398220	19399002	7	3	0.428571	III
1	19403176	19406316	15	3	0.2	II
1	19424497	19425315	7	1	0.142857	III
1	19428261	19429086	16	4	0.25	I
1	19576813	19578520	26	6	0.230769	I
1	19592716	19594760	17	3	0.176471	III
1	19595587	19596627	11	3	0.272727	IV
1	19654221	19655855	21	7	0.333333	III
1	19665626	19666842	5	2	0.4	I
1	19678896	19680778	13	2	0.153846	IV
1	19713243	19715184	18	10	0.555556	I
1	19727786	19730182	38	8	0.210526	IV
1	19734944	19736856	15	3	0.2	II
1	19743524	19744668	17	7	0.411765	II
1	19762860	19763940	15	2	0.133333	I
1	19767818	19770153	10	2	0.2	I
1	19779961	19781445	17	5	0.294118	II
1	19797367	19799338	27	14	0.518519	III
1	19807875	19810325	103	23	0.223301	II
1	19860995	19861931	14	0	0	I
1	19908726	19909935	15	6	0.4	III
1	19932998	19934464	25	10	0.4	III
1	19944214	19945681	18	6	0.333333	I
1	19993209	19995934	13	4	0.307692	II
1	20015969	20017145	11	2	0.181818	IV
1	20032529	20033972	17	4	0.235294	IV
1	20125105	20127145	36	13	0.361111	IV
1	20166519	20167843	15	4	0.266667	I
1	20174137	20175455	13	2	0.153846	II
1	20186946	20188227	8	4	0.5	III
1	20205227	20207128	26	8	0.307692	I
1	20311521	20312431	27	5	0.185185	II
1	20319822	20321028	28	9	0.321429	III
1	20333227	20334070	6	4	0.666667	II
1	20362508	20363461	13	4	0.307692	II
1	20397313	20398453	4	1	0.25	I
1	20411995	20413116	13	4	0.307692	III
1	20422413	20424242	31	12	0.387097	IV
1	20462252	20463074	4	2	0.5	III
1	20469468	20470469	10	2	0.2	II
1	20488724	20490119	11	4	0.363636	I
1	20492256	20493015	17	6	0.352941	II
1	20498465	20499650	17	4	0.235294	III
1	20513501	20514868	31	7	0.225806	I
1	20524677	20525828	44	16	0.363636	I
1	20540519	20541265	6	0	0	II
1	20564784	20565415	17	5	0.294118	I
1	20621984	20623073	19	2	0.105263	IV
1	20624673	20626065	7	0	0	I
1	20671257	20672188	8	4	0.5	IV
1	20683039	20683826	33	3	0.0909091	IV
1	20685359	20687966	62	12	0.193548	III
1	20696284	20697438	11	5	0.454545	III
1	20699527	20700345	23	11	0.478261	II
1	20709348	20711549	34	7	0.205882	III
1	20776905	20778213	11	4	0.363636	IV
1	20799195	20800627	17	8	0.470588	IV
1	20815110	20816939	7	1	0.142857	II
1	20819882	20820472	15	5	0.333333	II
1	20823435	20824014	2	0	0	I
1	20826028	20827542	14	4	0.285714	IV
1	20913657	20915426	16	5	0.3125	IV
1	20971353	20974420	18	8	0.444444	II
1	21033856	21035627	12	1	0.0833333	IV
1	21042002	21043391	11	3	0.272727	II
1	21053153	21055520	20	4	0.2	II
1	21065876	21067697	14	3	0.214286	III
1	21080412	21082619	37	9	0.243243	II
1	21124469	21125155	12	5	0.416667	IV
1	21144539	21146166	11	2	0.181818	II
1	21179690	21181136	15	1	0.0666667	III
1	21210041	21211994	28	15	0.535714	I
1	21215507	21218414	37	16	0.432432	III
1	21249104	21250448	9	0	0	IV
1	21259708	21261273	9	2	0.222222	I
1	21340570	21342792	47	19	0.404255	II
1	21359888	21360968	5	0	0	III
1	21364555	21365967	6	3	0.5	III
1	21368416	21369460	14	2	0.142857	IV
1	21391230	21393218	64	16	0.25	I
1	21398222	21401959	44	12	0.272727	I
1	21418181	21419051	18	1	0.0555556	I
1	21427880	21429790	15	8	0.533333	IV
1	21449870	21451022	14	7	0.5	IV
1	21470060	21472503	78	24	0.307692	II
1	21507414	21508314	82	37	0.45122	I
1	21523917	21525868	21	3	0.142857	II
1	21529100	21530026	9	0	0	I
1	21581421	21583896	39	5	0.128205	IV
1	21601601	21603184	21	8	0.380952	III
1	21607618	21611420	51	13	0.254902	II
1	21615179	21616654	15	7	0.466667	II
1	21630409	21631372	4	1	0.25	IV
1	21637265	21638466	16	6	0.375	III
1	21640237	21641065	16	4	0.25	III
1	21674785	21676009	9	3	0.333333	III
1	21681356	21683721	21	6	0.285714	II
1	21719309	21720427	8	0	0	IV
1	21729320	21732571	27	3	0.111111	IV
1	21740282	21742061	17	7	0.411765	III
1	21743890	21745132	8	0	0	I
1	21745942	21747690	14	0	0	IV
1	21771616	21774068	27	4	0.148148	IV
1	21807816	21810333	14	4	0.285714	IV
1	21844163	21846623	19	7	0.368421	IV
1	21857357	21859355	33	8	0.242424	I
1	21871859	21874292	21	9	0.428571	II
1	21918220	21919391	14	5	0.357143	II
1	21957465	21958226	15	5	0.333333	IV
1	21990239	21993086	42	12	0.285714	III
1	21995400	21996501	18	7	0.388889	II
1	22042399	22043671	23	12	0.521739	II
1	22088829	22090085	15	3	0.2	I
1	22100353	22101270	4	1	0.25	IV
1	22107276	22108593	16	6	0.375	IV
1	22111809	22113398	24	10	0.416667	II
1	22166138	22168236	107	21	0.196262	II
1	22182463	22183604	4	1	0.25	I
1	22206726	22208139	11	5	0.454545	II
1	22224194	22225193	16	6	0.375	I
1	22226243	22227015	8	2	0.25	IV
1	22230798	22233021	18	6	0.333333	III
1	22260774	22261817	25	6	0.24	I
1	22269326	22270616	16	4	0.25	IV
1	22322731	22324032	4	0	0	IV
1	22356662	22358165	23	7	0.304348	I
1	22512076	22513473	10	4	0.4	IV
1	22520868	22522091	14	5	0.357143	IV
1	22541645	22542605	11	4	0.363636	IV
1	22562457	22564347	29	13	0.448276	III
1	22592311	22593464	9	1	0.111111	II
1	22627018	22628146	9	5	0.555556	IV
1	22693629	22694787	11	4	0.363636	III
1	22698929	22700117	21	3	0.142857	I
1	22742668	22743692	17	2	0.117647	I
1	22751278	22752232	9	6	0.666667	III
1	22777127	22777941	13	3	0.230769	III
1	22779613	22780605	7	2	0.285714	II
1	22818008	22819604	5	1	0.2	IV
1	22828318	22829963	4	1	0.25	I
1	22844492	22846051	13	3	0.230769	II
1	22850074	22851116	7	3	0.428571	III
1	22854659	22856022	22	8	0.363636	IV
1	22887690	22888425	25	2	0.08	I
1	22890274	22890971	11	2	0.181818	III
1	22984582	22985955	31	6	0.193548	II
1	23067764	23068849	16	2	0.125	II
1	23096627	23097972	16	8	0.5	II
1	23117782	23118839	5	0	0	I
1	23122781	23123614	11	1	0.0909091	I
1	23140253	23141538	38	9	0.236842	II
1	23149158	23150083	31	8	0.258065	IV
1	23152260	23153577	31	8	0.258065	I
1	23197112	23198216	20	8	0.4	IV
1	23211627	23212957	12	5	0.416667	IV
1	23246674	23247564	15	4	0.266667	I
1	23280020	23281987	67	10	0.149254	II
1	23295470	23297565	56	8	0.142857	I
1	23320230	23322573	15	4	0.266667	III
1	23393380	23394467	8	2	0.25	III
1	23423783	23425578	33	9	0.272727	II
1	23430553	23431327	33	2	0.0606061	I
1	23434563	23436319	36	15	0.416667	III
1	23453651	23455709	16	4	0.25	IV
1	23476790	23477554	4	0	0	III
1	23509288	23510906	12	4	0.333333	II
1	23521278	23522169	20	4	0.2	IV
1	23566045	23567445	19	5	0.263158	III
1	23613302	23614472	11	6	0.545455	I
1	23639722	23641012	30	5	0.166667	III
1	23709914	23711747	24	7	0.291667	I
1	23723279	23724362	5	1	0.2	III
1	23856021	23856919	9	4	0.444444	II
1	23861527	23862762	17	4	0.235294	II
1	23874976	23877311	9	4	0.444444	I
1	23883786	23885696	17	5	0.294118	III
1	23906750	23907605	8	2	0.25	II
1	23924972	23926960	18	7	0.388889	II
1	23931279	23933428	15	1	0.0666667	I
1	23946693	23947487	3	1	0.333333	I
1	23949994	23950705	6	2	0.333333	II
1	23964841	23966712	25	5	0.2	II
1	24041449	24042663	8	3	0.375	II
1	24118954	24120004	6	1	0.166667	IV
1	24125290	24126600	8	1	0.125	IV
1	24222926	24223963	7	1	0.142857	IV
1	24290920	24292437	22	1	0.0454545	III
1	24337657	24338956	5	0	0	IV
1	24384231	24385612	28	6	0.214286	III
1	24409416	24410244	10	4	0.4	III
1	24454670	24456148	17	5	0.294118	IV
1	24482151	24484974	22	11	0.5	II
1	24506232	24506946	14	9	0.642857	II
1	24575536	24577662	17	10	0.588235	IV
1	24619892	24621194	12	5	0.416667	IV
1	24675419	24676075	8	2	0.25	IV
1	24682739	24684259	14	3	0.214286	III
1	24690720	24692411	10	2	0.2	III
1	24704776	24706312	5	2	0.4	II
1	24717803	24719133	18	2	0.111111	I
1	24831209	24832809	9	4	0.444444	II
1	24837808	24839306	24	12	0.5	II
1	24844221	24845177	5	2	0.4	II
1	24876706	24877693	13	6	0.461538	II
1	24901067	24901910	6	3	0.5	IV
1	24907299	24909044	13	5	0.384615	I
1	24917287	24918896	11	4	0.363636	IV
1	24947804	24948846	22	4	0.181818	IV
1	24955543	24957366	12	1	0.0833333	IV
1	25033296	25034726	13	2	0.153846	II
1	25056193	25058450	236	84	0.355932	II
1	25095532	25096994	24	10	0.416667	IV
1	25158536	25159496	23	5	0.217391	II
1	25179711	25182752	23	6	0.26087	I
1	25215649	25217799	13	4	0.307692	IV
1	25246690	25248113	13	6	0.461538	IV
1	25265626	25267009	8	4	0.5	III
1	25274215	25275403	13	2	0.153846	II
1	25331751	25333379	32	6	0.1875	IV
1	25357566	25358760	10	5	0.5	IV
1	25400347	25401848	19	3	0.157895	I
1	25452508	25453486	11	0	0	IV
1	25504765	25505864	7	1	0.142857	II
1	25593985	25596128	20	6	0.3	II
1	25609625	25610401	9	3	0.333333	III
1	25639489	25642164	151	23	0.152318	I
1	25673703	25674318	6	2	0.333333	IV
1	25696280	25698644	14	4	0.285714	IV
1	25722251	25723959	15	3	0.2	III
1	25728432	25730830	9	3	0.333333	III
1	25750101	25752485	32	11	0.34375	III
1	25779376	25780797	8	3	0.375	II
1	25928070	25929765	16	6	0.375	II
1	25973448	25974276	117	32	0.273504	III
1	26030756	26032598	23	4	0.173913	IV
1	26083670	26084650	8	1	0.125	II
1	26196356	26197637	38	9	0.236842	II
1	26306521	26307771	4	1	0.25	I
1	26335582	26336469	16	3	0.1875	III
1	26343271	26344683	25	6	0.24	III
1	26371092	26371975	8	5	0.625	IV
1	26374219	26376057	34	15	0.441176	III
1	26510374	26511646	11	2	0.181818	I
1	26524873	26526517	15	8	0.533333	II
1	26551302	26552492	21	2	0.0952381	I
1	26560933	26562003	11	4	0.363636	I
1	26603755	26604694	3	2	0.666667	IV
1	26650397	26651268	29	7	0.241379	I
1	26711946	26712692	16	2	0.125	II
1	26713933	26714687	2	0	0	IV
1	26721979	26722940	16	2	0.125	II
1	26756235	26758003	9	2	0.222222	IV
1	26760641	26761413	5	3	0.6	IV
1	26778893	26781547	23	9	0.391304	II
1	26881307	26883926	23	3	0.130435	IV
1	26925620	26926773	21	0	0	III
1	26955646	26957264	24	3	0.125	I
1	26993529	26994470	14	3	0.214286	III
1	27035186	27036790	9	1	0.111111	III
1	27075798	27077871	29	5	0.172414	IV
1	27240336	27241843	11	4	0.363636	II
1	27428105	27429770	20	4	0.2	II
1	27514652	27516739	40	14	0.35	III
1	27597065	27597870	6	2	0.333333	III
1	27635025	27637926	58	22	0.37931	IV
1	27674949	27675739	6	4	0.666667	III
1	27676918	27677775	5	3	0.6	III
1	27859318	27861154	17	6	0.352941	I
1	27971867	27973302	26	4	0.153846	I
1	28105194	28106178	14	2	0.142857	II
1	28311925	28313098	5	3	0.6	I
1	28331661	28333766	13	6	0.461538	III
1	28397203	28399127	25	9	0.36	III
1	28470026	28471522	8	4	0.5	IV
1	28526660	28528034	23	5	0.217391	IV
1	28702699	28704171	77	11	0.142857	II
1	28731491	28732404	49	25	0.510204	IV
1	28815179	28816284	10	0	0	III
1	28827025	28828866	27	14	0.518519	II
1	28842896	28844465	10	2	0.2	IV
1	28890964	28892565	16	3	0.1875	I
1	28912360	28914009	32	15	0.46875	I
1	28993541	28995032	85	15	0.176471	II
1	29249774	29250662	11	3	0.272727	III
1	29263063	29264222	12	3	0.25	I
1	29265232	29265981	4	0	0	IV
1	29305013	29306216	16	6	0.375	I
1	29315959	29316925	8	2	0.25	IV
1	29380013	29381053	30	4	0.133333	II
1	29472148	29473060	32	10	0.3125	I
1	29479611	29481657	6	2	0.333333	III
1	29496196	29497079	12	5	0.416667	III
1	29588427	29590873	16	6	0.375	III
1	29611281	29613062	27	8	0.296296	I
1	29768842	29771064	17	5	0.294118	II
1	29939885	29940720	11	4	0.363636	II
1	29983022	29984936	38	19	0.5	IV
1	30199612	30201274	42	14	0.333333	IV
1	30253051	30255827	13	5	0.384615	I
1	30426468	30427662	9	6	0.666667	III
2	70802	73075	41	10	0.243902	I
2	98079	98973	4	0	0	III
2	121805	122614	10	5	0.5	II
2	171344	172277	9	0	0	IV
2	178095	178841	9	4	0.444444	III
2	191892	192664	9	2	0.222222	III
2	202214	203837	11	4	0.363636	IV
2	204351	205795	30	8	0.266667	II
2	237890	239385	22	6	0.272727	I
2	252245	252872	6	0	0	IV
2	253940	254811	8	0	0	II
2	276555	277273	10	4	0.4	III
2	292514	293713	29	9	0.310345	I
2	299436	300310	9	3	0.333333	III
2	302852	303646	9	4	0.444444	III
2	305530	306317	13	6	0.461538	II
2	314375	315541	19	5	0.263158	III
2	346501	347698	20	6	0.3	I
2	368084	369002	13	3	0.230769	III
2	372811	373657	12	3	0.25	II
2	378294	379791	18	6	0.333333	IV
2	384366	385008	56	22	0.392857	III
2	390646	391514	10	2	0.2	I
2	402582	403486	25	8	0.32	I
2	415865	416871	19	6	0.315789	IV
2	422724	423434	6	4	0.666667	I
2	428592	429607	32	6	0.1875	I
2	438349	439086	14	3	0.214286	I
2	448045	448984	8	2	0.25	II
2	449361	450338	4	1	0.25	III
2	455391	456551	9	2	0.222222	II
2	537069	538035	10	3	0.3	IV
2	559847	560812	13	7	0.538462	I
2	582271	583638	23	8	0.347826	II
2	587883	589028	10	0	0	IV
2	601452	603772	27	4	0.148148	IV
2	612571	614501	23	6	0.26087	IV
2	625758	626726	22	6	0.272727	II
2	639002	640088	8	0	0	III
2	640822	641726	31	11	0.354839	IV
2	666407	668154	33	9	0.272727	IV
2	676381	679177	26	9	0.346154	IV
2	686317	689711	48	18	0.375	II
2	712745	714100	13	4	0.307692	I
2	714907	716954	26	13	0.5	I
2	721216	722611	24	10	0.416667	I
2	741719	742595	10	1	0.1	IV
2	753335	755860	31	12	0.387097	I
2	767948	769223	17	3	0.176471	II
2	780074	780906	52	29	0.557692	II
2	786696	787435	5	1	0.2	IV
2	794198	796576	24	9	0.375	I
2	807943	809345	10	3	0.3	III
2	823796	826389	15	6	0.4	III
2	870555	873310	36	7	0.194444	I
2	877435	878492	19	7	0.368421	II
2	890679	891375	7	1	0.142857	I
2	891692	892543	7	2	0.285714	I
2	904084	905381	111	17	0.153153	II
2	919157	920238	21	9	0.428571	IV
2	924866	926381	9	5	0.555556	IV
2	931872	934724	42	11	0.261905	I
2	962569	963908	11	4	0.363636	IV
2	983722	984514	33	10	0.30303	I
2	990690	991739	8	5	0.625	III
2	993024	993760	4	3	0.75	IV
2	998337	999456	9	2	0.222222	III
2	1010128	1013133	36	12	0.333333	III
2	1037528	1039190	15	10	0.666667	I
2	1048090	1050733	58	20	0.344828	III
2	1075016	1077032	15	6	0.4	II
2	1085035	1085713	14	4	0.285714	II
2	1110848	1113145	40	8	0.2	IV
2	1123317	1124419	19	5	0.263158	I
2	1133917	1135794	22	2	0.0909091	II
2	1154268	1156119	11	1	0.0909091	IV
2	1159866	1160706	10	2	0.2	III
2	1167044	1168567	24	6	0.25	IV
2	1177634	1179542	14	0	0	IV
2	1189713	1191237	28	4	0.142857	IV
2	1195826	1197052	24	5	0.208333	IV
2	1205202	1206242	14	7	0.5	III
2	1231989	1235201	37	13	0.351351	IV
2	1251167	1252440	21	1	0.047619	IV
2	1257497	1259219	7	3	0.428571	II
2	1264583	1265282	20	3	0.15	III
2	1271284	1272435	24	10	0.416667	III
2	1287460	1289412	26	10	0.384615	III
2	1318238	1318884	5	2	0.4	III
2	1329147	1330660	3	0	0	IV
2	1332707	1333405	48	13	0.270833	III
2	1359470	1360292	11	3	0.272727	IV
2	1360746	1361509	8	0	0	III
2	1380228	1381518	22	10	0.454545	I
2	1393407	1394554	11	2	0.181818	III
2	1413198	1414406	9	5	0.555556	I
2	1468210	1469014	11	4	0.363636	II
2	1482073	1484297	14	5	0.357143	II
2	1503777	1505910	10	2	0.2	III
2	1512849	1513738	17	5	0.294118	I
2	1520925	1522323	31	13	0.419355	III
2	1522657	1524610	15	7	0.466667	III
2	1536352	1538600	28	12	0.428571	II
2	1562134	1563216	2	1	0.5	I
2	1566963	1568231	5	1	0.2	II
2	1572083	1573003	12	3	0.25	I
2	1584713	1586934	31	5	0.16129	III
2	1593799	1594452	11	6	0.545455	II
2	1600703	1602838	54	14	0.259259	I
2	1607839	1609737	14	4	0.285714	III
2	1620223	1621729	37	8	0.216216	III
2	1663211	1664198	12	8	0.666667	I
2	1681099	1682496	16	5	0.3125	IV
2	1690953	1692521	20	8	0.4	II
2	1709135	1711659	38	15	0.394737	II
2	1715629	1717222	33	8	0.242424	II
2	1740327	1741668	18	4	0.222222	III
2	1762448	1763040	13	2	0.153846	IV
2	1781191	1782024	36	10	0.277778	III
2	1792227	1794070	22	11	0.5	IV
2	1801133	1804146	5	2	0.4	I
2	1821153	1823319	30	9	0.3	II
2	1837791	1839622	18	3	0.166667	IV
2	1856797	1859101	10	2	0.2	III
2	1864835	1865423	2	2	1	I
2	1878256	1880073	21	6	0.285714	III
2	1888404	1890943	24	6	0.25	II
2	1897595	1899497	18	3	0.166667	III
2	1904107	1905685	54	21	0.388889	III
2	1911984	1913345	26	6	0.230769	IV
2	1917107	1918345	8	3	0.375	III
2	1926498	1927792	50	17	0.34	I
2	1942788	1944074	29	4	0.137931	III
2	1965471	1966384	12	0	0	IV
2	1978843	1979725	5	1	0.2	IV
2	1985590	1986115	3	1	0.333333	II
2	1990246	1990991	9	5	0.555556	III
2	2021421	2022968	18	5	0.277778	IV
2	2024525	2025155	6	2	0.333333	II
2	2057586	2058427	10	4	0.4	II
2	2058859	2061026	58	13	0.224138	II
2	2071015	2072201	18	11	0.611111	III
2	2073838	2074717	16	4	0.25	I
2	2088698	2089682	8	3	0.375	IV
2	2130053	2132255	44	13	0.295455	III
2	2138365	2141569	30	9	0.3	I
2	2148075	2149580	25	6	0.24	III
2	2169947	2171035	2	0	0	III
2	2176387	2179095	9	4	0.444444	I
2	2184831	2187833	10	1	0.1	IV
2	2196595	2198012	8	4	0.5	II
2	2232995	2234081	12	4	0.333333	I
2	2260507	2261761	26	8	0.307692	II
2	2273292	2274454	10	2	0.2	III
2	2283977	2284655	25	8	0.32	I
2	2291698	2292387	10	4	0.4	I
2	2293494	2294919	25	7	0.28	III
2	2318685	2320181	75	36	0.48	II
2	2321042	2322154	18	1	0.0555556	III
2	2329757	2330272	2	0	0	IV
2	2330559	2332577	32	8	0.25	IV
2	2349439	2350242	8	3	0.375	IV
2	2356071	2358695	21	5	0.238095	IV
2	2362185	2363348	12	2	0.166667	II
2	2423795	2424506	6	2	0.333333	IV
2	2436656	2438013	15	5	0.333333	III
2	2445777	2447132	12	7	0.583333	I
2	2454180	2456790	6	2	0.333333	IV
2	2460667	2462232	13	2	0.153846	IV
2	2578698	2580751	32	12	0.375	II
2	2600316	2601847	34	1	0.0294118	III
2	2654862	2656367	17	5	0.294118	I
2	2730571	2731813	34	11	0.323529	III
2	2755258	2756352	17	5	0.294118	III
2	2762414	2763118	20	6	0.3	III
2	2852102	2853477	16	7	0.4375	II
2	2869565	2872123	38	14	0.368421	IV
2	2893873	2895051	16	6	0.375	IV
2	2946135	2947363	10	2	0.2	IV
2	2974049	2975107	13	3	0.230769	IV
2	2984820	2985941	26	17	0.653846	IV
2	3044663	3045821	14	3	0.214286	IV
2	3512775	3514808	8	2	0.25	IV
2	3527374	3529385	17	3	0.176471	II
2	3530028	3531749	53	13	0.245283	III
2	3605697	3607827	34	21	0.617647	I
2	3618016	3620065	44	19	0.431818	II
2	3673218	3674558	31	11	0.354839	III
2	3777346	3780135	25	10	0.4	I
2	3985030	3986809	39	6	0.153846	IV
2	4006809	4007679	35	16	0.457143	IV
2	4069707	4071037	37	8	0.216216	IV
2	4077631	4078699	28	8	0.285714	I
2	4079265	4080900	28	9	0.321429	I
2	4100894	4104323	30	7	0.233333	IV
2	4120547	4121833	21	4	0.190476	I
2	4143293	4143740	3	1	0.333333	II
2	4145108	4146530	38	5	0.131579	III
2	4214543	4215781	7	2	0.285714	IV
2	4220334	4222277	16	8	0.5	IV
2	4301180	4302008	26	2	0.0769231	IV
2	4340088	4341057	4	1	0.25	I
2	4348373	4350706	27	6	0.222222	II
2	4422660	4424230	14	4	0.285714	II
2	4451307	4452076	12	2	0.166667	I
2	4455655	4457423	15	5	0.333333	IV
2	4473379	4474541	22	7	0.318182	III
2	4507196	4509080	22	7	0.318182	II
2	4523522	4524192	11	2	0.181818	I
2	4621790	4623496	16	7	0.4375	IV
2	4798722	4799622	13	2	0.153846	IV
2	4807554	4808680	26	4	0.153846	IV
2	4870378	4871517	32	12	0.375	IV
2	4941235	4943244	15	5	0.333333	III
2	5002284	5004911	22	7	0.318182	III
2	5008945	5011550	30	9	0.3	II
2	5017593	5019577	36	11	0.305556	I
2	5021477	5023162	90	24	0.266667	IV
2	5053323	5055174	27	9	0.333333	IV
2	5111354	5112142	12	2	0.166667	I
2	5190519	5191433	17	4	0.235294	III
2	5214402	5216159	17	4	0.235294	IV
2	5388560	5389678	6	3	0.5	IV
2	5432894	5434750	6	2	0.333333	I
2	5502042	5502745	4	0	0	III
2	5506465	5507813	21	3	0.142857	III
2	5541736	5542865	9	6	0.666667	I
2	5556453	5558269	20	4	0.2	III
2	5583237	5584403	6	1	0.166667	I
2	5588303	5589574	33	9	0.272727	III
2	5598124	5599364	17	4	0.235294	III
2	5605734	5606678	26	10	0.384615	I
2	5611753	5613112	13	4	0.307692	II
2	5636316	5637188	17	3	0.176471	III
2	5644288	5646132	11	2	0.181818	IV
2	5646456	5648687	33	9	0.272727	II
2	5669377	5671782	18	6	0.333333	I
2	5708892	5710191	47	13	0.276596	II
2	5740078	5741929	11	6	0.545455	III
2	5750333	5752601	15	5	0.333333	III
2	5764546	5766090	40	10	0.25	I
2	5777096	5777972	25	8	0.32	III
2	5787405	5788606	20	6	0.3	III
2	5791351	5792988	17	3	0.176471	IV
2	5802160	5804140	13	3	0.230769	I
2	5850971	5852947	16	4	0.25	IV
2	5865503	5866411	5	1	0.2	II
2	5905167	5906517	28	5	0.178571	IV
2	5917575	5918293	13	2	0.153846	I
2	5923054	5923667	5	4	0.8	II
2	5924306	5925236	9	2	0.222222	II
2	5938885	5940747	32	6	0.1875	IV
2	5949224	5951562	14	2	0.142857	II
2	5959922	5961103	14	7	0.5	I
2	5981649	5982991	23	2	0.0869565	II
2	6004637	6006148	4	0	0	I
2	6026619	6028183	13	2	0.153846	IV
2	6035877	6037062	53	12	0.226415	III
2	6043700	6044677	38	8	0.210526	II
2	6059295	6060582	4	1	0.25	I
2	6140350	6141924	20	8	0.4	III
2	6148245	6148979	5	2	0.4	I
2	6155055	6156064	7	3	0.428571	III
2	6178973	6180961	44	17	0.386364	III
2	6184979	6187552	30	13	0.433333	III
2	6206542	6208741	16	6	0.375	I
2	6216762	6217924	16	4	0.25	I
2	6249945	6250813	32	9	0.28125	I
2	6253375	6254051	1	1	1	III
2	6260581	6261420	16	0	0	IV
2	6271044	6272433	6	0	0	I
2	6295540	6297504	14	5	0.357143	IV
2	6320803	6321550	8	2	0.25	II
2	6344593	6345444	3	2	0.666667	I
2	6349972	6351293	34	16	0.470588	II
2	6353057	6354368	17	7	0.411765	IV
2	6361455	6362544	8	4	0.5	IV
2	6390015	6390823	23	3	0.130435	II
2	6391107	6392168	11	3	0.272727	IV
2	6398015	6398830	9	3	0.333333	IV
2	6420167	6421608	9	2	0.222222	III
2	6439512	6441333	20	5	0.25	IV
2	6449712	6451250	17	7	0.411765	I
2	6468328	6469211	8	1	0.125	II
2	6482289	6483905	15	3	0.2	III
2	6493760	6495498	52	12	0.230769	II
2	6497748	6498305	19	5	0.263158	IV
2	6498689	6499765	15	3	0.2	II
2	6502690	6503226	18	4	0.222222	III
2	6507013	6509138	43	7	0.162791	III
2	6517450	6518464	2	0	0	IV
2	6531566	6533525	14	6	0.428571	III
2	6544141	6547215	67	28	0.41791	III
2	6548173	6549071	6	0	0	II
2	6560420	6562533	18	9	0.5	II
2	6610766	6612641	32	8	0.25	III
2	6618934	6620152	9	2	0.222222	III
2	6636297	6637744	21	7	0.333333	II
2	6658236	6660763	12	4	0.333333	II
2	6685209	6685769	6	1	0.166667	II
2	6686480	6687339	12	6	0.5	IV
2	6691100	6692639	12	2	0.166667	III
2	6706208	6707834	12	3	0.25	IV
2	6732921	6733643	23	7	0.304348	I
2	6736058	6736777	10	1	0.1	III
2	6737520	6739347	22	5	0.227273	I
2	6757237	6757855	20	7	0.35	II
2	6771792	6772914	15	5	0.333333	II
2	6778514	6779469	14	5	0.357143	II
2	6795065	6795563	7	3	0.428571	IV
2	6804841	6805603	2	0	0	III
2	6812796	6814337	17	8	0.470588	III
2	6836913	6837789	24	2	0.0833333	I
2	6862572	6864376	14	2	0.142857	IV
2	6870436	6871528	6	1	0.166667	I
2	6880860	6881802	13	0	0	II
2	6885728	6887096	20	3	0.15	IV
2	6891969	6893445	29	12	0.413793	I
2	6922089	6923332	15	1	0.0666667	III
2	6925950	6926944	18	9	0.5	III
2	6944385	6946872	47	5	0.106383	III
2	6952740	6954270	17	8	0.470588	IV
2	6961669	6962914	12	0	0	IV
2	6968411	6969951	17	6	0.352941	I
2	6977625	6979777	18	4	0.222222	IV
2	6985454	6986854	39	17	0.435897	I
2	6989941	6990538	13	8	0.615385	I
2	7005018	7006537	24	5	0.208333	IV
2	7032262	7032906	4	1	0.25	IV
2	7072084	7073925	37	10	0.27027	IV
2	7080334	7081646	12	2	0.166667	IV
2	7084676	7085523	8	4	0.5	II
2	7093126	7094792	10	6	0.6	I
2	7135590	7137088	46	13	0.282609	IV
2	7147474	7148708	57	18	0.315789	I
2	7166770	7168373	16	3	0.1875	IV
2	7170796	7171954	17	11	0.647059	IV
2	7193359	7194479	68	13	0.191176	II
2	7205567	7207788	7	1	0.142857	II
2	7223628	7224691	13	6	0.461538	II
2	7228842	7229644	8	3	0.375	I
2	7230074	7230953	13	3	0.230769	II
2	7237560	7238958	25	10	0.4	I
2	7241665	7243209	71	12	0.169014	III
2	7256576	7258733	29	15	0.517241	IV
2	7277988	7279109	18	7	0.388889	I
2	7298762	7300175	23	11	0.478261	II
2	7327058	7328580	19	6	0.315789	II
2	7351808	7353543	22	5	0.227273	III
2	7369918	7371562	17	4	0.235294	I
2	7377057	7377799	3	0	0	III
2	7419869	7422063	19	9	0.473684	II
2	7438998	7442906	49	20	0.408163	II
2	7446709	7448370	10	3	0.3	IV
2	7456623	7459201	9	6	0.666667	III
2	7490676	7492139	20	8	0.4	III
2	7503505	7504769	14	2	0.142857	IV
2	7522973	7524014	0	0	#NAME?	III
2	7526884	7528121	15	4	0.266667	I
2	7535677	7537682	37	23	0.621622	III
2	7581113	7582106	18	7	0.388889	II
2	7583693	7584463	15	2	0.133333	II
2	7659323	7660464	3	1	0.333333	IV
2	7660919	7663557	32	8	0.25	III
2	7680606	7682576	22	6	0.272727	III
2	7689906	7690828	24	4	0.166667	IV
2	7708223	7708974	6	0	0	I
2	7719723	7721863	20	9	0.45	I
2	7729185	7730825	25	4	0.16	I
2	7807374	7808427	13	4	0.307692	IV
2	7812976	7815679	14	5	0.357143	I
2	7855850	7857045	13	4	0.307692	I
2	7860762	7861978	9	3	0.333333	IV
2	7874899	7875759	3	0	0	I
2	7879660	7880739	10	4	0.4	III
2	7881196	7881817	4	2	0.5	IV
2	7886092	7887567	18	5	0.277778	III
2	7889404	7889998	23	7	0.304348	III
2	7905535	7907734	50	11	0.22	III
2	7919257	7920255	9	0	0	III
2	7955775	7956734	20	6	0.3	I
2	7959542	7960710	22	7	0.318182	IV
2	7987464	7988404	4	3	0.75	IV
2	8015974	8019385	48	15	0.3125	III
2	8035212	8037840	21	6	0.285714	III
2	8060833	8062358	11	3	0.272727	IV
2	8074740	8076460	19	7	0.368421	I
2	8099350	8100868	14	5	0.357143	III
2	8102190	8103666	19	3	0.157895	I
2	8174885	8175584	3	2	0.666667	IV
2	8199701	8200511	8	2	0.25	I
2	8200917	8202277	27	7	0.259259	I
2	8217643	8218438	13	8	0.615385	I
2	8231537	8232272	14	9	0.642857	III
2	8236130	8237599	12	3	0.25	II
2	8273929	8274844	7	2	0.285714	III
2	8332161	8333339	11	3	0.272727	III
2	8382294	8383799	17	6	0.352941	II
2	8403156	8404176	3	0	0	I
2	8413229	8414739	17	3	0.176471	III
2	8420418	8423178	9	5	0.555556	I
2	8436509	8438573	9	4	0.444444	IV
2	8451920	8453644	74	20	0.27027	III
2	8454022	8456024	10	3	0.3	IV
2	8536348	8536991	22	4	0.181818	II
2	8545731	8546558	3	2	0.666667	III
2	8560203	8561757	15	6	0.4	IV
2	8566467	8567236	136	28	0.205882	III
2	8567835	8568804	25	7	0.28	IV
2	8569229	8570187	37	11	0.297297	I
2	8574986	8576009	17	3	0.176471	II
2	8590561	8591907	23	8	0.347826	IV
2	8621990	8623054	20	5	0.25	IV
2	8641408	8642521	25	6	0.24	I
2	8643426	8644042	6	0	0	IV
2	8666622	8667561	12	2	0.166667	II
2	8707636	8708447	6	2	0.333333	III
2	8753813	8755729	18	3	0.166667	IV
2	8764692	8766034	8	4	0.5	III
2	8854033	8855576	12	5	0.416667	II
2	8873952	8875759	10	2	0.2	II
2	8881328	8882497	17	4	0.235294	I
2	8883151	8884316	17	8	0.470588	II
2	8893237	8895382	41	9	0.219512	I
2	8907224	8908416	28	7	0.25	II
2	8913774	8917493	122	35	0.286885	I
2	8956353	8958022	19	7	0.368421	III
2	8962538	8964336	26	6	0.230769	II
2	8993414	8994500	14	2	0.142857	I
2	8997418	8998560	21	7	0.333333	II
2	9020129	9020673	3	0	0	II
2	9021701	9022516	10	3	0.3	I
2	9038018	9039498	12	1	0.0833333	II
2	9056863	9057861	26	8	0.307692	II
2	9062934	9064605	26	6	0.230769	II
2	9121517	9122538	10	4	0.4	II
2	9125291	9126315	27	9	0.333333	IV
2	9161025	9162309	18	5	0.277778	I
2	9168912	9170063	18	3	0.166667	II
2	9186825	9188254	6	3	0.5	IV
2	9196853	9197531	29	6	0.206897	I
2	9289491	9290861	1	0	0	IV
2	9314656	9315364	7	3	0.428571	II
2	9328452	9330998	27	4	0.148148	III
2	9338657	9339783	14	3	0.214286	IV
2	9344227	9345536	19	8	0.421053	IV
2	9378727	9379423	5	2	0.4	III
2	9401701	9403312	15	6	0.4	III
2	9424727	9425881	17	3	0.176471	III
2	9431846	9433800	10	2	0.2	II
2	9439058	9439891	14	4	0.285714	II
2	9445058	9447128	19	2	0.105263	IV
2	9481236	9481998	27	8	0.296296	III
2	9484449	9485650	7	3	0.428571	II
2	9486217	9487450	10	6	0.6	I
2	9496041	9497431	25	5	0.2	I
2	9528492	9530576	60	27	0.45	III
2	9550033	9550950	7	1	0.142857	II
2	9556355	9557989	25	10	0.4	II
2	9559228	9559972	25	7	0.28	IV
2	9594323	9596283	31	14	0.451613	II
2	9611814	9613223	4	0	0	II
2	9633283	9635495	38	14	0.368421	II
2	9642833	9644729	21	5	0.238095	II
2	9691969	9693553	64	12	0.1875	II
2	9712821	9713723	10	5	0.5	IV
2	9717021	9717819	22	3	0.136364	III
2	9736012	9736764	24	9	0.375	III
2	9738314	9739376	13	3	0.230769	I
2	9757502	9758956	6	2	0.333333	IV
2	9821464	9822278	11	3	0.272727	II
2	9849943	9850803	21	6	0.285714	I
2	9884849	9885746	17	5	0.294118	II
2	9896318	9897878	19	1	0.0526316	II
2	9922067	9923930	28	5	0.178571	II
2	9978646	9979439	4	0	0	III
2	9981781	9982571	4	1	0.25	II
2	9987342	9988060	3	0	0	I
2	10001295	10002106	20	5	0.25	III
2	10009119	10010032	28	7	0.25	III
2	10017123	10020611	22	12	0.545455	IV
2	10037214	10038480	24	7	0.291667	I
2	10039790	10040851	34	12	0.352941	II
2	10084966	10086096	9	2	0.222222	III
2	10093159	10094050	16	8	0.5	III
2	10105707	10106604	6	2	0.333333	IV
2	10138911	10140080	5	2	0.4	IV
2	10144580	10145624	11	4	0.363636	IV
2	10150933	10152564	15	3	0.2	I
2	10194267	10195215	14	10	0.714286	II
2	10198144	10199295	13	4	0.307692	II
2	10238721	10239825	8	4	0.5	I
2	10254579	10256453	13	7	0.538462	II
2	10277742	10279733	9	5	0.555556	IV
2	10289450	10290344	24	7	0.291667	II
2	10291304	10292665	11	4	0.363636	IV
2	10305844	10306656	11	3	0.272727	I
2	10317483	10319107	16	1	0.0625	I
2	10351135	10354670	19	10	0.526316	I
2	10368209	10369493	8	4	0.5	IV
2	10389796	10390961	5	3	0.6	IV
2	10411476	10414000	31	12	0.387097	III
2	10434820	10437790	69	24	0.347826	I
2	10470605	10471496	6	3	0.5	II
2	10520021	10520720	8	4	0.5	III
2	10527279	10528118	7	4	0.571429	IV
2	10532347	10534417	24	7	0.291667	IV
2	10549528	10550387	13	5	0.384615	III
2	10552676	10553804	2	1	0.5	II
2	10554601	10555278	8	1	0.125	III
2	10588366	10589228	23	7	0.304348	III
2	10590024	10591061	12	4	0.333333	III
2	10607849	10609414	11	1	0.0909091	III
2	10621164	10622825	12	3	0.25	III
2	10677764	10678663	9	1	0.111111	III
2	10683130	10684102	8	4	0.5	I
2	10728721	10729797	10	2	0.2	III
2	10730661	10731281	19	5	0.263158	IV
2	10748557	10749547	19	6	0.315789	III
2	10806371	10807844	15	4	0.266667	IV
2	10813773	10815484	21	6	0.285714	IV
2	10841774	10842769	14	6	0.428571	III
2	10851682	10852560	23	7	0.304348	IV
2	10872636	10874903	7	2	0.285714	I
2	10878752	10880574	17	9	0.529412	IV
2	10931095	10932785	12	6	0.5	I
2	10972801	10974029	55	20	0.363636	I
2	11014297	11014991	5	3	0.6	I
2	11053125	11053758	5	2	0.4	III
2	11056116	11056815	5	2	0.4	II
2	11057967	11058840	7	1	0.142857	III
2	11075641	11077578	55	11	0.2	II
2	11163705	11164599	43	13	0.302326	III
2	11176727	11177577	19	7	0.368421	II
2	11265666	11267475	33	9	0.272727	II
2	11297576	11298877	20	4	0.2	III
2	11308222	11309495	16	4	0.25	III
2	11359770	11360379	20	9	0.45	II
2	11361495	11363224	12	3	0.25	I
2	11372737	11374698	11	5	0.454545	I
2	11386051	11388723	17	2	0.117647	IV
2	11399421	11400992	7	2	0.285714	IV
2	11408377	11409644	21	5	0.238095	II
2	11508148	11509337	6	2	0.333333	I
2	11544325	11545217	68	22	0.323529	III
2	11549083	11550603	31	7	0.225806	IV
2	11619030	11619984	10	2	0.2	I
2	11623480	11624440	49	20	0.408163	III
2	11642721	11644079	20	6	0.3	I
2	11645542	11646456	18	6	0.333333	III
2	11662823	11664044	11	2	0.181818	II
2	11668849	11669843	7	2	0.285714	IV
2	11739526	11740522	25	6	0.24	III
2	11759911	11760712	4	0	0	IV
2	11767671	11768726	5	1	0.2	IV
2	11768844	11770700	13	8	0.615385	III
2	11786375	11787506	10	1	0.1	I
2	11834289	11835342	49	12	0.244898	IV
2	11866812	11868268	10	2	0.2	III
2	11908554	11909976	8	0	0	I
2	11948414	11949775	5	0	0	IV
2	11952346	11953419	14	5	0.357143	I
2	11982187	11984132	19	7	0.368421	II
2	12075729	12076648	10	2	0.2	II
2	12101271	12102255	8	3	0.375	II
2	12106610	12108562	13	4	0.307692	III
2	12143402	12145020	24	6	0.25	I
2	12150156	12152608	27	6	0.222222	III
2	12173655	12175710	14	5	0.357143	III
2	12284430	12286443	4	0	0	IV
2	12309495	12310581	10	1	0.1	I
2	12331375	12333285	35	15	0.428571	III
2	12372274	12373212	5	2	0.4	II
2	12409618	12410998	15	6	0.4	I
2	12475385	12476147	17	11	0.647059	I
2	12553610	12555499	23	10	0.434783	I
2	12556141	12557505	11	4	0.363636	IV
2	12577514	12578827	18	4	0.222222	IV
2	12622595	12623559	8	2	0.25	III
2	12725028	12726121	22	9	0.409091	I
2	12733060	12735094	16	6	0.375	II
2	12753604	12755560	31	7	0.225806	II
2	12811482	12813939	85	23	0.270588	III
2	12876409	12877859	9	4	0.444444	I
2	12885648	12887565	29	10	0.344828	IV
2	12892692	12893464	22	6	0.272727	I
2	12929566	12930770	7	1	0.142857	I
2	12978849	12980103	15	8	0.533333	IV
2	13065211	13066737	23	12	0.521739	IV
2	13092991	13095348	34	12	0.352941	IV
2	13222620	13223508	21	9	0.428571	IV
2	13226561	13228066	30	5	0.166667	II
2	13232627	13233850	16	3	0.1875	I
2	13234937	13235673	27	9	0.333333	IV
2	13299411	13300986	44	13	0.295455	II
2	13312152	13313565	8	0	0	II
2	13374270	13375583	59	17	0.288136	III
2	13404026	13404893	49	13	0.265306	II
2	13421368	13422698	19	6	0.315789	III
2	13432620	13433728	23	10	0.434783	I
2	13540901	13542625	30	5	0.166667	III
2	13578721	13579967	2	0	0	IV
2	13717045	13718245	22	6	0.272727	IV
2	13739753	13740504	20	5	0.25	III
2	13793316	13794801	28	15	0.535714	IV
2	13807580	13808534	20	2	0.1	II
2	13865630	13866786	12	6	0.5	II
2	13879065	13880020	4	0	0	II
2	14009215	14010432	16	2	0.125	III
2	14062535	14063635	20	5	0.25	IV
2	14154420	14155832	7	1	0.142857	IV
2	14190245	14191297	4	0	0	II
2	14289724	14291122	16	4	0.25	III
2	14363299	14364456	40	13	0.325	I
2	14392546	14393459	19	8	0.421053	I
2	14401990	14402780	8	5	0.625	III
2	14407544	14408464	5	3	0.6	IV
2	14415107	14415774	7	0	0	II
2	14416862	14418873	29	4	0.137931	III
2	14457062	14458885	25	7	0.28	I
2	14553420	14555998	34	8	0.235294	III
2	14594671	14595483	13	7	0.538462	II
2	14596360	14597774	23	6	0.26087	II
2	14653224	14654184	6	1	0.166667	II
2	14682303	14683996	16	8	0.5	I
2	14701101	14702409	6	1	0.166667	III
2	14810583	14813501	35	12	0.342857	IV
2	14821759	14822858	12	2	0.166667	IV
2	14840525	14841950	21	9	0.428571	II
2	14858550	14861502	28	6	0.214286	II
2	14951510	14953020	18	6	0.333333	II
2	15007530	15008730	19	7	0.368421	IV
2	15094289	15095095	6	2	0.333333	III
2	15097330	15098266	11	6	0.545455	III
2	15109757	15110695	36	11	0.305556	I
2	15139767	15141451	17	7	0.411765	I
2	15190152	15191013	8	4	0.5	II
2	15273421	15274336	23	4	0.173913	III
2	15314429	15315283	11	5	0.454545	III
2	15389211	15391753	22	9	0.409091	IV
2	15401771	15402592	36	8	0.222222	I
2	15410102	15412248	27	3	0.111111	IV
2	15511572	15512297	3	2	0.666667	II
2	15566612	15568286	36	10	0.277778	I
2	15594886	15596462	19	9	0.473684	II
2	15679709	15682469	21	11	0.52381	IV
2	15707377	15709021	24	7	0.291667	IV
2	15733218	15733978	11	4	0.363636	I
2	15790836	15791753	5	1	0.2	III
2	15821068	15822154	27	3	0.111111	II
2	15850623	15851652	19	3	0.157895	I
2	15879970	15881749	13	3	0.230769	IV
2	15884266	15885333	19	5	0.263158	III
2	16020520	16022833	22	3	0.136364	II
2	16029379	16030965	7	3	0.428571	II
2	16142838	16143811	8	0	0	II
2	16149829	16151711	17	5	0.294118	I
2	16172256	16173396	5	1	0.2	IV
2	16253085	16253937	11	5	0.454545	IV
2	16272366	16273640	12	6	0.5	III
2	16279254	16281524	22	2	0.0909091	IV
2	16301889	16303260	4	1	0.25	IV
2	16364988	16365957	16	3	0.1875	IV
2	16379262	16381166	29	15	0.517241	III
2	16422324	16423579	12	2	0.166667	IV
2	16555768	16556544	12	4	0.333333	I
2	16560228	16561008	18	7	0.388889	II
2	16574439	16575815	11	5	0.454545	III
2	16595733	16597022	13	5	0.384615	II
2	16603128	16604104	17	6	0.352941	I
2	16625075	16626977	29	11	0.37931	II
2	16798258	16799195	13	5	0.384615	III
2	16833725	16836014	25	7	0.28	II
2	16865194	16867079	7	1	0.142857	III
2	16875847	16877457	24	12	0.5	IV
2	16889875	16890923	10	3	0.3	IV
2	16920528	16922275	87	18	0.206897	III
2	16952302	16953052	7	1	0.142857	I
2	16972387	16974065	28	7	0.25	II
2	17068023	17068837	8	3	0.375	II
2	17092171	17093081	14	5	0.357143	III
2	17205499	17206490	26	9	0.346154	I
2	17255155	17257056	42	19	0.452381	I
2	17277377	17278177	18	7	0.388889	III
2	17298999	17300772	14	6	0.428571	I
2	17307329	17308216	13	6	0.461538	I
2	17407469	17408962	15	4	0.266667	IV
2	17417695	17419664	34	10	0.294118	I
2	17486983	17489172	79	16	0.202532	I
2	17499233	17500844	10	1	0.1	IV
2	17545423	17547125	5	2	0.4	I
2	17634940	17636225	11	5	0.454545	III
2	17675596	17676419	7	2	0.285714	II
2	17992210	17993437	8	0	0	III
2	18091691	18092416	27	15	0.555556	I
2	18092894	18093516	9	4	0.444444	I
2	18267486	18269363	12	1	0.0833333	IV
2	18387362	18388469	9	2	0.222222	II
2	18390643	18391455	6	2	0.333333	II
2	18395699	18396440	8	1	0.125	II
2	18496679	18498903	28	10	0.357143	I
2	18527547	18528599	7	5	0.714286	II
2	18650927	18651830	10	2	0.2	I
2	18654844	18655910	19	3	0.157895	IV
2	18659574	18660628	23	10	0.434783	I
2	18702019	18703793	35	8	0.228571	I
2	18803324	18804253	19	5	0.263158	III
2	18889929	18891832	15	5	0.333333	III
2	18971360	18973238	18	5	0.277778	IV
2	19070955	19072400	16	3	0.1875	II
2	19322203	19324048	14	4	0.285714	III
2	19353489	19355134	20	4	0.2	IV
2	19373791	19374658	19	5	0.263158	IV
2	19527538	19529218	13	3	0.230769	I
2	19622204	19624017	10	1	0.1	III
3	105	1698	27	5	0.185185	II
3	27857	29834	21	2	0.0952381	IV
3	42523	43418	45	14	0.311111	II
3	105094	106355	3	0	0	III
3	128822	131024	39	16	0.410256	IV
3	422332	423689	8	1	0.125	III
3	451139	452405	15	6	0.4	III
3	845134	845757	15	5	0.333333	I
3	848477	849712	15	2	0.133333	III
3	985428	986843	29	5	0.172414	IV
3	1030812	1031887	15	5	0.333333	III
3	1063861	1064723	7	2	0.285714	II
3	1074215	1075833	9	1	0.111111	IV
3	1166069	1167043	15	4	0.266667	IV
3	1169871	1171523	67	17	0.253731	II
3	1282702	1284303	17	8	0.470588	I
3	1601843	1603329	38	18	0.473684	III
3	1674523	1675983	6	1	0.166667	III
3	1927916	1928854	35	10	0.285714	II
3	1968445	1971020	33	10	0.30303	II
3	2138139	2139573	18	5	0.277778	II
3	2198945	2199725	11	2	0.181818	I
3	2250845	2252086	15	6	0.4	II
3	2258475	2261307	75	24	0.32	IV
3	2360427	2363081	28	6	0.214286	IV
3	2600775	2601811	5	1	0.2	II
3	2616786	2617716	11	2	0.181818	III
3	2628185	2630550	27	8	0.296296	I
3	2772410	2774009	37	8	0.216216	I
3	2798771	2799502	11	5	0.454545	IV
3	2818381	2819379	11	1	0.0909091	IV
3	2849178	2850072	23	7	0.304348	II
3	2883713	2884629	12	3	0.25	III
3	2919716	2920681	8	2	0.25	I
3	2921444	2923715	30	10	0.333333	I
3	2952448	2953855	21	3	0.142857	I
3	2970341	2971925	28	6	0.214286	I
3	2987907	2989637	7	2	0.285714	I
3	2997961	2998936	18	2	0.111111	III
3	3075158	3075979	18	9	0.5	IV
3	3079785	3081574	12	4	0.333333	III
3	3119822	3121361	12	1	0.0833333	II
3	3408512	3409243	5	0	0	IV
3	3409951	3412349	30	5	0.166667	II
3	3423254	3425032	38	4	0.105263	III
3	3537754	3539390	39	9	0.230769	I
3	3586956	3587767	4	1	0.25	II
3	3664050	3665521	15	0	0	IV
3	3806529	3807685	29	6	0.206897	III
3	3812580	3813530	5	2	0.4	IV
3	3817147	3818343	15	8	0.533333	III
3	3836797	3838128	27	8	0.296296	II
3	3838512	3839250	40	13	0.325	I
3	3873553	3874871	30	8	0.266667	II
3	3964711	3966507	6	3	0.5	I
3	4086665	4087792	8	3	0.375	IV
3	4118103	4119009	5	2	0.4	II
3	4215986	4217423	14	3	0.214286	I
3	4452712	4454365	13	1	0.0769231	IV
3	4455746	4456513	13	3	0.230769	III
3	4551210	4552628	12	2	0.166667	II
3	4578656	4580066	13	5	0.384615	I
3	4584413	4585635	26	7	0.269231	II
3	4634861	4636002	18	5	0.277778	II
3	4646828	4648285	9	2	0.222222	III
3	4726568	4729882	38	11	0.289474	I
3	4751639	4753813	21	12	0.571429	II
3	4795682	4797307	18	9	0.5	II
3	4931641	4932678	28	4	0.142857	IV
3	5137035	5138311	13	2	0.153846	II
3	5164248	5166142	15	2	0.133333	II
3	5277761	5279133	16	6	0.375	II
3	5285884	5287017	13	2	0.153846	II
3	5327730	5329135	32	10	0.3125	I
3	5377215	5378482	17	6	0.352941	III
3	5452675	5454117	9	3	0.333333	IV
3	5469469	5470743	9	3	0.333333	IV
3	5495644	5497189	14	4	0.285714	II
3	5590343	5591962	15	9	0.6	III
3	5628918	5629844	22	8	0.363636	I
3	5642774	5643892	4	2	0.5	III
3	5650953	5652662	56	19	0.339286	I
3	5727757	5730511	51	15	0.294118	III
3	5743612	5746237	21	6	0.285714	I
3	5779767	5781712	35	9	0.257143	I
3	5792141	5793633	13	6	0.461538	I
3	5834995	5835853	8	0	0	III
3	5839093	5840500	98	13	0.132653	III
3	5866963	5868722	25	5	0.2	II
3	5929146	5931421	115	14	0.121739	II
3	5954334	5955692	12	3	0.25	IV
3	6052472	6055096	12	9	0.75	I
3	6072909	6073945	15	5	0.333333	III
3	6099646	6101331	10	4	0.4	II
3	6292429	6294321	13	2	0.153846	IV
3	6366107	6367641	15	2	0.133333	IV
3	6431345	6433070	10	1	0.1	IV
3	6575957	6577786	17	7	0.411765	II
3	6621038	6622214	8	1	0.125	II
3	6704392	6705810	26	5	0.192308	III
3	6717153	6718432	8	1	0.125	III
3	6728501	6729918	6	1	0.166667	I
3	6770988	6772787	27	4	0.148148	III
3	6793428	6794610	7	0	0	II
3	6809542	6810506	3	2	0.666667	I
3	6940420	6943029	9	6	0.666667	I
3	6990102	6993351	41	17	0.414634	III
3	7040094	7041706	21	8	0.380952	III
3	7093479	7094583	25	5	0.2	IV
3	7141832	7143470	29	11	0.37931	III
3	7193631	7194936	22	5	0.227273	I
3	7213821	7214895	11	5	0.454545	II
3	7236579	7237473	4	1	0.25	IV
3	7253208	7254579	8	0	0	IV
3	7274093	7275226	12	2	0.166667	IV
3	7278814	7280474	24	6	0.25	II
3	7317145	7319724	16	4	0.25	II
3	7341964	7343198	93	21	0.225806	II
3	7555650	7557340	11	4	0.363636	III
3	7565527	7567600	20	3	0.15	III
3	7594017	7594866	8	3	0.375	I
3	7599999	7601104	14	4	0.285714	III
3	7634312	7635071	9	2	0.222222	II
3	7636571	7637606	5	3	0.6	III
3	7643642	7644423	8	4	0.5	II
3	7713179	7714691	13	7	0.538462	I
3	7764817	7767791	20	7	0.35	I
3	7772494	7773240	17	4	0.235294	II
3	7799927	7801231	24	8	0.333333	IV
3	7805662	7807487	30	8	0.266667	IV
3	7819978	7820749	39	7	0.179487	IV
3	7849822	7852211	31	13	0.419355	I
3	7859886	7861306	26	10	0.384615	II
3	7880276	7881303	13	6	0.461538	III
3	7936812	7938934	7	2	0.285714	III
3	7944968	7946470	13	5	0.384615	II
3	7978462	7979239	22	7	0.318182	IV
3	7979536	7980562	9	3	0.333333	III
3	7994640	7997037	11	2	0.181818	III
3	8002004	8004101	14	3	0.214286	II
3	8025783	8027581	19	6	0.315789	III
3	8081647	8082469	7	4	0.571429	II
3	8093414	8096125	43	13	0.302326	III
3	8100754	8103189	73	14	0.191781	III
3	8121790	8122844	5	3	0.6	IV
3	8129518	8130771	18	2	0.111111	III
3	8132803	8133640	4	1	0.25	IV
3	8149622	8150706	14	4	0.285714	IV
3	8209250	8212153	32	10	0.3125	IV
3	8219093	8220795	14	6	0.428571	II
3	8230978	8233562	15	6	0.4	II
3	8244940	8245766	24	8	0.333333	III
3	8247348	8248787	10	2	0.2	II
3	8270562	8273763	77	20	0.25974	III
3	8301691	8302535	11	7	0.636364	III
3	8331536	8332719	11	3	0.272727	IV
3	8345159	8345887	20	4	0.2	II
3	8356660	8357423	7	3	0.428571	IV
3	8379483	8380326	14	3	0.214286	II
3	8396996	8397880	20	5	0.25	IV
3	8407347	8408174	6	1	0.166667	IV
3	8425553	8427445	16	0	0	II
3	8491689	8493950	9	2	0.222222	I
3	8510660	8512117	6	2	0.333333	II
3	8537012	8538100	14	2	0.142857	III
3	8546962	8548192	16	2	0.125	II
3	8614679	8616111	7	1	0.142857	IV
3	8623214	8624274	16	3	0.1875	I
3	8654020	8654862	11	7	0.636364	I
3	8684167	8685848	20	10	0.5	II
3	8742388	8743246	13	3	0.230769	II
3	8751667	8753298	20	8	0.4	III
3	8757343	8759226	23	7	0.304348	III
3	8835910	8837727	11	3	0.272727	III
3	8842645	8843620	4	2	0.5	I
3	8872381	8873705	7	0	0	IV
3	8874295	8875931	22	14	0.636364	II
3	8882925	8884331	12	3	0.25	I
3	8902636	8904105	10	4	0.4	III
3	8949129	8949864	6	2	0.333333	IV
3	8956046	8958359	33	14	0.424242	IV
3	8976617	8978517	36	13	0.361111	II
3	8993524	8995733	8	4	0.5	II
3	9010913	9012125	18	10	0.555556	IV
3	9134079	9136247	29	10	0.344828	IV
3	9141754	9143904	16	6	0.375	III
3	9179408	9180269	26	10	0.384615	I
3	9197293	9198108	4	2	0.5	I
3	9205332	9205946	9	5	0.555556	I
3	9232153	9233007	6	2	0.333333	III
3	9240315	9241384	18	4	0.222222	II
3	9255904	9258736	20	13	0.65	II
3	9321692	9323195	9	7	0.777778	IV
3	9327473	9328399	7	2	0.285714	III
3	9331487	9332482	8	0	0	III
3	9347065	9348187	23	4	0.173913	IV
3	9361500	9363928	15	6	0.4	III
3	9378387	9379535	12	5	0.416667	IV
3	9380920	9381839	15	1	0.0666667	III
3	9393222	9394786	9	1	0.111111	III
3	9405520	9406858	12	0	0	III
3	9428806	9429946	13	4	0.307692	IV
3	9458045	9459822	16	4	0.25	IV
3	9470877	9472260	112	35	0.3125	I
3	9557507	9559803	13	5	0.384615	I
3	9575610	9576699	27	9	0.333333	I
3	9595140	9596079	32	0	0	III
3	9624268	9625755	26	4	0.153846	IV
3	9664094	9666450	23	6	0.26087	I
3	9691844	9692769	5	1	0.2	IV
3	9697399	9698214	8	3	0.375	IV
3	9698793	9699553	15	4	0.266667	III
3	9702671	9703424	9	2	0.222222	I
3	9713470	9714487	13	5	0.384615	III
3	9736738	9737625	9	4	0.444444	II
3	9739139	9740588	23	6	0.26087	I
3	9753890	9755018	5	1	0.2	IV
3	9768874	9769774	5	0	0	I
3	9815246	9816450	10	3	0.3	I
3	9830096	9831075	12	3	0.25	IV
3	9861475	9863838	54	18	0.333333	IV
3	9873937	9875031	6	0	0	IV
3	9903096	9903842	22	4	0.181818	II
3	9935538	9937523	13	5	0.384615	I
3	9965251	9966805	7	3	0.428571	III
3	9987321	9989597	19	5	0.263158	II
3	9995868	9997310	12	2	0.166667	III
3	10020976	10022878	19	2	0.105263	II
3	10030882	10032367	16	7	0.4375	I
3	10038227	10039463	21	7	0.333333	I
3	10066137	10067488	21	9	0.428571	II
3	10104340	10106633	10	1	0.1	III
3	10110954	10112338	25	6	0.24	III
3	10139189	10139970	13	3	0.230769	III
3	10140460	10141155	38	12	0.315789	IV
3	10166778	10169152	34	6	0.176471	I
3	10176320	10178177	36	16	0.444444	II
3	10190390	10191600	12	3	0.25	I
3	10199849	10201377	9	4	0.444444	IV
3	10231563	10232478	12	4	0.333333	IV
3	10253410	10255522	15	4	0.266667	IV
3	10261840	10264211	59	11	0.186441	I
3	10283852	10284793	9	3	0.333333	II
3	10300149	10302550	20	9	0.45	IV
3	10313270	10315200	10	5	0.5	II
3	10344891	10346159	23	4	0.173913	IV
3	10372776	10375515	21	2	0.0952381	IV
3	10433909	10435049	30	12	0.4	II
3	10440286	10442760	66	10	0.151515	II
3	10464627	10465391	14	8	0.571429	IV
3	10492619	10493932	12	5	0.416667	IV
3	10509220	10510086	8	4	0.5	I
3	10513854	10515199	39	12	0.307692	II
3	10517421	10518159	20	5	0.25	I
3	10521870	10522678	25	6	0.24	I
3	10530586	10532436	24	8	0.333333	II
3	10542101	10543528	16	9	0.5625	IV
3	10545244	10547438	9	3	0.333333	II
3	10552326	10553160	10	4	0.4	I
3	10564151	10565640	14	3	0.214286	I
3	10570556	10571350	2	1	0.5	I
3	10574883	10576566	5	2	0.4	I
3	10628202	10629017	9	4	0.444444	I
3	10666203	10667194	13	1	0.0769231	I
3	10681511	10682230	6	2	0.333333	I
3	10690040	10691761	13	1	0.0769231	IV
3	10717569	10718701	33	6	0.181818	I
3	10719042	10720206	48	13	0.270833	III
3	10751044	10753562	57	8	0.140351	III
3	10764099	10766675	23	8	0.347826	I
3	10781122	10782305	17	1	0.0588235	IV
3	10811126	10811897	15	3	0.2	II
3	10826534	10827721	34	5	0.147059	III
3	10834261	10835851	23	4	0.173913	I
3	10860133	10860952	13	2	0.153846	III
3	10883983	10885086	11	1	0.0909091	III
3	10891009	10892466	14	3	0.214286	I
3	10898829	10899596	47	15	0.319149	I
3	10904469	10905431	24	8	0.333333	II
3	10917252	10918242	11	2	0.181818	IV
3	10926366	10928739	26	10	0.384615	I
3	10932929	10934365	9	1	0.111111	III
3	10937783	10938754	33	11	0.333333	III
3	10946029	10947546	12	5	0.416667	I
3	10977408	10978958	20	6	0.3	II
3	10990267	10991763	14	1	0.0714286	II
3	10998956	11001308	13	5	0.384615	III
3	11021496	11023136	18	6	0.333333	I
3	11031314	11032632	17	5	0.294118	II
3	11035840	11037100	16	6	0.375	IV
3	11052757	11055308	16	5	0.3125	I
3	11064082	11065698	19	8	0.421053	I
3	11070678	11071719	35	4	0.114286	IV
3	11078761	11080320	18	2	0.111111	II
3	11088766	11090618	11	4	0.363636	I
3	11095636	11096081	9	2	0.222222	I
3	11115162	11115788	7	1	0.142857	IV
3	11120246	11121020	6	3	0.5	II
3	11133724	11136003	28	9	0.321429	II
3	11140139	11142670	31	10	0.322581	III
3	11146834	11148584	36	8	0.222222	I
3	11152753	11154161	10	7	0.7	III
3	11157479	11159006	19	12	0.631579	II
3	11215087	11216061	7	3	0.428571	I
3	11220182	11221577	17	6	0.352941	I
3	11226754	11229514	61	11	0.180328	II
3	11244242	11245873	21	8	0.380952	III
3	11269555	11272739	23	6	0.26087	III
3	11276017	11276578	3	0	0	IV
3	11288046	11289646	12	3	0.25	II
3	11294831	11297096	72	18	0.25	II
3	11359856	11361035	12	3	0.25	III
3	11386928	11388604	22	7	0.318182	II
3	11393774	11394645	17	5	0.294118	IV
3	11424807	11426099	14	5	0.357143	II
3	11451506	11453394	16	3	0.1875	III
3	11509066	11510709	26	5	0.192308	I
3	11525253	11526215	8	3	0.375	IV
3	11526887	11527576	11	5	0.454545	IV
3	11534428	11535601	10	4	0.4	I
3	11540957	11541986	16	3	0.1875	I
3	11585257	11587657	19	4	0.210526	IV
3	11599997	11601903	23	7	0.304348	I
3	11657219	11658826	31	4	0.129032	III
3	11672820	11674420	9	5	0.555556	I
3	11694575	11695778	18	6	0.333333	I
3	11713245	11715536	28	7	0.25	III
3	11718341	11719637	12	1	0.0833333	IV
3	11723125	11725551	15	5	0.333333	II
3	11739325	11740400	15	6	0.4	II
3	11750089	11751906	16	6	0.375	III
3	11760813	11761619	20	6	0.3	III
3	11785149	11786115	5	3	0.6	IV
3	11798049	11798964	13	7	0.538462	III
3	11807873	11808551	27	12	0.444444	I
3	11808932	11809699	5	1	0.2	IV
3	11862126	11863792	20	6	0.3	I
3	11894950	11895810	7	3	0.428571	I
3	11897960	11899263	12	3	0.25	III
3	11955357	11955903	7	5	0.714286	I
3	11959122	11960644	12	5	0.416667	I
3	11971709	11973304	27	12	0.444444	III
3	11979863	11982499	11	3	0.272727	III
3	12014559	12015371	36	7	0.194444	IV
3	12017735	12019227	11	4	0.363636	III
3	12103086	12104320	6	2	0.333333	IV
3	12121345	12122838	22	7	0.318182	III
3	12141950	12142835	43	20	0.465116	I
3	12143602	12145140	21	1	0.047619	III
3	12238482	12240675	11	5	0.454545	I
3	12352981	12353731	6	1	0.166667	II
3	12358818	12359870	21	3	0.142857	I
3	12457139	12460122	49	17	0.346939	III
3	12486118	12487467	9	2	0.222222	IV
3	12557562	12559298	35	9	0.257143	II
3	12560003	12560846	15	6	0.4	IV
3	12572026	12573657	27	8	0.296296	I
3	12590085	12591514	24	8	0.333333	I
3	12658239	12660043	19	6	0.315789	IV
3	12668675	12671294	31	7	0.225806	II
3	12904501	12905871	19	7	0.368421	IV
3	13046476	13047416	43	20	0.465116	IV
3	13071696	13072607	29	3	0.103448	IV
3	13152342	13153671	19	5	0.263158	II
3	13480363	13481371	59	25	0.423729	II
3	13493706	13495422	21	7	0.333333	II
3	13589944	13592508	90	42	0.466667	I
3	13705431	13707102	21	7	0.333333	I
3	13814660	13816417	11	1	0.0909091	II
[truncated: 1,697 more rows]

## Sheet: Random_reads
chr	start	end	total_reads	reads_with_U-10	ratio of U-10 reads	group
1	2	1124	33	8	0.242424	III
1	16583	19090	64	18	0.28125	I
1	55365	57223	59	22	0.372881	I
1	213183	214042	26	8	0.307692	II
1	237789	239890	51	18	0.352941	III
1	255668	256708	21	7	0.333333	III
1	257529	258992	38	13	0.342105	I
1	291374	292999	47	7	0.148936	II
1	372088	373029	35	14	0.4	III
1	431004	432950	65	18	0.276923	I
1	433314	434305	26	10	0.384615	I
1	549328	551068	54	22	0.407407	I
1	587308	588477	39	11	0.282051	II
1	633873	634995	33	12	0.363636	I
1	669702	671206	42	11	0.261905	II
1	696159	697752	56	27	0.482143	I
1	780729	782496	59	27	0.457627	I
1	791467	793315	53	18	0.339623	I
1	888523	889761	30	14	0.466667	I
1	943917	944737	22	4	0.181818	IV
1	958016	959295	40	13	0.325	IV
1	1159980	1161465	55	25	0.454545	I
1	1193976	1195499	49	20	0.408163	I
1	1275424	1276966	41	19	0.463415	III
1	1441229	1442050	27	8	0.296296	II
1	1476101	1477240	36	13	0.361111	III
1	1522550	1523762	27	9	0.333333	II
1	1592138	1593494	41	10	0.243902	II
1	1612912	1614885	60	22	0.366667	I
1	1617425	1618360	27	9	0.333333	III
1	1875375	1877041	48	16	0.333333	I
1	1881654	1882611	20	8	0.4	II
1	2339590	2340677	31	15	0.483871	I
1	2530988	2532346	58	17	0.293103	III
1	2533995	2535150	37	15	0.405405	II
1	2788227	2790038	63	23	0.365079	IV
1	2986049	2987371	34	12	0.352941	IV
1	3023030	3024733	44	14	0.318182	I
1	3063221	3064024	18	3	0.166667	IV
1	3072471	3074080	45	15	0.333333	II
1	3250225	3251831	49	20	0.408163	I
1	3343376	3345916	76	22	0.289474	IV
1	3361638	3362497	27	12	0.444444	III
1	3412718	3415001	57	21	0.368421	I
1	3427554	3428588	33	11	0.333333	IV
1	3497429	3499439	40	12	0.3	I
1	3546553	3548054	54	25	0.462963	III
1	3770023	3772057	62	19	0.306452	I
1	3825477	3827901	60	28	0.466667	I
1	3891792	3893642	57	26	0.45614	I
1	3897523	3900296	86	22	0.255814	III
1	3919680	3920524	25	9	0.36	II
1	3925305	3927173	49	21	0.428571	III
1	3932813	3933819	25	8	0.32	I
1	3944286	3946033	55	18	0.327273	III
1	3979585	3981186	59	23	0.389831	I
1	4061121	4062149	31	10	0.322581	III
1	4092959	4094806	53	20	0.377358	I
1	4109552	4113335	114	40	0.350877	I
1	4208798	4209910	34	9	0.264706	II
1	4292672	4294002	30	11	0.366667	III
1	4329641	4330166	15	5	0.333333	I
1	4333294	4334714	40	9	0.225	II
1	4405544	4406732	38	22	0.578947	II
1	4410254	4411547	35	11	0.314286	I
1	4415331	4416311	29	6	0.206897	II
1	4493613	4494514	25	8	0.32	IV
1	4596683	4597721	30	11	0.366667	IV
1	4620458	4622047	44	8	0.181818	IV
1	4657814	4658780	32	11	0.34375	III
1	4682243	4683694	40	17	0.425	IV
1	4684940	4686327	40	8	0.2	IV
1	4705022	4705771	27	13	0.481481	IV
1	4738268	4739803	31	11	0.354839	IV
1	4772749	4773560	23	8	0.347826	IV
1	4830007	4832180	62	13	0.209677	II
1	4860007	4861197	36	10	0.277778	III
1	4896161	4897073	33	10	0.30303	IV
1	4992377	4993485	32	8	0.25	IV
1	5055585	5056615	27	10	0.37037	I
1	5098033	5099293	24	8	0.333333	IV
1	5284838	5285833	37	14	0.378378	I
1	5353218	5355668	67	25	0.373134	IV
1	5356572	5357300	24	9	0.375	IV
1	5358884	5359367	20	13	0.65	I
1	5389402	5390174	22	5	0.227273	II
1	5531108	5532355	37	16	0.432432	II
1	5657218	5659579	65	31	0.476923	I
1	5678771	5680085	32	6	0.1875	IV
1	5691339	5692202	22	9	0.409091	II
1	5696071	5697022	31	9	0.290323	IV
1	5798408	5799697	36	12	0.333333	II
1	5862721	5863761	26	9	0.346154	IV
1	5866448	5867395	32	7	0.21875	IV
1	5898734	5900145	45	15	0.333333	I
1	5957778	5959833	63	17	0.269841	II
1	5974614	5975983	48	14	0.291667	II
1	6013609	6015334	49	20	0.408163	IV
1	6127469	6128309	20	5	0.25	IV
1	6140343	6141863	42	16	0.380952	IV
1	6155733	6157954	77	29	0.376623	I
1	6196432	6199684	112	38	0.339286	III
1	6218237	6219691	35	12	0.342857	I
1	6234812	6236957	63	27	0.428571	III
1	6262512	6263597	32	7	0.21875	IV
1	6378647	6381179	77	27	0.350649	III
1	6404360	6405698	26	9	0.346154	III
1	6454193	6456485	57	16	0.280702	I
1	6470132	6471264	25	8	0.32	IV
1	6513610	6515664	64	26	0.40625	I
1	6538082	6539098	23	5	0.217391	II
1	6573672	6575648	54	18	0.333333	I
1	6587702	6588741	26	12	0.461538	IV
1	6592725	6593920	27	9	0.333333	II
1	6615136	6615969	21	8	0.380952	III
1	6640195	6641401	36	12	0.333333	III
1	6656881	6657978	41	14	0.341463	IV
1	6659049	6660795	59	18	0.305085	I
1	6703548	6705100	47	19	0.404255	I
1	6720554	6721596	38	11	0.289474	III
1	6742722	6744529	46	16	0.347826	I
1	6758577	6760095	49	14	0.285714	I
1	7023010	7024736	58	17	0.293103	III
1	7132325	7133195	30	12	0.4	I
1	7138049	7139142	32	12	0.375	I
1	7227435	7228436	37	11	0.297297	I
1	7240653	7241868	43	14	0.325581	II
1	7254753	7257547	86	24	0.27907	II
1	7281501	7284265	84	36	0.428571	I
1	7312389	7313728	31	13	0.419355	II
1	7343952	7344877	28	7	0.25	I
1	7364629	7366277	46	15	0.326087	IV
1	7392003	7393651	44	12	0.272727	II
1	7394199	7394882	14	6	0.428571	III
1	7504357	7506335	53	24	0.45283	III
1	7521683	7522795	31	16	0.516129	I
1	7540814	7541729	31	12	0.387097	III
1	7665119	7666229	23	5	0.217391	III
1	7710331	7712653	61	24	0.393443	II
1	7717113	7717895	22	7	0.318182	I
1	7724538	7725902	39	18	0.461538	II
1	7747198	7748578	41	18	0.439024	IV
1	7760713	7762454	39	7	0.179487	II
1	7782360	7784231	64	19	0.296875	I
1	7787071	7788163	47	21	0.446809	I
1	7810001	7811676	44	21	0.477273	IV
1	7832750	7834430	45	12	0.266667	III
1	7851227	7852575	27	10	0.37037	IV
1	7935388	7937141	40	18	0.45	II
1	7959442	7961490	65	20	0.307692	IV
1	7969185	7970096	29	6	0.206897	IV
1	7973132	7974341	39	12	0.307692	IV
1	7975404	7976564	34	14	0.411765	I
1	7980829	7981569	22	7	0.318182	IV
1	8016028	8017197	26	9	0.346154	II
1	8043687	8044780	29	10	0.344828	IV
1	8114026	8117189	113	41	0.362832	II
1	8153440	8154629	35	12	0.342857	IV
1	8204498	8205801	33	16	0.484848	III
1	8235671	8237138	45	17	0.377778	III
1	8237557	8238908	39	7	0.179487	III
1	8266460	8267758	44	19	0.431818	I
1	8272025	8273172	30	11	0.366667	II
1	8275812	8276727	19	6	0.315789	III
1	8282516	8283660	38	14	0.368421	I
1	8319196	8320849	45	16	0.355556	I
1	8370816	8371620	25	9	0.36	IV
1	8391876	8392750	29	4	0.137931	I
1	8408362	8409714	34	11	0.323529	III
1	8471664	8473683	51	22	0.431373	I
1	8497083	8497652	15	7	0.466667	III
1	8512578	8514030	52	19	0.365385	II
1	8538454	8540832	66	17	0.257576	III
1	8576873	8578375	41	17	0.414634	II
1	8590511	8592512	51	20	0.392157	II
1	8621288	8624094	73	30	0.410959	I
1	8648882	8649707	30	7	0.233333	III
1	8681655	8682433	8	2	0.25	III
1	8689997	8692148	62	25	0.403226	I
1	8728301	8729353	28	12	0.428571	II
1	8732909	8733932	39	10	0.25641	II
1	8740395	8741875	40	7	0.175	II
1	8797950	8798647	16	4	0.25	I
1	8869312	8871139	60	19	0.316667	III
1	8927194	8928086	29	14	0.482759	II
1	9000824	9001421	23	6	0.26087	I
1	9004553	9005522	21	7	0.333333	IV
1	9017941	9019735	46	15	0.326087	III
1	9082404	9083287	21	6	0.285714	IV
1	9105787	9106849	34	7	0.205882	I
1	9125844	9127444	52	17	0.326923	IV
1	9135485	9138519	83	34	0.409639	I
1	9173578	9175982	68	20	0.294118	IV
1	9177237	9178147	25	5	0.2	II
1	9203736	9205566	54	20	0.37037	III
1	9235498	9237392	51	19	0.372549	III
1	9304441	9306151	37	13	0.351351	II
1	9353662	9354485	21	6	0.285714	I
1	9366943	9368417	43	16	0.372093	I
1	9383825	9385354	46	20	0.434783	III
1	9546671	9549034	65	17	0.261538	I
1	9564307	9565309	32	16	0.5	II
1	9572105	9575380	102	37	0.362745	IV
1	9626352	9627391	31	12	0.387097	I
1	9629776	9630900	37	11	0.297297	III
1	9676103	9677177	28	7	0.25	II
1	9690487	9691590	30	9	0.3	I
1	9707701	9708754	24	11	0.458333	II
1	9746124	9746893	24	10	0.416667	I
1	9754261	9756759	68	24	0.352941	II
1	9762263	9763044	17	7	0.411765	I
1	9777814	9778968	32	6	0.1875	III
1	9852396	9854619	58	20	0.344828	III
1	9901466	9902161	15	2	0.133333	II
1	9903415	9904225	33	10	0.30303	IV
1	9908135	9909949	55	12	0.218182	IV
1	9915188	9916685	40	10	0.25	I
1	9918316	9919679	42	17	0.404762	I
1	9924832	9926335	47	12	0.255319	II
1	9926608	9927116	17	6	0.352941	III
1	10007248	10009044	54	17	0.314815	III
1	10021140	10023837	78	29	0.371795	I
1	10060538	10061291	28	14	0.5	II
1	10114459	10115532	24	9	0.375	III
1	10144297	10145364	27	12	0.444444	IV
1	10155393	10156968	34	10	0.294118	II
1	10160636	10162014	43	13	0.302326	I
1	10196314	10197486	27	8	0.296296	II
1	10206449	10207518	37	15	0.405405	IV
1	10220822	10222575	39	19	0.487179	II
1	10356518	10357876	33	14	0.424242	III
1	10362443	10363609	43	14	0.325581	III
1	10383150	10384535	34	11	0.323529	III
1	10489823	10491469	43	19	0.44186	IV
1	10506234	10507632	46	15	0.326087	II
1	10512445	10513298	20	4	0.2	III
1	10528526	10529717	24	4	0.166667	I
1	10534205	10535270	28	9	0.321429	II
1	10544669	10546434	48	14	0.291667	IV
1	10567948	10569443	48	19	0.395833	I
1	10569822	10570681	34	15	0.441176	II
1	10579127	10580581	36	14	0.388889	I
1	10602483	10605410	69	30	0.434783	III
1	10623649	10624734	28	10	0.357143	III
1	10651947	10653171	43	20	0.465116	I
1	10659075	10661379	72	25	0.347222	III
1	10696286	10697234	18	3	0.166667	II
1	10701092	10701869	7	4	0.571429	IV
1	10702491	10703291	21	10	0.47619	II
1	10775462	10778971	101	37	0.366337	III
1	10802208	10803574	48	16	0.333333	I
1	10852340	10853573	41	18	0.439024	I
1	10866886	10868247	52	18	0.346154	I
1	10914760	10916636	48	16	0.333333	I
1	10930938	10932898	43	13	0.302326	III
1	10981973	10983912	66	19	0.287879	III
1	11019998	11021673	48	25	0.520833	IV
1	11027315	11028925	48	19	0.395833	II
1	11031959	11032802	19	4	0.210526	I
1	11043841	11047092	81	22	0.271605	IV
1	11066411	11067157	19	6	0.315789	III
1	11082759	11083500	16	9	0.5625	II
1	11102169	11104320	56	22	0.392857	II
1	11110527	11112287	42	17	0.404762	III
1	11117203	11118120	28	11	0.392857	III
1	11125670	11129452	97	35	0.360825	III
1	11131543	11133069	47	19	0.404255	I
1	11154879	11156765	48	14	0.291667	I
1	11228275	11229078	25	3	0.12	III
1	11241471	11242468	27	8	0.296296	II
1	11258710	11259945	33	10	0.30303	II
1	11279703	11280554	32	11	0.34375	III
1	11286290	11288055	51	12	0.235294	I
1	11298201	11299609	44	19	0.431818	I
1	11300783	11302771	55	16	0.290909	I
1	11309750	11310655	29	9	0.310345	IV
1	11351214	11353538	65	19	0.292308	III
1	11407688	11410381	70	21	0.3	I
1	11420877	11422566	50	20	0.4	II
1	11489562	11491307	52	17	0.326923	I
1	11492807	11493769	23	10	0.434783	IV
1	11520889	11522490	43	19	0.44186	II
1	11611311	11612113	21	3	0.142857	IV
1	11620113	11621161	35	17	0.485714	III
1	11631753	11632519	21	11	0.52381	I
1	11636396	11637973	52	23	0.442308	I
1	11642980	11644768	47	17	0.361702	IV
1	11649525	11650546	29	8	0.275862	I
1	11660861	11662481	43	17	0.395349	III
1	11692110	11693784	60	16	0.266667	II
1	11710396	11712157	61	29	0.47541	I
1	11720089	11722779	85	34	0.4	I
1	11732642	11734918	77	20	0.25974	IV
1	11753830	11755242	43	8	0.186047	II
1	11789030	11789763	9	3	0.333333	IV
1	11807347	11808489	27	10	0.37037	III
1	11816790	11818903	61	23	0.377049	II
1	11822013	11822771	22	6	0.272727	II
1	11826050	11826778	15	6	0.4	III
1	11834240	11835001	29	14	0.482759	I
1	11837063	11837892	24	13	0.541667	III
1	11857006	11857940	26	6	0.230769	II
1	11870939	11871902	28	8	0.285714	IV
1	11879591	11881099	38	12	0.315789	III
1	11934792	11936037	43	10	0.232558	III
1	11957733	11959441	48	19	0.395833	IV
1	11960279	11961408	32	9	0.28125	III
1	11991769	11992933	32	13	0.40625	III
1	12008950	12010802	48	16	0.333333	III
1	12021530	12023190	45	14	0.311111	III
1	12039989	12042378	73	28	0.383562	III
1	12059534	12060613	33	12	0.363636	II
1	12070394	12071773	49	17	0.346939	IV
1	12078191	12080949	77	30	0.38961	III
1	12083687	12084548	36	14	0.388889	II
1	12132991	12133563	13	3	0.230769	I
1	12138459	12139241	29	9	0.310345	III
1	12142909	12143578	15	2	0.133333	I
1	12166272	12167610	36	14	0.388889	IV
1	12172238	12173562	38	13	0.342105	II
1	12176505	12177815	30	10	0.333333	IV
1	12218121	12219207	28	8	0.285714	III
1	12239259	12241208	61	22	0.360656	I
1	12247315	12248236	31	12	0.387097	II
1	12248538	12249695	38	15	0.394737	II
1	12262593	12265052	64	13	0.203125	II
1	12277202	12278055	23	7	0.304348	IV
1	12302766	12303416	20	7	0.35	II
1	12310425	12311180	20	6	0.3	III
1	12324618	12325950	43	15	0.348837	IV
1	12338224	12339292	30	5	0.166667	I
1	12361215	12364171	78	32	0.410256	II
1	12387262	12388293	27	11	0.407407	III
1	12389607	12390221	11	1	0.0909091	IV
1	12400919	12402446	48	14	0.291667	IV
1	12424582	12426783	58	21	0.362069	III
1	12434871	12435832	27	12	0.444444	III
1	12444578	12447024	76	27	0.355263	IV
1	12470124	12471756	41	13	0.317073	I
1	12476797	12478190	40	14	0.35	III
1	12498545	12499565	37	14	0.378378	I
1	12517078	12517899	16	5	0.3125	II
1	12529957	12530738	13	3	0.230769	I
1	12554628	12556728	52	20	0.384615	II
1	12565107	12565994	24	11	0.458333	III
1	12580539	12582180	56	23	0.410714	IV
1	12590533	12592874	69	26	0.376812	IV
1	12594433	12595760	40	16	0.4	IV
1	12642986	12644157	40	15	0.375	IV
1	12650915	12653486	93	34	0.365591	IV
1	12684331	12685278	29	12	0.413793	II
1	12691290	12692931	54	16	0.296296	I
1	12738071	12739060	27	11	0.407407	I
1	12760184	12761961	58	36	0.62069	III
1	12853183	12855219	64	26	0.40625	I
1	12861904	12863406	44	18	0.409091	II
1	12865697	12867284	41	13	0.317073	IV
1	12886570	12889048	77	22	0.285714	II
1	12894554	12895666	34	12	0.352941	II
1	12957714	12958902	40	12	0.3	I
1	12976031	12977770	49	9	0.183673	I
1	12985277	12985864	12	6	0.5	I
1	13029464	13030647	33	13	0.393939	I
1	13038897	13039933	23	10	0.434783	IV
1	13042577	13043816	30	10	0.333333	IV
1	13049498	13050473	30	13	0.433333	I
1	13055216	13058311	88	30	0.340909	I
1	13070469	13071216	25	9	0.36	II
1	13075346	13076796	63	26	0.412698	III
1	13103953	13105228	30	8	0.266667	I
1	13114159	13115190	20	6	0.3	II
1	13119107	13119869	21	5	0.238095	III
1	13126566	13128609	66	19	0.287879	III
1	13129787	13130620	25	9	0.36	II
1	13139144	13140659	44	14	0.318182	III
1	13147999	13148963	32	8	0.25	II
1	13155654	13156512	15	3	0.2	IV
1	13191937	13192831	21	8	0.380952	I
1	13201412	13202180	19	5	0.263158	III
1	13249546	13251955	71	20	0.28169	I
1	13259046	13261067	61	16	0.262295	I
1	13262625	13264038	45	13	0.288889	IV
1	13275615	13276532	26	7	0.269231	III
1	13282032	13283836	37	9	0.243243	IV
1	13288697	13289322	29	9	0.310345	III
1	13355044	13355755	23	9	0.391304	III
1	13356802	13357833	27	7	0.259259	II
1	13360396	13361675	38	14	0.368421	II
1	13421352	13423600	63	26	0.412698	III
1	13437726	13439985	63	30	0.47619	I
1	13447955	13450093	62	23	0.370968	I
1	13497337	13498980	44	23	0.522727	III
1	13543927	13546050	54	21	0.388889	II
1	13559188	13560352	42	12	0.285714	IV
1	13584739	13585957	43	17	0.395349	I
1	13590575	13592245	55	15	0.272727	IV
1	13603658	13605250	48	18	0.375	IV
1	13635955	13638284	68	23	0.338235	I
1	13643072	13644333	37	9	0.243243	IV
1	13675036	13676641	33	15	0.454545	II
1	13686375	13687111	19	6	0.315789	III
1	13703394	13705533	73	23	0.315068	II
1	13811389	13813388	62	21	0.33871	I
1	13837601	13838273	17	8	0.470588	I
1	13851982	13852775	18	3	0.166667	IV
1	13856311	13857155	24	9	0.375	I
1	13879453	13880853	47	16	0.340426	I
1	14000301	14000773	11	4	0.363636	I
1	14008264	14009007	19	4	0.210526	IV
1	14152710	14153385	18	5	0.277778	III
1	14154615	14156185	39	11	0.282051	IV
1	14163997	14166277	73	26	0.356164	I
1	14185254	14186423	34	13	0.382353	IV
1	14285977	14287913	52	17	0.326923	I
1	14296127	14299651	106	40	0.377358	I
1	15082025	15086024	109	39	0.357798	I
1	15609934	15611037	30	10	0.333333	I
1	15729012	15731003	61	22	0.360656	II
1	15887856	15888800	30	9	0.3	IV
1	15901913	15902740	22	9	0.409091	IV
1	15905438	15906012	18	5	0.277778	IV
1	15907433	15909347	58	18	0.310345	IV
1	15920460	15922185	61	22	0.360656	I
1	15925137	15925877	21	5	0.238095	III
1	15942868	15944895	45	12	0.266667	III
1	15971014	15972702	26	11	0.423077	II
1	15983875	15985648	56	24	0.428571	III
1	16124333	16125842	33	9	0.272727	I
1	16142083	16143412	41	14	0.341463	I
1	16175011	16177173	64	20	0.3125	II
1	16181552	16184590	66	19	0.287879	I
1	16231139	16232203	37	19	0.513514	I
1	16236481	16238383	40	11	0.275	I
1	16244844	16246799	62	16	0.258065	I
1	16279081	16280785	41	11	0.268293	IV
1	16310692	16311779	25	4	0.16	IV
1	16403295	16404093	15	4	0.266667	II
1	16413176	16415053	64	23	0.359375	III
1	16418546	16419696	31	11	0.354839	II
1	16419986	16421305	37	8	0.216216	I
1	16422301	16423299	32	11	0.34375	I
1	16430141	16431457	45	7	0.155556	I
1	16448789	16450179	52	16	0.307692	IV
1	16467339	16468112	25	13	0.52	III
1	16474017	16475042	35	10	0.285714	I
1	16491517	16493249	52	25	0.480769	IV
1	16500454	16501620	37	11	0.297297	IV
1	16533864	16536544	81	33	0.407407	I
1	16538087	16539274	36	13	0.361111	I
1	16561105	16562584	49	19	0.387755	I
1	16567895	16569749	41	18	0.439024	III
1	16593887	16595636	52	15	0.288462	III
1	16611445	16614060	69	22	0.318841	III
1	16624231	16625041	29	8	0.275862	I
1	16650163	16652143	48	20	0.416667	IV
1	16657919	16658774	29	7	0.241379	I
1	16666109	16667751	40	13	0.325	III
1	16689412	16692025	73	26	0.356164	III
1	16706300	16708026	47	17	0.361702	IV
1	16709657	16710641	22	5	0.227273	IV
1	16737516	16738944	43	11	0.255814	I
1	16741535	16742438	22	10	0.454545	IV
1	16773310	16774641	38	9	0.236842	I
1	16790295	16792755	69	23	0.333333	II
1	16815136	16816713	45	12	0.266667	I
1	16840546	16842294	58	26	0.448276	IV
1	16844240	16844838	20	3	0.15	II
1	16857382	16858255	31	8	0.258065	IV
1	16867597	16869131	46	16	0.347826	IV
1	16870007	16871351	44	11	0.25	II
1	16876477	16878316	66	19	0.287879	II
1	16924635	16926188	52	17	0.326923	I
1	16935460	16937160	45	18	0.4	I
1	16938526	16939671	22	3	0.136364	III
1	16961469	16962963	44	15	0.340909	II
1	16987043	16987913	34	14	0.411765	I
1	17004401	17005433	22	8	0.363636	III
1	17006680	17007543	23	10	0.434783	I
1	17008306	17009033	16	7	0.4375	II
1	17016484	17017366	29	9	0.310345	III
1	17030256	17031356	31	11	0.354839	IV
1	17034868	17036190	47	14	0.297872	II
1	17090852	17092640	47	24	0.510638	II
1	17121894	17122583	21	8	0.380952	III
1	17151541	17153134	49	12	0.244898	I
1	17186846	17188931	63	28	0.444444	III
1	17192844	17194788	42	14	0.333333	IV
1	17233835	17235204	49	14	0.285714	III
1	17239540	17241298	54	16	0.296296	I
1	17254392	17255717	45	17	0.377778	III
1	17266758	17268453	57	15	0.263158	II
1	17278347	17280840	71	22	0.309859	II
1	17288816	17290939	51	19	0.372549	II
1	17294529	17295716	36	10	0.277778	II
1	17299563	17300686	29	6	0.206897	II
1	17305430	17306740	37	14	0.378378	III
1	17311908	17313365	41	16	0.390244	IV
1	17317332	17318968	52	20	0.384615	III
1	17323515	17325229	51	16	0.313725	III
1	17340952	17343142	64	24	0.375	IV
1	17368664	17369988	37	10	0.27027	III
1	17381214	17382355	32	15	0.46875	I
1	17383984	17384765	30	13	0.433333	II
1	17415406	17417179	45	15	0.333333	IV
1	17430593	17432556	53	19	0.358491	I
1	17440225	17442126	55	13	0.236364	IV
1	17488810	17491451	81	32	0.395062	II
1	17501868	17503815	57	23	0.403509	II
1	17524471	17525437	27	9	0.333333	III
1	17528270	17529171	28	13	0.464286	IV
1	17535474	17536560	31	12	0.387097	IV
1	17554458	17556421	51	25	0.490196	IV
1	17570461	17572212	50	12	0.24	IV
1	17576884	17577537	17	6	0.352941	I
1	17578954	17579841	27	9	0.333333	III
1	17607406	17608389	16	9	0.5625	IV
1	17611203	17612090	26	9	0.346154	III
1	17620090	17621343	38	15	0.394737	IV
1	17631947	17633280	29	11	0.37931	I
1	17638617	17639745	29	7	0.241379	III
1	17640263	17642019	58	23	0.396552	II
1	17654501	17656480	52	24	0.461538	II
1	17664520	17665369	32	11	0.34375	III
1	17665908	17668183	76	24	0.315789	I
1	17689370	17690959	52	19	0.365385	II
1	17712478	17713836	44	13	0.295455	III
1	17758656	17761585	81	32	0.395062	III
1	17820213	17821180	30	16	0.533333	I
1	17824269	17825614	41	12	0.292683	III
1	17830967	17831794	29	8	0.275862	I
1	17840414	17842580	61	14	0.229508	I
1	17845845	17847084	30	7	0.233333	II
1	17860869	17861661	21	7	0.333333	I
1	17862784	17863675	24	8	0.333333	IV
1	17873523	17874636	28	10	0.357143	I
1	17928779	17929604	20	4	0.2	IV
1	17936830	17939393	78	22	0.282051	II
1	17960787	17962143	49	14	0.285714	IV
1	17978593	17980688	48	20	0.416667	IV
1	18001689	18002764	32	8	0.25	II
1	18009771	18010659	25	11	0.44	II
1	18017835	18020166	64	23	0.359375	II
1	18028850	18029695	28	7	0.25	III
1	18033118	18034276	43	13	0.302326	III
1	18047574	18048771	39	17	0.435897	IV
1	18053345	18054943	40	12	0.3	IV
1	18055601	18056409	27	5	0.185185	III
1	18087885	18090122	60	21	0.35	III
1	18110542	18111617	44	15	0.340909	II
1	18126170	18127249	39	11	0.282051	IV
1	18163299	18166020	85	29	0.341176	IV
1	18189144	18190169	17	7	0.411765	II
1	18211335	18212683	46	12	0.26087	III
1	18213609	18214765	32	10	0.3125	IV
1	18269472	18272337	94	42	0.446809	II
1	18297174	18297964	19	6	0.315789	I
1	18303754	18304996	39	12	0.307692	III
1	18320385	18321640	38	13	0.342105	I
1	18324609	18325562	38	12	0.315789	IV
1	18338125	18340346	65	17	0.261538	II
1	18341878	18342463	15	7	0.466667	III
1	18386039	18387873	54	20	0.37037	III
1	18456522	18458366	47	20	0.425532	II
1	18506532	18507973	39	12	0.307692	III
1	18551377	18553782	75	21	0.28	III
1	18579431	18581967	71	26	0.366197	III
1	18598670	18600781	73	25	0.342466	II
1	18605653	18606608	35	14	0.4	IV
1	18631846	18634136	65	26	0.4	I
1	18641496	18642661	36	10	0.277778	IV
1	18643539	18644905	34	7	0.205882	II
1	18648243	18649390	39	11	0.282051	IV
1	18746910	18748325	37	12	0.324324	III
1	18765586	18767270	52	18	0.346154	I
1	18767590	18769208	51	26	0.509804	II
1	18789364	18792914	115	45	0.391304	I
1	18806192	18807775	44	13	0.295455	IV
1	18816294	18817821	23	8	0.347826	I
1	18859001	18860299	36	9	0.25	II
1	18873764	18874686	32	16	0.5	III
1	18887421	18888474	33	12	0.363636	III
1	18892161	18893041	25	11	0.44	IV
1	18906824	18908519	45	14	0.311111	IV
1	18930637	18931614	32	12	0.375	I
1	18948056	18948819	22	4	0.181818	II
1	18971305	18972490	37	15	0.405405	III
1	18973682	18974271	22	5	0.227273	IV
1	18980459	18984134	116	42	0.362069	IV
1	18988940	18989948	27	10	0.37037	II
1	19005913	19006522	15	7	0.466667	IV
1	19022061	19024825	96	39	0.40625	IV
1	19026677	19028689	50	17	0.34	IV
1	19054251	19056788	60	25	0.416667	II
1	19085479	19087120	45	22	0.488889	I
1	19145310	19146185	27	8	0.296296	III
1	19171093	19173202	46	13	0.282609	III
1	19197641	19198857	44	9	0.204545	III
1	19225744	19226941	27	9	0.333333	I
1	19235467	19237567	52	20	0.384615	III
1	19246035	19246624	20	5	0.25	I
1	19247596	19249651	57	23	0.403509	I
1	19303298	19305218	56	19	0.339286	II
1	19318517	19320247	57	22	0.385965	IV
1	19329681	19330906	32	8	0.25	I
1	19335897	19337161	42	16	0.380952	I
1	19352601	19354705	59	25	0.423729	I
1	19361105	19361913	28	9	0.321429	IV
1	19362675	19363344	23	8	0.347826	II
1	19367892	19369003	26	14	0.538462	III
1	19372487	19373343	31	12	0.387097	II
1	19374373	19375079	20	9	0.45	II
1	19379691	19381180	47	19	0.404255	I
1	19388006	19388672	18	9	0.5	III
1	19389361	19390108	28	7	0.25	III
1	19395046	19395691	17	4	0.235294	III
1	19398220	19399002	27	8	0.296296	III
1	19403176	19406316	103	38	0.368932	II
1	19424497	19425315	23	6	0.26087	III
1	19428261	19429086	36	12	0.333333	I
1	19576813	19578520	49	13	0.265306	I
1	19592716	19594760	56	23	0.410714	III
1	19595587	19596627	32	14	0.4375	IV
1	19654221	19655855	40	21	0.525	III
1	19665626	19666842	38	14	0.368421	I
1	19678896	19680778	66	20	0.30303	IV
1	19713243	19715184	49	19	0.387755	I
1	19727786	19730182	78	28	0.358974	IV
1	19734944	19736856	54	19	0.351852	II
1	19743524	19744668	27	12	0.444444	II
1	19762860	19763940	37	15	0.405405	I
1	19767818	19770153	80	29	0.3625	I
1	19779961	19781445	35	12	0.342857	II
1	19797367	19799338	56	26	0.464286	III
1	19807875	19810325	73	27	0.369863	II
1	19860995	19861931	19	6	0.315789	I
1	19908726	19909935	28	12	0.428571	III
1	19932998	19934464	51	16	0.313725	III
1	19944214	19945681	49	23	0.469388	I
1	19993209	19995934	63	23	0.365079	II
1	20015969	20017145	27	9	0.333333	IV
1	20032529	20033972	30	14	0.466667	IV
1	20125105	20127145	61	20	0.327869	IV
1	20166519	20167843	42	16	0.380952	I
1	20174137	20175455	35	13	0.371429	II
1	20186946	20188227	36	15	0.416667	III
1	20205227	20207128	58	17	0.293103	I
1	20311521	20312431	26	11	0.423077	II
1	20319822	20321028	27	6	0.222222	III
1	20333227	20334070	28	14	0.5	II
1	20362508	20363461	25	11	0.44	II
1	20397313	20398453	39	9	0.230769	I
1	20411995	20413116	30	15	0.5	III
1	20422413	20424242	57	20	0.350877	IV
1	20462252	20463074	23	10	0.434783	III
1	20469468	20470469	25	12	0.48	II
1	20488724	20490119	35	17	0.485714	I
1	20492256	20493015	31	12	0.387097	II
1	20498465	20499650	46	17	0.369565	III
1	20513501	20514868	37	16	0.432432	I
1	20524677	20525828	35	16	0.457143	I
1	20540519	20541265	23	12	0.521739	II
1	20564784	20565415	13	5	0.384615	I
1	20621984	20623073	27	8	0.296296	IV
1	20624673	20626065	31	11	0.354839	I
1	20671257	20672188	39	15	0.384615	IV
1	20683039	20683826	23	6	0.26087	IV
1	20685359	20687966	73	25	0.342466	III
1	20696284	20697438	30	6	0.2	III
1	20699527	20700345	35	10	0.285714	II
1	20709348	20711549	63	14	0.222222	III
1	20776905	20778213	40	15	0.375	IV
1	20799195	20800627	42	18	0.428571	IV
1	20815110	20816939	72	28	0.388889	II
1	20819882	20820472	14	6	0.428571	II
1	20823435	20824014	15	6	0.4	I
1	20826028	20827542	47	19	0.404255	IV
1	20913657	20915426	50	15	0.3	IV
1	20971353	20974420	92	29	0.315217	II
1	21033856	21035627	46	17	0.369565	IV
1	21042002	21043391	46	24	0.521739	II
1	21053153	21055520	51	20	0.392157	II
1	21065876	21067697	61	21	0.344262	III
1	21080412	21082619	46	15	0.326087	II
1	21124469	21125155	17	1	0.0588235	IV
1	21144539	21146166	45	14	0.311111	II
1	21179690	21181136	51	19	0.372549	III
1	21210041	21211994	49	17	0.346939	I
1	21215507	21218414	81	24	0.296296	III
1	21249104	21250448	44	14	0.318182	IV
1	21259708	21261273	38	13	0.342105	I
1	21340570	21342792	64	20	0.3125	II
1	21359888	21360968	30	7	0.233333	III
1	21364555	21365967	41	15	0.365854	III
1	21368416	21369460	32	10	0.3125	IV
1	21391230	21393218	64	20	0.3125	I
1	21398222	21401959	122	42	0.344262	I
1	21418181	21419051	19	8	0.421053	I
1	21427880	21429790	74	26	0.351351	IV
1	21449870	21451022	39	9	0.230769	IV
1	21470060	21472503	60	25	0.416667	II
1	21507414	21508314	22	8	0.363636	I
1	21523917	21525868	50	23	0.46	II
1	21529100	21530026	20	4	0.2	I
1	21581421	21583896	63	18	0.285714	IV
1	21601601	21603184	34	13	0.382353	III
1	21607618	21611420	108	37	0.342593	II
1	21615179	21616654	43	16	0.372093	II
1	21630409	21631372	31	13	0.419355	IV
1	21637265	21638466	28	9	0.321429	III
1	21640237	21641065	22	11	0.5	III
1	21674785	21676009	37	8	0.216216	III
1	21681356	21683721	65	26	0.4	II
1	21719309	21720427	28	10	0.357143	IV
1	21729320	21732571	91	32	0.351648	IV
1	21740282	21742061	57	25	0.438596	III
1	21743890	21745132	36	11	0.305556	I
1	21745942	21747690	44	20	0.454545	IV
1	21771616	21774068	55	23	0.418182	IV
1	21807816	21810333	74	30	0.405405	IV
1	21844163	21846623	68	16	0.235294	IV
1	21857357	21859355	67	16	0.238806	I
1	21871859	21874292	80	29	0.3625	II
1	21918220	21919391	37	15	0.405405	II
1	21957465	21958226	16	4	0.25	IV
1	21990239	21993086	91	34	0.373626	III
1	21995400	21996501	45	22	0.488889	II
1	22042399	22043671	34	11	0.323529	II
1	22088829	22090085	34	11	0.323529	I
1	22100353	22101270	23	8	0.347826	IV
1	22107276	22108593	40	18	0.45	IV
1	22111809	22113398	44	14	0.318182	II
1	22166138	22168236	57	21	0.368421	II
1	22182463	22183604	30	10	0.333333	I
1	22206726	22208139	43	18	0.418605	II
1	22224194	22225193	27	12	0.444444	I
1	22226243	22227015	15	5	0.333333	IV
1	22230798	22233021	60	16	0.266667	III
1	22260774	22261817	32	16	0.5	I
1	22269326	22270616	38	16	0.421053	IV
1	22322731	22324032	33	11	0.333333	IV
1	22356662	22358165	48	17	0.354167	I
1	22512076	22513473	46	17	0.369565	IV
1	22520868	22522091	36	13	0.361111	IV
1	22541645	22542605	23	6	0.26087	IV
1	22562457	22564347	66	21	0.318182	III
1	22592311	22593464	34	12	0.352941	II
1	22627018	22628146	37	16	0.432432	IV
1	22693629	22694787	34	11	0.323529	III
1	22698929	22700117	36	11	0.305556	I
1	22742668	22743692	31	11	0.354839	I
1	22751278	22752232	30	15	0.5	III
1	22777127	22777941	25	12	0.48	III
1	22779613	22780605	26	9	0.346154	II
1	22818008	22819604	46	23	0.5	IV
1	22828318	22829963	33	6	0.181818	I
1	22844492	22846051	54	18	0.333333	II
1	22850074	22851116	37	11	0.297297	III
1	22854659	22856022	47	16	0.340426	IV
1	22887690	22888425	25	9	0.36	I
1	22890274	22890971	15	9	0.6	III
1	22984582	22985955	26	13	0.5	II
1	23067764	23068849	33	11	0.333333	II
1	23096627	23097972	46	21	0.456522	II
1	23117782	23118839	27	9	0.333333	I
1	23122781	23123614	26	9	0.346154	I
1	23140253	23141538	34	12	0.352941	II
1	23149158	23150083	22	6	0.272727	IV
1	23152260	23153577	40	15	0.375	I
1	23197112	23198216	35	8	0.228571	IV
1	23211627	23212957	33	8	0.242424	IV
1	23246674	23247564	22	6	0.272727	I
1	23280020	23281987	50	18	0.36	II
1	23295470	23297565	64	24	0.375	I
1	23320230	23322573	78	30	0.384615	III
1	23393380	23394467	30	12	0.4	III
1	23423783	23425578	48	23	0.479167	II
1	23430553	23431327	22	11	0.5	I
1	23434563	23436319	51	14	0.27451	III
1	23453651	23455709	79	28	0.35443	IV
1	23476790	23477554	23	5	0.217391	III
1	23509288	23510906	49	12	0.244898	II
1	23521278	23522169	31	10	0.322581	IV
1	23566045	23567445	39	12	0.307692	III
1	23613302	23614472	29	10	0.344828	I
1	23639722	23641012	44	12	0.272727	III
1	23709914	23711747	54	26	0.481481	I
1	23723279	23724362	33	15	0.454545	III
1	23856021	23856919	28	8	0.285714	II
1	23861527	23862762	34	11	0.323529	II
1	23874976	23877311	65	24	0.369231	I
1	23883786	23885696	45	15	0.333333	III
1	23906750	23907605	28	9	0.321429	II
1	23924972	23926960	72	26	0.361111	II
1	23931279	23933428	49	14	0.285714	I
1	23946693	23947487	28	5	0.178571	I
1	23949994	23950705	16	7	0.4375	II
1	23964841	23966712	68	22	0.323529	II
1	24041449	24042663	32	12	0.375	II
1	24118954	24120004	27	11	0.407407	IV
1	24125290	24126600	46	12	0.26087	IV
1	24222926	24223963	35	12	0.342857	IV
1	24290920	24292437	48	10	0.208333	III
1	24337657	24338956	41	16	0.390244	IV
1	24384231	24385612	42	14	0.333333	III
1	24409416	24410244	23	7	0.304348	III
1	24454670	24456148	45	16	0.355556	IV
1	24482151	24484974	86	27	0.313953	II
1	24506232	24506946	27	10	0.37037	II
1	24575536	24577662	60	23	0.383333	IV
1	24619892	24621194	37	17	0.459459	IV
1	24675419	24676075	18	8	0.444444	IV
1	24682739	24684259	55	20	0.363636	III
1	24690720	24692411	50	18	0.36	III
1	24704776	24706312	32	12	0.375	II
1	24717803	24719133	31	9	0.290323	I
1	24831209	24832809	41	18	0.439024	II
1	24837808	24839306	55	11	0.2	II
1	24844221	24845177	19	8	0.421053	II
1	24876706	24877693	24	10	0.416667	II
1	24901067	24901910	25	8	0.32	IV
1	24907299	24909044	57	28	0.491228	I
1	24917287	24918896	38	15	0.394737	IV
1	24947804	24948846	29	12	0.413793	IV
1	24955543	24957366	64	28	0.4375	IV
1	25033296	25034726	30	11	0.366667	II
1	25056193	25058450	88	23	0.261364	II
1	25095532	25096994	34	12	0.352941	IV
1	25158536	25159496	27	9	0.333333	II
1	25179711	25182752	93	37	0.397849	I
1	25215649	25217799	80	27	0.3375	IV
1	25246690	25248113	38	12	0.315789	IV
1	25265626	25267009	44	13	0.295455	III
1	25274215	25275403	43	12	0.27907	II
1	25331751	25333379	49	16	0.326531	IV
1	25357566	25358760	40	10	0.25	IV
1	25400347	25401848	48	17	0.354167	I
1	25452508	25453486	24	11	0.458333	IV
1	25504765	25505864	34	14	0.411765	II
1	25593985	25596128	70	24	0.342857	II
1	25609625	25610401	24	11	0.458333	III
1	25639489	25642164	83	36	0.433735	I
1	25673703	25674318	12	3	0.25	IV
1	25696280	25698644	74	21	0.283784	IV
1	25722251	25723959	41	12	0.292683	III
1	25728432	25730830	65	23	0.353846	III
1	25750101	25752485	57	16	0.280702	III
1	25779376	25780797	49	18	0.367347	II
1	25928070	25929765	56	25	0.446429	II
1	25973448	25974276	27	3	0.111111	III
1	26030756	26032598	57	24	0.421053	IV
1	26083670	26084650	37	13	0.351351	II
1	26196356	26197637	41	14	0.341463	II
1	26306521	26307771	39	13	0.333333	I
1	26335582	26336469	33	14	0.424242	III
1	26343271	26344683	37	12	0.324324	III
1	26371092	26371975	20	9	0.45	IV
1	26374219	26376057	48	14	0.291667	III
1	26510374	26511646	30	7	0.233333	I
1	26524873	26526517	58	19	0.327586	II
1	26551302	26552492	40	14	0.35	I
1	26560933	26562003	24	8	0.333333	I
1	26603755	26604694	24	10	0.416667	IV
1	26650397	26651268	17	6	0.352941	I
1	26711946	26712692	30	11	0.366667	II
1	26713933	26714687	11	5	0.454545	IV
1	26721979	26722940	32	17	0.53125	II
1	26756235	26758003	47	16	0.340426	IV
1	26760641	26761413	22	9	0.409091	IV
1	26778893	26781547	82	36	0.439024	II
1	26881307	26883926	64	22	0.34375	IV
1	26925620	26926773	33	11	0.333333	III
1	26955646	26957264	47	21	0.446809	I
1	26993529	26994470	33	13	0.393939	III
1	27035186	27036790	56	20	0.357143	III
1	27075798	27077871	60	16	0.266667	IV
1	27240336	27241843	47	22	0.468085	II
1	27428105	27429770	54	16	0.296296	II
1	27514652	27516739	56	16	0.285714	III
1	27597065	27597870	26	8	0.307692	III
1	27635025	27637926	76	27	0.355263	IV
1	27674949	27675739	23	9	0.391304	III
1	27676918	27677775	20	13	0.65	III
1	27859318	27861154	60	21	0.35	I
1	27971867	27973302	32	12	0.375	I
1	28105194	28106178	30	9	0.3	II
1	28311925	28313098	41	13	0.317073	I
1	28331661	28333766	69	28	0.405797	III
1	28397203	28399127	48	19	0.395833	III
1	28470026	28471522	38	14	0.368421	IV
1	28526660	28528034	36	9	0.25	IV
1	28702699	28704171	44	13	0.295455	II
1	28731491	28732404	21	6	0.285714	IV
1	28815179	28816284	38	17	0.447368	III
1	28827025	28828866	55	21	0.381818	II
1	28842896	28844465	39	20	0.512821	IV
1	28890964	28892565	32	10	0.3125	I
1	28912360	28914009	44	8	0.181818	I
1	28993541	28995032	35	12	0.342857	II
1	29249774	29250662	30	9	0.3	III
1	29263063	29264222	32	10	0.3125	I
1	29265232	29265981	24	8	0.333333	IV
1	29305013	29306216	41	12	0.292683	I
1	29315959	29316925	27	11	0.407407	IV
1	29380013	29381053	36	13	0.361111	II
1	29472148	29473060	22	10	0.454545	I
1	29479611	29481657	59	26	0.440678	III
1	29496196	29497079	15	3	0.2	III
1	29588427	29590873	96	42	0.4375	III
1	29611281	29613062	35	16	0.457143	I
1	29768842	29771064	70	21	0.3	II
1	29939885	29940720	27	12	0.444444	II
1	29983022	29984936	51	19	0.372549	IV
1	30199612	30201274	39	15	0.384615	IV
1	30253051	30255827	77	27	0.350649	I
1	30426468	30427662	33	10	0.30303	III
2	70802	73075	85	29	0.341176	I
2	98079	98973	23	10	0.434783	III
2	121805	122614	21	6	0.285714	II
2	171344	172277	24	8	0.333333	IV
2	178095	178841	23	9	0.391304	III
2	191892	192664	22	5	0.227273	III
2	202214	203837	42	10	0.238095	IV
2	204351	205795	33	14	0.424242	II
2	237890	239385	41	14	0.341463	I
2	252245	252872	16	7	0.4375	IV
2	253940	254811	28	10	0.357143	II
2	276555	277273	8	1	0.125	III
2	292514	293713	28	12	0.428571	I
2	299436	300310	28	10	0.357143	III
2	302852	303646	33	9	0.272727	III
2	305530	306317	16	7	0.4375	II
2	314375	315541	33	9	0.272727	III
2	346501	347698	29	13	0.448276	I
2	368084	369002	22	5	0.227273	III
2	372811	373657	19	6	0.315789	II
2	378294	379791	47	15	0.319149	IV
2	384366	385008	17	7	0.411765	III
2	390646	391514	30	13	0.433333	I
2	402582	403486	17	1	0.0588235	I
2	415865	416871	31	14	0.451613	IV
2	422724	423434	17	9	0.529412	I
2	428592	429607	28	6	0.214286	I
2	438349	439086	28	6	0.214286	I
2	448045	448984	28	7	0.25	II
2	449361	450338	31	12	0.387097	III
2	455391	456551	37	10	0.27027	II
2	537069	538035	27	7	0.259259	IV
2	559847	560812	28	9	0.321429	I
2	582271	583638	41	18	0.439024	II
2	587883	589028	38	15	0.394737	IV
2	601452	603772	62	21	0.33871	IV
2	612571	614501	51	21	0.411765	IV
2	625758	626726	22	10	0.454545	II
2	639002	640088	29	16	0.551724	III
2	640822	641726	19	3	0.157895	IV
2	666407	668154	64	18	0.28125	IV
2	676381	679177	87	25	0.287356	IV
2	686317	689711	92	36	0.391304	II
2	712745	714100	50	22	0.44	I
2	714907	716954	54	22	0.407407	I
2	721216	722611	33	11	0.333333	I
2	741719	742595	24	9	0.375	IV
2	753335	755860	76	22	0.289474	I
2	767948	769223	35	10	0.285714	II
2	780074	780906	28	9	0.321429	II
2	786696	787435	25	10	0.4	IV
2	794198	796576	58	27	0.465517	I
2	807943	809345	55	25	0.454545	III
2	823796	826389	72	27	0.375	III
2	870555	873310	79	33	0.417722	I
2	877435	878492	35	14	0.4	II
2	890679	891375	24	8	0.333333	I
2	891692	892543	26	13	0.5	I
2	904084	905381	37	9	0.243243	II
2	919157	920238	33	12	0.363636	IV
2	924866	926381	35	12	0.342857	IV
2	931872	934724	79	23	0.291139	I
2	962569	963908	41	15	0.365854	IV
2	983722	984514	25	9	0.36	I
2	990690	991739	29	11	0.37931	III
2	993024	993760	17	6	0.352941	IV
2	998337	999456	27	9	0.333333	III
2	1010128	1013133	95	36	0.378947	III
2	1037528	1039190	45	16	0.355556	I
2	1048090	1050733	76	32	0.421053	III
2	1075016	1077032	54	18	0.333333	II
2	1085035	1085713	28	9	0.321429	II
2	1110848	1113145	91	40	0.43956	IV
2	1123317	1124419	27	6	0.222222	I
2	1133917	1135794	64	25	0.390625	II
2	1154268	1156119	48	14	0.291667	IV
2	1159866	1160706	20	9	0.45	III
2	1167044	1168567	46	12	0.26087	IV
2	1177634	1179542	48	21	0.4375	IV
2	1189713	1191237	50	12	0.24	IV
2	1195826	1197052	32	12	0.375	IV
2	1205202	1206242	25	4	0.16	III
2	1231989	1235201	83	28	0.337349	IV
2	1251167	1252440	43	16	0.372093	IV
2	1257497	1259219	42	19	0.452381	II
2	1264583	1265282	29	5	0.172414	III
2	1271284	1272435	38	13	0.342105	III
2	1287460	1289412	71	23	0.323944	III
2	1318238	1318884	16	5	0.3125	III
2	1329147	1330660	39	13	0.333333	IV
2	1332707	1333405	23	4	0.173913	III
2	1359470	1360292	13	4	0.307692	IV
2	1360746	1361509	17	6	0.352941	III
2	1380228	1381518	40	12	0.3	I
2	1393407	1394554	23	5	0.217391	III
2	1413198	1414406	37	16	0.432432	I
2	1468210	1469014	30	8	0.266667	II
2	1482073	1484297	73	34	0.465753	II
2	1503777	1505910	60	27	0.45	III
2	1512849	1513738	33	14	0.424242	I
2	1520925	1522323	36	8	0.222222	III
2	1522657	1524610	64	19	0.296875	III
2	1536352	1538600	70	27	0.385714	II
2	1562134	1563216	36	11	0.305556	I
2	1566963	1568231	37	21	0.567568	II
2	1572083	1573003	26	10	0.384615	I
2	1584713	1586934	57	11	0.192982	III
2	1593799	1594452	19	6	0.315789	II
2	1600703	1602838	64	17	0.265625	I
2	1607839	1609737	59	20	0.338983	III
2	1620223	1621729	37	14	0.378378	III
2	1663211	1664198	33	16	0.484848	I
2	1681099	1682496	34	14	0.411765	IV
2	1690953	1692521	40	13	0.325	II
2	1709135	1711659	71	19	0.267606	II
2	1715629	1717222	42	15	0.357143	II
2	1740327	1741668	27	6	0.222222	III
2	1762448	1763040	23	8	0.347826	IV
2	1781191	1782024	19	4	0.210526	III
2	1792227	1794070	68	24	0.352941	IV
2	1801133	1804146	83	26	0.313253	I
2	1821153	1823319	62	17	0.274194	II
2	1837791	1839622	39	12	0.307692	IV
2	1856797	1859101	55	24	0.436364	III
2	1864835	1865423	11	2	0.181818	I
2	1878256	1880073	58	18	0.310345	III
2	1888404	1890943	75	26	0.346667	II
2	1897595	1899497	52	16	0.307692	III
2	1904107	1905685	38	12	0.315789	III
2	1911984	1913345	41	15	0.365854	IV
2	1917107	1918345	26	10	0.384615	III
2	1926498	1927792	47	18	0.382979	I
2	1942788	1944074	43	16	0.372093	III
2	1965471	1966384	31	11	0.354839	IV
2	1978843	1979725	29	5	0.172414	IV
2	1985590	1986115	18	7	0.388889	II
2	1990246	1990991	16	5	0.3125	III
2	2021421	2022968	44	12	0.272727	IV
2	2024525	2025155	18	11	0.611111	II
2	2057586	2058427	18	6	0.333333	II
2	2058859	2061026	60	20	0.333333	II
2	2071015	2072201	29	12	0.413793	III
2	2073838	2074717	21	8	0.380952	I
2	2088698	2089682	30	10	0.333333	IV
2	2130053	2132255	52	16	0.307692	III
2	2138365	2141569	91	36	0.395604	I
2	2148075	2149580	45	11	0.244444	III
2	2169947	2171035	31	8	0.258065	III
2	2176387	2179095	79	26	0.329114	I
2	2184831	2187833	82	29	0.353659	IV
2	2196595	2198012	40	14	0.35	II
2	2232995	2234081	24	8	0.333333	I
2	2260507	2261761	31	9	0.290323	II
2	2273292	2274454	34	7	0.205882	III
2	2283977	2284655	27	10	0.37037	I
2	2291698	2292387	20	4	0.2	I
2	2293494	2294919	36	15	0.416667	III
2	2318685	2320181	42	15	0.357143	II
2	2321042	2322154	30	13	0.433333	III
2	2329757	2330272	11	5	0.454545	IV
2	2330559	2332577	65	19	0.292308	IV
2	2349439	2350242	21	6	0.285714	IV
2	2356071	2358695	82	32	0.390244	IV
2	2362185	2363348	26	13	0.5	II
2	2423795	2424506	18	2	0.111111	IV
2	2436656	2438013	39	10	0.25641	III
2	2445777	2447132	42	11	0.261905	I
2	2454180	2456790	67	22	0.328358	IV
2	2460667	2462232	53	17	0.320755	IV
2	2578698	2580751	71	22	0.309859	II
2	2600316	2601847	43	16	0.372093	III
2	2654862	2656367	41	21	0.512195	I
2	2730571	2731813	40	13	0.325	III
2	2755258	2756352	33	9	0.272727	III
2	2762414	2763118	24	5	0.208333	III
2	2852102	2853477	39	19	0.487179	II
2	2869565	2872123	74	30	0.405405	IV
2	2893873	2895051	32	11	0.34375	IV
2	2946135	2947363	37	15	0.405405	IV
2	2974049	2975107	31	10	0.322581	IV
2	2984820	2985941	35	15	0.428571	IV
2	3044663	3045821	39	13	0.333333	IV
2	3512775	3514808	53	14	0.264151	IV
2	3527374	3529385	70	21	0.3	II
2	3530028	3531749	46	13	0.282609	III
2	3605697	3607827	70	24	0.342857	I
2	3618016	3620065	64	15	0.234375	II
2	3673218	3674558	46	19	0.413043	III
2	3777346	3780135	75	29	0.386667	I
2	3985030	3986809	58	19	0.327586	IV
2	4006809	4007679	19	0	0	IV
2	4069707	4071037	30	9	0.3	IV
2	4077631	4078699	30	9	0.3	I
2	4079265	4080900	42	15	0.357143	I
2	4100894	4104323	91	19	0.208791	IV
2	4120547	4121833	26	12	0.461538	I
2	4143293	4143740	14	7	0.5	II
2	4145108	4146530	38	10	0.263158	III
2	4214543	4215781	43	11	0.255814	IV
2	4220334	4222277	51	18	0.352941	IV
2	4301180	4302008	22	4	0.181818	IV
2	4340088	4341057	32	7	0.21875	I
2	4348373	4350706	65	22	0.338462	II
2	4422660	4424230	44	15	0.340909	II
2	4451307	4452076	25	5	0.2	I
2	4455655	4457423	46	17	0.369565	IV
2	4473379	4474541	40	16	0.4	III
2	4507196	4509080	53	22	0.415094	II
2	4523522	4524192	16	7	0.4375	I
2	4621790	4623496	44	15	0.340909	IV
2	4798722	4799622	27	14	0.518519	IV
2	4807554	4808680	33	12	0.363636	IV
2	4870378	4871517	34	13	0.382353	IV
2	4941235	4943244	49	15	0.306122	III
2	5002284	5004911	74	25	0.337838	III
2	5008945	5011550	64	23	0.359375	II
2	5017593	5019577	53	19	0.358491	I
2	5021477	5023162	57	25	0.438596	IV
2	5053323	5055174	46	19	0.413043	IV
2	5111354	5112142	22	8	0.363636	I
2	5190519	5191433	18	3	0.166667	III
2	5214402	5216159	44	15	0.340909	IV
2	5388560	5389678	43	14	0.325581	IV
2	5432894	5434750	58	21	0.362069	I
2	5502042	5502745	15	4	0.266667	III
2	5506465	5507813	38	12	0.315789	III
2	5541736	5542865	38	15	0.394737	I
2	5556453	5558269	55	22	0.4	III
2	5583237	5584403	36	12	0.333333	I
2	5588303	5589574	29	11	0.37931	III
2	5598124	5599364	26	3	0.115385	III
2	5605734	5606678	22	3	0.136364	I
2	5611753	5613112	49	15	0.306122	II
2	5636316	5637188	26	9	0.346154	III
2	5644288	5646132	49	18	0.367347	IV
2	5646456	5648687	72	30	0.416667	II
2	5669377	5671782	66	25	0.378788	I
2	5708892	5710191	55	11	0.2	II
2	5740078	5741929	55	22	0.4	III
2	5750333	5752601	70	18	0.257143	III
2	5764546	5766090	40	11	0.275	I
2	5777096	5777972	25	7	0.28	III
2	5787405	5788606	27	11	0.407407	III
2	5791351	5792988	46	22	0.478261	IV
2	5802160	5804140	65	21	0.323077	I
2	5850971	5852947	41	9	0.219512	IV
2	5865503	5866411	22	9	0.409091	II
2	5905167	5906517	30	17	0.566667	IV
2	5917575	5918293	23	9	0.391304	I
2	5923054	5923667	18	2	0.111111	II
2	5924306	5925236	30	10	0.333333	II
2	5938885	5940747	59	18	0.305085	IV
2	5949224	5951562	75	30	0.4	II
2	5959922	5961103	30	7	0.233333	I
2	5981649	5982991	30	11	0.366667	II
2	6004637	6006148	48	19	0.395833	I
2	6026619	6028183	41	18	0.439024	IV
2	6035877	6037062	25	7	0.28	III
2	6043700	6044677	33	9	0.272727	II
2	6059295	6060582	44	22	0.5	I
2	6140350	6141924	41	17	0.414634	III
2	6148245	6148979	22	6	0.272727	I
2	6155055	6156064	20	10	0.5	III
2	6178973	6180961	53	16	0.301887	III
2	6184979	6187552	70	20	0.285714	III
2	6206542	6208741	54	15	0.277778	I
2	6216762	6217924	37	15	0.405405	I
2	6249945	6250813	18	7	0.388889	I
2	6253375	6254051	18	11	0.611111	III
2	6260581	6261420	32	14	0.4375	IV
2	6271044	6272433	48	20	0.416667	I
2	6295540	6297504	70	26	0.371429	IV
2	6320803	6321550	26	12	0.461538	II
2	6344593	6345444	23	10	0.434783	I
2	6349972	6351293	37	14	0.378378	II
2	6353057	6354368	43	16	0.372093	IV
2	6361455	6362544	32	6	0.1875	IV
2	6390015	6390823	22	7	0.318182	II
2	6391107	6392168	27	10	0.37037	IV
2	6398015	6398830	28	12	0.428571	IV
2	6420167	6421608	33	11	0.333333	III
2	6439512	6441333	40	13	0.325	IV
2	6449712	6451250	36	11	0.305556	I
2	6468328	6469211	33	11	0.333333	II
2	6482289	6483905	41	21	0.512195	III
2	6493760	6495498	42	16	0.380952	II
2	6497748	6498305	11	8	0.727273	IV
2	6498689	6499765	32	14	0.4375	II
2	6502690	6503226	27	10	0.37037	III
2	6507013	6509138	52	15	0.288462	III
2	6517450	6518464	26	12	0.461538	IV
2	6531566	6533525	60	21	0.35	III
2	6544141	6547215	108	41	0.37963	III
2	6548173	6549071	20	7	0.35	II
2	6560420	6562533	55	15	0.272727	II
2	6610766	6612641	50	15	0.3	III
2	6618934	6620152	41	14	0.341463	III
2	6636297	6637744	37	16	0.432432	II
2	6658236	6660763	71	29	0.408451	II
2	6685209	6685769	24	10	0.416667	II
2	6686480	6687339	22	9	0.409091	IV
2	6691100	6692639	45	19	0.422222	III
2	6706208	6707834	47	17	0.361702	IV
2	6732921	6733643	12	3	0.25	I
2	6736058	6736777	16	3	0.1875	III
2	6737520	6739347	50	16	0.32	I
2	6757237	6757855	6	2	0.333333	II
2	6771792	6772914	34	12	0.352941	II
2	6778514	6779469	30	10	0.333333	II
2	6795065	6795563	12	7	0.583333	IV
2	6804841	6805603	26	9	0.346154	III
2	6812796	6814337	55	23	0.418182	III
2	6836913	6837789	20	8	0.4	I
2	6862572	6864376	55	15	0.272727	IV
2	6870436	6871528	30	17	0.566667	I
2	6880860	6881802	14	4	0.285714	II
2	6885728	6887096	35	10	0.285714	IV
2	6891969	6893445	53	17	0.320755	I
2	6922089	6923332	25	10	0.4	III
2	6925950	6926944	41	10	0.243902	III
2	6944385	6946872	73	29	0.39726	III
2	6952740	6954270	46	15	0.326087	IV
2	6961669	6962914	33	14	0.424242	IV
2	6968411	6969951	36	17	0.472222	I
2	6977625	6979777	59	22	0.372881	IV
2	6985454	6986854	36	11	0.305556	I
2	6989941	6990538	19	10	0.526316	I
2	7005018	7006537	43	12	0.27907	IV
2	7032262	7032906	19	10	0.526316	IV
2	7072084	7073925	53	17	0.320755	IV
2	7080334	7081646	30	10	0.333333	IV
2	7084676	7085523	35	11	0.314286	II
2	7093126	7094792	51	23	0.45098	I
2	7135590	7137088	31	10	0.322581	IV
2	7147474	7148708	30	6	0.2	I
2	7166770	7168373	58	20	0.344828	IV
2	7170796	7171954	30	14	0.466667	IV
2	7193359	7194479	34	12	0.352941	II
2	7205567	7207788	85	24	0.282353	II
2	7223628	7224691	26	8	0.307692	II
2	7228842	7229644	25	14	0.56	I
2	7230074	7230953	36	7	0.194444	II
2	7237560	7238958	46	18	0.391304	I
2	7241665	7243209	37	16	0.432432	III
2	7256576	7258733	48	18	0.375	IV
2	7277988	7279109	28	9	0.321429	I
2	7298762	7300175	40	12	0.3	II
2	7327058	7328580	51	23	0.45098	II
2	7351808	7353543	60	24	0.4	III
2	7369918	7371562	62	24	0.387097	I
2	7377057	7377799	19	5	0.263158	III
2	7419869	7422063	61	19	0.311475	II
2	7438998	7442906	126	45	0.357143	II
2	7446709	7448370	40	11	0.275	IV
2	7456623	7459201	69	24	0.347826	III
2	7490676	7492139	46	14	0.304348	III
2	7503505	7504769	40	16	0.4	IV
2	7522973	7524014	27	9	0.333333	III
2	7526884	7528121	29	8	0.275862	I
2	7535677	7537682	62	25	0.403226	III
2	7581113	7582106	35	12	0.342857	II
2	7583693	7584463	28	12	0.428571	II
2	7659323	7660464	35	6	0.171429	IV
2	7660919	7663557	67	24	0.358209	III
2	7680606	7682576	55	22	0.4	III
2	7689906	7690828	24	8	0.333333	IV
2	7708223	7708974	22	7	0.318182	I
2	7719723	7721863	65	20	0.307692	I
2	7729185	7730825	44	17	0.386364	I
2	7807374	7808427	25	12	0.48	IV
2	7812976	7815679	70	21	0.3	I
2	7855850	7857045	36	15	0.416667	I
2	7860762	7861978	38	16	0.421053	IV
2	7874899	7875759	19	5	0.263158	I
2	7879660	7880739	34	11	0.323529	III
2	7881196	7881817	17	8	0.470588	IV
2	7886092	7887567	44	14	0.318182	III
2	7889404	7889998	15	6	0.4	III
2	7905535	7907734	64	26	0.40625	III
2	7919257	7920255	33	10	0.30303	III
2	7955775	7956734	22	6	0.272727	I
2	7959542	7960710	43	16	0.372093	IV
2	7987464	7988404	22	11	0.5	IV
2	8015974	8019385	111	42	0.378378	III
2	8035212	8037840	79	27	0.341772	III
2	8060833	8062358	45	18	0.4	IV
2	8074740	8076460	54	25	0.462963	I
2	8099350	8100868	48	14	0.291667	III
2	8102190	8103666	42	15	0.357143	I
2	8174885	8175584	16	4	0.25	IV
2	8199701	8200511	29	10	0.344828	I
2	8200917	8202277	41	10	0.243902	I
2	8217643	8218438	31	8	0.258065	I
2	8231537	8232272	15	7	0.466667	III
2	8236130	8237599	34	15	0.441176	II
2	8273929	8274844	28	11	0.392857	III
2	8332161	8333339	39	11	0.282051	III
2	8382294	8383799	44	20	0.454545	II
2	8403156	8404176	25	10	0.4	I
2	8413229	8414739	50	20	0.4	III
2	8420418	8423178	94	34	0.361702	I
2	8436509	8438573	60	23	0.383333	IV
2	8451920	8453644	57	28	0.491228	III
2	8454022	8456024	52	17	0.326923	IV
2	8536348	8536991	17	5	0.294118	II
2	8545731	8546558	17	7	0.411765	III
2	8560203	8561757	44	13	0.295455	IV
2	8566467	8567236	21	11	0.52381	III
2	8567835	8568804	22	6	0.272727	IV
2	8569229	8570187	28	9	0.321429	I
2	8574986	8576009	29	12	0.413793	II
2	8590561	8591907	30	12	0.4	IV
2	8621990	8623054	35	13	0.371429	IV
2	8641408	8642521	38	10	0.263158	I
2	8643426	8644042	18	3	0.166667	IV
2	8666622	8667561	34	14	0.411765	II
2	8707636	8708447	20	5	0.25	III
2	8753813	8755729	51	17	0.333333	IV
2	8764692	8766034	43	16	0.372093	III
2	8854033	8855576	45	16	0.355556	II
2	8873952	8875759	49	15	0.306122	II
2	8881328	8882497	30	9	0.3	I
2	8883151	8884316	32	13	0.40625	II
2	8893237	8895382	66	28	0.424242	I
2	8907224	8908416	38	14	0.368421	II
2	8913774	8917493	101	42	0.415842	I
2	8956353	8958022	58	17	0.293103	III
2	8962538	8964336	38	13	0.342105	II
2	8993414	8994500	36	14	0.388889	I
2	8997418	8998560	35	12	0.342857	II
2	9020129	9020673	22	5	0.227273	II
2	9021701	9022516	28	10	0.357143	I
2	9038018	9039498	41	17	0.414634	II
2	9056863	9057861	29	11	0.37931	II
2	9062934	9064605	51	12	0.235294	II
2	9121517	9122538	35	15	0.428571	II
2	9125291	9126315	24	8	0.333333	IV
2	9161025	9162309	33	10	0.30303	I
2	9168912	9170063	30	13	0.433333	II
2	9186825	9188254	31	8	0.258065	IV
2	9196853	9197531	29	11	0.37931	I
2	9289491	9290861	35	11	0.314286	IV
2	9314656	9315364	20	6	0.3	II
2	9328452	9330998	75	34	0.453333	III
2	9338657	9339783	34	19	0.558824	IV
2	9344227	9345536	37	10	0.27027	IV
2	9378727	9379423	19	5	0.263158	III
2	9401701	9403312	41	18	0.439024	III
2	9424727	9425881	38	18	0.473684	III
2	9431846	9433800	51	14	0.27451	II
2	9439058	9439891	21	9	0.428571	II
2	9445058	9447128	62	23	0.370968	IV
2	9481236	9481998	25	2	0.08	III
2	9484449	9485650	30	6	0.2	II
2	9486217	9487450	34	11	0.323529	I
2	9496041	9497431	44	11	0.25	I
2	9528492	9530576	58	16	0.275862	III
2	9550033	9550950	25	8	0.32	II
2	9556355	9557989	52	15	0.288462	II
2	9559228	9559972	24	11	0.458333	IV
2	9594323	9596283	51	17	0.333333	II
2	9611814	9613223	40	9	0.225	II
2	9633283	9635495	49	12	0.244898	II
2	9642833	9644729	46	17	0.369565	II
2	9691969	9693553	36	11	0.305556	II
2	9712821	9713723	32	12	0.375	IV
2	9717021	9717819	25	9	0.36	III
2	9736012	9736764	18	3	0.166667	III
2	9738314	9739376	30	8	0.266667	I
2	9757502	9758956	41	12	0.292683	IV
2	9821464	9822278	17	8	0.470588	II
2	9849943	9850803	18	7	0.388889	I
2	9884849	9885746	27	12	0.444444	II
2	9896318	9897878	37	11	0.297297	II
2	9922067	9923930	68	24	0.352941	II
2	9978646	9979439	24	10	0.416667	III
2	9981781	9982571	31	13	0.419355	II
2	9987342	9988060	18	1	0.0555556	I
2	10001295	10002106	19	4	0.210526	III
2	10009119	10010032	20	3	0.15	III
2	10017123	10020611	110	39	0.354545	IV
2	10037214	10038480	34	11	0.323529	I
2	10039790	10040851	27	10	0.37037	II
2	10084966	10086096	29	7	0.241379	III
2	10093159	10094050	43	14	0.325581	III
2	10105707	10106604	32	17	0.53125	IV
2	10138911	10140080	29	12	0.413793	IV
2	10144580	10145624	33	7	0.212121	IV
2	10150933	10152564	46	21	0.456522	I
2	10194267	10195215	30	13	0.433333	II
2	10198144	10199295	31	11	0.354839	II
2	10238721	10239825	34	15	0.441176	I
2	10254579	10256453	52	21	0.403846	II
2	10277742	10279733	62	20	0.322581	IV
2	10289450	10290344	23	6	0.26087	II
2	10291304	10292665	26	13	0.5	IV
2	10305844	10306656	31	11	0.354839	I
2	10317483	10319107	51	25	0.490196	I
2	10351135	10354670	91	39	0.428571	I
2	10368209	10369493	39	14	0.358974	IV
2	10389796	10390961	33	10	0.30303	IV
2	10411476	10414000	77	26	0.337662	III
2	10434820	10437790	92	29	0.315217	I
2	10470605	10471496	19	6	0.315789	II
2	10520021	10520720	12	4	0.333333	III
2	10527279	10528118	31	9	0.290323	IV
2	10532347	10534417	78	36	0.461538	IV
2	10549528	10550387	26	9	0.346154	III
2	10552676	10553804	28	8	0.285714	II
2	10554601	10555278	22	10	0.454545	III
2	10588366	10589228	16	6	0.375	III
2	10590024	10591061	22	8	0.363636	III
2	10607849	10609414	46	11	0.23913	III
2	10621164	10622825	51	11	0.215686	III
2	10677764	10678663	25	6	0.24	III
2	10683130	10684102	22	7	0.318182	I
2	10728721	10729797	37	16	0.432432	III
2	10730661	10731281	15	6	0.4	IV
2	10748557	10749547	36	12	0.333333	III
2	10806371	10807844	43	8	0.186047	IV
2	10813773	10815484	60	24	0.4	IV
2	10841774	10842769	28	8	0.285714	III
2	10851682	10852560	32	10	0.3125	IV
2	10872636	10874903	73	29	0.39726	I
2	10878752	10880574	49	13	0.265306	IV
2	10931095	10932785	43	15	0.348837	I
2	10972801	10974029	33	15	0.454545	I
2	11014297	11014991	21	8	0.380952	I
2	11053125	11053758	18	8	0.444444	III
2	11056116	11056815	12	5	0.416667	II
2	11057967	11058840	23	8	0.347826	III
2	11075641	11077578	51	18	0.352941	II
2	11163705	11164599	32	6	0.1875	III
2	11176727	11177577	28	13	0.464286	II
2	11265666	11267475	33	12	0.363636	II
2	11297576	11298877	37	9	0.243243	III
2	11308222	11309495	33	11	0.333333	III
2	11359770	11360379	23	7	0.304348	II
2	11361495	11363224	61	19	0.311475	I
2	11372737	11374698	55	20	0.363636	I
2	11386051	11388723	84	31	0.369048	IV
2	11399421	11400992	46	15	0.326087	IV
2	11408377	11409644	28	13	0.464286	II
2	11508148	11509337	26	9	0.346154	I
2	11544325	11545217	26	14	0.538462	III
2	11549083	11550603	46	19	0.413043	IV
2	11619030	11619984	24	5	0.208333	I
2	11623480	11624440	26	8	0.307692	III
2	11642721	11644079	38	9	0.236842	I
2	11645542	11646456	33	9	0.272727	III
2	11662823	11664044	26	10	0.384615	II
2	11668849	11669843	33	10	0.30303	IV
2	11739526	11740522	36	13	0.361111	III
2	11759911	11760712	22	9	0.409091	IV
2	11767671	11768726	27	11	0.407407	IV
2	11768844	11770700	53	21	0.396226	III
2	11786375	11787506	31	10	0.322581	I
2	11834289	11835342	33	13	0.393939	IV
2	11866812	11868268	42	10	0.238095	III
2	11908554	11909976	42	18	0.428571	I
2	11948414	11949775	27	11	0.407407	IV
2	11952346	11953419	23	7	0.304348	I
2	11982187	11984132	60	16	0.266667	II
2	12075729	12076648	31	11	0.354839	II
2	12101271	12102255	39	15	0.384615	II
2	12106610	12108562	53	20	0.377358	III
2	12143402	12145020	54	18	0.333333	I
2	12150156	12152608	82	33	0.402439	III
2	12173655	12175710	61	26	0.42623	III
2	12284430	12286443	60	16	0.266667	IV
2	12309495	12310581	32	9	0.28125	I
2	12331375	12333285	70	16	0.228571	III
2	12372274	12373212	27	9	0.333333	II
2	12409618	12410998	44	18	0.409091	I
2	12475385	12476147	33	12	0.363636	I
2	12553610	12555499	50	16	0.32	I
2	12556141	12557505	44	18	0.409091	IV
2	12577514	12578827	46	16	0.347826	IV
2	12622595	12623559	19	8	0.421053	III
2	12725028	12726121	31	13	0.419355	I
2	12733060	12735094	60	23	0.383333	II
2	12753604	12755560	64	21	0.328125	II
2	12811482	12813939	82	32	0.390244	III
2	12876409	12877859	41	18	0.439024	I
2	12885648	12887565	66	21	0.318182	IV
2	12892692	12893464	24	7	0.291667	I
2	12929566	12930770	32	17	0.53125	I
2	12978849	12980103	30	11	0.366667	IV
2	13065211	13066737	33	13	0.393939	IV
2	13092991	13095348	70	22	0.314286	IV
2	13222620	13223508	24	6	0.25	IV
2	13226561	13228066	48	18	0.375	II
2	13232627	13233850	39	15	0.384615	I
2	13234937	13235673	22	8	0.363636	IV
2	13299411	13300986	53	18	0.339623	II
2	13312152	13313565	49	19	0.387755	II
2	13374270	13375583	38	17	0.447368	III
2	13404026	13404893	28	9	0.321429	II
2	13421368	13422698	34	10	0.294118	III
2	13432620	13433728	40	19	0.475	I
2	13540901	13542625	52	24	0.461538	III
2	13578721	13579967	40	15	0.375	IV
2	13717045	13718245	37	9	0.243243	IV
2	13739753	13740504	20	6	0.3	III
2	13793316	13794801	43	16	0.372093	IV
2	13807580	13808534	32	7	0.21875	II
2	13865630	13866786	45	12	0.266667	II
2	13879065	13880020	26	8	0.307692	II
2	14009215	14010432	34	12	0.352941	III
2	14062535	14063635	32	11	0.34375	IV
2	14154420	14155832	45	15	0.333333	IV
2	14190245	14191297	25	5	0.2	II
2	14289724	14291122	37	16	0.432432	III
2	14363299	14364456	29	10	0.344828	I
2	14392546	14393459	35	16	0.457143	I
2	14401990	14402780	28	8	0.285714	III
2	14407544	14408464	28	7	0.25	IV
2	14415107	14415774	19	10	0.526316	II
2	14416862	14418873	49	18	0.367347	III
2	14457062	14458885	61	18	0.295082	I
2	14553420	14555998	74	31	0.418919	III
2	14594671	14595483	21	9	0.428571	II
2	14596360	14597774	39	10	0.25641	II
2	14653224	14654184	24	10	0.416667	II
2	14682303	14683996	37	18	0.486486	I
2	14701101	14702409	38	17	0.447368	III
2	14810583	14813501	74	34	0.459459	IV
2	14821759	14822858	39	12	0.307692	IV
2	14840525	14841950	36	14	0.388889	II
2	14858550	14861502	91	31	0.340659	II
2	14951510	14953020	43	16	0.372093	II
2	15007530	15008730	34	11	0.323529	IV
2	15094289	15095095	24	4	0.166667	III
2	15097330	15098266	22	7	0.318182	III
2	15109757	15110695	34	12	0.352941	I
2	15139767	15141451	52	23	0.442308	I
2	15190152	15191013	23	11	0.478261	II
2	15273421	15274336	17	5	0.294118	III
2	15314429	15315283	31	11	0.354839	III
2	15389211	15391753	62	17	0.274194	IV
2	15401771	15402592	27	11	0.407407	I
2	15410102	15412248	64	13	0.203125	IV
2	15511572	15512297	22	8	0.363636	II
2	15566612	15568286	49	19	0.387755	I
2	15594886	15596462	38	12	0.315789	II
2	15679709	15682469	82	22	0.268293	IV
2	15707377	15709021	46	15	0.326087	IV
2	15733218	15733978	23	5	0.217391	I
2	15790836	15791753	26	8	0.307692	III
2	15821068	15822154	25	9	0.36	II
2	15850623	15851652	29	9	0.310345	I
2	15879970	15881749	56	18	0.321429	IV
2	15884266	15885333	30	9	0.3	III
2	16020520	16022833	70	32	0.457143	II
2	16029379	16030965	37	18	0.486486	II
2	16142838	16143811	28	6	0.214286	II
2	16149829	16151711	63	28	0.444444	I
2	16172256	16173396	32	13	0.40625	IV
2	16253085	16253937	27	9	0.333333	IV
2	16272366	16273640	38	14	0.368421	III
2	16279254	16281524	67	31	0.462687	IV
2	16301889	16303260	42	24	0.571429	IV
2	16364988	16365957	26	9	0.346154	IV
2	16379262	16381166	61	25	0.409836	III
2	16422324	16423579	29	12	0.413793	IV
2	16555768	16556544	27	11	0.407407	I
2	16560228	16561008	18	5	0.277778	II
2	16574439	16575815	38	12	0.315789	III
2	16595733	16597022	37	18	0.486486	II
2	16603128	16604104	25	9	0.36	I
2	16625075	16626977	54	19	0.351852	II
2	16798258	16799195	27	12	0.444444	III
2	16833725	16836014	52	12	0.230769	II
2	16865194	16867079	55	24	0.436364	III
2	16875847	16877457	41	15	0.365854	IV
2	16889875	16890923	24	9	0.375	IV
2	16920528	16922275	61	25	0.409836	III
2	16952302	16953052	19	12	0.631579	I
2	16972387	16974065	45	10	0.222222	II
2	17068023	17068837	18	5	0.277778	II
2	17092171	17093081	26	8	0.307692	III
2	17205499	17206490	36	11	0.305556	I
2	17255155	17257056	36	13	0.361111	I
2	17277377	17278177	28	8	0.285714	III
2	17298999	17300772	62	21	0.33871	I
2	17307329	17308216	28	10	0.357143	I
2	17407469	17408962	38	12	0.315789	IV
2	17417695	17419664	48	17	0.354167	I
2	17486983	17489172	53	16	0.301887	I
2	17499233	17500844	48	13	0.270833	IV
2	17545423	17547125	53	11	0.207547	I
2	17634940	17636225	30	10	0.333333	III
2	17675596	17676419	20	4	0.2	II
2	17992210	17993437	36	11	0.305556	III
2	18091691	18092416	14	4	0.285714	I
2	18092894	18093516	19	9	0.473684	I
2	18267486	18269363	55	17	0.309091	IV
2	18387362	18388469	27	7	0.259259	II
2	18390643	18391455	17	3	0.176471	II
2	18395699	18396440	17	7	0.411765	II
2	18496679	18498903	70	21	0.3	I
2	18527547	18528599	33	19	0.575758	II
2	18650927	18651830	20	10	0.5	I
2	18654844	18655910	29	5	0.172414	IV
2	18659574	18660628	25	10	0.4	I
2	18702019	18703793	54	18	0.333333	I
2	18803324	18804253	39	17	0.435897	III
2	18889929	18891832	48	15	0.3125	III
2	18971360	18973238	60	21	0.35	IV
2	19070955	19072400	31	11	0.354839	II
2	19322203	19324048	56	20	0.357143	III
2	19353489	19355134	52	19	0.365385	IV
2	19373791	19374658	19	5	0.263158	IV
2	19527538	19529218	47	16	0.340426	I
2	19622204	19624017	54	21	0.388889	III
3	105	1698	51	11	0.215686	II
3	27857	29834	60	21	0.35	IV
3	42523	43418	24	10	0.416667	II
3	105094	106355	36	14	0.388889	III
3	128822	131024	58	17	0.293103	IV
3	422332	423689	37	13	0.351351	III
3	451139	452405	29	12	0.413793	III
3	845134	845757	18	9	0.5	I
3	848477	849712	37	13	0.351351	III
3	985428	986843	35	14	0.4	IV
3	1030812	1031887	34	9	0.264706	III
3	1063861	1064723	17	6	0.352941	II
3	1074215	1075833	40	8	0.2	IV
3	1166069	1167043	41	18	0.439024	IV
3	1169871	1171523	43	15	0.348837	II
3	1282702	1284303	49	21	0.428571	I
3	1601843	1603329	45	19	0.422222	III
3	1674523	1675983	50	24	0.48	III
3	1927916	1928854	25	6	0.24	II
3	1968445	1971020	74	22	0.297297	II
3	2138139	2139573	43	15	0.348837	II
3	2198945	2199725	26	10	0.384615	I
3	2250845	2252086	36	11	0.305556	II
3	2258475	2261307	89	32	0.359551	IV
3	2360427	2363081	76	26	0.342105	IV
3	2600775	2601811	20	10	0.5	II
3	2616786	2617716	25	8	0.32	III
3	2628185	2630550	64	29	0.453125	I
3	2772410	2774009	39	12	0.307692	I
3	2798771	2799502	24	9	0.375	IV
3	2818381	2819379	29	10	0.344828	IV
3	2849178	2850072	34	14	0.411765	II
3	2883713	2884629	34	12	0.352941	III
3	2919716	2920681	32	9	0.28125	I
3	2921444	2923715	60	22	0.366667	I
3	2952448	2953855	47	12	0.255319	I
3	2970341	2971925	42	15	0.357143	I
3	2987907	2989637	63	26	0.412698	I
3	2997961	2998936	25	14	0.56	III
3	3075158	3075979	22	10	0.454545	IV
3	3079785	3081574	44	14	0.318182	III
3	3119822	3121361	45	17	0.377778	II
3	3408512	3409243	23	8	0.347826	IV
3	3409951	3412349	62	18	0.290323	II
3	3423254	3425032	42	12	0.285714	III
3	3537754	3539390	44	10	0.227273	I
3	3586956	3587767	26	6	0.230769	II
3	3664050	3665521	41	16	0.390244	IV
3	3806529	3807685	24	6	0.25	III
3	3812580	3813530	28	9	0.321429	IV
3	3817147	3818343	41	13	0.317073	III
3	3836797	3838128	44	11	0.25	II
3	3838512	3839250	20	9	0.45	I
3	3873553	3874871	31	16	0.516129	II
3	3964711	3966507	53	21	0.396226	I
3	4086665	4087792	30	14	0.466667	IV
3	4118103	4119009	32	9	0.28125	II
3	4215986	4217423	35	15	0.428571	I
3	4452712	4454365	43	14	0.325581	IV
3	4455746	4456513	24	7	0.291667	III
3	4551210	4552628	44	14	0.318182	II
3	4578656	4580066	31	9	0.290323	I
3	4584413	4585635	35	7	0.2	II
3	4634861	4636002	29	9	0.310345	II
3	4646828	4648285	57	22	0.385965	III
3	4726568	4729882	106	33	0.311321	I
3	4751639	4753813	55	20	0.363636	II
3	4795682	4797307	40	16	0.4	II
3	4931641	4932678	27	6	0.222222	IV
3	5137035	5138311	30	14	0.466667	II
3	5164248	5166142	45	19	0.422222	II
3	5277761	5279133	43	17	0.395349	II
3	5285884	5287017	33	12	0.363636	II
3	5327730	5329135	46	14	0.304348	I
3	5377215	5378482	30	14	0.466667	III
3	5452675	5454117	45	16	0.355556	IV
3	5469469	5470743	30	7	0.233333	IV
3	5495644	5497189	39	21	0.538462	II
3	5590343	5591962	53	27	0.509434	III
3	5628918	5629844	27	7	0.259259	I
3	5642774	5643892	31	13	0.419355	III
3	5650953	5652662	44	18	0.409091	I
3	5727757	5730511	78	24	0.307692	III
3	5743612	5746237	74	27	0.364865	I
3	5779767	5781712	55	18	0.327273	I
3	5792141	5793633	46	15	0.326087	I
3	5834995	5835853	28	13	0.464286	III
3	5839093	5840500	35	12	0.342857	III
3	5866963	5868722	57	17	0.298246	II
3	5929146	5931421	62	21	0.33871	II
3	5954334	5955692	42	16	0.380952	IV
3	6052472	6055096	76	43	0.565789	I
3	6072909	6073945	25	5	0.2	III
3	6099646	6101331	51	17	0.333333	II
3	6292429	6294321	60	22	0.366667	IV
3	6366107	6367641	52	22	0.423077	IV
3	6431345	6433070	45	10	0.222222	IV
3	6575957	6577786	50	19	0.38	II
3	6621038	6622214	28	13	0.464286	II
3	6704392	6705810	42	18	0.428571	III
3	6717153	6718432	34	16	0.470588	III
3	6728501	6729918	42	18	0.428571	I
3	6770988	6772787	58	23	0.396552	III
3	6793428	6794610	40	7	0.175	II
3	6809542	6810506	22	9	0.409091	I
3	6940420	6943029	86	34	0.395349	I
3	6990102	6993351	83	22	0.26506	III
3	7040094	7041706	53	18	0.339623	III
3	7093479	7094583	39	18	0.461538	IV
3	7141832	7143470	54	23	0.425926	III
3	7193631	7194936	33	11	0.333333	I
3	7213821	7214895	28	7	0.25	II
3	7236579	7237473	18	9	0.5	IV
3	7253208	7254579	39	15	0.384615	IV
3	7274093	7275226	27	13	0.481481	IV
3	7278814	7280474	48	20	0.416667	II
3	7317145	7319724	70	25	0.357143	II
3	7341964	7343198	44	19	0.431818	II
3	7555650	7557340	52	22	0.423077	III
3	7565527	7567600	63	18	0.285714	III
3	7594017	7594866	28	10	0.357143	I
3	7599999	7601104	39	8	0.205128	III
3	7634312	7635071	24	5	0.208333	II
3	7636571	7637606	29	9	0.310345	III
3	7643642	7644423	17	7	0.411765	II
3	7713179	7714691	43	9	0.209302	I
3	7764817	7767791	89	33	0.370787	I
3	7772494	7773240	25	4	0.16	II
3	7799927	7801231	33	16	0.484848	IV
3	7805662	7807487	49	7	0.142857	IV
3	7819978	7820749	21	8	0.380952	IV
3	7849822	7852211	71	31	0.43662	I
3	7859886	7861306	33	6	0.181818	II
3	7880276	7881303	25	7	0.28	III
3	7936812	7938934	60	26	0.433333	III
3	7944968	7946470	42	12	0.285714	II
3	7978462	7979239	26	10	0.384615	IV
3	7979536	7980562	23	11	0.478261	III
3	7994640	7997037	54	22	0.407407	III
3	8002004	8004101	70	15	0.214286	II
3	8025783	8027581	45	13	0.288889	III
3	8081647	8082469	15	5	0.333333	II
3	8093414	8096125	76	24	0.315789	III
3	8100754	8103189	73	23	0.315068	III
3	8121790	8122844	29	8	0.275862	IV
3	8129518	8130771	33	15	0.454545	III
3	8132803	8133640	31	10	0.322581	IV
3	8149622	8150706	41	9	0.219512	IV
3	8209250	8212153	78	24	0.307692	IV
3	8219093	8220795	61	20	0.327869	II
3	8230978	8233562	75	33	0.44	II
3	8244940	8245766	20	10	0.5	III
3	8247348	8248787	34	12	0.352941	II
3	8270562	8273763	101	34	0.336634	III
3	8301691	8302535	25	10	0.4	III
3	8331536	8332719	41	15	0.365854	IV
3	8345159	8345887	13	8	0.615385	II
3	8356660	8357423	24	8	0.333333	IV
3	8379483	8380326	27	8	0.296296	II
3	8396996	8397880	27	7	0.259259	IV
3	8407347	8408174	18	7	0.388889	IV
3	8425553	8427445	59	25	0.423729	II
3	8491689	8493950	56	33	0.589286	I
3	8510660	8512117	50	19	0.38	II
3	8537012	8538100	29	12	0.413793	III
3	8546962	8548192	34	13	0.382353	II
3	8614679	8616111	47	12	0.255319	IV
3	8623214	8624274	25	9	0.36	I
3	8654020	8654862	22	6	0.272727	I
3	8684167	8685848	48	21	0.4375	II
3	8742388	8743246	30	6	0.2	II
3	8751667	8753298	54	16	0.296296	III
3	8757343	8759226	60	15	0.25	III
3	8835910	8837727	70	27	0.385714	III
3	8842645	8843620	19	6	0.315789	I
3	8872381	8873705	53	21	0.396226	IV
3	8874295	8875931	50	18	0.36	II
3	8882925	8884331	34	6	0.176471	I
3	8902636	8904105	40	16	0.4	III
3	8949129	8949864	21	7	0.333333	IV
3	8956046	8958359	74	24	0.324324	IV
3	8976617	8978517	53	19	0.358491	II
3	8993524	8995733	54	18	0.333333	II
3	9010913	9012125	38	11	0.289474	IV
3	9134079	9136247	56	24	0.428571	IV
3	9141754	9143904	72	32	0.444444	III
3	9179408	9180269	27	6	0.222222	I
3	9197293	9198108	24	8	0.333333	I
3	9205332	9205946	18	9	0.5	I
3	9232153	9233007	25	8	0.32	III
3	9240315	9241384	28	8	0.285714	II
3	9255904	9258736	82	28	0.341463	II
3	9321692	9323195	53	13	0.245283	IV
3	9327473	9328399	25	10	0.4	III
3	9331487	9332482	28	12	0.428571	III
3	9347065	9348187	38	15	0.394737	IV
3	9361500	9363928	58	21	0.362069	III
3	9378387	9379535	24	6	0.25	IV
3	9380920	9381839	27	2	0.0740741	III
3	9393222	9394786	39	10	0.25641	III
3	9405520	9406858	36	11	0.305556	III
3	9428806	9429946	34	12	0.352941	IV
3	9458045	9459822	52	18	0.346154	IV
3	9470877	9472260	33	9	0.272727	I
3	9557507	9559803	61	20	0.327869	I
3	9575610	9576699	25	7	0.28	I
3	9595140	9596079	22	5	0.227273	III
3	9624268	9625755	34	7	0.205882	IV
3	9664094	9666450	67	25	0.373134	I
3	9691844	9692769	30	11	0.366667	IV
3	9697399	9698214	21	6	0.285714	IV
3	9698793	9699553	22	7	0.318182	III
3	9702671	9703424	16	3	0.1875	I
3	9713470	9714487	34	9	0.264706	III
3	9736738	9737625	34	14	0.411765	II
3	9739139	9740588	35	9	0.257143	I
3	9753890	9755018	30	10	0.333333	IV
3	9768874	9769774	32	7	0.21875	I
3	9815246	9816450	49	16	0.326531	I
3	9830096	9831075	30	14	0.466667	IV
3	9861475	9863838	71	22	0.309859	IV
3	9873937	9875031	39	9	0.230769	IV
3	9903096	9903842	13	3	0.230769	II
3	9935538	9937523	64	28	0.4375	I
3	9965251	9966805	33	13	0.393939	III
3	9987321	9989597	69	20	0.289855	II
3	9995868	9997310	37	12	0.324324	III
3	10020976	10022878	66	25	0.378788	II
3	10030882	10032367	33	10	0.30303	I
3	10038227	10039463	27	5	0.185185	I
3	10066137	10067488	47	17	0.361702	II
3	10104340	10106633	69	33	0.478261	III
3	10110954	10112338	35	10	0.285714	III
3	10139189	10139970	21	8	0.380952	III
3	10140460	10141155	20	4	0.2	IV
3	10166778	10169152	68	19	0.279412	I
3	10176320	10178177	54	23	0.425926	II
3	10190390	10191600	40	12	0.3	I
3	10199849	10201377	42	16	0.380952	IV
3	10231563	10232478	46	13	0.282609	IV
3	10253410	10255522	64	26	0.40625	IV
3	10261840	10264211	72	27	0.375	I
3	10283852	10284793	29	7	0.241379	II
3	10300149	10302550	67	24	0.358209	IV
3	10313270	10315200	42	20	0.47619	II
3	10344891	10346159	30	15	0.5	IV
3	10372776	10375515	63	22	0.349206	IV
3	10433909	10435049	27	12	0.444444	II
3	10440286	10442760	83	28	0.337349	II
3	10464627	10465391	21	6	0.285714	IV
3	10492619	10493932	46	11	0.23913	IV
3	10509220	10510086	20	8	0.4	I
3	10513854	10515199	44	19	0.431818	II
3	10517421	10518159	33	8	0.242424	I
3	10521870	10522678	18	6	0.333333	I
3	10530586	10532436	45	17	0.377778	II
3	10542101	10543528	33	13	0.393939	IV
3	10545244	10547438	63	25	0.396825	II
3	10552326	10553160	24	10	0.416667	I
3	10564151	10565640	36	11	0.305556	I
3	10570556	10571350	19	7	0.368421	I
3	10574883	10576566	48	21	0.4375	I
3	10628202	10629017	22	3	0.136364	I
3	10666203	10667194	30	11	0.366667	I
3	10681511	10682230	18	6	0.333333	I
3	10690040	10691761	53	13	0.245283	IV
3	10717569	10718701	35	13	0.371429	I
3	10719042	10720206	33	11	0.333333	III
3	10751044	10753562	79	26	0.329114	III
3	10764099	10766675	90	41	0.455556	I
3	10781122	10782305	26	10	0.384615	IV
3	10811126	10811897	21	5	0.238095	II
3	10826534	10827721	33	9	0.272727	III
3	10834261	10835851	44	14	0.318182	I
3	10860133	10860952	18	8	0.444444	III
3	10883983	10885086	26	5	0.192308	III
3	10891009	10892466	53	19	0.358491	I
3	10898829	10899596	18	11	0.611111	I
3	10904469	10905431	30	5	0.166667	II
3	10917252	10918242	23	2	0.0869565	IV
3	10926366	10928739	83	35	0.421687	I
3	10932929	10934365	46	20	0.434783	III
3	10937783	10938754	26	4	0.153846	III
3	10946029	10947546	47	18	0.382979	I
3	10977408	10978958	52	14	0.269231	II
3	10990267	10991763	32	12	0.375	II
3	10998956	11001308	59	17	0.288136	III
3	11021496	11023136	43	12	0.27907	I
3	11031314	11032632	37	16	0.432432	II
3	11035840	11037100	46	11	0.23913	IV
3	11052757	11055308	81	34	0.419753	I
3	11064082	11065698	36	10	0.277778	I
3	11070678	11071719	38	15	0.394737	IV
3	11078761	11080320	39	15	0.384615	II
3	11088766	11090618	65	28	0.430769	I
3	11095636	11096081	8	1	0.125	I
3	11115162	11115788	13	6	0.461538	IV
3	11120246	11121020	17	5	0.294118	II
3	11133724	11136003	55	23	0.418182	II
3	11140139	11142670	67	21	0.313433	III
3	11146834	11148584	47	20	0.425532	I
3	11152753	11154161	36	16	0.444444	III
3	11157479	11159006	38	11	0.289474	II
3	11215087	11216061	27	7	0.259259	I
3	11220182	11221577	56	18	0.321429	I
3	11226754	11229514	85	32	0.376471	II
3	11244242	11245873	51	11	0.215686	III
3	11269555	11272739	86	25	0.290698	III
3	11276017	11276578	13	7	0.538462	IV
3	11288046	11289646	46	17	0.369565	II
3	11294831	11297096	51	20	0.392157	II
3	11359856	11361035	30	13	0.433333	III
3	11386928	11388604	59	22	0.372881	II
3	11393774	11394645	32	13	0.40625	IV
3	11424807	11426099	35	15	0.428571	II
3	11451506	11453394	57	19	0.333333	III
3	11509066	11510709	51	17	0.333333	I
3	11525253	11526215	23	7	0.304348	IV
3	11526887	11527576	21	11	0.52381	IV
3	11534428	11535601	24	11	0.458333	I
3	11540957	11541986	27	8	0.296296	I
3	11585257	11587657	75	19	0.253333	IV
3	11599997	11601903	63	21	0.333333	I
3	11657219	11658826	47	9	0.191489	III
3	11672820	11674420	49	20	0.408163	I
3	11694575	11695778	37	17	0.459459	I
3	11713245	11715536	66	21	0.318182	III
3	11718341	11719637	36	12	0.333333	IV
3	11723125	11725551	73	23	0.315068	II
3	11739325	11740400	36	16	0.444444	II
3	11750089	11751906	54	19	0.351852	III
3	11760813	11761619	28	11	0.392857	III
3	11785149	11786115	33	13	0.393939	IV
3	11798049	11798964	27	10	0.37037	III
3	11807873	11808551	23	11	0.478261	I
3	11808932	11809699	27	5	0.185185	IV
3	11862126	11863792	33	21	0.636364	I
3	11894950	11895810	22	8	0.363636	I
3	11897960	11899263	43	11	0.255814	III
3	11955357	11955903	16	5	0.3125	I
3	11959122	11960644	42	17	0.404762	I
3	11971709	11973304	45	13	0.288889	III
3	11979863	11982499	54	15	0.277778	III
3	12014559	12015371	21	7	0.333333	IV
3	12017735	12019227	38	9	0.236842	III
3	12103086	12104320	30	8	0.266667	IV
3	12121345	12122838	46	21	0.456522	III
3	12141950	12142835	20	9	0.45	I
3	12143602	12145140	37	11	0.297297	III
3	12238482	12240675	68	25	0.367647	I
3	12352981	12353731	24	8	0.333333	II
3	12358818	12359870	25	11	0.44	I
3	12457139	12460122	80	27	0.3375	III
3	12486118	12487467	35	12	0.342857	IV
3	12557562	12559298	49	15	0.306122	II
3	12560003	12560846	24	11	0.458333	IV
3	12572026	12573657	46	14	0.304348	I
3	12590085	12591514	46	19	0.413043	I
3	12658239	12660043	38	15	0.394737	IV
3	12668675	12671294	74	21	0.283784	II
3	12904501	12905871	34	14	0.411765	IV
3	13046476	13047416	35	9	0.257143	IV
3	13071696	13072607	25	12	0.48	IV
3	13152342	13153671	32	15	0.46875	II
3	13480363	13481371	44	8	0.181818	II
3	13493706	13495422	60	28	0.466667	II
3	13589944	13592508	75	31	0.413333	I
3	13705431	13707102	59	18	0.305085	I
3	13814660	13816417	45	13	0.288889	II
[truncated: 1,697 more rows]
