# Supplementary material for: A conserved Pol II elongator SPT6L mediates Pol V transcription to regulate RNA-directed DNA methylation in Arabidopsis
Source: Nat Commun. 2024 May 25;15:4460. doi: 10.1038/s41467-024-48940-8 (PMC11127964; doi:10.1038/s41467-024-48940-8)
Supplement: Supplementary file 10 — Source Data [file 41467_2024_48940_MOESM10_ESM.zip]

Archive with 2 entries (2 files):
- Part1_Source Data.xlsx
- Part2_source data Fig3b_and_3d.tab
