# Supplementary material for: A conserved Pol II elongator SPT6L mediates Pol V transcription to regulate RNA-directed DNA methylation in Arabidopsis
Source: Nat Commun. 2024 May 25;15:4460. doi: 10.1038/s41467-024-48940-8 (PMC11127964; doi:10.1038/s41467-024-48940-8)
Supplement: Supplementary file 10 — Source Data [file 41467_2024_48940_MOESM10_ESM.zip › Part1_Source Data.xlsx]

## Sheet: Fig.1c
Fig.1c
	bin labels	-1.0Kb
	bins	1	2	3	4	5	6	7	8	9	10	11	12	13	14	15	16	17	18	19	20	21	22	23	24	25	26	27	28	29	30	31	32	33	34	35	36	37	38	39	40	41	42	43	44	45	46	47	48
G1	SPT6L	1.44229	1.43875	1.43474	1.43128	1.42646	1.42117	1.41503	1.40911	1.40329	1.39755	1.3914	1.38617	1.38199	1.37751	1.37298	1.36888	1.36458	1.35966	1.35248	1.34676	1.34124	1.33576	1.33	1.32428	1.31811	1.31255	1.30674	1.3009	1.29327	1.28708	1.28135	1.27469	1.26797	1.26249	1.25634	1.2503	1.24474	1.23808	1.23197	1.22562	1.21879	1.21293	1.20677	1.20182	1.19638	1.19114	1.18537	1.1797
G2	SPT6L	1.29567	1.28556	1.27594	1.27091	1.26716	1.26333	1.25246	1.2481	1.24173	1.24017	1.23586	1.23608	1.23396	1.23119	1.22979	1.22688	1.22787	1.22773	1.22468	1.2218	1.22195	1.21964	1.21818	1.21769	1.22003	1.22032	1.21978	1.21948	1.21841	1.21837	1.21973	1.22266	1.22733	1.23049	1.23443	1.23954	1.24806	1.25897	1.26531	1.26871	1.27371	1.27839	1.28256	1.28425	1.28319	1.28735	1.28832	1.28737
G3	SPT6L	1.10892	1.10747	1.10712	1.1065	1.1056	1.10324	1.10272	1.10113	1.09984	1.09769	1.09543	1.09261	1.09112	1.08777	1.08591	1.08189	1.07796	1.07473	1.07253	1.07167	1.06984	1.06637	1.06266	1.05882	1.05518	1.051	1.04944	1.04829	1.04792	1.04755	1.04883	1.04932	1.05119	1.05337	1.05533	1.05612	1.05773	1.05969	1.06393	1.0699	1.0743	1.07843	1.08367	1.08841	1.0936	1.09955	1.10791	1.11559
G4	SPT6L	1.80346	1.80579	1.81022	1.81374	1.81745	1.82206	1.82727	1.83266	1.83571	1.84037	1.84487	1.84872	1.85398	1.85864	1.86358	1.86873	1.87435	1.87973	1.88493	1.89018	1.89541	1.89961	1.90533	1.9117	1.91666	1.92197	1.92832	1.93437	1.93954	1.94532	1.9511	1.95834	1.96598	1.97402	1.98071	1.98697	1.99502	2.00341	2.01213	2.01953	2.02719	2.03605	2.04526	2.0546	2.06533	2.07628	2.08713	2.09797
G5	SPT6L	2.85858	2.88034	2.90066	2.92126	2.94315	2.96357	2.98363	3.00153	3.02345	3.04434	3.06766	3.09109	3.11351	3.13308	3.1546	3.17538	3.19659	3.21977	3.2424	3.2638	3.28925	3.31016	3.3354	3.36162	3.3828	3.40456	3.42686	3.45032	3.47377	3.49608	3.51817	3.53947	3.56194	3.58452	3.60394	3.62349	3.64573	3.66636	3.68812	3.70981	3.73077	3.75256	3.7743	3.79447	3.81909	3.84093	3.86461	3.88648
G6	SPT6L	1.92941	1.93148	1.93279	1.93348	1.93512	1.93664	1.93921	1.94037	1.94117	1.94269	1.94367	1.94463	1.94606	1.9478	1.94867	1.95055	1.95278	1.9545	1.95521	1.95629	1.95784	1.95839	1.96	1.96125	1.96217	1.9654	1.96665	1.96739	1.96816	1.96926	1.97199	1.97199	1.97447	1.97585	1.97853	1.97974	1.98105	1.98186	1.98288	1.9845	1.98504	1.98687	1.98744	1.98702	1.98644	1.98483	1.98514	1.98397
G1	Pol II	1.20074	1.1975	1.19469	1.19146	1.18801	1.1843	1.18036	1.17652	1.173	1.16944	1.16556	1.16137	1.15704	1.15357	1.14988	1.14595	1.14205	1.13791	1.13402	1.13003	1.12628	1.1223	1.11885	1.11495	1.11111	1.10726	1.10313	1.09871	1.09383	1.08904	1.08493	1.08031	1.07534	1.07026	1.06487	1.06003	1.05543	1.05055	1.04602	1.04109	1.0359	1.03101	1.02682	1.02161	1.01561	1.00955	1.00379	0.997752
G2	Pol II	1.45418	1.44919	1.4458	1.44281	1.44092	1.43863	1.43675	1.43414	1.43473	1.43467	1.43557	1.43566	1.43428	1.43429	1.43123	1.43001	1.42993	1.4288	1.43097	1.431	1.42955	1.42757	1.42631	1.42623	1.42707	1.42657	1.42607	1.42557	1.42323	1.42095	1.41897	1.4164	1.41361	1.41268	1.41381	1.4145	1.41466	1.41606	1.41729	1.41668	1.42108	1.42052	1.42157	1.42289	1.42299	1.42412	1.42286	1.42068
G3	Pol II	0.91563	0.912875	0.908983	0.906478	0.903221	0.899371	0.895498	0.891451	0.887564	0.88382	0.87997	0.87577	0.871763	0.868071	0.864519	0.860753	0.857226	0.853577	0.849299	0.845584	0.841943	0.838137	0.834034	0.829374	0.824747	0.820178	0.81549	0.810956	0.806461	0.801636	0.797802	0.792876	0.788117	0.784053	0.77848	0.773315	0.767768	0.762798	0.757972	0.753167	0.747725	0.743362	0.738395	0.733096	0.727406	0.72177	0.716148	0.71028
G4	Pol II	1.46674	1.46699	1.46735	1.46807	1.46869	1.46912	1.46957	1.4702	1.47107	1.47231	1.47349	1.47406	1.47445	1.47511	1.4756	1.47699	1.47804	1.47919	1.48073	1.48177	1.48342	1.4846	1.48646	1.48786	1.49035	1.49157	1.49352	1.49478	1.49573	1.49726	1.4984	1.49939	1.50074	1.50236	1.50351	1.50509	1.50662	1.50866	1.51031	1.51141	1.51207	1.51291	1.51464	1.51559	1.51687	1.51767	1.51825	1.5179
G5	Pol II	2.7887	2.80758	2.8285	2.85012	2.87104	2.89217	2.91446	2.9371	2.95959	2.9812	3.00524	3.02936	3.05353	3.07842	3.10198	3.12465	3.15014	3.17552	3.20102	3.22448	3.24919	3.27314	3.29813	3.32316	3.34836	3.37327	3.39804	3.42164	3.44641	3.4719	3.49544	3.52007	3.54315	3.56588	3.58875	3.61268	3.63552	3.65778	3.68009	3.702	3.72508	3.74525	3.76822	3.78975	3.81266	3.83575	3.8591	3.88163
G6	Pol II	2.03888	2.0419	2.04454	2.04754	2.04968	2.05225	2.0545	2.05748	2.06047	2.0635	2.06673	2.06972	2.07274	2.07605	2.07897	2.08213	2.08497	2.0877	2.09022	2.09294	2.09626	2.10003	2.10332	2.10636	2.11121	2.11568	2.12039	2.12457	2.12885	2.13356	2.13841	2.14364	2.1484	2.15479	2.16023	2.16656	2.17344	2.18109	2.18897	2.19654	2.20453	2.21265	2.22175	2.23057	2.23988	2.25063	2.26136	2.27221
G1	NRPE1	1.59785	1.6005	1.60182	1.60398	1.60487	1.60598	1.60455	1.6048	1.60473	1.60496	1.60431	1.60369	1.60585	1.60788	1.61022	1.61175	1.61287	1.61277	1.61223	1.61223	1.61124	1.61132	1.61137	1.61086	1.61048	1.61167	1.61184	1.61289	1.61148	1.61185	1.61209	1.6117	1.60957	1.60932	1.60938	1.60872	1.6079	1.60792	1.60694	1.60698	1.60633	1.60535	1.60418	1.60425	1.60318	1.6013	1.59864	1.59694
G2	NRPE1	2.26411	2.25658	2.25416	2.25526	2.25596	2.25213	2.25354	2.24354	2.24169	2.24416	2.239	2.23535	2.24156	2.23984	2.2464	2.25345	2.26063	2.27006	2.27728	2.27428	2.27384	2.27455	2.27265	2.2749	2.27966	2.29054	2.28657	2.28723	2.30177	2.30459	2.30578	2.31102	2.32886	2.34004	2.35528	2.37101	2.38145	2.39453	2.40783	2.41813	2.44403	2.45641	2.47663	2.49085	2.5031	2.51635	2.53375	2.55375
G3	NRPE1	1.73371	1.73478	1.73777	1.73697	1.73501	1.73514	1.73482	1.73557	1.73748	1.7356	1.73477	1.73161	1.73057	1.73095	1.72941	1.72861	1.72782	1.73074	1.7296	1.73065	1.73533	1.73504	1.7372	1.73865	1.73964	1.73746	1.74286	1.75011	1.75652	1.76357	1.77555	1.78723	1.79953	1.81097	1.82531	1.83926	1.85688	1.87541	1.89557	1.91752	1.9453	1.97101	2.0004	2.02988	2.06363	2.10056	2.14285	2.18566
G4	NRPE1	1.2528	1.25971	1.2656	1.27304	1.27994	1.2865	1.29212	1.29865	1.30636	1.31401	1.32103	1.32878	1.33499	1.34232	1.3485	1.35672	1.36487	1.37199	1.37995	1.3883	1.3954	1.40221	1.40989	1.41663	1.42391	1.43254	1.43862	1.44576	1.45298	1.46106	1.46768	1.47478	1.48134	1.48949	1.49764	1.50538	1.5114	1.51887	1.52628	1.53346	1.53947	1.5453	1.55247	1.55744	1.56174	1.56699	1.57317	1.57807
G5	NRPE1	0.985617	0.982592	0.97971	0.977726	0.975041	0.972411	0.970614	0.968301	0.966449	0.964652	0.963282	0.963282	0.961846	0.961156	0.961068	0.960476	0.959161	0.957923	0.95766	0.958274	0.956586	0.956882	0.957682	0.956959	0.955337	0.954427	0.954295	0.954591	0.954482	0.954504	0.954843	0.955654	0.956235	0.955939	0.955424	0.955019	0.954734	0.952685	0.952827	0.952531	0.953605	0.951896	0.952169	0.951972	0.952487	0.953616	0.953594	0.953474
G6	NRPE1	1.0366	1.0359	1.0365	1.03563	1.03592	1.03659	1.03605	1.03568	1.03564	1.03524	1.03421	1.03409	1.03288	1.03366	1.03267	1.03196	1.03137	1.03057	1.02957	1.02915	1.02904	1.02848	1.02832	1.0275	1.02612	1.0251	1.02431	1.02223	1.02176	1.01971	1.01772	1.01581	1.01401	1.01279	1.00999	1.00641	1.00402	1.00114	0.996213	0.991168	0.987198	0.983064	0.979076	0.975222	0.971936	0.967884	0.963019	0.958102
[truncated: 152 more columns]

## Sheet: Fig.1d
Fig.1d
	states	pos	value
	G1	-2000	0.97717
	G1	-1800	0.98057
	G1	-1600	0.98484
	G1	-1400	0.98837
	G1	-1200	0.98984
	G1	-1000	0.99313
	G1	-800	0.99762
	G1	-600	0.99203
	G1	-400	0.98117
	G1	-200	0.98254
	G1	0	0.952
	G1	200	0.84396
	G1	400	0.85813
	G1	600	0.89068
	G1	800	0.90623
	G1	1000	0.91372
	G1	1200	0.91446
	G1	1400	0.90937
	G1	1600	0.90254
	G1	1800	0.89313
	G1	2000	0.88611
	G2	-2000	1.08956
	G2	-1800	1.12421
	G2	-1600	1.10342
	G2	-1400	1.09476
	G2	-1200	1.1224
	G2	-1000	1.16741
	G2	-800	1.27826
	G2	-600	1.44627
	G2	-400	1.71648
	G2	-200	1.92775
	G2	0	1.65578
	G2	200	1.07035
	G2	400	0.85214
	G2	600	0.8227
	G2	800	0.82443
	G2	1000	0.85043
	G2	1200	0.85389
	G2	1400	0.88507
	G2	1600	0.90241
	G2	1800	0.91632
	G2	2000	0.95272
	G3	-2000	0.98409
	G3	-1800	1.02983
	G3	-1600	1.09165
	G3	-1400	1.20852
	G3	-1200	1.34732
	G3	-1000	1.5861
	G3	-800	1.81644
	G3	-600	2.08911
	G3	-400	2.24916
	G3	-200	1.75373
	G3	0	0.9484
	G3	200	0.49451
	G3	400	0.3963
	G3	600	0.39376
	G3	800	0.39291
	G3	1000	0.43356
	G3	1200	0.48099
	G3	1400	0.50893
	G3	1600	0.56822
	G3	1800	0.62838
	G3	2000	0.70462
	G4	-2000	0.99653
	G4	-1800	0.99072
	G4	-1600	0.98781
	G4	-1400	0.9766
	G4	-1200	1.00769
	G4	-1000	0.96654
	G4	-800	0.92293
	G4	-600	0.9383
	G4	-400	0.99894
	G4	-200	1.05998
	G4	0	0.72643
	G4	200	0.54367
	G4	400	0.53039
	G4	600	0.60308
	G4	800	0.7094
	G4	1000	0.83236
	G4	1200	1.001
	G4	1400	1.16797
	G4	1600	1.34867
	G4	1800	1.51949
	G4	2000	1.62378
	G5	-2000	1.09806
	G5	-1800	1.06579
	G5	-1600	1.04391
	G5	-1400	1.0041
	G5	-1200	0.94093
	G5	-1000	0.8613
	G5	-800	0.8129
	G5	-600	0.75266
	G5	-400	0.70568
	G5	-200	0.73471
	G5	0	0.99429
	G5	200	1.56222
	G5	400	1.69779
	G5	600	1.67449
	G5	800	1.68632
	G5	1000	1.71504
	G5	1200	1.73907
	G5	1400	1.78209
	G5	1600	1.7997
	G5	1800	1.78619
	G5	2000	1.7848
	G6	-2000	1.17723
	G6	-1800	1.14614
	G6	-1600	1.09686
	G6	-1400	1.05584
	G6	-1200	1.01211
	G6	-1000	0.9767
	G6	-800	0.89071
	G6	-600	0.86292
	G6	-400	0.87516
	G6	-200	0.93633
	G6	0	1.69799
	G6	200	2.91404
	G6	400	2.70838
	G6	600	2.28537
	G6	800	2.00193
	G6	1000	1.76616
	G6	1200	1.5816
	G6	1400	1.45361
	G6	1600	1.34945
	G6	1800	1.31349
	G6	2000	1.27978

## Sheet: Fig.1e
Fig.1e
	NRPE(D/E)4-SPT6L CoIP												NRPE7-SPT6L CoIP														NRPE1-SPT6L CoIP
		Input						IP						Input						IP								Input						IP
anti-GFP											anti-GFP														anti-GFP
anti-MYC											anti-MYC														anti-MYC

## Sheet: Fig.2b
Fig.2b
#'chr'	'start'	'end'	NRPE1	NRPE1 spt6l
5	4	1233	3.37766	2.34463
5	28218	30052	2.33088	1.6989
5	34273	34734	0.37419	-0.299019
5	35006	35381	0.118983	-0.342679
5	40791	41147	-0.229104	-0.0304774
5	41500	41875	-0.0514159	0.263747
5	56440	57211	3.21374	4.27098
5	64215	65174	3.32335	1.98565
5	70718	71794	3.72049	2.68498
5	85267	85583	-0.962227	-0.142992
5	90811	91612	3.97382	3.88785
5	97056	97462	1.70685	1.80539
5	105031	105314	0.977167	0.992796
5	112544	114222	3.60966	3.69403
5	135339	136241	2.11053	1.46608
5	139296	139812	1.55704	2.2555
5	144899	145542	0.518339	0.227608
5	154626	155178	0.529417	0.808544
5	159021	159433	0.564845	1.01575
5	178697	180352	1.90432	1.32489
5	186350	186735	-0.687369	-0.0108279
5	206031	206443	1.05074	1.45778
5	210431	210815	0.668734	0.484777
5	229463	230489	0.611083	0.933648
5	250216	251390	4.56611	5.09338
5	265463	265793	0.227738	0.434115
5	266507	267516	1.21972	0.710145
5	270520	270864	0.339147	0.957022
5	272162	272657	0.807517	0.8402
5	284173	285136	2.86033	2.58591
5	289639	290092	0.0542412	-0.143398
5	290926	291337	0.187791	0.353948
5	304239	304501	0.313566	1.46325
5	308616	309264	0.919982	1.76061
5	312108	312497	0.805397	0.698604
5	317185	317882	2.64749	2.38546
5	327395	327774	0.14113	0.260505
5	331819	332429	1.19093	1.4414
5	347717	348273	1.4102	1.70327
5	349401	350675	2.67178	2.4166
5	354978	357292	2.47328	2.57345
5	364944	365334	0.698045	0.631149
5	369986	370491	0.328722	0.577129
5	388736	389113	0.939383	1.13095
5	393408	395034	3.3091	3.0569
5	400712	401080	0.997863	-0.0683826
5	435840	436277	0.324751	0.470399
5	436823	437455	1.55416	1.33682
5	442180	442788	1.69841	1.6617
5	448543	449191	0.151069	0.363926
5	450976	451377	0.325486	0.468461
5	486439	487189	3.93984	4.71279
5	489881	490392	3.55915	2.92228
5	491570	492201	3.03262	3.30581
5	499494	499780	0.773434	0.810087
5	507376	509027	1.70515	1.47066
5	534617	535267	0.448874	0.385839
5	537014	537415	0.558071	1.3511
5	537767	538127	1.57505	1.0588
5	542097	542393	0.230729	0.303968
5	549142	549541	1.20449	1.41383
5	553584	556491	0.774496	0.621828
5	565751	566308	0.822344	0.927549
5	579053	579622	2.60483	2.45958
5	582108	582816	2.89162	2.3048
5	588765	589279	0.992253	0.606429
5	595260	597130	3.34103	2.76575
5	603205	603509	-0.801405	-0.594528
5	609116	610958	2.22411	1.34931
5	611294	612138	2.27987	2.36051
5	641942	642593	1.15579	1.12768
5	660469	661460	3.19235	2.60731
5	694310	694968	0.487943	0.524534
5	698760	699831	2.72714	1.8048
5	702241	702808	2.41728	1.46755
5	706623	707287	2.48239	2.78281
5	709640	710000	0.962558	0.700921
5	721652	722003	0.657155	0.45357
5	723619	725500	1.61631	2.20103
5	725977	726760	2.19604	2.10523
5	743755	745504	2.14808	2.0482
5	757884	758376	0.126446	0.112049
5	765535	766703	3.51843	3.47019
5	786626	787365	2.21645	2.26136
5	793494	794170	0.542774	0.288875
5	816715	817139	0.440302	0.711416
5	817525	817839	-0.0285001	0.90161
5	828547	829045	0.895257	1.00276
5	834361	834802	0.526487	0.99798
5	837878	838338	1.0293	0.760591
5	838714	839726	1.8876	1.56932
5	863994	864338	0.580115	0.480351
5	872185	873129	2.55476	2.57033
5	882709	883534	0.883543	1.15204
5	911095	911605	2.79561	2.05282
5	950351	950628	0.0632795	-0.640472
5	951292	952004	3.01825	1.91063
5	957392	957829	1.07492	0.861753
5	965529	967263	0.264772	0.783074
5	970666	971049	0.562254	1.12971
5	973573	974377	0.401078	1.07074
5	981527	981923	0.286231	0.209868
5	984192	984517	0.915175	0.895101
5	987654	987960	0.752421	1.29949
5	1026255	1027245	3.24517	2.41663
5	1029857	1030224	1.77936	1.57371
5	1063422	1065468	1.61607	1.46784
5	1066782	1067906	1.93027	2.70586
5	1087428	1088548	3.28523	2.10759
5	1108320	1109013	1.11488	0.507929
5	1109456	1110340	2.31694	2.03107
5	1115248	1116653	3.37892	3.23364
5	1128820	1129082	0.888549	0.345181
5	1159487	1160695	3.36873	2.93792
5	1180811	1182530	2.80028	2.2231
5	1194763	1195219	0.384371	0.549994
5	1198990	1199272	-0.601106	-0.584848
5	1202387	1202767	1.35564	1.09404
5	1205332	1205695	0.649935	1.17272
5	1212797	1213314	0.630004	0.804831
5	1216431	1216801	-0.525431	-0.168883
5	1228998	1230646	2.54164	1.78731
5	1243608	1243875	0.575583	0.136952
5	1263368	1263736	1.261	0.23791
5	1270614	1271215	0.379026	0.0375929
5	1291024	1291318	0.413961	0.578399
5	1294995	1295463	1.74868	1.64356
5	1296081	1297013	1.27783	1.32
5	1305728	1306208	0.504079	0.460011
5	1308237	1308577	0.84936	0.72099
5	1318865	1319279	0.741442	1.38545
5	1322349	1323569	3.06991	2.82595
5	1337198	1337498	0.63748	0.743732
5	1341496	1342000	1.90056	1.85665
5	1343479	1343890	1.67505	1.27956
5	1360168	1360839	0.538273	0.978809
5	1363926	1364278	-0.0103789	0.0942613
5	1374693	1375721	-0.221474	0.299658
5	1380329	1381052	0.684592	0.510444
5	1410107	1411553	2.40538	2.33785
5	1420375	1420695	0.643748	0.35042
5	1449578	1450239	1.68496	1.0546
5	1457140	1457911	3.57405	3.32103
5	1486567	1487117	3.40566	3.0428
5	1488168	1489427	2.56916	2.28701
5	1495527	1496020	2.46913	1.83211
5	1500910	1501961	1.50274	0.913034
5	1504803	1505252	0.919536	0.254936
5	1511269	1511861	2.12224	1.54727
5	1514958	1515479	3.6616	3.78948
5	1515960	1516596	3.98697	3.51209
5	1518160	1519220	3.16354	3.15325
5	1522706	1523016	1.12443	1.08214
5	1535214	1536097	0.147441	0.428625
5	1558238	1558627	1.04563	1.15707
5	1559243	1560583	2.37158	1.51067
5	1591881	1592347	-0.223752	0.336253
5	1606258	1606539	0.253995	0.807932
5	1608259	1610169	0.599384	0.876484
5	1619137	1619615	1.40921	2.39313
5	1624258	1624562	0.575647	1.17958
5	1640618	1641109	0.120311	0.280067
5	1654932	1655589	2.42959	1.57767
5	1673129	1673402	1.00691	1.17384
5	1673727	1674004	1.32835	0.975245
5	1676023	1677016	2.56398	2.31433
5	1686442	1687572	1.73409	1.55019
5	1731076	1731902	3.97188	3.8942
5	1742577	1742881	1.08971	0.726997
5	1747567	1748026	0.358874	0.498472
5	1788528	1788871	0.210881	0.681508
5	1804468	1804767	1.1343	1.37797
5	1811984	1813179	2.57507	2.1084
5	1815185	1815593	2.86924	2.03677
5	1816604	1818014	3.08379	2.50815
5	1819240	1820044	2.47827	2.5427
5	1823982	1824369	1.77216	1.46773
5	1871018	1873075	2.84933	2.5595
5	1879657	1879955	0.529148	0.81763
5	1896112	1898002	1.84724	1.78259
5	1921445	1922111	0.333209	0.0670022
5	1922449	1923288	0.737702	0.00941296
5	1924446	1924798	-0.0365119	-0.83303
5	1930291	1931872	-0.232257	-0.0528232
5	1943883	1944268	0.607626	-0.182258
5	1951002	1951308	0.613162	0.76695
5	1952083	1952936	0.914846	0.805786
5	1979414	1980131	3.4591	2.54534
5	1981764	1982396	2.9825	2.20118
5	2010484	2011264	0.0784385	0.638993
5	2036450	2037832	2.02821	1.3712
5	2041169	2041916	2.1431	1.50857
5	2063397	2063715	0.1273	0.757618
5	2065464	2065760	0.621895	0.726945
5	2066066	2066585	0.740101	0.123977
5	2071302	2072466	2.79914	2.31958
5	2077570	2077903	0.778252	0.413252
5	2102024	2102687	2.18585	2.56133
5	2105820	2106114	1.58914	0.964743
5	2107341	2108240	1.51689	1.37926
5	2132047	2132726	0.531108	0.937396
5	2167045	2167593	0.834822	1.20085
5	2186581	2188200	1.89114	1.99824
5	2188650	2189347	1.40881	1.40486
5	2203913	2204551	0.184051	0.231099
5	2226069	2226335	0.350165	1.23813
5	2233532	2233957	0.764192	0.963994
5	2239776	2240631	3.57223	3.06066
5	2241530	2241962	0.896841	0.515223
5	2250175	2250698	2.3521	3.46586
5	2252929	2253513	2.947	2.49411
5	2257090	2257965	3.3084	2.59352
5	2262454	2263228	2.91067	3.46368
5	2265470	2265834	1.62075	1.2628
5	2275867	2276703	4.56955	4.03498
5	2289053	2290391	2.91123	2.5422
5	2298874	2299188	0.778853	0.00152624
5	2305534	2305862	1.32862	0.452015
5	2319690	2319954	0.370786	0.0752379
5	2326550	2326892	0.80865	0.290393
5	2346363	2348839	2.12878	1.92172
5	2353251	2353997	2.48706	1.06244
5	2354627	2355006	1.30438	0.946827
5	2367121	2367444	1.2924	1.09387
5	2373946	2375037	2.33376	1.7015
5	2377074	2377748	2.69767	2.06563
5	2391827	2392470	2.71706	2.29901
5	2393387	2394054	1.62634	3.35426
5	2394346	2396399	1.91448	3.40976
5	2399327	2399603	1.4706	1.97301
5	2400666	2401130	0.9707	1.84089
5	2401715	2402102	1.19884	1.98955
5	2410968	2411301	0.807145	0.337439
5	2441079	2441726	2.13158	1.75678
5	2442625	2443847	3.01595	2.57065
5	2458205	2459066	0.989995	0.451474
5	2533341	2533681	0.441932	0.42839
5	2559672	2560456	3.72443	2.53206
5	2567485	2567858	1.88758	1.85277
5	2579243	2580175	2.73763	1.35956
5	2587702	2588341	0.944744	1.25878
5	2602842	2603791	2.20873	2.37749
5	2604944	2605827	1.95944	2.19002
5	2612822	2613119	0.789698	1.36243
5	2614556	2615042	1.4118	1.41069
5	2615467	2616317	1.15102	1.16786
5	2650221	2651702	1.93495	1.36024
5	2656357	2656632	0.0637847	1.09196
5	2665734	2666056	0.383381	0.665702
5	2675867	2676682	2.56161	1.48442
5	2680480	2680744	0.592162	0.868466
5	2681890	2682210	0.21057	-0.0466682
5	2683155	2683513	0.573382	0.330241
5	2688137	2689574	2.47243	2.63153
5	2813762	2814036	0.795908	0.47137
5	2821076	2821447	0.869194	1.96609
5	2847664	2848519	2.87087	3.34153
5	2860209	2861020	4.80276	4.85013
5	2895303	2896921	2.95618	2.96204
5	2897463	2898962	2.57003	2.04655
5	2940072	2941377	2.16135	2.30246
5	2943916	2944285	0.775979	1.56907
5	2956885	2958487	3.36189	2.72973
5	2974939	2975410	0.942285	1.65774
5	2982938	2983249	0.173327	0.299805
5	2985285	2986279	1.07984	1.22545
5	2993175	2993465	0.44914	0.758882
5	3005644	3007644	2.78473	3.26082
5	3018453	3019431	2.21493	2.6174
5	3021369	3021720	1.34492	0.0789561
5	3031592	3032536	1.06781	1.12556
5	3044746	3045205	0.487417	0.290151
5	3050976	3052214	1.75534	1.49365
5	3054508	3054985	0.759635	0.114653
5	3065708	3066003	0.393196	0.48866
5	3071939	3072287	0.528242	1.00433
5	3078483	3079814	2.64543	2.27938
5	3088746	3089019	-0.42005	-0.771503
5	3114042	3115775	1.96436	2.08164
5	3116075	3116835	1.8683	1.83222
5	3140498	3140766	0.114362	0.911483
5	3161297	3162596	2.83257	2.57209
5	3216414	3216772	-0.1173	0.129627
5	3238618	3239351	-0.181911	0.207413
5	3252778	3253530	3.56295	3.18844
5	3266867	3267586	0.742171	0.272166
5	3286231	3286551	0.812912	0.852445
5	3287484	3287833	0.663803	0.763606
5	3300168	3300555	0.300302	0.0106221
5	3310642	3311542	3.26925	2.72474
5	3317891	3318182	0.289845	1.51819
5	3334998	3336371	0.504462	0.988341
5	3372146	3373399	2.98616	3.56843
5	3378324	3378853	-0.19939	-0.208327
5	3384350	3384640	0.618599	0.609154
5	3398256	3398712	0.238535	-0.0918036
5	3399234	3400407	-0.30358	-0.143994
5	3411755	3412081	0.986518	0.853446
5	3463176	3463881	2.67464	2.22912
5	3478358	3478727	0.818493	1.17783
5	3505305	3505617	0.956859	-0.296966
5	3508529	3508842	0.3123	0.868504
5	3509509	3509795	0.226573	1.04592
5	3515966	3516787	0.00647997	-0.262438
5	3524570	3526534	0.382901	0.818763
5	3549619	3550658	2.76808	2.98662
5	3560327	3561161	2.64252	2.98843
5	3566049	3567235	3.14979	3.20223
5	3578169	3578616	0.552317	0.652318
5	3579771	3580093	0.76613	1.68945
5	3594915	3595427	1.95259	2.71527
5	3605309	3606487	2.81149	2.70604
5	3627979	3628431	1.68956	0.692384
5	3644402	3644696	1.18181	1.44578
5	3647266	3647870	2.24088	1.59887
5	3659235	3659879	1.49503	1.67789
5	3661745	3662068	0.554135	1.13128
5	3668846	3669308	0.555	0.573565
5	3688139	3689020	3.65966	2.70043
5	3694974	3696212	0.764871	1.28323
5	3708175	3708551	0.797136	0.67572
5	3709088	3709373	0.437813	0.221797
5	3738119	3738970	4.3793	4.91942
5	3743562	3744115	0.628944	0.280582
5	3744716	3745079	-0.0263143	0.103882
5	3750399	3751375	2.36505	1.9026
5	3751899	3752837	2.86097	2.29363
5	3760457	3761280	0.730846	0.195098
5	3771382	3771892	0.235095	0.983006
5	3783784	3785767	0.781786	0.981885
5	3791112	3791411	0.348764	-0.0223526
5	3793099	3793751	2.35081	1.78773
5	3798755	3799579	1.64925	1.53925
5	3802170	3803360	1.79398	1.23636
5	3814767	3815712	2.8232	1.83621
5	3831668	3831971	-0.55059	0.170876
5	3856971	3857387	1.27294	1.43071
5	3863738	3864769	0.854232	0.831714
5	3880660	3880936	0.990535	1.05924
5	3888348	3888806	0.750277	1.11123
5	3895638	3896104	2.35576	2.29001
5	3902921	3904806	2.96501	2.87269
5	3910244	3911150	3.60759	2.52308
5	3944691	3947220	2.6617	2.65049
5	3994768	3995357	1.74573	1.73009
5	4061807	4062229	-0.475196	-0.486161
5	4076478	4077166	2.83788	3.30178
5	4088332	4088759	0.142328	-0.123658
5	4139158	4140125	3.09326	2.65637
5	4141029	4141727	2.56831	2.71363
5	4142104	4142672	2.44138	1.4514
5	4147557	4147845	-0.848242	-0.225485
5	4156171	4156802	0.990473	0.374161
5	4164956	4166347	3.56581	3.33822
5	4193185	4193870	0.166653	0.367349
5	4200584	4200863	0.949353	0.757595
5	4207888	4208867	2.92846	2.88352
5	4212583	4213792	3.10408	2.64228
5	4218748	4219039	0.734591	1.13075
5	4220868	4221212	0.24048	-0.234874
5	4224502	4225188	1.59341	1.09755
5	4262372	4262739	0.565876	1.15219
5	4282339	4283514	2.91414	2.90387
5	4299198	4299490	0.375678	0.432451
5	4313163	4314900	1.44425	1.52116
5	4319793	4320667	3.10069	3.35208
5	4325704	4326497	3.79736	3.25322
5	4426299	4426598	0.672951	0.466091
5	4430950	4431540	0.905916	0.498704
5	4432251	4432520	1.02377	0.814032
5	4441594	4442151	1.15138	0.554304
5	4444052	4444634	1.16364	1.36592
5	4460468	4460792	0.582121	1.02594
5	4464708	4465380	2.64727	2.15611
5	4466648	4467069	1.11088	0.97881
5	4470947	4471271	0.818361	1.05762
5	4487658	4487983	-0.0354326	-0.0976313
5	4507941	4508782	5.07507	5.16317
5	4529365	4530612	2.41437	2.17431
5	4539379	4540372	4.17207	3.526
5	4554805	4555229	0.200184	0.462429
5	4561011	4561555	2.18888	0.663888
5	4581978	4582612	1.10942	1.20435
5	4634473	4634974	-0.271022	0.581977
5	4640587	4642067	2.78277	3.44128
5	4672996	4673359	0.416781	1.90988
5	4690487	4691179	1.34787	2.00002
5	4691837	4692165	0.998223	0.765988
5	4695678	4696026	0.512765	1.04268
5	4722257	4723034	0.628008	0.750029
5	4745796	4746270	0.972818	1.076
5	4775828	4776619	3.62876	3.47775
5	4780891	4781876	1.77932	1.94406
5	4813040	4813994	2.41523	2.03055
5	4825405	4825669	0.692325	0.790125
5	4828292	4828588	-0.247977	0.258977
5	4855692	4856565	2.64361	1.78885
5	4913966	4914311	1.15156	0.939847
5	4917199	4917489	0.547727	0.670536
5	4936614	4937839	2.94593	2.52761
5	4946590	4947205	2.64711	1.76844
5	4969978	4971282	2.11799	1.92448
5	4972766	4973183	1.99447	0.527623
5	4984270	4984897	0.764048	0.612969
5	4987072	4987643	2.27922	0.681599
5	4989560	4990316	3.36207	2.8595
5	5007787	5008823	3.01408	2.61403
5	5033460	5034050	1.41819	2.80176
5	5037942	5038802	1.68422	1.96437
5	5062111	5063837	2.3047	2.29998
5	5065222	5065688	2.72859	2.68535
5	5092058	5092359	0.336828	0.0560213
5	5094361	5094855	0.298444	0.0197049
5	5097257	5099206	2.23732	1.5302
5	5111047	5111870	2.95023	3.28009
5	5113437	5113977	1.52337	1.53488
5	5114386	5115025	2.81424	4.18371
5	5128289	5129509	2.13971	2.31559
5	5144739	5145336	1.36696	0.992216
5	5155408	5156311	3.13776	2.30434
5	5161352	5161813	0.676702	0.711319
5	5162816	5163107	-0.563935	0.586073
5	5205215	5205849	1.73601	2.08955
5	5211568	5211965	1.06052	0.949241
5	5217071	5218712	2.69293	2.33428
5	5220967	5221542	3.20679	2.50576
5	5227401	5227810	1.36604	0.912794
5	5265313	5265644	0.920138	1.11146
5	5287794	5288178	0.541608	0.751892
5	5288861	5289278	0.541816	0.227547
5	5290288	5290613	0.645028	0.622732
5	5297836	5298189	0.0515797	-0.0635716
5	5300560	5300849	0.522186	0.564845
5	5347973	5348542	2.84581	1.72961
5	5351969	5352550	3.96374	3.82212
5	5358443	5359253	0.807885	0.658861
5	5382867	5384255	3.13322	2.48453
5	5388875	5389708	1.87201	1.41957
5	5406570	5407057	1.05513	0.48199
5	5419658	5420172	0.68776	1.41022
5	5427782	5428170	1.38288	2.1223
5	5428511	5429401	1.51427	1.85434
5	5442386	5443285	2.4741	1.75121
5	5449937	5450637	2.21825	1.54009
5	5497298	5497755	0.678449	0.47619
5	5512860	5513618	3.24123	2.92278
5	5550899	5551546	0.730927	0.494435
5	5587125	5587396	0.458077	0.320254
5	5592600	5594304	2.48578	2.46804
5	5609857	5610768	2.33654	1.67348
5	5616013	5616393	1.1468	0.446621
5	5624775	5626037	2.91481	2.84553
5	5629916	5630314	1.40495	0.931769
5	5635293	5635941	1.36713	1.23646
5	5643750	5644281	3.92261	3.6078
5	5646087	5647056	3.1836	2.16543
5	5647642	5648241	3.47627	3.35718
5	5648570	5648937	2.68285	2.39864
5	5693117	5693514	0.609448	0.530139
5	5695994	5696434	0.429581	1.46809
5	5701088	5702291	3.80369	4.62322
5	5702663	5703208	3.87439	3.6121
5	5706669	5707759	2.99111	2.73504
5	5708159	5708727	2.37707	1.73958
5	5718813	5719674	0.102529	-0.240567
5	5748921	5749781	3.63856	1.88907
5	5760968	5761549	1.98827	0.759164
5	5764060	5764555	0.374876	0.101367
5	5782200	5782904	1.04796	0.992902
5	5784933	5785492	3.18364	2.03371
5	5786066	5786572	2.36552	2.33221
5	5791992	5793110	2.54796	2.3622
5	5800989	5802256	3.22111	3.17636
5	5845115	5845626	1.74361	1.67927
5	5853546	5854016	1.09137	0.341695
5	5854943	5855984	2.92069	2.92569
5	5876253	5876528	0.657296	0.579569
5	5886493	5887572	2.311	1.7906
5	5891250	5891884	2.84881	2.37088
5	5897146	5897426	0.534743	0.175203
5	5898564	5898983	0.0326251	0.189083
5	5906786	5907654	2.55579	2.07357
5	5914889	5915491	0.573785	0.496266
5	5916141	5916662	2.20573	2.54187
5	5924341	5924700	0.130858	0.0142156
5	5938581	5939740	1.55631	0.882712
5	5955646	5956134	0.383682	0.319676
5	5968930	5970853	2.39439	1.80889
5	5976850	5977569	1.43531	1.40027
5	5978132	5978800	3.46738	2.59315
5	5994723	5995247	0.0834405	-0.391005
5	6000298	6001139	1.39883	1.15171
5	6014929	6015209	-0.210044	-0.173027
5	6027201	6028354	2.19664	2.49211
5	6035410	6035856	-0.250628	0.211224
5	6046088	6046356	0.663887	1.24891
5	6072245	6073337	3.14692	3.30095
5	6089095	6089478	0.0125732	-0.205384
5	6109412	6110288	2.98396	2.76704
5	6117209	6117984	1.62261	1.34576
5	6127192	6127578	0.300556	0.249212
5	6158679	6160104	2.82103	2.44866
5	6170263	6171680	1.84297	1.81106
5	6182539	6182832	0.424782	0.698347
5	6205532	6206735	2.74082	1.9858
5	6212054	6212915	4.22798	3.595
5	6252565	6254677	3.07275	2.29555
5	6274627	6275205	0.582983	0.490106
5	6295682	6296225	2.82187	3.29519
5	6309732	6310050	0.269418	0.90803
5	6313631	6314110	2.5927	1.73573
5	6319130	6319853	1.85387	1.77675
5	6323809	6324125	2.29078	0.625514
5	6324453	6325619	2.32349	1.4558
5	6341047	6342359	3.16972	3.30001
5	6348676	6349408	2.97022	2.05544
5	6350396	6350762	1.52378	0.839016
5	6351136	6351962	2.64504	1.83837
5	6361025	6362272	2.94178	1.75641
5	6377122	6377435	0.866065	-0.0330976
5	6383963	6384784	3.4085	3.92414
5	6390539	6391011	2.02831	1.38013
5	6392010	6392814	0.00573213	0.566776
5	6397760	6399094	3.34039	3.56786
5	6403163	6403882	2.67739	2.60735
5	6407521	6408100	2.43804	4.48032
5	6414137	6414527	1.07575	1.28281
5	6419522	6421085	2.83393	3.5121
5	6430274	6430642	1.51298	1.57758
5	6433395	6434159	2.49484	1.67766
5	6438686	6439818	2.50751	2.19479
5	6447221	6448322	2.97179	2.0502
5	6460656	6461476	2.80115	3.2726
5	6468712	6470043	3.33059	2.99553
5	6476685	6477418	4.53688	3.93983
5	6477729	6478267	2.99382	2.1413
5	6494932	6495456	0.582463	0.534378
5	6539213	6539893	2.84808	2.21538
5	6594280	6594906	2.70337	2.23091
5	6606497	6606830	-0.0518422	0.184695
5	6612078	6612810	2.87375	1.85719
5	6630466	6631089	3.20133	3.45996
5	6634939	6635906	2.97831	3.52956
5	6666191	6666872	2.73732	1.46781
5	6671709	6672107	0.919083	0.952773
5	6686788	6687211	0.548759	0.378203
5	6694955	6695365	0.851524	0.272645
5	6701783	6702710	1.91821	2.29646
5	6751086	6751899	3.71515	3.82718
5	6761935	6762383	-0.769135	-0.374311
5	6771201	6771733	2.05934	1.32606
5	6789160	6789527	1.35362	1.22027
5	6791784	6792140	0.697085	0.324246
5	6801096	6801728	0.53144	1.15345
5	6810736	6811039	0.66163	0.912785
5	6812166	6812507	1.02337	1.48374
5	6813346	6813789	0.746985	0.64157
5	6815510	6815854	0.265787	0.446744
5	6832269	6832704	0.116251	0.464508
5	6833038	6833585	0.483155	0.40146
5	6834423	6834695	-0.00785331	0.950329
5	6837126	6837470	-0.289853	-0.682681
5	6843825	6844560	3.09045	0.702913
5	6851237	6851621	0.411297	0.173307
5	6869211	6870072	2.54964	2.51817
5	6872891	6873698	2.77357	2.3224
5	6886089	6886622	1.87017	1.19773
5	6906335	6907090	2.6919	2.56547
5	6913674	6916043	2.60346	3.29708
5	6925787	6926644	2.07514	2.11004
5	6937909	6938394	-0.13753	0.150406
5	6981935	6983748	3.20078	2.89452
5	6994505	6995363	3.04616	2.1927
5	6996991	6997306	1.73838	1.30401
5	7005254	7005750	0.901896	0.650905
5	7007082	7007386	0.102447	0.505815
5	7014408	7014763	1.21382	1.47684
5	7027228	7028203	3.32929	2.73078
5	7033349	7033845	1.90873	1.66111
5	7038609	7039690	4.45758	4.69158
5	7041017	7041883	3.50584	3.47409
5	7042920	7043332	2.9178	2.37291
5	7055978	7058165	2.9112	3.73288
5	7069810	7070661	1.97855	2.23427
5	7073319	7075450	1.92114	1.89661
5	7075799	7076792	1.68657	1.97331
5	7085059	7085445	0.43713	0.423186
5	7097377	7098098	3.54295	3.43701
5	7114547	7115503	3.42335	3.69454
5	7153087	7153475	1.62751	1.80695
5	7154275	7155429	2.24798	1.94288
5	7163847	7164328	0.204185	0.153932
5	7167161	7167672	0.291177	0.183239
5	7168688	7169149	1.35063	0.537886
5	7174481	7176403	2.4827	2.19635
5	7181107	7181712	2.25239	2.46054
5	7184767	7185381	2.75955	1.80713
5	7189839	7190876	3.28055	3.42799
5	7204139	7205737	1.38855	0.783621
5	7208031	7208360	1.04676	0.137984
5	7213771	7214337	2.23123	1.03107
5	7215822	7216746	2.00878	1.60208
5	7228179	7229155	0.429653	0.609738
5	7235373	7237717	2.2783	1.48793
5	7250449	7252194	0.746189	1.28175
5	7265773	7266478	1.2696	1.42704
5	7272378	7273115	3.7473	2.88622
5	7276439	7277139	3.55107	2.23799
5	7299764	7300683	2.95139	2.20519
5	7307495	7307939	0.631234	0.420602
5	7327760	7329101	3.04052	2.69854
5	7343895	7344940	2.79696	1.95383
5	7351489	7353041	2.25127	2.1695
5	7377932	7378393	1.88363	1.42669
5	7387366	7387986	1.80256	0.684949
5	7394191	7394506	0.345368	1.16489
5	7405644	7406014	0.464227	0.69779
5	7412573	7413173	3.57374	3.4548
5	7414424	7414777	1.97188	2.48864
5	7415599	7416293	3.315	3.32971
5	7417294	7418127	2.42211	2.09468
5	7427610	7427897	1.3658	1.31935
5	7430540	7431438	2.60684	2.47645
5	7456994	7457984	2.09786	2.0965
5	7462124	7462650	2.26113	1.33183
5	7467138	7468284	2.86343	1.83003
5	7472958	7473526	2.30033	2.40392
5	7478209	7478910	3.71103	1.87741
5	7488015	7488404	1.68517	2.34338
5	7490648	7491314	3.11487	1.52355
5	7495052	7495422	1.56909	1.96905
5	7501633	7502201	2.99836	2.72041
5	7503750	7504672	2.43424	2.39858
5	7509097	7509646	3.28256	3.49187
5	7512466	7513253	2.6177	2.43157
5	7514393	7515090	2.39768	1.99297
5	7524524	7525928	0.570875	1.00963
5	7529053	7529319	0.35439	0.337572
5	7553772	7554656	3.36761	3.1379
5	7557592	7558079	0.941946	1.19524
5	7588239	7588593	0.679746	0.278702
5	7605400	7606337	2.96097	2.56845
5	7626990	7627287	0.940023	0.772718
5	7631128	7631512	1.0071	0.560028
5	7639175	7640095	1.83006	1.31561
5	7644525	7646173	2.7571	1.94297
5	7647930	7648372	2.48884	2.41318
5	7648708	7649532	2.49434	2.20879
5	7655006	7655837	1.171	0.514059
5	7671307	7671883	2.34672	1.93997
5	7678565	7679091	0.634599	0.841095
5	7687065	7687634	2.42124	1.77515
5	7698239	7698669	2.33757	2.30406
5	7700470	7701177	1.99829	2.13967
5	7702269	7702788	1.99594	0.657479
5	7709801	7710352	2.01701	1.49708
5	7710719	7711222	2.07233	1.86626
5	7711994	7714241	1.73609	1.6491
5	7714520	7714903	2.09042	1.66568
5	7715240	7715737	1.30057	1.54448
5	7728569	7729437	3.99974	3.10366
5	7755411	7756145	3.1115	2.496
5	7757162	7757702	2.20942	1.52669
5	7777001	7778180	3.62201	3.76542
5	7780632	7781213	3.87369	3.23835
5	7795284	7795734	1.01174	0.557064
5	7796508	7797330	1.15293	0.460502
5	7800566	7801150	2.47509	1.92724
5	7806526	7807129	2.16201	0.858396
5	7817810	7819270	2.56118	2.73392
5	7821544	7822022	2.79531	2.75367
5	7823798	7824955	2.92426	2.84544
5	7829068	7830455	3.65908	3.21609
5	7833650	7834077	2.83406	2.78877
5	7834340	7835058	2.46342	1.7892
5	7840858	7841273	1.97412	1.23109
5	7842601	7843089	0.897215	0.812346
5	7845167	7845440	0.158228	-0.202069
5	7855839	7856136	0.520329	0.373612
5	7866658	7867071	2.2499	2.18609
5	7892740	7893730	3.42941	2.53057
5	7910159	7911449	2.49402	2.17767
5	7915785	7916058	0.357874	0.599972
5	7934523	7935368	3.23784	2.92775
5	7960136	7960436	0.417688	0.632994
5	7968152	7969149	2.76498	2.44499
5	7971574	7972309	2.59133	2.26702
5	7991145	7992345	2.86947	1.92174
5	8037093	8037912	4.26729	3.57406
5	8048246	8048546	0.0628878	0.467766
5	8051597	8052492	2.68088	1.55045
5	8065590	8065991	1.98861	1.69261
5	8080977	8082571	2.3791	2.33601
5	8084069	8084573	2.41328	2.76376
5	8092205	8092732	2.4326	2.05899
5	8095479	8095930	2.26385	2.15129
5	8101074	8102009	3.60711	2.43583
5	8107632	8108154	1.96001	0.956805
5	8121003	8121544	2.78089	2.02475
5	8122795	8123556	2.53246	3.15715
5	8133289	8134179	4.23074	3.6
5	8147651	8148528	1.86789	1.73767
5	8155620	8156906	2.08714	1.99016
5	8160295	8161250	2.86422	1.7031
5	8163083	8163648	1.91426	1.60273
5	8170032	8170774	1.84111	1.43197
5	8177518	8178203	2.02133	2.31999
5	8181100	8182003	3.11633	2.97435
5	8186827	8187699	3.50578	2.38509
5	8199527	8200024	1.70515	1.11788
5	8201282	8201922	3.18147	2.68316
5	8203839	8204509	2.74577	1.81065
5	8206507	8207195	3.01217	3.99573
5	8209922	8210321	2.56056	3.0971
5	8215038	8216364	3.44966	3.19492
5	8218439	8219029	2.79713	2.29609
5	8220717	8221354	3.3019	2.58534
5	8223688	8224852	2.9923	2.55772
5	8226347	8227148	2.95287	2.3019
5	8233653	8234626	2.99099	2.2167
5	8241094	8241984	3.45782	2.96255
5	8262680	8263410	2.86218	2.49199
5	8272482	8273173	3.04076	3.19598
5	8280320	8280824	2.15087	1.87853
5	8283429	8283763	-0.115792	0.611675
5	8290247	8290990	3.04676	3.2524
5	8292673	8293388	2.60518	1.89859
5	8312071	8314780	2.1211	1.97172
5	8319910	8320475	2.94966	2.32103
5	8322217	8323096	3.6243	3.18083
5	8344036	8345240	1.65703	1.83389
5	8353075	8354938	1.59463	1.72792
5	8359752	8360059	1.50306	1.71971
5	8361672	8362558	3.62397	2.66211
5	8364902	8365525	2.1812	1.3098
5	8368710	8369296	2.9663	3.00324
5	8374245	8375021	3.56143	2.12432
5	8397827	8399414	2.76022	2.07308
5	8404247	8405400	3.90679	3.7377
5	8419027	8420169	2.80334	2.25571
5	8420594	8421382	2.99054	2.94188
5	8439117	8440769	3.10778	2.25796
5	8445990	8447467	2.87043	2.93767
5	8452023	8453328	2.33925	2.0479
5	8469252	8470026	3.03143	2.60457
5	8502486	8503454	3.29451	2.76094
5	8510824	8511525	2.74497	1.97973
5	8538215	8539393	3.84837	3.28956
5	8548439	8549017	1.22195	1.31632
5	8549291	8550045	2.44279	1.83313
5	8550736	8551541	2.60609	1.87022
5	8555232	8555749	2.52383	2.26816
5	8560039	8560564	2.26623	2.29729
5	8564330	8564663	2.29387	1.52864
5	8565544	8566362	3.6879	3.41904
5	8571387	8572660	2.20032	1.11688
5	8577245	8578097	2.25356	1.58559
5	8583288	8583828	2.88925	1.5354
5	8585569	8586229	2.55562	2.38049
5	8588563	8589419	3.75484	3.19933
5	8594007	8594610	2.74296	2.738
5	8601649	8602097	1.44562	1.39783
5	8602447	8603086	1.85391	2.86518
5	8611400	8612100	3.82487	3.98396
5	8613760	8614874	2.46238	2.37674
5	8617357	8618069	3.43225	2.07911
5	8622337	8623022	2.82619	3.11539
5	8624247	8624862	1.99084	0.907709
5	8628756	8630818	2.36575	1.17342
5	8651590	8652046	1.43895	0.40799
5	8656849	8657556	3.37	3.02224
5	8666098	8667614	1.97161	1.88677
5	8671508	8671833	2.44439	2.9499
5	8674629	8675702	2.51049	2.54318
5	8676112	8676888	1.73352	2.15389
5	8683604	8685375	2.23994	2.14656
5	8701043	8703734	2.8985	2.90263
5	8715596	8716576	2.53293	1.81443
5	8723141	8723996	3.7967	2.85172
5	8727990	8728836	3.56038	2.07812
5	8733672	8734509	3.42696	3.48932
5	8738686	8739207	1.44981	0.901293
5	8745200	8747401	1.707	2.30544
5	8748588	8749598	2.56025	3.06653
5	8751626	8752000	2.06913	1.39251
5	8763738	8764281	1.72696	2.10754
5	8769241	8769786	2.09878	2.38202
5	8770470	8771548	2.37796	3.02716
5	8772850	8773167	2.33658	1.75795
5	8773465	8773735	1.76082	1.1621
5	8777336	8777711	0.30606	1.59938
5	8783088	8784030	3.14217	3.40031
5	8796904	8797328	0.556723	0.510869
5	8802640	8803313	3.53561	3.86823
5	8804301	8805316	2.80857	3.00933
5	8810221	8811389	2.4902	2.32565
5	8811729	8812256	1.63348	1.0818
5	8813272	8813583	1.50216	1.48358
5	8819082	8820127	2.00741	1.98927
5	8825256	8826097	1.96471	1.53758
5	8828045	8829550	1.84284	1.62035
5	8839727	8840268	2.64496	2.09489
5	8846163	8847139	2.09791	2.09118
5	8847621	8847973	2.30554	1.65845
5	8849999	8850817	2.36963	1.66617
5	8855271	8855709	0.329898	0.0209632
5	8860548	8861407	3.47119	3.17247
5	8862790	8863332	2.50231	1.9539
5	8872587	8873925	2.39786	1.77925
5	8895935	8897987	3.19327	2.55293
5	8909844	8910146	0.78122	0.767746
5	8910879	8911660	2.77932	2.76138
5	8918758	8919476	3.3303	2.1355
5	8921438	8921880	2.19773	1.97207
5	8922497	8923086	2.85033	1.89706
5	8927746	8928966	2.16911	0.838869
5	8933792	8935015	2.63503	1.38538
5	8945077	8945669	2.63864	1.95836
5	8946688	8947085	0.99856	0.864034
5	8956127	8957122	1.67179	1.70661
5	8964321	8965166	2.60239	2.53141
5	8968558	8969079	1.72677	2.13123
5	8983292	8983889	2.23957	1.48671
5	8991009	8991571	3.32879	2.36277
5	8994019	8994823	3.24048	2.13336
5	9008096	9008834	2.51681	2.48555
5	9013017	9014046	2.20587	1.8788
5	9018450	9018823	3.16527	2.92729
5	9020289	9020598	2.46422	3.49555
5	9021977	9023823	3.05722	3.29052
5	9030552	9030896	1.43007	1.25652
5	9031373	9031902	1.20494	1.3409
5	9035052	9035824	2.71898	2.66246
5	9041930	9043015	2.15442	2.22828
5	9047850	9050000	3.072	3.10909
5	9055436	9055728	2.25638	2.25667
5	9056332	9057053	3.06352	2.31334
5	9061034	9061836	1.20753	1.22359
5	9068110	9070871	2.6703	3.01405
5	9082716	9083114	1.88705	1.80667
5	9083958	9085002	2.43566	1.98358
5	9087827	9088105	2.80252	1.96718
5	9090397	9090896	3.47621	2.72423
5	9091188	9091776	3.34558	3.97789
5	9092043	9092500	3.41056	3.17291
5	9094349	9095612	3.39076	2.88948
5	9095974	9096241	3.00276	2.76466
5	9101544	9103068	3.16627	2.90519
5	9110477	9110857	2.09417	2.14104
5	9119976	9120595	2.51504	1.70852
5	9128942	9129472	2.66969	2.14697
5	9133180	9135578	1.92472	1.70268
5	9140550	9141123	2.1917	1.28189
5	9141772	9142310	1.87667	1.21823
5	9155680	9156635	2.52679	2.21399
5	9160197	9161289	2.63392	2.31804
5	9166599	9167472	3.30417	3.18244
5	9169230	9169534	1.85395	2.07676
5	9176013	9176878	2.13002	1.87366
5	9178470	9178871	2.22427	2.57431
5	9179309	9180386	2.21621	1.68872
5	9181643	9182016	1.64501	1.10315
5	9188476	9189709	2.77986	3.17026
5	9194560	9195944	1.5996	1.3863
5	9203062	9204001	2.61068	2.65502
5	9206316	9207672	2.2676	3.14774
5	9211271	9212661	1.46555	2.1966
5	9218123	9219072	1.73138	0.983169
5	9220055	9220615	2.57545	1.35547
5	9222336	9222603	2.38993	2.34369
5	9224947	9225368	2.08102	1.53658
5	9226541	9227075	1.19309	2.05603
5	9231374	9232169	2.40796	3.55604
5	9236612	9237292	3.28749	3.12922
5	9238573	9239086	2.16526	2.06885
5	9248659	9249263	2.38408	2.62569
5	9253409	9254240	2.04954	2.55915
5	9259023	9260920	2.50338	2.47598
5	9271687	9272287	2.04722	1.38844
5	9275257	9276090	2.71383	2.26693
5	9280325	9281430	3.38208	3.07025
5	9281862	9282424	2.63946	2.81202
5	9284044	9284487	2.95763	2.22579
5	9289878	9291467	2.29822	1.98376
5	9297734	9298245	2.23869	1.35877
5	9298727	9299002	2.39368	3.37814
5	9302536	9303646	2.80786	3.47812
5	9309207	9309929	3.15436	1.69964
5	9316708	9317471	2.76027	2.56931
5	9322291	9324745	2.48243	3.22524
5	9336705	9337200	2.32324	1.31948
5	9340915	9341637	1.86421	1.40548
5	9342973	9343725	1.80752	1.90521
5	9345774	9346671	1.84512	2.98603
5	9351965	9352702	2.147	1.87185
5	9357444	9358226	3.56507	2.90071
5	9361444	9361737	1.45848	2.30399
5	9363669	9364186	2.09152	1.76874
5	9368086	9369030	1.98943	2.30688
5	9372935	9373201	1.60315	1.27805
5	9374420	9374983	2.36028	1.82832
5	9380454	9381419	2.35083	1.73459
5	9386072	9386798	1.89959	1.95622
5	9388066	9388625	1.71935	1.21672
5	9392433	9393164	1.69087	2.43228
5	9393891	9394262	1.40423	1.27094
5	9395801	9396118	1.62587	1.9792
5	9396915	9397204	1.77922	1.7226
5	9402528	9403253	3.34227	2.63338
5	9407336	9407980	3.16176	1.91771
5	9410817	9411513	3.03665	2.50078
5	9416770	9417954	2.94646	2.51774
5	9422243	9422967	3.61972	3.52996
5	9428426	9429019	2.28087	2.36182
5	9442071	9442737	2.33767	2.22355
5	9443849	9444783	2.16046	2.49179
5	9460133	9460698	1.7662	1.10491
5	9461000	9461551	1.86054	2.97664
5	9462885	9463658	2.77617	3.4219
5	9470660	9471201	1.77934	1.25952
5	9472105	9472959	2.45414	2.51327
5	9477762	9478245	0.348268	-0.00584667
5	9486476	9487703	3.2328	3.25992
5	9496877	9497482	2.1336	1.79906
5	9515403	9516003	1.70138	1.81767
5	9525881	9526158	1.07789	0.822102
5	9527102	9527592	2.01239	2.17914
5	9544387	9546196	1.92342	2.13616
5	9550678	9551412	3.46046	2.65286
5	9552406	9553414	2.25304	1.99496
5	9557507	9557955	2.42709	1.88776
5	9561110	9562181	2.44425	3.89465
5	9567197	9567875	2.55157	2.89601
5	9574173	9574971	2.18676	2.26458
5	9577553	9578272	3.14112	3.7185
5	9583006	9583969	1.31829	1.71132
5	9588540	9590098	1.81149	1.23146
5	9593963	9594428	2.00403	1.808
5	9602773	9603482	1.83355	1.80424
5	9603927	9605092	2.30255	1.66844
5	9615841	9617594	3.51755	3.28037
5	9623109	9624028	1.63731	1.87252
5	9631462	9632835	2.2165	2.04487
5	9635678	9636040	2.26099	1.90316
5	9637218	9637674	2.53271	2.73659
5	9638771	9639217	2.47585	1.89162
5	9640752	9641320	2.64541	2.48664
5	9644178	9644863	3.64231	4.01592
5	9646045	9646475	3.32705	2.33135
5	9647337	9648758	3.54737	3.7336
5	9661780	9662349	2.47118	2.38707
5	9664464	9665427	2.09384	2.34697
5	9666207	9666642	2.6845	2.12188
5	9674271	9674710	0.858617	0.164572
5	9685987	9686703	3.07195	2.93513
5	9698035	9698591	2.03206	1.98828
5	9702138	9702762	2.67558	1.68809
5	9704557	9705545	3.17266	3.10763
5	9706877	9707146	1.76001	2.01883
5	9711861	9713007	2.25121	1.65497
5	9718821	9719329	2.76264	1.58282
5	9720810	9722318	2.39507	2.23937
5	9738635	9739684	1.68281	2.54677
5	9741557	9742384	1.7155	1.74862
5	9746979	9748547	1.89952	2.24528
5	9750160	9750555	1.28082	1.51157
5	9755454	9756056	1.0393	0.744749
5	9758505	9759109	1.31532	1.01744
5	9763380	9764190	1.49484	1.22167
5	9770017	9771246	1.8862	2.22434
5	9788732	9789057	1.05626	0.316257
5	9800048	9801398	1.53156	1.31923
5	9802142	9803017	2.0976	2.31225
5	9806511	9807259	2.78486	2.15017
5	9808906	9809707	1.8095	1.68195
5	9811209	9812752	2.09199	2.17774
5	9818216	9819318	3.56669	3.46687
5	9822986	9823673	2.61187	2.01705
5	9827423	9827800	2.28433	2.56614
5	9831924	9832597	3.12978	2.49766
5	9835018	9835879	1.20713	1.27031
5	9840064	9840960	1.41921	1.94933
5	9846563	9847999	2.6341	2.68769
5	9848982	9849574	1.8295	1.69717
5	9854174	9854962	1.46229	1.90329
5	9857911	9858901	2.41413	2.95305
5	9867442	9867883	2.5596	3.2972
5	9872306	9873032	3.36448	3.57525
5	9876465	9878111	4.03236	3.83909
5	9883357	9883850	1.92469	1.62712
5	9888692	9889214	2.22126	2.63171
5	9889997	9890554	1.89894	2.15541
5	9897815	9898389	2.10399	1.53223
5	9900061	9900547	1.71126	1.8865
5	9901733	9902525	3.33555	2.71846
5	9909524	9910432	3.6228	3.15471
5	9918209	9919254	2.63963	2.90573
5	9924522	9924859	0.466854	2.21041
5	9930496	9931027	1.05222	0.825987
5	9931308	9932572	1.11847	1.10846
5	9933654	9934093	2.29294	2.23299
5	9938246	9940742	2.90128	3.36758
5	9948008	9948948	2.43226	1.84487
5	9949263	9949617	0.923613	2.95983
5	9955764	9957714	2.20272	2.99262
5	9966099	9966795	2.86926	2.84303
5	9971929	9973280	1.7719	2.03337
5	9973583	9973964	1.50606	2.42918
5	9978318	9979506	2.07731	2.1829
5	9983485	9984303	4.24417	4.49413
5	9987949	9988387	2.92279	3.60633
5	9994475	9995972	2.29347	1.6163
5	10002106	10003843	2.84439	2.57345
5	10015976	10016311	0.975485	0.436269
5	10018654	10020104	3.1144	3.13176
5	10022707	10023078	2.16728	1.9306
5	10025492	10026048	2.36706	3.33336
5	10029087	10029696	2.74309	2.48413
5	10035386	10037324	2.5948	1.70682
5	10039498	10039871	3.19802	2.4346
5	10043400	10043997	3.67019	2.22786
5	10049137	10050591	2.42199	3.67654
5	10057014	10057730	1.5913	1.98721
5	10058155	10058722	1.49978	3.51472
5	10064628	10065017	1.96515	2.24958
5	10065300	10065872	2.24566	2.89942
5	10068659	10068943	1.77109	1.73863
5	10071379	10072379	2.12453	2.55378
5	10086177	10086804	2.04134	2.55666
5	10093671	10094844	2.72163	1.82622
5	10115941	10116450	1.35335	0.73757
5	10121835	10122188	1.97204	1.16094
5	10127109	10128420	2.87042	2.65779
5	10134445	10135299	2.58076	2.62103
5	10148556	10148933	1.77828	1.29913
5	10149405	10149730	0.940879	0.98826
5	10150970	10151386	1.98519	2.48253
5	10151951	10152719	1.64581	1.40171
5	10155257	10155746	1.03562	0.23871
5	10159454	10160015	0.965088	0.776617
5	10160573	10161020	1.62761	2.5497
5	10162302	10162662	2.53382	2.72808
5	10164840	10165297	2.78149	2.55055
5	10165805	10166824	2.47497	2.18984
5	10167551	10167956	1.8817	1.04817
5	10173565	10174648	1.54177	1.25493
5	10178031	10179063	1.2078	2.04768
5	10183115	10183643	1.93725	1.79911
5	10187336	10188412	1.49043	1.75754
5	10192403	10192714	2.49185	2.71487
5	10193332	10194150	2.61142	2.42258
5	10196421	10197342	2.43986	3.93737
5	10205756	10206803	1.8965	1.96704
5	10208093	10208685	2.45318	2.00145
5	10212673	10213217	2.95354	1.73735
5	10214228	10214887	3.50917	2.98605
5	10236692	10237072	2.60697	3.16386
5	10237852	10238602	2.61172	1.91301
5	10239990	10240846	4.16743	4.61956
5	10261235	10261642	0.829376	-0.540131
5	10267658	10268412	2.87236	2.7253
5	10272352	10272767	2.82847	2.74186
5	10273722	10274165	3.26518	2.69711
5	10275000	10275362	1.73785	1.41843
5	10277068	10277570	2.55041	2.42372
5	10278180	10278521	2.45781	1.99924
5	10282787	10284472	3.18167	3.54202
5	10287812	10288554	3.96759	3.90103
5	10290224	10292180	3.93745	3.76504
5	10297067	10297424	0.935561	0.947856
5	10298647	10299262	2.09339	1.37889
5	10308131	10308839	2.50737	2.05177
5	10313322	10313908	2.16009	1.56237
5	10318461	10319374	1.66209	1.20728
5	10330420	10331503	2.17481	1.30015
5	10338026	10338442	0.953209	0.798963
5	10350108	10351027	2.42795	1.7587
5	10356020	10357029	3.28922	2.85182
5	10357722	10358227	2.78232	2.19286
5	10367913	10368719	2.7479	2.22654
5	10372505	10373102	2.4253	1.34266
5	10378601	10379143	1.30784	1.12045
5	10385162	10385579	1.4273	1.4372
5	10389549	10390122	0.786409	0.932038
5	10392485	10392853	0.853781	0.973713
5	10393302	10393792	0.982145	1.1804
5	10396988	10397301	1.1527	1.80199
5	10405793	10406116	1.15553	1.92437
5	10420413	10421058	2.33322	1.23342
5	10421872	10423222	1.93468	2.26389
5	10427887	10428870	1.31348	1.21006
5	10432369	10433181	3.00983	3.41733
5	10447060	10447481	1.3519	2.73041
5	10448775	10449325	1.3365	1.09181
5	10449608	10450033	2.31548	2.13354
5	10451284	10451849	1.54834	2.06562
5	10457462	10459159	2.9752	3.24678
5	10461681	10462035	1.7011	1.6877
5	10465159	10465494	0.770966	0.852952
5	10465963	10466245	1.11686	0.854587
5	10474089	10474494	2.40095	3.89107
5	10475145	10475454	2.81846	1.97243
5	10476110	10477624	2.88619	2.4902
5	10479681	10480712	3.26698	3.19845
5	10487501	10488254	1.89254	1.63395
5	10491665	10492736	1.95924	1.13631
5	10527382	10528529	2.9522	2.70479
5	10529217	10529644	1.86373	2.23095
5	10530434	10530810	1.72029	2.1541
5	10537961	10538287	1.11369	1.17925
5	10539216	10540093	2.35836	1.45595
5	10543475	10544628	3.32357	3.26681
5	10546510	10547382	3.53564	4.10971
5	10553920	10554403	1.71191	2.13903
5	10554806	10555309	2.27435	2.52276
5	10555673	10556337	2.42811	3.46758
5	10563387	10563767	0.882351	1.27941
5	10570558	10570823	0.602704	0.28319
5	10608315	10609129	2.86043	3.65039
5	10609426	10609900	2.73206	2.59088
5	10611917	10613662	3.0329	3.8374
5	10617899	10618819	0.969617	1.30311
5	10619407	10620277	1.39656	1.83212
5	10631060	10631853	2.71024	2.31278
5	10632799	10635266	2.72366	2.27665
5	10635668	10636435	2.88929	2.35665
5	10644067	10645270	1.87412	2.20722
5	10646364	10647064	1.94189	2.42144
5	10653606	10655857	2.95082	2.44329
5	10660280	10661360	1.31226	1.69681
5	10672225	10672851	0.931315	0.859751
5	10673166	10674453	2.42208	1.38095
5	10680900	10681902	1.3817	1.89598
5	10689153	10690226	1.32036	1.96078
5	10703237	10703756	2.25858	2.43505
5	10706425	10707535	1.55587	2.04726
5	10713462	10714011	1.92151	2.6356
5	10717494	10719345	1.98977	2.12465
5	10724447	10725109	1.82744	1.39459
5	10764190	10764685	1.29079	1.29846
5	10772219	10773382	2.98022	3.28853
5	10774401	10774918	2.39248	3.33791
5	10779535	10780549	2.22328	2.2693
5	10785603	10786544	2.30371	1.86656
5	10789950	10790891	2.84411	4.32535
5	10795485	10796247	3.16287	3.15721
5	10798474	10799179	3.08339	2.79587
5	10800755	10801347	3.57503	2.26642
5	10805451	10806263	3.34439	3.23925
5	10822394	10823043	1.0871	0.990463
5	10840338	10841404	1.73075	3.16458
5	10853369	10854146	2.08439	2.86889
5	10854809	10856005	1.95468	2.68361
5	10859171	10859945	1.55347	1.2829
5	10862683	10863034	1.092	0.520204
5	10865838	10866793	1.69509	1.99853
5	10867742	10868051	1.57099	1.8106
5	10869220	10869643	1.46778	0.876172
5	10872661	10873350	1.57254	0.983946
5	10875253	10875521	1.37774	1.80582
5	10876141	10876725	1.8324	1.41991
5	10881614	10882970	2.65188	2.41518
5	10892822	10893826	3.2149	3.24028
5	10903168	10903607	2.07283	3.56544
5	10906065	10906352	0.561948	1.739
5	10911656	10912476	1.0868	1.70948
5	10918458	10920196	1.20113	1.62905
5	10924144	10925389	1.91216	2.32957
5	10930938	10932416	1.34493	0.742814
5	10935288	10935794	2.2312	1.58012
5	10938635	10939809	1.78163	1.51764
5	10942172	10943282	1.86758	0.675291
5	10943946	10944367	2.13979	2.68081
5	10945111	10945451	0.939291	2.31817
5	11018788	11019380	0.531657	1.88752
5	11020437	11021171	0.898208	0.231541
5	11021874	11022281	1.70572	0.831592
5	11024915	11025355	1.77625	2.19924
5	11028092	11029093	2.33289	2.94048
5	11030343	11031083	3.20695	3.50175
5	11184867	11186687	7.87782	7.98514
5	11242191	11242660	-2.243	-1.38173
5	11243786	11244252	-0.836925	-0.928225
5	11277951	11278303	1.20786	4.3582
5	11321970	11322624	1.12498	0.567541
5	11323879	11324420	1.79083	0.448563
5	11326574	11326845	1.94659	2.77038
5	11328212	11328817	1.35384	0.92994
5	11333209	11333494	1.36751	2.03222
5	11377564	11378016	1.19177	0.546133
5	11379342	11379698	1.48619	1.66812
5	11387194	11387700	2.41093	2.98332
5	11611229	11611875	1.66518	1.38974
5	11614076	11615092	2.23295	1.83152
5	11621433	11622424	2.38566	2.07463
5	11637671	11639569	1.41199	2.26688
5	11640195	11640695	1.58043	1.5792
5	11686175	11686804	1.03456	0.588253
5	11687409	11687738	1.09922	0.24586
5	11690268	11690754	1.00962	0.304991
5	11691882	11692668	0.977728	1.25686
5	11695755	11696433	1.03917	0.557364
5	11701944	11703464	3.59314	3.47127
5	11703908	11704696	4.31269	4.26763
5	11706914	11707554	3.40886	3.0845
5	11707957	11709156	4.90493	4.98114
5	11709885	11710343	2.43411	2.10555
5	11723341	11724654	4.44572	4.39703
5	11726401	11726762	4.111	3.89154
5	11727046	11729464	5.2797	5.06217
5	11731435	11731744	5.70849	5.70684
5	11732038	11732675	6.39028	6.34339
5	11733457	11733888	6.5082	6.49833
5	11734648	11735323	5.37452	5.25138
5	11757393	11758316	-1.28607	-1.77581
5	11792863	11793236	-2.35197	-1.7891
5	11811815	11812289	0.918169	0.278495
5	11816129	11816814	1.88999	2.44658
5	11817293	11817617	0.920703	1.02116
5	11823564	11824058	-2.08112	-1.92085
5	11830825	11831116	1.3343	0.373715
5	11839252	11840168	1.01165	0.788005
5	11841736	11842104	0.721612	0.898531
5	11845421	11845735	1.01302	1.98706
5	11849378	11849702	0.865118	0.20388
5	11860635	11861299	-0.10248	-0.592798
5	11868628	11869206	0.270649	0.43125
5	11873029	11874532	-0.779877	-0.480546
5	11897294	11897664	-0.886529	-2.0158
5	11915376	11915799	-2.10638	-1.78582
5	11935879	11936533	0.802454	0.575802
5	11941483	11942337	0.881088	0.435721
5	11944868	11945355	0.755976	-0.476264
5	11947109	11947495	-1.19092	-1.10059
5	11952481	11952800	-1.30546	-2.03287
5	11989616	11990255	1.02816	0.308534
5	11990844	11991172	0.990791	0.786933
5	12026814	12027298	-1.50045	-1.34283
5	12075434	12076883	3.34472	3.42956
5	12084448	12085034	2.22679	1.63258
5	12089822	12090321	1.23711	1.43905
5	12092086	12093235	1.46243	1.19335
5	12095238	12095516	1.11894	2.95555
5	12301891	12302176	1.20483	2.91574
5	12419686	12419994	0.670577	2.60154
5	12478351	12478697	1.52574	2.3686
5	12508674	12509095	1.17626	1.97114
5	12538293	12539212	1.60011	1.49255
5	12544009	12544384	1.26035	2.48375
5	12546383	12547209	1.68835	2.31357
5	12547547	12548291	1.96289	2.28219
5	12552861	12553571	2.75231	1.62765
5	12555477	12556084	1.55116	1.31368
5	12557136	12557923	2.07684	2.12886
5	12560272	12560647	1.12466	1.05901
5	12565848	12566974	2.78964	3.01442
5	12568074	12568670	2.58922	2.4504
5	12583325	12583736	2.23071	2.57845
5	12584047	12584486	2.3482	2.39176
5	12585559	12586187	3.08904	2.00642
5	12586647	12587127	2.70512	2.34619
5	12587874	12588386	2.24472	1.70875
5	12598258	12598533	2.07726	1.14298
5	12600940	12602598	2.71969	2.55524
5	12606858	12607649	1.40491	1.05886
5	12615705	12616356	2.21417	2.2907
5	12651032	12651348	1.00751	1.07411
5	12659321	12660369	1.14576	2.12007
5	12661168	12662693	1.3848	2.04754
5	12684155	12685851	2.34978	3.78119
5	12736087	12736644	1.77067	2.91665
5	12781349	12781726	1.81743	1.93006
5	12800784	12801086	-0.950932	-0.676831
5	12808897	12809257	-2.00909	-1.76135
5	12810467	12810770	-1.61273	-2.25506
5	12811888	12812189	-4.12813	-2.80147
5	12814097	12814482	-1.00181	-1.37936
5	12815333	12815714	-1.57977	-0.308272
5	12816849	12817290	-1.24204	-1.09106
5	12819321	12819698	-0.883011	-0.262098
5	12820864	12821286	-0.47811	-1.34552
5	12823598	12824300	-2.71241	-1.46979
5	12824744	12825172	-2.07038	-1.67538
5	12825577	12825954	-1.33598	-1.20232
5	12826848	12827169	-0.804104	-0.699066
5	12850864	12851227	-1.76711	-1.94352
5	12853845	12854165	-4.15371	-2.61488
5	12856811	12857202	-0.965621	-0.670014
5	12858052	12858435	-1.01862	-0.417365
5	12859568	12860017	-2.30212	-1.52367
5	12862040	12862415	-2.09791	0.0670434
5	12863584	12864000	-0.51316	-1.05449
5	12865716	12865982	-3.32063	-2.51464
5	12866330	12867019	-1.52979	-1.68441
5	12867461	12867823	-1.96378	-1.08495
5	12868302	12868676	-1.97674	-1.23442
5	12873274	12873537	2.39306	3.02852
5	12877323	12877857	3.13093	3.59016
5	12884974	12886800	2.52377	2.98436
5	12964907	12966171	3.10649	3.15111
5	12973345	12974811	1.73193	1.44777
5	13049615	13049951	1.43333	1.51828
5	13058499	13058895	1.55062	2.42817
5	13062489	13062806	1.44944	2.07869
5	13080617	13080918	1.58715	2.23867
5	13092621	13093078	1.55204	1.58425
5	13095455	13095839	0.497092	1.45017
5	13096201	13097042	2.18549	3.38215
5	13097679	13098270	3.02425	3.56319
5	13101220	13101884	2.42328	1.89969
5	13111454	13112348	3.63523	3.37471
5	13139312	13139814	1.53311	1.41497
5	13195775	13196070	0.08502	0.300511
5	13199549	13200042	1.16325	0.698307
5	13201457	13202079	1.62017	1.55615
5	13213258	13213647	0.887905	2.14377
5	13219751	13220104	1.12696	1.59733
5	13220921	13221547	1.09436	0.383756
5	13223160	13223595	1.28235	0.849
5	13231605	13233145	2.23164	2.37422
5	13239368	13239773	2.58308	2.79253
5	13240504	13241326	2.96834	3.26516
5	13271146	13271455	1.0833	0.531442
5	13283637	13284365	2.36749	2.5088
5	13312597	13313224	1.80271	2.548
5	13313552	13314329	1.65399	1.91941
5	13339369	13340194	1.69578	2.20692
5	13342927	13343336	2.17817	2.23853
5	13347174	13347480	1.1681	2.43813
5	13353421	13354070	2.37786	2.48535
5	13357093	13357754	3.21656	3.8054
5	13361472	13362217	3.10242	2.49684
5	13365531	13365871	1.71392	1.06491
5	13367200	13368117	2.32906	2.08489
5	13369241	13369886	1.28701	0.984076
5	13371579	13372088	0.271548	-0.111023
5	13385880	13386142	1.04618	0.544784
5	13386821	13387785	1.35311	1.30232
5	13389793	13390113	0.981529	1.61924
5	13393451	13393827	1.29266	1.04862
5	13413555	13414156	2.49804	2.04468
5	13417167	13419246	2.63592	2.07416
5	13433443	13433707	1.76289	1.35202
5	13434496	13434792	0.88396	1.35273
5	13442088	13443008	0.323675	0.156194
5	13452139	13452531	-0.0845988	-0.447218
5	13454405	13455663	0.57882	0.492689
5	13461472	13462335	2.64906	2.58674
5	13466266	13467341	2.78349	3.49102
5	13471787	13473486	2.47953	3.08305
5	13482560	13483980	2.12901	2.30741
5	13488253	13488586	2.09875	1.71211
5	13489468	13489792	1.17676	0.880826
5	13492117	13492768	2.29703	2.78796
5	13493513	13493838	1.38893	2.36047
5	13494625	13495426	2.77576	3.66272
5	13500447	13500800	0.281969	1.04941
5	13507138	13507488	0.547853	0.98421
5	13515633	13515971	1.44721	1.74324
5	13519428	13520457	0.994704	1.49376
5	13525881	13526873	2.4445	1.74806
5	13545100	13545750	1.96804	1.79805
5	13550625	13551810	2.14875	2.85526
5	13559987	13561557	2.56638	2.32783
5	13570718	13571847	1.47652	1.91441
5	13579022	13579696	2.21188	1.56031
5	13580115	13580419	1.84771	1.16403
5	13583076	13584188	2.34517	2.28477
5	13588524	13588797	1.54061	1.14459
5	13592133	13593381	3.21303	3.36899
5	13602349	13602776	2.03781	1.69779
5	13603278	13603694	2.39832	2.20148
5	13604149	13605092	1.81928	1.94417
5	13605571	13606126	1.69984	2.28203
5	13610850	13611177	2.57694	2.33202
5	13613425	13614095	3.88109	3.8288
5	13614641	13615115	3.20439	3.67531
5	13615543	13615838	2.74551	2.55572
5	13622224	13622933	1.01065	1.3099
5	13623726	13624426	1.07336	1.38203
5	13627713	13628008	0.91249	1.00352
5	13629588	13631222	1.51098	1.93729
5	13632485	13633592	1.02326	1.21431
5	13638408	13639281	1.5981	1.38432
5	13646625	13647012	0.320083	0.365977
5	13652535	13653169	2.64353	2.58762
5	13654260	13654588	1.79136	1.2548
5	13656115	13656885	2.61432	3.12074
5	13657532	13657845	1.52341	1.65851
5	13659011	13659488	2.31165	2.6908
5	13660289	13660918	2.55123	2.09826
5	13665502	13666672	2.08004	1.62121
5	13671324	13672196	2.46996	2.38061
5	13674784	13675256	1.02308	0.658535
5	13689303	13690393	1.78646	2.60137
5	13698476	13698871	0.793024	1.11791
5	13703131	13704032	2.17267	2.074
5	13704664	13705014	1.54158	1.21849
5	13708570	13709152	2.93387	3.02113
5	13712267	13712785	2.72214	2.06957
5	13713160	13713547	0.983661	0.72224
5	13718741	13719584	1.67882	0.963325
5	13721250	13721585	2.62382	2.45603
5	13722927	13723377	2.73932	3.05227
5	13723843	13724949	2.52019	2.80928
5	13725799	13726187	1.90102	2.51547
5	13730399	13730702	0.821463	0.925984
5	13731228	13731619	1.68059	0.728404
5	13733291	13733742	1.66246	1.51231
5	13734922	13735465	1.99179	2.80889
5	13740477	13741135	1.26033	1.43369
5	13754323	13755311	2.39074	2.00096
5	13759031	13760002	2.70724	2.71307
5	13760712	13761427	3.30421	2.98008
5	13764347	13765063	2.45914	1.67035
5	13767891	13768850	2.43552	2.14286
5	13773586	13774306	3.72927	3.6952
5	13800878	13801539	1.0264	0.639373
5	13803666	13804029	1.52217	0.796878
5	13806847	13807375	2.07505	2.97784
5	13809479	13810022	1.97715	1.37762
5	13810423	13810829	1.71101	2.16724
5	13812797	13813097	1.83159	1.78066
5	13815780	13816250	2.33796	3.31826
5	13819290	13819959	1.36425	1.28711
5	13826954	13827320	1.69896	1.67133
5	13827638	13829017	1.88506	1.7081
5	13829861	13830469	2.2393	1.99557
5	13834555	13835290	1.56498	1.10789
5	13851558	13852182	2.06607	1.52468
5	13854903	13855612	2.75134	2.19951
5	13858891	13859591	3.66566	3.47619
5	13860854	13861510	3.32372	3.71729
5	13863941	13864336	2.09599	2.07316
5	13869075	13869783	2.00315	1.38873
5	13877300	13879157	2.26987	1.86448
5	13883006	13883503	2.14979	1.92062
5	13883837	13884178	1.49302	1.48975
5	13890442	13892193	2.25117	2.31135
5	13893165	13893721	2.69737	1.98626
5	13897003	13898234	2.68368	3.06319
5	13903200	13903601	2.9088	3.32507
5	13905361	13906881	2.26696	2.6014
5	13907205	13908106	3.43416	3.36956
5	13916919	13918078	1.9865	2.18265
5	13921457	13921961	2.60588	2.31776
5	13925535	13926376	3.03867	1.99997
5	13931684	13932210	1.64497	0.416281
5	13933510	13934606	2.53635	2.04217
5	13941688	13942444	1.78173	1.63528
5	13947218	13947943	1.69224	1.29416
5	13960189	13961147	2.34659	2.51332
5	13963770	13964530	0.597733	1.25225
5	13969648	13970893	2.4075	2.2057
5	13976186	13976473	1.20928	1.17853
5	13983583	13984068	1.16641	1.33898
5	13987173	13987667	2.45047	2.11882
5	13988693	13989483	1.89192	1.54148
5	13990076	13990414	1.77633	1.30501
5	13992968	13993743	2.95157	2.63429
5	14002635	14003021	1.6905	0.929319
5	14006511	14007766	2.4813	2.95156
5	14012080	14013450	2.6718	3.30333
5	14015654	14016264	2.92835	3.32907
5	14018557	14019004	1.40886	1.09483
5	14022387	14022870	1.94799	1.92443
5	14023269	14023652	2.24712	2.30345
5	14024648	14024982	1.80054	0.859446
5	14026612	14027731	2.38602	2.86033
5	14029831	14030167	0.955009	0.876713
5	14035449	14036440	2.52428	2.23309
5	14039545	14040268	2.2614	1.56137
5	14044997	14045794	1.0445	1.08916
5	14046901	14047318	1.88149	1.60921
5	14052296	14053335	2.01634	2.75835
5	14059079	14060288	2.12673	3.07035
5	14065945	14066808	4.49762	4.43734
5	14075518	14076625	3.17578	3.67411
5	14077697	14078132	1.86606	1.06911
5	14082961	14083722	2.54594	0.837699
5	14088104	14088985	2.0738	1.33723
5	14093880	14094516	2.98799	2.27534
5	14097978	14098644	1.8736	3.53366
5	14103160	14103736	1.1631	1.34361
5	14107603	14108101	1.54708	1.92091
5	14112966	14113682	1.82025	0.926412
5	14117969	14118696	2.79244	1.9323
5	14123374	14124253	3.07803	2.40368
5	14126228	14127201	2.00648	1.42962
5	14138659	14139171	2.35008	2.25867
5	14143308	14144219	2.40205	2.37438
5	14151471	14152373	1.63861	1.30935
5	14157866	14158390	1.18439	2.83813
5	14175645	14176090	0.459828	0.755553
5	14176434	14177091	0.408323	0.376868
5	14182308	14183378	2.16108	4.27446
5	14187935	14188821	1.57146	1.52955
5	14189607	14189881	0.32778	0.452289
5	14191232	14191654	1.9531	1.45126
5	14199270	14200973	1.71077	1.9155
5	14202841	14203534	2.41416	2.085
5	14209007	14209297	1.92066	0.587851
5	14211979	14212334	1.77359	1.89702
5	14214739	14215543	1.5758	1.61173
5	14216016	14216340	1.02733	1.17441
5	14223110	14223459	2.01619	2.45987
5	14229459	14230840	1.88182	2.19469
5	14231832	14232558	2.29481	1.96373
5	14238166	14238787	2.54823	2.97625
5	14240006	14240429	2.40161	3.02897
5	14241460	14242337	1.81507	2.30479
5	14246570	14247010	2.40545	2.63125
5	14253204	14253812	3.44289	3.1196
5	14255973	14256877	3.4736	4.17584
5	14268414	14269074	2.49001	1.83479
5	14272656	14273458	2.90862	2.95239
5	14280000	14280914	3.22915	3.06255
5	14281237	14281928	3.54216	3.51189
5	14287283	14287917	2.28315	2.05356
5	14288399	14289828	2.05342	2.20548
5	14290138	14290786	2.3546	2.2503
5	14294629	14294952	2.02694	1.65734
5	14298680	14299322	3.60275	2.87098
5	14300583	14301365	3.1305	3.13131
5	14301896	14302204	2.59157	2.75176
5	14307237	14307748	2.48547	2.44396
5	14309374	14309854	1.76284	1.06711
5	14324685	14324984	1.14935	1.11475
5	14356055	14356338	1.52372	1.52483
5	14357023	14357674	0.921845	1.06362
5	14358052	14358754	1.74486	1.62762
5	14360029	14360360	1.92699	2.09634
5	14363610	14364071	0.868691	0.900568
5	14369359	14369664	1.73231	1.44306
5	14370209	14370498	1.05562	1.15221
5	14371676	14371968	1.10891	1.33109
5	14409577	14409859	1.1667	1.56511
5	14424586	14425212	2.39662	1.51816
5	14429657	14429919	1.14817	1.40424
5	14432553	14433016	0.844237	0.573031
5	14434326	14435019	1.73959	0.984755
5	14436126	14436495	1.76141	1.42214
5	14438869	14439356	2.40764	2.037
5	14440317	14440643	1.17525	1.8767
5	14441609	14442041	1.42718	1.36688
5	14442873	14443584	1.79832	1.71853
5	14468875	14469396	0.768029	1.18461
5	14483888	14484485	2.38417	1.65765
5	14493387	14494324	1.22437	0.979836
5	14495425	14495751	1.8821	1.45251
5	14498210	14498662	2.5794	2.0764
5	14500887	14501329	1.28393	0.99708
5	14502161	14502735	2.15427	1.85984
5	14512075	14512342	0.720606	-0.604932
5	14517124	14518022	3.14035	3.40748
5	14523148	14524732	1.43273	1.79614
5	14525001	14525728	0.979188	1.16491
5	14546315	14547343	2.60186	2.21484
5	14549309	14549635	1.99504	1.97225
5	14553872	14554213	2.77762	2.77117
5	14555324	14555850	2.32072	2.51621
5	14560234	14561260	2.40745	3.08285
5	14563645	14564202	2.68146	2.97457
5	14566275	14566987	1.91869	0.715448
5	14572909	14573829	3.60699	3.74201
5	14574278	14574624	1.76359	2.39761
5	14579954	14580536	1.10648	0.889206
5	14585369	14586064	3.21415	2.56962
5	14586766	14587244	3.07131	3.20015
5	14589477	14590292	4.26136	4.42865
5	14594332	14595047	4.36946	4.18085
5	14600293	14601257	3.0972	3.23256
5	14601531	14602088	2.36057	2.23462
5	14602417	14603841	2.75465	2.53216
5	14606074	14606709	2.86746	2.5236
5	14608931	14609488	2.90985	3.3956
5	14609859	14610652	1.9083	2.40003
5	14611959	14612608	2.34777	2.25162
5	14616571	14617162	2.07537	1.38643
5	14623700	14624130	2.27165	2.37595
5	14626911	14627308	2.29686	2.46532
5	14627871	14629674	2.50312	2.26824
5	14646410	14647152	4.05585	4.48943
5	14648789	14649637	3.26396	3.76265
5	14654313	14656899	2.08366	1.69528
5	14659416	14659775	1.45682	1.60018
5	14668537	14668967	1.10826	0.778254
5	14676324	14676991	2.69901	3.11947
5	14680765	14681564	2.76914	2.56533
5	14687394	14688048	1.87704	0.795572
5	14693884	14694319	1.95113	2.5107
5	14696390	14696880	2.14001	1.84779
5	14699073	14699437	1.02485	0.605199
5	14701872	14702175	1.50899	1.06966
5	14711241	14712340	2.8414	2.7286
5	14714475	14716090	3.16778	2.95924
5	14731953	14732498	2.43	3.60719
5	14732847	14733697	1.49546	0.999378
5	14745685	14747182	2.19767	2.18235
5	14748833	14749858	2.70954	3.25977
5	14754191	14754747	3.15424	1.86586
5	14755100	14755818	2.59919	2.39992
5	14756281	14756841	3.47953	2.75457
5	14757769	14758341	2.97251	1.72393
5	14759762	14760438	3.22831	2.56967
5	14770544	14771740	2.40581	1.88383
5	14776218	14776878	3.2465	2.91839
5	14780092	14781028	2.54327	1.71222
5	14785938	14786534	1.8816	2.62695
5	14798473	14798801	1.11546	3.0476
5	14803526	14804511	1.7136	1.74811
5	14808232	14809123	2.1865	1.97945
5	14810084	14810382	1.31452	1.19153
5	14810946	14811569	2.46805	0.816782
5	14819304	14821021	1.69344	1.52786
5	14821456	14821965	2.38025	1.45767
5	14825914	14826502	1.59287	1.82372
5	14829856	14830240	2.52393	3.52735
5	14833753	14834515	3.91443	3.56999
5	14845748	14846080	1.00645	1.32971
5	14846570	14847183	1.32507	1.14586
5	14848980	14849920	1.06297	1.43386
5	14850239	14850833	2.13144	3.08793
5	14864551	14865062	2.23951	2.42189
5	14869207	14870716	2.06477	1.58104
5	14872312	14873383	1.68363	1.51799
5	14878168	14878979	2.50482	1.8027
5	14879865	14880707	2.05057	2.16844
5	14883912	14884415	2.42598	1.83754
5	14888000	14888576	0.606603	0.590333
5	14893847	14894487	2.80676	2.76857
5	14896166	14896845	2.39625	1.84054
5	14900184	14900549	0.723932	0.0536399
5	14905379	14906356	2.12377	2.20786
5	14909330	14909900	3.03412	1.60556
5	14913521	14913818	0.745163	1.09033
5	14918056	14918374	2.10923	1.5562
5	14921753	14922389	1.73715	1.87986
5	14926229	14927157	2.83727	3.37338
5	14932641	14933468	2.01589	3.0085
5	14936882	14937681	2.69567	3.0633
5	14940215	14941046	2.42486	2.28466
5	14945276	14947461	2.56342	2.37641
5	14955986	14956456	1.95532	2.29871
5	14961712	14962513	2.81241	2.34558
5	14967560	14968157	2.97459	2.4319
5	14971105	14971957	4.57272	4.21541
5	14984545	14985474	3.29204	3.12356
5	14990025	14990743	2.80492	3.37462
5	14994168	14994997	3.6293	3.72175
5	15000584	15001673	2.53524	2.12737
5	15002797	15004242	3.12215	2.59392
5	15006424	15006902	2.84629	2.59433
5	15012116	15012747	2.61971	2.57836
5	15013242	15013504	1.6869	0.783136
5	15014034	15014489	2.09174	1.76322
5	15014793	15015390	1.48896	1.7996
5	15017675	15018700	1.95154	1.96616
5	15021251	15022017	2.03109	2.26462
5	15030901	15032031	1.73937	1.91377
5	15033885	15034162	1.47674	0.904566
5	15035035	15035376	1.75594	1.77364
5	15040018	15040894	2.31711	1.52476
5	15041173	15041675	2.2965	1.7101
5	15042707	15043219	1.55395	1.67539
5	15048027	15048582	2.37607	1.95862
5	15049069	15049865	1.7901	2.5524
5	15053206	15053767	2.05168	2.61762
5	15055392	15056086	2.97003	2.44877
5	15061101	15061977	3.35115	3.3185
5	15064516	15065402	2.18937	2.83413
5	15072695	15073160	2.90768	1.89564
5	15074889	15075760	3.61231	3.27916
5	15085188	15086168	1.29689	2.76806
5	15087267	15087873	2.12589	2.21673
5	15092388	15093312	1.93884	2.16231
5	15101381	15102030	2.48785	0.999563
5	15104614	15104937	2.80406	2.35353
5	15105346	15105933	3.0694	2.46488
5	15106721	15107189	2.62224	2.7294
5	15109680	15111117	3.04317	3.07123
5	15111995	15112594	2.79361	2.05725
5	15114253	15114533	2.01953	1.87569
5	15119354	15121437	2.92941	2.25208
5	15126758	15128387	2.13294	1.60341
5	15129055	15130271	2.07579	2.29212
5	15136191	15136696	1.9705	1.48675
5	15137346	15138114	1.91125	2.19154
5	15140491	15141433	2.81924	3.12527
5	15143777	15144397	3.37334	3.58612
5	15148244	15149025	2.34411	2.38013
5	15151147	15152298	2.49006	2.46921
5	15154395	15155656	2.82343	2.73143
5	15160381	15160959	3.29735	3.02067
5	15161239	15161940	2.80208	3.10208
5	15166483	15166786	2.19199	0.97344
5	15168491	15169023	2.10953	1.86505
5	15170262	15170566	-0.032894	0.84622
5	15170920	15171380	2.67691	1.25348
5	15182071	15182804	1.3258	0.727237
5	15183266	15184854	1.46051	1.32253
5	15191701	15192174	1.57726	0.295826
5	15196519	15197293	2.34525	1.72067
5	15197785	15198318	3.37088	3.50381
5	15202062	15202505	2.35122	1.9286
5	15203398	15204057	3.97636	4.53747
5	15204337	15205017	3.39431	2.49832
5	15207382	15207983	2.38255	2.21011
5	15212775	15213433	2.3533	2.33632
5	15225200	15225474	1.21985	0.647818
5	15226341	15226923	2.63186	1.89109
5	15229075	15229613	3.26419	2.23086
5	15230873	15231284	2.19138	2.33611
5	15231749	15232352	1.95415	1.29009
5	15244610	15245502	3.87532	2.6604
5	15252855	15253924	2.69133	1.96087
5	15258750	15260490	3.25834	2.63371
5	15265591	15266344	2.40656	2.21234
5	15267933	15268463	2.10008	2.19006
5	15271223	15271525	2.11594	2.80188
5	15271869	15273076	2.5184	1.80767
5	15276991	15277305	1.87235	1.66715
5	15279247	15279618	0.333386	1.58498
5	15286106	15287728	2.31674	3.12176
5	15292410	15292915	2.60845	2.40407
5	15296370	15297221	2.04685	2.37995
5	15297786	15298334	2.09915	1.54569
5	15300413	15300777	2.09068	1.77592
5	15301834	15302973	2.42389	2.62184
5	15307518	15308617	4.25644	4.32533
5	15326498	15328449	2.1214	2.24924
5	15333699	15334888	2.65272	2.75026
5	15339711	15340315	2.52564	2.05504
5	15341366	15341872	1.95729	2.04319
5	15344237	15345273	2.48563	2.16999
5	15349554	15352033	1.80758	2.2099
5	15361137	15362162	2.43528	2.7395
5	15385394	15386231	2.02405	2.16958
5	15387670	15387945	1.81127	1.86332
5	15391057	15391603	2.28371	1.53874
5	15393944	15394290	1.08108	0.840331
5	15395816	15396480	1.67155	0.599277
5	15401210	15402816	1.78885	1.54544
5	15407832	15409028	2.60169	2.17233
5	15420526	15421518	2.5739	1.58969
5	15429357	15430227	2.12431	2.28489
5	15430810	15431212	2.28474	2.23552
5	15431682	15432916	2.62056	3.0343
5	15437035	15438246	1.73983	1.99602
5	15443145	15443634	1.69626	1.50299
5	15446300	15447652	2.02356	1.90418
5	15453787	15455960	1.95894	2.07866
5	15484286	15485297	1.8835	1.67555
5	15490398	15491409	2.8696	2.20044
5	15497944	15499093	2.60846	1.934
5	15505815	15508144	2.1577	2.1946
5	15521940	15522428	2.11836	2.02894
5	15534926	15535408	2.24937	2.60416
5	15535890	15536439	2.15705	2.20903
5	15542223	15543009	2.21667	1.32963
5	15549292	15551279	2.17726	1.56773
5	15568945	15569605	2.57472	1.42688
5	15575836	15576833	1.94709	2.33277
5	15580428	15582030	2.80144	3.0412
5	15584678	15585225	2.00402	2.23704
5	15591297	15592128	2.04149	1.97954
5	15592964	15593685	1.748	1.54605
5	15598224	15598935	2.30122	2.23453
5	15599697	15600146	2.01944	1.92725
5	15600484	15601600	1.84174	1.85947
5	15604586	15604885	1.4441	2.78171
5	15605239	15606039	1.55611	2.19775
5	15618175	15618943	2.08091	2.22642
5	15622992	15624632	2.63749	2.7865
5	15635997	15636736	4.06197	4.50306
5	15639481	15639806	3.30462	4.46521
5	15640152	15641230	4.31567	3.95996
5	15643038	15643580	3.85788	3.92699
5	15645805	15646349	2.88257	2.24405
5	15650988	15651350	1.28746	1.31167
5	15653210	15654025	1.46803	1.41971
5	15657226	15657678	1.28009	0.986688
5	15658439	15658773	1.38424	1.5516
5	15659942	15660493	2.34089	3.03825
5	15667581	15668473	2.44739	3.31395
5	15669242	15670266	2.07034	2.06552
5	15670590	15671449	2.14929	1.95177
5	15675918	15676569	3.70082	3.31598
5	15679113	15680063	2.94826	2.10094
5	15680497	15680883	3.14601	2.89866
5	15681357	15681910	2.80807	3.44789
5	15683323	15683597	2.10291	2.1531
5	15684492	15684827	2.71627	2.0906
5	15689591	15690195	3.09678	2.48944
5	15692558	15693554	3.29741	2.38529
5	15694149	15694756	2.25458	2.0753
5	15699079	15699526	2.35442	2.78469
5	15699818	15700222	2.20974	1.98367
5	15702001	15702696	2.58311	2.37232
5	15704143	15704671	3.04783	1.80549
5	15710123	15711494	3.22496	3.67999
5	15713341	15713813	2.35684	1.17778
5	15715830	15716183	2.14722	2.31343
5	15716582	15717082	1.55969	1.64731
5	15718071	15718781	2.07955	1.6782
5	15721970	15722554	1.77927	1.66477
5	15723797	15724323	1.34166	0.785187
5	15728081	15728661	1.81234	1.10771
5	15733730	15735376	1.8458	1.59944
5	15742267	15742773	0.996852	1.31358
5	15745301	15745944	2.7213	2.52257
5	15754662	15756044	2.55261	2.21867
5	15778662	15780013	2.08293	2.58957
5	15790934	15791842	2.33666	2.5123
5	15795908	15796226	1.24649	1.15536
5	15797679	15797954	1.08928	1.04656
5	15800262	15800781	2.33673	1.69516
5	15805920	15806454	0.902329	1.10743
5	15808573	15808945	1.96884	2.36773
5	15811471	15814489	2.03071	2.4826
5	15820489	15821524	3.45892	3.00171
5	15828103	15829824	3.35873	3.14745
5	15831497	15831761	2.33966	1.39688
5	15840763	15841627	3.75158	3.59599
5	15846379	15847067	1.51588	0.617816
5	15849082	15849406	0.611851	0.838424
5	15855466	15857014	2.22269	2.18565
5	15864873	15865411	2.21588	1.461
5	15872635	15873782	1.99095	1.91263
5	15878490	15878811	0.459882	0.691457
5	15882377	15882969	2.21752	2.23856
5	15886772	15888970	1.96669	2.8777
5	15892320	15892837	2.79366	2.88729
5	15910140	15910657	2.63579	2.27962
5	15912848	15913830	3.55259	3.36748
5	15916167	15916617	3.05012	3.46256
5	15918054	15918577	3.64752	3.71332
5	15918889	15919752	2.88566	1.48431
5	15926844	15927959	3.23796	3.19186
5	15942033	15942855	3.32092	3.49069
5	15945872	15946335	2.75103	2.50696
5	15949268	15949845	1.76082	1.09218
5	15953667	15954003	2.69892	1.92382
5	15955674	15956052	1.93937	1.22462
5	15956403	15957376	3.35699	2.27518
5	15964407	15964959	1.41755	1.64668
5	15967175	15967894	2.83998	1.9227
5	15972609	15974167	3.04335	3.24027
5	15981976	15983089	2.34934	2.01153
5	15983636	15984644	1.62954	1.59583
5	15985103	15985451	1.76305	1.69133
5	15991825	15993459	2.41712	1.93117
5	16003148	16004132	2.92875	2.33861
5	16009742	16010265	2.33923	2.21042
5	16015486	16016186	1.21268	1.33159
5	16016850	16017291	1.79485	2.2313
5	16017629	16018031	1.82196	1.8759
5	16018512	16019294	2.08141	2.74068
5	16023502	16023855	1.95376	1.26427
5	16030409	16030791	2.28804	2.59695
5	16031169	16031655	3.09988	2.72258
5	16033392	16034228	4.09225	3.95947
5	16048331	16049973	1.97933	1.93686
5	16050942	16051721	2.58852	3.49806
5	16055973	16056808	2.49002	2.45445
5	16074150	16074593	1.57869	1.52719
5	16085196	16085839	0.298701	-0.16075
5	16100908	16101187	0.729825	-0.755147
5	16108648	16109159	2.23098	2.45262
5	16109564	16110342	3.3181	3.09064
5	16119929	16121624	2.22902	2.27751
5	16126903	16127337	2.5164	2.32037
5	16130573	16131383	3.29207	2.03394
5	16135088	16135433	1.4825	1.44466
5	16136293	16136695	1.33294	1.25358
5	16141801	16142389	2.86957	1.6993
5	16144458	16145106	2.42955	1.27538
5	16154746	16155041	0.524366	0.088419
5	16160327	16161330	3.34566	3.45115
5	16163086	16163511	1.07448	1.45425
5	16177767	16178674	2.37867	2.79857
5	16195763	16197157	3.11495	2.8889
5	16200212	16200483	2.11372	1.99621
5	16204053	16204930	2.8584	1.99314
5	16206867	16207291	1.71496	1.89805
5	16211216	16213228	2.84289	2.60455
5	16224698	16225416	2.3449	1.79576
5	16227090	16227452	1.21786	0.31864
5	16236892	16237408	-0.102054	0.088089
5	16240188	16240919	1.96266	1.40681
5	16257526	16259185	2.22529	1.75751
5	16264078	16264990	2.66028	2.36609
5	16275800	16276718	3.42754	2.5259
5	16290460	16290727	0.537072	0.168801
5	16299089	16299921	0.0051691	0.251607
5	16306545	16307158	2.50503	2.19493
5	16309887	16310638	3.24048	2.42484
5	16320750	16321671	2.44752	2.1361
5	16333478	16333757	0.486409	0.532189
5	16353721	16354389	3.12543	1.99517
5	16356969	16357955	1.35515	1.75779
5	16364549	16365847	2.66792	2.19185
5	16372226	16373218	1.32276	1.70244
5	16373539	16373960	1.77508	1.89512
5	16378205	16378780	0.25759	0.0978216
5	16387397	16388231	3.20783	2.08317
5	16393123	16394156	2.40711	2.21958
5	16399735	16400029	0.930646	0.650423
5	16400306	16400628	0.962197	1.61059
5	16409566	16410816	2.79317	2.12341
5	16416908	16418125	1.77191	2.51193
5	16440137	16440640	0.672641	-0.0832013
5	16441526	16441821	0.330904	0.833373
5	16446909	16447253	0.820727	-0.00152976
5	16450873	16451374	0.862319	0.921801
5	16464205	16465060	1.55631	1.23678
5	16480543	16481533	2.21023	1.7815
5	16487006	16487418	0.875792	0.173609
5	16506947	16507720	0.568277	0.553838
5	16508475	16508789	-0.134478	0.571747
5	16510735	16511791	2.06318	2.01921
5	16513706	16514411	2.44258	2.5918
5	16549566	16551162	3.24494	3.08507
5	16556487	16557053	3.08596	2.14357
5	16557492	16557919	2.33646	2.01159
5	16560186	16560737	2.03168	3.12988
5	16561174	16561811	2.67951	2.30772
5	16576604	16576987	0.820172	0.761759
5	16585420	16585910	2.34544	1.91347
5	16587703	16588883	3.05768	2.99425
5	16599032	16600225	1.87722	1.64548
5	16600746	16601258	2.33148	0.727188
5	16604314	16604708	1.83063	1.00783
5	16607381	16607785	1.59359	0.701078
5	16611369	16611631	1.13959	-0.141568
5	16635275	16636189	0.370608	0.738547
5	16641746	16642413	3.4047	3.67237
5	16649158	16650329	2.72268	2.48979
5	16653301	16653566	1.93926	1.59526
5	16656796	16658565	1.84563	1.67905
5	16667176	16667617	0.887396	0.707642
5	16667959	16668658	0.655737	1.14651
5	16681036	16683149	3.63866	3.74325
5	16699321	16699593	1.1036	0.804695
5	16705827	16706867	2.65907	1.95208
5	16712579	16713480	2.48994	2.38702
5	16715955	16717226	2.19911	1.72239
5	16721044	16722350	2.9213	2.96001
5	16725554	16725882	1.22647	1.06141
5	16735531	16736906	2.61065	1.74495
5	16739682	16739983	0.010464	0.32559
5	16746892	16748805	3.1417	3.76868
5	16753572	16754197	2.51135	3.06816
5	16757901	16758207	1.22923	-0.324373
5	16765275	16765674	1.54258	1.17286
5	16805758	16806868	2.15691	2.09106
5	16810676	16811379	2.71752	1.65954
5	16815862	16816173	-0.312668	0.310603
5	16816480	16817863	0.206149	-0.00874109
5	16820646	16820981	0.556309	0.913593
5	16826115	16826806	3.64278	3.0924
5	16831327	16831654	0.161957	0.777868
5	16849057	16849631	2.41473	1.62435
5	16850523	16850896	1.129	1.13304
5	16855740	16856794	3.7676	3.24464
5	16862891	16863489	2.52191	1.02806
5	16864162	16864772	1.94189	1.92827
5	16870707	16872115	1.93439	1.52594
5	16879463	16880750	2.54063	2.23067
5	16898956	16900395	1.27341	1.09892
5	16901557	16902015	1.55915	1.47908
5	16907794	16909245	3.04593	3.42408
5	16909994	16910515	2.95011	3.80066
5	16914191	16915286	3.51942	3.46946
5	16921886	16922645	3.148	3.18871
5	16929551	16930151	1.68808	1.06932
5	16938473	16939044	1.77104	1.88467
5	16943427	16943777	-0.0331228	0.156632
5	16962139	16963180	2.84735	2.6212
5	16963556	16963996	2.73035	2.18982
5	16966598	16967161	2.37992	1.96833
5	16970384	16971343	2.49538	2.54006
5	16979143	16979787	2.04223	1.6457
5	16981370	16982297	1.81862	1.8154
5	16996617	16997387	2.04926	2.07071
5	17003275	17004053	2.90186	2.95152
5	17005671	17007015	2.02443	2.22577
5	17017841	17018444	2.1627	1.54282
5	17019911	17020431	1.84026	1.55316
5	17027361	17027684	1.99068	0.865156
5	17028594	17029419	3.16206	3.72188
5	17030183	17030809	2.70251	2.07559
5	17037358	17038031	2.87736	2.47034
5	17041561	17043730	2.57727	2.28875
5	17046221	17046661	2.9423	2.51009
5	17047163	17047782	3.40534	2.84121
5	17051141	17051603	2.42184	1.64808
5	17052129	17052393	2.03664	1.8855
[truncated: 11,327 more rows]

## Sheet: Fig.2c
Fig.2c
	bin labels	-1.0Kb
	bins	1	2	3	4	5	6	7	8	9	10	11	12	13	14	15	16	17	18	19	20	21	22	23	24	25	26	27	28	29	30	31	32	33	34	35	36	37	38	39	40	41	42	43	44	45	46	47	48
G2	SPT6L	1.29567	1.28556	1.27594	1.27091	1.26716	1.26333	1.25246	1.2481	1.24173	1.24017	1.23586	1.23608	1.23396	1.23119	1.22979	1.22688	1.22787	1.22773	1.22468	1.2218	1.22195	1.21964	1.21818	1.21769	1.22003	1.22032	1.21978	1.21948	1.21841	1.21837	1.21973	1.22266	1.22733	1.23049	1.23443	1.23954	1.24806	1.25897	1.26531	1.26871	1.27371	1.27839	1.28256	1.28425	1.28319	1.28735	1.28832	1.28737
G3	SPT6L	1.10892	1.10747	1.10712	1.1065	1.1056	1.10324	1.10272	1.10113	1.09984	1.09769	1.09543	1.09261	1.09112	1.08777	1.08591	1.08189	1.07796	1.07473	1.07253	1.07167	1.06984	1.06637	1.06266	1.05882	1.05518	1.051	1.04944	1.04829	1.04792	1.04755	1.04883	1.04932	1.05119	1.05337	1.05533	1.05612	1.05773	1.05969	1.06393	1.0699	1.0743	1.07843	1.08367	1.08841	1.0936	1.09955	1.10791	1.11559
G4	SPT6L	1.80346	1.80579	1.81022	1.81374	1.81745	1.82206	1.82727	1.83266	1.83571	1.84037	1.84487	1.84872	1.85398	1.85864	1.86358	1.86873	1.87435	1.87973	1.88493	1.89018	1.89541	1.89961	1.90533	1.9117	1.91666	1.92197	1.92832	1.93437	1.93954	1.94532	1.9511	1.95834	1.96598	1.97402	1.98071	1.98697	1.99502	2.00341	2.01213	2.01953	2.02719	2.03605	2.04526	2.0546	2.06533	2.07628	2.08713	2.09797
G5	SPT6L	2.85858	2.88034	2.90066	2.92126	2.94315	2.96357	2.98363	3.00153	3.02345	3.04434	3.06766	3.09109	3.11351	3.13308	3.1546	3.17538	3.19659	3.21977	3.2424	3.2638	3.28925	3.31016	3.3354	3.36162	3.3828	3.40456	3.42686	3.45032	3.47377	3.49608	3.51817	3.53947	3.56194	3.58452	3.60394	3.62349	3.64573	3.66636	3.68812	3.70981	3.73077	3.75256	3.7743	3.79447	3.81909	3.84093	3.86461	3.88648
G2	SPT6L nrpe1	1.57299	1.56279	1.55336	1.55313	1.55612	1.55699	1.55441	1.54734	1.54403	1.542	1.54294	1.54013	1.53868	1.53456	1.53514	1.53432	1.53604	1.53664	1.53515	1.53008	1.52789	1.52855	1.52763	1.52753	1.52709	1.52822	1.52845	1.52913	1.5234	1.52094	1.51757	1.52093	1.52966	1.54394	1.55434	1.56666	1.57592	1.58116	1.58682	1.59102	1.5925	1.59581	1.59625	1.59499	1.59507	1.59187	1.59294	1.58976
G3	SPT6L nrpe1	0.940218	0.939417	0.940301	0.939841	0.939286	0.939164	0.936843	0.937212	0.936743	0.934488	0.9307	0.926636	0.923036	0.919186	0.916308	0.911801	0.906443	0.902468	0.897582	0.894378	0.891465	0.887808	0.883464	0.877559	0.872942	0.867903	0.864732	0.860035	0.857298	0.8537	0.85132	0.848478	0.84716	0.843775	0.84009	0.83669	0.834032	0.834223	0.833658	0.835058	0.835672	0.834831	0.833343	0.83154	0.82939	0.826275	0.823422	0.820864
G4	SPT6L nrpe1	1.71981	1.72234	1.72586	1.73007	1.73294	1.7364	1.73971	1.74414	1.7468	1.74976	1.75266	1.75676	1.76092	1.76562	1.76962	1.77301	1.77754	1.78129	1.78561	1.79089	1.79572	1.79999	1.80446	1.80902	1.81299	1.81852	1.82302	1.82879	1.83521	1.84131	1.84667	1.85181	1.85712	1.86288	1.86732	1.87287	1.87889	1.88571	1.89256	1.89983	1.90732	1.91518	1.92416	1.93296	1.94348	1.9532	1.9636	1.97523
G5	SPT6L nrpe1	2.7151	2.73246	2.74995	2.76982	2.78801	2.8066	2.82498	2.84256	2.86228	2.88128	2.90204	2.92182	2.94279	2.96267	2.98313	3.00241	3.0226	3.04268	3.06308	3.08506	3.10518	3.12908	3.14985	3.17031	3.19171	3.21237	3.23417	3.25574	3.2759	3.29743	3.31859	3.3375	3.35901	3.3812	3.40183	3.42324	3.44288	3.4656	3.48818	3.50925	3.52816	3.54832	3.56972	3.5905	3.61179	3.63182	3.65156	3.67112
[truncated: 152 more columns]

## Sheet: Fig.2d
Fig.2d
	bin labels	-1.0Kb
	bins	1	2	3	4	5	6	7	8	9	10	11	12	13	14	15	16	17	18	19	20	21	22	23	24	25	26	27	28	29	30	31	32	33	34	35	36	37	38	39	40	41	42	43	44	45	46	47	48
G2	SPT6L	1.83753	1.82568	1.81584	1.80751	1.79922	1.79191	1.79217	1.7895	1.79158	1.79327	1.79461	1.79692	1.80026	1.80842	1.80748	1.81244	1.81339	1.81683	1.82182	1.81959	1.81725	1.81916	1.81465	1.81705	1.81424	1.80833	1.80599	1.80617	1.79883	1.79371	1.79071	1.78764	1.7871	1.7876	1.7838	1.78014	1.77936	1.78042	1.78427	1.78769	1.78714	1.78103	1.78067	1.78434	1.79137	1.79375	1.79129	1.79054
G3	SPT6L	1.1749	1.17928	1.18264	1.18683	1.19233	1.19691	1.20381	1.21071	1.21756	1.22546	1.2335	1.24366	1.25292	1.26299	1.27388	1.28418	1.29606	1.30946	1.327	1.34221	1.3598	1.37698	1.39875	1.41887	1.43978	1.46071	1.48383	1.50868	1.53546	1.56255	1.59229	1.62008	1.64978	1.68039	1.71142	1.74389	1.77875	1.81707	1.85901	1.90118	1.94348	1.98533	2.02885	2.07318	2.12153	2.1699	2.22066	2.27486
G4	SPT6L	1.13716	1.13584	1.13503	1.13426	1.13232	1.13177	1.13155	1.132	1.13091	1.12912	1.12873	1.12756	1.12476	1.12445	1.12236	1.1212	1.11932	1.11764	1.11625	1.11511	1.11312	1.11245	1.11129	1.11014	1.10856	1.10762	1.10514	1.10326	1.1017	1.10121	1.10006	1.09743	1.09466	1.09241	1.09098	1.08907	1.08745	1.08601	1.0841	1.08203	1.07952	1.07755	1.07624	1.07548	1.07352	1.0713	1.06929	1.06839
G5	SPT6L	1.56452	1.56546	1.56586	1.56769	1.56862	1.5697	1.56958	1.57067	1.57237	1.57374	1.57507	1.57628	1.57646	1.57808	1.57912	1.5799	1.58131	1.58076	1.5817	1.58264	1.58167	1.58174	1.58158	1.58222	1.58328	1.58481	1.58694	1.5875	1.58869	1.58953	1.58948	1.59039	1.59137	1.59255	1.59372	1.59476	1.59607	1.59778	1.60027	1.60256	1.60427	1.60553	1.60619	1.60714	1.60703	1.60952	1.61119	1.61379
G2	SPT6L nrpe1	2.26102	2.24719	2.23867	2.22738	2.21785	2.20911	2.20734	2.20591	2.20569	2.20898	2.21175	2.21196	2.21652	2.22482	2.22632	2.22818	2.23249	2.22991	2.22942	2.22977	2.2309	2.22628	2.21695	2.21137	2.20223	2.19475	2.18603	2.17664	2.17037	2.15825	2.14873	2.14523	2.14407	2.13734	2.12867	2.12275	2.11616	2.1101	2.10737	2.105	2.10231	2.09431	2.09205	2.08824	2.08963	2.08753	2.08457	2.0831
G3	SPT6L nrpe1	0.832937	0.830167	0.82749	0.8256	0.823688	0.823348	0.823594	0.823982	0.82317	0.819947	0.818503	0.818289	0.817697	0.816531	0.816285	0.818647	0.820234	0.821575	0.824762	0.826797	0.828677	0.832651	0.835804	0.838346	0.841058	0.845082	0.84905	0.851803	0.855731	0.858121	0.864896	0.869927	0.871185	0.8724	0.872971	0.873932	0.875223	0.875845	0.877584	0.881164	0.88341	0.88627	0.888276	0.889159	0.891507	0.890453	0.888006	0.886874
G4	SPT6L nrpe1	1.08313	1.07988	1.07774	1.07535	1.07255	1.06991	1.06714	1.06396	1.06035	1.05738	1.05472	1.05238	1.04999	1.04816	1.04655	1.04421	1.04199	1.03813	1.03419	1.032	1.02949	1.02732	1.02506	1.02228	1.01916	1.01665	1.01495	1.01208	1.0103	1.00844	1.00599	1.00397	1.00171	0.999724	0.998025	0.996116	0.996329	0.995668	0.993952	0.992991	0.990773	0.989229	0.988154	0.98717	0.988172	0.988523	0.988312	0.988747
G5	SPT6L nrpe1	1.403	1.40262	1.40197	1.40278	1.40382	1.40401	1.40489	1.40589	1.40677	1.40756	1.40735	1.40779	1.407	1.40672	1.40845	1.40924	1.40913	1.40987	1.40919	1.40801	1.40801	1.40764	1.40816	1.4093	1.40957	1.41098	1.41219	1.41361	1.41442	1.41597	1.41774	1.41881	1.41991	1.42175	1.42385	1.42662	1.42805	1.43036	1.43128	1.43203	1.43467	1.43676	1.43853	1.44072	1.44247	1.44505	1.44848	1.45166
[truncated: 352 more columns]

## Sheet: Fig.2e
Fig.2e
	bin labels	-1.0Kb
Group	bins	1	2	3	4	5	6	7	8	9	10	11	12	13	14	15	16	17	18	19	20	21	22	23	24	25	26	27	28	29	30	31	32	33	34	35	36	37	38	39	40	41	42	43	44	45	46	47	48
G2	SPT6L Mock	1.30554	1.30387	1.30058	1.29857	1.29749	1.29582	1.29397	1.29263	1.28861	1.28679	1.28846	1.28712	1.28609	1.28501	1.28353	1.28171	1.27898	1.28018	1.28145	1.2818	1.28245	1.28238	1.27977	1.27675	1.27471	1.27323	1.27349	1.27318	1.27256	1.27093	1.27091	1.27088	1.27009	1.26971	1.26952	1.27138	1.27215	1.27179	1.27313	1.27505	1.27479	1.27368	1.27457	1.27625	1.27618	1.279	1.27912	1.28192
G3	SPT6L Mock	1.20666	1.20577	1.20514	1.20528	1.20494	1.20348	1.20243	1.20214	1.20132	1.20085	1.20069	1.1995	1.19928	1.19908	1.19919	1.19998	1.19946	1.20014	1.20033	1.19961	1.19861	1.19938	1.19842	1.19925	1.19889	1.19899	1.19842	1.1993	1.20009	1.19978	1.20123	1.20212	1.20254	1.20332	1.20443	1.20459	1.20619	1.20765	1.20938	1.21181	1.21605	1.21921	1.22209	1.22538	1.22934	1.23333	1.23822	1.24313
G4	SPT6L Mock	1.65718	1.65925	1.66119	1.66416	1.66656	1.66879	1.67075	1.67324	1.67689	1.6803	1.68182	1.68457	1.68759	1.69111	1.69387	1.69731	1.70016	1.70285	1.7058	1.70915	1.71287	1.71561	1.71782	1.72227	1.72667	1.73048	1.7341	1.73827	1.74237	1.74684	1.7516	1.75602	1.76105	1.76687	1.77146	1.77647	1.7816	1.78654	1.79194	1.79729	1.80279	1.80907	1.81538	1.82249	1.82906	1.83631	1.8435	1.85089
G5	SPT6L Mock	2.39246	2.40382	2.41316	2.42246	2.43274	2.44306	2.45174	2.46212	2.47357	2.48518	2.4973	2.5093	2.52084	2.53323	2.54477	2.55598	2.56773	2.58007	2.59247	2.60308	2.61449	2.62818	2.63945	2.65302	2.66479	2.67886	2.69213	2.70359	2.71708	2.72955	2.74326	2.75663	2.77012	2.78443	2.79754	2.81167	2.82469	2.83957	2.85295	2.86692	2.88075	2.89344	2.90719	2.92272	2.93548	2.94986	2.96476	2.97925
G2	SPT6L FLA Treatment	1.54424	1.54298	1.54294	1.54378	1.54444	1.54449	1.54281	1.54312	1.54382	1.54561	1.54492	1.54416	1.54241	1.54062	1.53899	1.53902	1.53854	1.53931	1.53954	1.53827	1.53898	1.5391	1.53816	1.53833	1.53895	1.53924	1.53904	1.53864	1.53796	1.53887	1.53757	1.53856	1.54026	1.54045	1.54177	1.54338	1.54707	1.55083	1.5517	1.55365	1.55546	1.55839	1.56374	1.56612	1.57125	1.5769	1.5819	1.58514
G3	SPT6L FLA Treatment	1.44022	1.44133	1.44285	1.44337	1.44476	1.44534	1.44602	1.44747	1.44809	1.44878	1.44957	1.45087	1.45199	1.45286	1.45396	1.45493	1.45761	1.4595	1.46142	1.46278	1.46389	1.4644	1.46645	1.46752	1.46935	1.4701	1.47183	1.47249	1.47436	1.47614	1.47918	1.4812	1.48357	1.48678	1.4903	1.4933	1.49721	1.50148	1.50502	1.50926	1.51431	1.51929	1.52431	1.52982	1.53622	1.54314	1.55122	1.55907
G4	SPT6L FLA Treatment	1.57523	1.57756	1.57882	1.5805	1.58182	1.58373	1.58552	1.58683	1.58867	1.59087	1.59243	1.59357	1.59515	1.59683	1.59773	1.59974	1.60136	1.60342	1.60543	1.60778	1.60967	1.61187	1.61403	1.6166	1.61955	1.62196	1.62399	1.62626	1.6295	1.63201	1.63448	1.6377	1.64009	1.64356	1.64695	1.65039	1.6546	1.65877	1.66252	1.66678	1.66982	1.6739	1.67788	1.68138	1.68579	1.69074	1.69525	1.69898
G5	SPT6L FLA Treatment	2.01801	2.02293	2.02833	2.03361	2.0397	2.04525	2.05063	2.05622	2.06215	2.06826	2.07453	2.08039	2.08674	2.09283	2.09848	2.10337	2.10912	2.11546	2.12055	2.12684	2.13282	2.13919	2.14545	2.15165	2.15776	2.16403	2.17134	2.17783	2.18588	2.19411	2.20123	2.20768	2.21541	2.22266	2.23007	2.23735	2.24385	2.25023	2.25669	2.26329	2.27019	2.27696	2.28378	2.28978	2.29739	2.30553	2.31285	2.31941
[truncated: 152 more columns]

## Sheet: Fig.3a
Fig.3a

## Sheet: Fig.3e
Fig.3e
	selected genes
	Gene	baseMean	log2FoldChange	pvalue	padj	name
	AT2G27040	752.684	0.258284	0.220312	0.279401	AGO4
	AT2G32940	62.7395	1.03355	0.0066611	0.0108659	AGO6
	AT5G21150	218.747	6.51642	8.19771e-53	1.59752e-51	AGO9
	AT4G19020	411.561	-3.77852	1.62408e-33	1.59222e-32	CMT2
	AT1G69770	431.671	-0.10042	0.609636	0.676214	CMT3
	AT1G01040	851.911	-0.377558	0.199614	0.255757	DCL1
	AT3G03300	333.154	-0.692687	9.87089e-05	0.000197107	DCL2
	AT3G43920	115.827	-1.54936	1.64631e-05	3.53156e-05	DCL3
	AT5G20320	375.244	-0.152054	0.358723	0.431018	DCL4
	AT5G66750	418.127	1.6915	1.05796e-13	4.14306e-13	DDM1
	AT5G04560	1194.37	-0.336317	0.164128	0.213983	DME
	AT3G10010	123.275	-2.70454	5.64914e-07	1.37608e-06	DML2
	AT4G34060	10.9927	-2.86568	0.0175535	0.0270182	DML3
	AT3G49250	412.232	-1.83781	1.49001e-08	4.1035e-08	DMS3
	AT5G15380	4.84603	6.22836	0.00112418	0.00201363	DRM1
	AT5G14620	421.651	-0.332698	0.0617488	0.0872136	DRM2
	AT5G49160	805.07	0.756118	1.49596e-05	3.22347e-05	MET1
	AT1G63020	351.286	1.94963	4.53007e-17	2.14524e-16	NRPD1
	AT2G40030	216.871	0.30792	0.233039	0.293964	NRPE1
	AT3G22680	638.768	1.2955	8.53018e-16	3.77415e-15	RDM1
	AT4G11130	216.747	0.585726	0.00763504	0.0123562	RDR2
	AT3G49500	735.036	-0.37092	0.0110127	0.0174521	RDR6
	AT2G36490	337.221	-4.16525	1.08454e-45	1.67816e-44	ROS1
	AT5G04290	463.938	0.153605	0.573883	0.642704	SPT5L

## Sheet: Fig.3f
Fig.3f
		WT-1	WT-2	WT-3	spt6-1	spt6-2	spt6-3
	21-22nt	7121196	7096577	6834140	12014661	12741545	10226553
	24nt	5644277	8819710	7967990	15699785	17547268	10996547
	others	7304162	9801800	8881667	8764339	9521455	7875929
	Total	20069635	25718087	23683797	36478785	39810268	29099029
		WT-1	WT-2	WT-3	spt6-1	spt6-2	spt6-3
	21-22nt	35.4824	27.5937	28.8558	32.936	32.0057	35.144
	24nt	28.1235	34.2938	33.6432	43.0381	44.0772	37.7901
	others	36.3941	38.1125	37.501	24.0259	23.9171	27.066

[truncated: 26 more sheets: Fig.3g, Fig.4c, Fig.4e, Fig.5b, Fig.5c, Fig.5d, Fig.5e, Fig.5f, Fig.6b, Fig.6c, Fig.6d, Fig.6e, SFig.1b, SFig.1e, SFig.2b, SFig.2d, SFig.2e, SFig.2g, SFig.3a, SFig.3b …]
