# Supplementary material for: A conserved Pol II elongator SPT6L mediates Pol V transcription to regulate RNA-directed DNA methylation in Arabidopsis
Source: Nat Commun. 2024 May 25;15:4460. doi: 10.1038/s41467-024-48940-8 (PMC11127964; doi:10.1038/s41467-024-48940-8)
Supplement: Supplementary file 10 — Source Data [file 41467_2024_48940_MOESM10_ESM.zip › Part2_source data Fig3b_and_3d.tab]

Value	Type	States	Genometype
0.888889	CG	S1	nrpe1_rep1
0.0331374	CG	S1	nrpe1_rep1
0.00259291	CG	S1	nrpe1_rep1
0.234043	CG	S1	nrpe1_rep1
0.374502	CG	S1	nrpe1_rep1
0.73739	CG	S1	nrpe1_rep1
0.0818235	CG	S1	nrpe1_rep1
0.00426439	CG	S1	nrpe1_rep1
0.00259067	CG	S1	nrpe1_rep1
0	CG	S1	nrpe1_rep1
0.00525394	CG	S1	nrpe1_rep1
0.892308	CG	S1	nrpe1_rep1
0.00166806	CG	S1	nrpe1_rep1
0.079175	CG	S1	nrpe1_rep1
0.00189215	CG	S1	nrpe1_rep1
0.00461894	CG	S1	nrpe1_rep1
0.00538503	CG	S1	nrpe1_rep1
0.00440081	CG	S1	nrpe1_rep1
0.0245614	CG	S1	nrpe1_rep1
0.00479616	CG	S1	nrpe1_rep1
0.389277	CG	S1	nrpe1_rep1
0.00981997	CG	S1	nrpe1_rep1
0.216216	CG	S1	nrpe1_rep1
0.0215869	CG	S1	nrpe1_rep1
0.00409836	CG	S1	nrpe1_rep1
0.00234427	CG	S1	nrpe1_rep1
0.00421941	CG	S1	nrpe1_rep1
0.126851	CG	S1	nrpe1_rep1
0.178571	CG	S1	nrpe1_rep1
0.417323	CG	S1	nrpe1_rep1
0.00259067	CG	S1	nrpe1_rep1
0.00741507	CG	S1	nrpe1_rep1
0.00530504	CG	S1	nrpe1_rep1
0.561224	CG	S1	nrpe1_rep1
0.222563	CG	S1	nrpe1_rep1
0.00244998	CG	S1	nrpe1_rep1
0.00275566	CG	S1	nrpe1_rep1
0.00381316	CG	S1	nrpe1_rep1
0	CG	S1	nrpe1_rep1
0.125676	CG	S1	nrpe1_rep1
0.00265957	CG	S1	nrpe1_rep1
0.0229885	CG	S1	nrpe1_rep1
0	CG	S1	nrpe1_rep1
0.00276549	CG	S1	nrpe1_rep1
0.00650356	CG	S1	nrpe1_rep1
0.00840054	CG	S1	nrpe1_rep1
0.00377358	CG	S1	nrpe1_rep1
0	CG	S1	nrpe1_rep1
0	CG	S1	nrpe1_rep1
0	CG	S1	nrpe1_rep1
0	CG	S1	nrpe1_rep1
0.966102	CG	S1	nrpe1_rep1
0.134909	CG	S1	nrpe1_rep1
0.0206186	CG	S1	nrpe1_rep1
0.7625	CG	S1	nrpe1_rep1
0	CG	S1	nrpe1_rep1
0.00446429	CG	S1	nrpe1_rep1
0.00391389	CG	S1	nrpe1_rep1
0.237089	CG	S1	nrpe1_rep1
0	CG	S1	nrpe1_rep1
0.0498177	CG	S1	nrpe1_rep1
0.161668	CG	S1	nrpe1_rep1
0.318711	CG	S1	nrpe1_rep1
0.301978	CG	S1	nrpe1_rep1
0	CG	S1	nrpe1_rep1
0.835443	CG	S1	nrpe1_rep1
0.0136054	CG	S1	nrpe1_rep1
0.195	CG	S1	nrpe1_rep1
0.00512821	CG	S1	nrpe1_rep1
0	CG	S1	nrpe1_rep1
0.00208768	CG	S1	nrpe1_rep1
0.00687285	CG	S1	nrpe1_rep1
0.117769	CG	S1	nrpe1_rep1
0.00700935	CG	S1	nrpe1_rep1
0.0353164	CG	S1	nrpe1_rep1
0.488178	CG	S1	nrpe1_rep1
0.138253	CG	S1	nrpe1_rep1
0.25346	CG	S1	nrpe1_rep1
0.0699638	CG	S1	nrpe1_rep1
0.669461	CG	S1	nrpe1_rep1
0.522604	CG	S1	nrpe1_rep1
0.797753	CG	S1	nrpe1_rep1
0.0044843	CG	S1	nrpe1_rep1
0.417391	CG	S1	nrpe1_rep1
0.00709579	CG	S1	nrpe1_rep1
0.00793651	CG	S1	nrpe1_rep1
0.00296956	CG	S1	nrpe1_rep1
0	CG	S1	nrpe1_rep1
0	CG	S1	nrpe1_rep1
0.486064	CG	S1	nrpe1_rep1
0.0715212	CG	S1	nrpe1_rep1
0.00275229	CG	S1	nrpe1_rep1
0.0102041	CG	S1	nrpe1_rep1
0.690608	CG	S1	nrpe1_rep1
0.673575	CG	S1	nrpe1_rep1
0.914286	CG	S1	nrpe1_rep1
0	CG	S1	nrpe1_rep1
0.270833	CG	S1	nrpe1_rep1
0	CG	S1	nrpe1_rep1
0.241331	CG	S1	nrpe1_rep1
0.0905292	CG	S1	nrpe1_rep1
0.244898	CG	S1	nrpe1_rep1
0.205224	CG	S1	nrpe1_rep1
0.00831025	CG	S1	nrpe1_rep1
0	CG	S1	nrpe1_rep1
0	CG	S1	nrpe1_rep1
0.252161	CG	S1	nrpe1_rep1
0.00232829	CG	S1	nrpe1_rep1
0.00497512	CG	S1	nrpe1_rep1
0.0660892	CG	S1	nrpe1_rep1
0.0604491	CG	S1	nrpe1_rep1
0.00347826	CG	S1	nrpe1_rep1
0.94686	CG	S1	nrpe1_rep1
0.838384	CG	S1	nrpe1_rep1
0.0791031	CG	S1	nrpe1_rep1
0.00456621	CG	S1	nrpe1_rep1
0.00141443	CG	S1	nrpe1_rep1
0.501241	CG	S1	nrpe1_rep1
0.0750988	CG	S1	nrpe1_rep1
0	CG	S1	nrpe1_rep1
0.00188324	CG	S1	nrpe1_rep1
0.290993	CG	S1	nrpe1_rep1
0.00473934	CG	S1	nrpe1_rep1
0.00381679	CG	S1	nrpe1_rep1
0	CG	S1	nrpe1_rep1
0.00158781	CG	S1	nrpe1_rep1
0.0266809	CG	S1	nrpe1_rep1
0.00209278	CG	S1	nrpe1_rep1
0.00323625	CG	S1	nrpe1_rep1
0.0212766	CG	S1	nrpe1_rep1
0.0047619	CG	S1	nrpe1_rep1
0.00219298	CG	S1	nrpe1_rep1
0.0753769	CG	S1	nrpe1_rep1
0	CG	S1	nrpe1_rep1
0.472938	CG	S1	nrpe1_rep1
0.0382079	CG	S1	nrpe1_rep1
0.00490196	CG	S1	nrpe1_rep1
0.000793021	CG	S1	nrpe1_rep1
0.130891	CG	S1	nrpe1_rep1
0.0790345	CG	S1	nrpe1_rep1
0.0201947	CG	S1	nrpe1_rep1
0.0144788	CG	S1	nrpe1_rep1
0.0029703	CG	S1	nrpe1_rep1
0.00248139	CG	S1	nrpe1_rep1
0.147205	CG	S1	nrpe1_rep1
0.00132275	CG	S1	nrpe1_rep1
0.150158	CG	S1	nrpe1_rep1
0.0134831	CG	S1	nrpe1_rep1
0.00603622	CG	S1	nrpe1_rep1
0.00334448	CG	S1	nrpe1_rep1
0.00431034	CG	S1	nrpe1_rep1
0.177914	CG	S1	nrpe1_rep1
0.0478589	CG	S1	nrpe1_rep1
0.0145631	CG	S1	nrpe1_rep1
0.00458435	CG	S1	nrpe1_rep1
0.00400534	CG	S1	nrpe1_rep1
0.00299103	CG	S1	nrpe1_rep1
0.622108	CG	S1	nrpe1_rep1
0.00294118	CG	S1	nrpe1_rep1
0.0103093	CG	S1	nrpe1_rep1
0.00290698	CG	S1	nrpe1_rep1
0.0863787	CG	S1	nrpe1_rep1
0	CG	S1	nrpe1_rep1
0.590164	CG	S1	nrpe1_rep1
0.692683	CG	S1	nrpe1_rep1
0.4	CG	S1	nrpe1_rep1
0.00164474	CG	S1	nrpe1_rep1
0	CG	S1	nrpe1_rep1
0	CG	S1	nrpe1_rep1
0.656934	CG	S1	nrpe1_rep1
0.00203252	CG	S1	nrpe1_rep1
0	CG	S1	nrpe1_rep1
0.0427919	CG	S1	nrpe1_rep1
0.0432446	CG	S1	nrpe1_rep1
0.406422	CG	S1	nrpe1_rep1
0.540557	CG	S1	nrpe1_rep1
0.0473477	CG	S1	nrpe1_rep1
0.0287162	CG	S1	nrpe1_rep1
0.00738007	CG	S1	nrpe1_rep1
0.00715015	CG	S1	nrpe1_rep1
0.609325	CG	S1	nrpe1_rep1
0.643731	CG	S1	nrpe1_rep1
0.00131291	CG	S1	nrpe1_rep1
0.150407	CG	S1	nrpe1_rep1
0.0123457	CG	S1	nrpe1_rep1
0.00366636	CG	S1	nrpe1_rep1
0.00657895	CG	S1	nrpe1_rep1
0.407843	CG	S1	nrpe1_rep1
0.105011	CG	S1	nrpe1_rep1
0	CG	S1	nrpe1_rep1
0.00185874	CG	S1	nrpe1_rep1
0	CG	S1	nrpe1_rep1
1	CG	S1	nrpe1_rep1
0.115646	CG	S1	nrpe1_rep1
0.355536	CG	S1	nrpe1_rep1
0.0262843	CG	S1	nrpe1_rep1
0.241881	CG	S1	nrpe1_rep1
0	CG	S1	nrpe1_rep1
0.947826	CG	S1	nrpe1_rep1
0	CG	S1	nrpe1_rep1
0.158837	CG	S1	nrpe1_rep1
0.0327381	CG	S1	nrpe1_rep1
0	CG	S1	nrpe1_rep1
0.772727	CG	S1	nrpe1_rep1
0.00446429	CG	S1	nrpe1_rep1
0.180602	CG	S1	nrpe1_rep1
0.137072	CG	S1	nrpe1_rep1
0.189884	CG	S1	nrpe1_rep1
0.126394	CG	S1	nrpe1_rep1
0.164541	CG	S1	nrpe1_rep1
0.153821	CG	S1	nrpe1_rep1
0.0312733	CG	S1	nrpe1_rep1
0	CG	S1	nrpe1_rep1
0.186441	CG	S1	nrpe1_rep1
0.49632	CG	S1	nrpe1_rep1
0.0529101	CG	S1	nrpe1_rep1
0.396226	CG	S1	nrpe1_rep1
0.218254	CG	S1	nrpe1_rep1
0.0410557	CG	S1	nrpe1_rep1
0.00135135	CG	S1	nrpe1_rep1
0.00327332	CG	S1	nrpe1_rep1
0	CG	S1	nrpe1_rep1
0.00806452	CG	S1	nrpe1_rep1
0.0021575	CG	S1	nrpe1_rep1
0	CG	S1	nrpe1_rep1
0.0701395	CG	S1	nrpe1_rep1
0	CG	S1	nrpe1_rep1
0	CG	S1	nrpe1_rep1
0.0714286	CG	S1	nrpe1_rep1
0.0434783	CG	S1	nrpe1_rep1
0.00148588	CG	S1	nrpe1_rep1
0.104493	CG	S1	nrpe1_rep1
0.358531	CG	S1	nrpe1_rep1
0.00574713	CG	S1	nrpe1_rep1
0.244123	CG	S1	nrpe1_rep1
0.807692	CG	S1	nrpe1_rep1
0	CG	S1	nrpe1_rep1
0.380282	CG	S1	nrpe1_rep1
0.589844	CG	S1	nrpe1_rep1
0.00246914	CG	S1	nrpe1_rep1
0.00452489	CG	S1	nrpe1_rep1
0.00684932	CG	S1	nrpe1_rep1
0.018785	CG	S1	nrpe1_rep1
0.0802139	CG	S1	nrpe1_rep1
0.0013541	CG	S1	nrpe1_rep1
0.0279478	CG	S1	nrpe1_rep1
0.00145773	CG	S1	nrpe1_rep1
0.354598	CG	S1	nrpe1_rep1
0.0343643	CG	S1	nrpe1_rep1
0.359281	CG	S1	nrpe1_rep1
0.00656045	CG	S1	nrpe1_rep1
0.00934579	CG	S1	nrpe1_rep1
0.177076	CG	S1	nrpe1_rep1
0	CG	S1	nrpe1_rep1
0.00390625	CG	S1	nrpe1_rep1
0.397436	CG	S1	nrpe1_rep1
0.00244081	CG	S1	nrpe1_rep1
0	CG	S1	nrpe1_rep1
0.0914286	CG	S1	nrpe1_rep1
0.151869	CG	S1	nrpe1_rep1
0.507192	CG	S1	nrpe1_rep1
0.00150451	CG	S1	nrpe1_rep1
0.474012	CG	S1	nrpe1_rep1
0.112216	CG	S1	nrpe1_rep1
0.00347524	CG	S1	nrpe1_rep1
0.0210526	CG	S1	nrpe1_rep1
0.100639	CG	S1	nrpe1_rep1
0.203866	CG	S1	nrpe1_rep1
0.0554933	CG	S1	nrpe1_rep1
0	CG	S1	nrpe1_rep1
0.00394322	CG	S1	nrpe1_rep1
0.0285714	CG	S1	nrpe1_rep1
0.687657	CG	S1	nrpe1_rep1
0.0727075	CG	S1	nrpe1_rep1
0.765714	CG	S1	nrpe1_rep1
0.3125	CG	S1	nrpe1_rep1
0.0125282	CG	S1	nrpe1_rep1
0.441931	CG	S1	nrpe1_rep1
0.586716	CG	S1	nrpe1_rep1
0.00616592	CG	S1	nrpe1_rep1
0.00252207	CG	S1	nrpe1_rep1
0.091954	CG	S1	nrpe1_rep1
0	CG	S1	nrpe1_rep1
0.0028643	CG	S1	nrpe1_rep1
0.143713	CG	S1	nrpe1_rep1
0.013577	CG	S1	nrpe1_rep1
0.00406504	CG	S1	nrpe1_rep1
0.0030303	CG	S1	nrpe1_rep1
0.0407031	CG	S1	nrpe1_rep1
0	CG	S1	nrpe1_rep1
0.0847458	CG	S1	nrpe1_rep1
0.542222	CG	S1	nrpe1_rep1
0.797414	CG	S1	nrpe1_rep1
0.0627783	CG	S1	nrpe1_rep1
0.909091	CG	S1	nrpe1_rep1
0	CG	S1	nrpe1_rep1
0.356459	CG	S1	nrpe1_rep1
0.00261324	CG	S1	nrpe1_rep1
0.0219638	CG	S1	nrpe1_rep1
0.360369	CG	S1	nrpe1_rep1
0.9	CG	S1	nrpe1_rep1
0.125651	CG	S1	nrpe1_rep1
0	CG	S1	nrpe1_rep1
0	CG	S1	nrpe1_rep1
0.00341006	CG	S1	nrpe1_rep1
0.0399783	CG	S1	nrpe1_rep1
0	CG	S1	nrpe1_rep1
0.138271	CG	S1	nrpe1_rep1
0.0920245	CG	S1	nrpe1_rep1
0.00394737	CG	S1	nrpe1_rep1
0.00196512	CG	S1	nrpe1_rep1
0.00462963	CG	S1	nrpe1_rep1
0.0246747	CG	S1	nrpe1_rep1
0.0570012	CG	S1	nrpe1_rep1
0.267062	CG	S1	nrpe1_rep1
0.0569401	CG	S1	nrpe1_rep1
0.00550585	CG	S1	nrpe1_rep1
0.183078	CG	S1	nrpe1_rep1
0.0011655	CG	S1	nrpe1_rep1
0.0815348	CG	S1	nrpe1_rep1
0.0022779	CG	S1	nrpe1_rep1
0.0739383	CG	S1	nrpe1_rep1
0.00755668	CG	S1	nrpe1_rep1
0.00451977	CG	S1	nrpe1_rep1
0.275598	CG	S1	nrpe1_rep1
0.277138	CG	S1	nrpe1_rep1
0.00466926	CG	S1	nrpe1_rep1
0	CG	S1	nrpe1_rep1
0.185053	CG	S1	nrpe1_rep1
0.563142	CG	S1	nrpe1_rep1
0.389847	CG	S1	nrpe1_rep1
0.300085	CG	S1	nrpe1_rep1
0.00727513	CG	S1	nrpe1_rep1
0.468144	CG	S1	nrpe1_rep1
0.619014	CG	S1	nrpe1_rep1
0.231678	CG	S1	nrpe1_rep1
0.0521472	CG	S1	nrpe1_rep1
0.0206897	CG	S1	nrpe1_rep1
0.0747398	CG	S1	nrpe1_rep1
0.603613	CG	S1	nrpe1_rep1
0.0986537	CG	S1	nrpe1_rep1
0.0518639	CG	S1	nrpe1_rep1
0.371134	CG	S1	nrpe1_rep1
0.37253	CG	S1	nrpe1_rep1
0.103448	CG	S1	nrpe1_rep1
0.214286	CG	S1	nrpe1_rep1
0.0559441	CG	S1	nrpe1_rep1
0	CG	S1	nrpe1_rep1
0.00298954	CG	S1	nrpe1_rep1
0.377649	CG	S1	nrpe1_rep1
0.00387597	CG	S1	nrpe1_rep1
0	CG	S1	nrpe1_rep1
0	CG	S1	nrpe1_rep1
0.00240529	CG	S1	nrpe1_rep1
0.00276243	CG	S1	nrpe1_rep1
0.00284495	CG	S1	nrpe1_rep1
0.00154321	CG	S1	nrpe1_rep1
0.0046729	CG	S1	nrpe1_rep1
0.343511	CG	S1	nrpe1_rep1
0.848361	CG	S1	nrpe1_rep1
0.878187	CG	S1	nrpe1_rep1
0.248606	CG	S1	nrpe1_rep1
0.250524	CG	S1	nrpe1_rep1
0.0790569	CG	S1	nrpe1_rep1
0.00493827	CG	S1	nrpe1_rep1
0.305556	CG	S1	nrpe1_rep1
0.00882515	CG	S1	nrpe1_rep1
0.161017	CG	S1	nrpe1_rep1
0.000848176	CG	S1	nrpe1_rep1
0	CG	S1	nrpe1_rep1
0.318325	CG	S1	nrpe1_rep1
0	CG	S1	nrpe1_rep1
0.0103359	CG	S1	nrpe1_rep1
0.0049505	CG	S1	nrpe1_rep1
0.589744	CG	S1	nrpe1_rep1
0	CG	S1	nrpe1_rep1
0.275102	CG	S1	nrpe1_rep1
0.00663507	CG	S1	nrpe1_rep1
0.204232	CG	S1	nrpe1_rep1
0.00363636	CG	S1	nrpe1_rep1
0.00542741	CG	S1	nrpe1_rep1
0.285996	CG	S1	nrpe1_rep1
0.433735	CG	S1	nrpe1_rep1
0.0105691	CG	S1	nrpe1_rep1
0.0550326	CG	S1	nrpe1_rep1
0.00191205	CG	S1	nrpe1_rep1
0.276259	CG	S1	nrpe1_rep1
0.00591475	CG	S1	nrpe1_rep1
0.0009113	CG	S1	nrpe1_rep1
0.0794492	CG	S1	nrpe1_rep1
0.00214133	CG	S1	nrpe1_rep1
0.00438596	CG	S1	nrpe1_rep1
0.00426136	CG	S1	nrpe1_rep1
0.0390379	CG	S1	nrpe1_rep1
0.120482	CG	S1	nrpe1_rep1
0.620408	CG	S1	nrpe1_rep1
0.642973	CG	S1	nrpe1_rep1
0.00980392	CG	S1	nrpe1_rep1
0.046875	CG	S1	nrpe1_rep1
0.424379	CG	S1	nrpe1_rep1
0.0035461	CG	S1	nrpe1_rep1
0	CG	S1	nrpe1_rep1
1	CG	S1	nrpe1_rep1
0.038835	CG	S1	nrpe1_rep1
0.0150659	CG	S1	nrpe1_rep1
0.178535	CG	S1	nrpe1_rep1
0	CG	S1	nrpe1_rep1
0.23882	CG	S1	nrpe1_rep1
0.910995	CG	S1	nrpe1_rep1
0.00375469	CG	S1	nrpe1_rep1
0.0409982	CG	S1	nrpe1_rep1
0.1449	CG	S1	nrpe1_rep1
0.00793651	CG	S1	nrpe1_rep1
0.328854	CG	S1	nrpe1_rep1
0.00286862	CG	S1	nrpe1_rep1
0.00675676	CG	S1	nrpe1_rep1
0.326861	CG	S1	nrpe1_rep1
0.400589	CG	S1	nrpe1_rep1
0.280546	CG	S1	nrpe1_rep1
0.00226244	CG	S1	nrpe1_rep1
0.00456349	CG	S1	nrpe1_rep1
0.0259259	CG	S1	nrpe1_rep1
0.170496	CG	S1	nrpe1_rep1
0.0758706	CG	S1	nrpe1_rep1
0.0323887	CG	S1	nrpe1_rep1
0.712587	CG	S1	nrpe1_rep1
0.084964	CG	S1	nrpe1_rep1
0.344009	CG	S1	nrpe1_rep1
0	CG	S1	nrpe1_rep1
0.00365297	CG	S1	nrpe1_rep1
0.0707071	CG	S1	nrpe1_rep1
0.00534759	CG	S1	nrpe1_rep1
0.47191	CG	S1	nrpe1_rep1
0.0357403	CG	S1	nrpe1_rep1
0.198193	CG	S1	nrpe1_rep1
0.0113636	CG	S1	nrpe1_rep1
0.0324232	CG	S1	nrpe1_rep1
0.402306	CG	S1	nrpe1_rep1
0.00434468	CG	S1	nrpe1_rep1
0.333675	CG	S1	nrpe1_rep1
0.173437	CG	S1	nrpe1_rep1
0	CG	S1	nrpe1_rep1
0	CG	S1	nrpe1_rep1
0.00196464	CG	S1	nrpe1_rep1
0.0223368	CG	S1	nrpe1_rep1
0.225703	CG	S1	nrpe1_rep1
0.247067	CG	S1	nrpe1_rep1
0	CG	S1	nrpe1_rep1
0.483759	CG	S1	nrpe1_rep1
0.0233074	CG	S1	nrpe1_rep1
0.113199	CG	S1	nrpe1_rep1
0.42623	CG	S1	nrpe1_rep1
0.00949525	CG	S1	nrpe1_rep1
0.00159084	CG	S1	nrpe1_rep1
0	CG	S1	nrpe1_rep1
0.00343643	CG	S1	nrpe1_rep1
0.375335	CG	S1	nrpe1_rep1
0.00162075	CG	S1	nrpe1_rep1
0.0608083	CG	S1	nrpe1_rep1
0.0015748	CG	S1	nrpe1_rep1
0.0726604	CG	S1	nrpe1_rep1
0.271523	CG	S1	nrpe1_rep1
0.431464	CG	S1	nrpe1_rep1
0.00161551	CG	S1	nrpe1_rep1
0	CG	S1	nrpe1_rep1
0.00431034	CG	S1	nrpe1_rep1
0.0472648	CG	S1	nrpe1_rep1
0.0015456	CG	S1	nrpe1_rep1
0.00203252	CG	S1	nrpe1_rep1
0	CG	S1	nrpe1_rep1
0.00638298	CG	S1	nrpe1_rep1
0.380137	CG	S1	nrpe1_rep1
0.279953	CG	S1	nrpe1_rep1
0.186667	CG	S1	nrpe1_rep1
0	CG	S1	nrpe1_rep1
0.788732	CG	S1	nrpe1_rep1
0.324861	CG	S1	nrpe1_rep1
0.0227273	CG	S1	nrpe1_rep1
0.013166	CG	S1	nrpe1_rep1
0.126062	CG	S1	nrpe1_rep1
0.331858	CG	S1	nrpe1_rep1
0.00401929	CG	S1	nrpe1_rep1
0.00240192	CG	S1	nrpe1_rep1
0	CG	S1	nrpe1_rep1
0.00649351	CG	S1	nrpe1_rep1
0.111111	CG	S1	nrpe1_rep1
0	CG	S1	nrpe1_rep1
0.119008	CG	S1	nrpe1_rep1
0	CG	S1	nrpe1_rep1
0.165948	CG	S1	nrpe1_rep1
0.196262	CG	S1	nrpe1_rep1
0	CG	S1	nrpe1_rep1
0.283772	CG	S1	nrpe1_rep1
0.00487805	CG	S1	nrpe1_rep1
0.0423077	CG	S1	nrpe1_rep1
0.165109	CG	S1	nrpe1_rep1
0.00396825	CG	S1	nrpe1_rep1
0.316682	CG	S1	nrpe1_rep1
0.282859	CG	S1	nrpe1_rep1
0.364362	CG	S1	nrpe1_rep1
0.297474	CG	S1	nrpe1_rep1
0.429587	CG	S1	nrpe1_rep1
0.462716	CG	S1	nrpe1_rep1
0.156373	CG	S1	nrpe1_rep1
0.473684	CG	S1	nrpe1_rep1
0	CG	S1	nrpe1_rep1
0.244986	CG	S1	nrpe1_rep1
0.503933	CG	S1	nrpe1_rep1
0.178808	CG	S1	nrpe1_rep1
0.105181	CG	S1	nrpe1_rep1
0.0766055	CG	S1	nrpe1_rep1
0.362517	CG	S1	nrpe1_rep1
0.00558659	CG	S1	nrpe1_rep1
0.281481	CG	S1	nrpe1_rep1
0.00369686	CG	S1	nrpe1_rep1
0.0472441	CG	S1	nrpe1_rep1
0.133127	CG	S1	nrpe1_rep1
0.534232	CG	S1	nrpe1_rep1
0	CG	S1	nrpe1_rep1
0.00917431	CG	S1	nrpe1_rep1
0	CG	S1	nrpe1_rep1
0.170915	CG	S1	nrpe1_rep1
0.516006	CG	S1	nrpe1_rep1
0.053285	CG	S1	nrpe1_rep1
0.137939	CG	S1	nrpe1_rep1
0.133684	CG	S1	nrpe1_rep1
0.451728	CG	S1	nrpe1_rep1
0.0341113	CG	S1	nrpe1_rep1
0.0708833	CG	S1	nrpe1_rep1
0.00278552	CG	S1	nrpe1_rep1
0.00214133	CG	S1	nrpe1_rep1
0.0442478	CG	S1	nrpe1_rep1
0.00234742	CG	S1	nrpe1_rep1
0.479735	CG	S1	nrpe1_rep1
0.130988	CG	S1	nrpe1_rep1
0	CG	S1	nrpe1_rep1
0.0169851	CG	S1	nrpe1_rep1
0.00440529	CG	S1	nrpe1_rep1
0.00431655	CG	S1	nrpe1_rep1
0.0290237	CG	S1	nrpe1_rep1
0.465909	CG	S1	nrpe1_rep1
0.0385414	CG	S1	nrpe1_rep1
0	CG	S1	nrpe1_rep1
0	CG	S1	nrpe1_rep1
0	CG	S1	nrpe1_rep1
0	CG	S1	nrpe1_rep1
0.001468	CG	S1	nrpe1_rep1
0.00578778	CG	S1	nrpe1_rep1
0.126738	CG	S1	nrpe1_rep1
0.00237248	CG	S1	nrpe1_rep1
0.024535	CG	S1	nrpe1_rep1
0.732394	CG	S1	nrpe1_rep1
0.195538	CG	S1	nrpe1_rep1
0.00821918	CG	S1	nrpe1_rep1
0.010404	CG	S1	nrpe1_rep1
0.502427	CG	S1	nrpe1_rep1
0.0765957	CG	S1	nrpe1_rep1
0.183299	CG	S1	nrpe1_rep1
0.333333	CG	S1	nrpe1_rep1
0.41206	CG	S1	nrpe1_rep1
0.00177541	CG	S1	nrpe1_rep1
0.713068	CG	S1	nrpe1_rep1
0	CG	S1	nrpe1_rep1
0.0255648	CG	S1	nrpe1_rep1
0.00140647	CG	S1	nrpe1_rep1
0.00806452	CG	S1	nrpe1_rep1
0.273973	CG	S1	nrpe1_rep1
0	CG	S1	nrpe1_rep1
0.00996678	CG	S1	nrpe1_rep1
0.414002	CG	S1	nrpe1_rep1
0.0261248	CG	S1	nrpe1_rep1
0.00649351	CG	S1	nrpe1_rep1
0.00225734	CG	S1	nrpe1_rep1
0.00222058	CG	S1	nrpe1_rep1
0.00207756	CG	S1	nrpe1_rep1
0.0682415	CG	S1	nrpe1_rep1
0.513177	CG	S1	nrpe1_rep1
0.375661	CG	S1	nrpe1_rep1
0.00100908	CG	S1	nrpe1_rep1
0	CG	S1	nrpe1_rep1
0.196931	CG	S1	nrpe1_rep1
0.1156	CG	S1	nrpe1_rep1
0.0194175	CG	S1	nrpe1_rep1
0.00376648	CG	S1	nrpe1_rep1
0.427136	CG	S1	nrpe1_rep1
0	CG	S1	nrpe1_rep1
0.0956652	CG	S1	nrpe1_rep1
0.135802	CG	S1	nrpe1_rep1
0.590674	CG	S1	nrpe1_rep1
0.0196767	CG	S1	nrpe1_rep1
0.1875	CG	S1	nrpe1_rep1
0.00769889	CG	S1	nrpe1_rep1
0.0166925	CG	S1	nrpe1_rep1
0.0027248	CG	S1	nrpe1_rep1
0.0390836	CG	S1	nrpe1_rep1
0.338689	CG	S1	nrpe1_rep1
0	CG	S1	nrpe1_rep1
0.00842697	CG	S1	nrpe1_rep1
0.0801815	CG	S1	nrpe1_rep1
0.424141	CG	S1	nrpe1_rep1
0.101237	CG	S1	nrpe1_rep1
0.00106952	CG	S1	nrpe1_rep1
0.533941	CG	S1	nrpe1_rep1
0.104167	CG	S1	nrpe1_rep1
0.595092	CG	S1	nrpe1_rep1
0	CG	S1	nrpe1_rep1
0.309189	CG	S1	nrpe1_rep1
0.0908531	CG	S1	nrpe1_rep1
0.3593	CG	S1	nrpe1_rep1
0.00329625	CG	S1	nrpe1_rep1
0.00420168	CG	S1	nrpe1_rep1
0.00268216	CG	S1	nrpe1_rep1
0.85	CG	S1	nrpe1_rep1
0	CG	S1	nrpe1_rep1
0.123494	CG	S1	nrpe1_rep1
0.0854019	CG	S1	nrpe1_rep1
0.007249	CG	S1	nrpe1_rep1
0.375766	CG	S1	nrpe1_rep1
0.272727	CG	S1	nrpe1_rep1
0.186253	CG	S1	nrpe1_rep1
0.00308642	CG	S1	nrpe1_rep1
0.57346	CG	S1	nrpe1_rep1
0.0028436	CG	S1	nrpe1_rep1
0.36581	CG	S1	nrpe1_rep1
0.104439	CG	S1	nrpe1_rep1
0.00209864	CG	S1	nrpe1_rep1
0.154728	CG	S1	nrpe1_rep1
0.00832266	CG	S1	nrpe1_rep1
0.334634	CG	S1	nrpe1_rep1
0.136531	CG	S1	nrpe1_rep1
0.787879	CG	S1	nrpe1_rep1
0.00403769	CG	S1	nrpe1_rep1
0.20944	CG	S1	nrpe1_rep1
0.562885	CG	S1	nrpe1_rep1
0.172414	CG	S1	nrpe1_rep1
0.000855432	CG	S1	nrpe1_rep1
0.016247	CG	S1	nrpe1_rep1
0.644366	CG	S1	nrpe1_rep1
0.370717	CG	S1	nrpe1_rep1
0.0226689	CG	S1	nrpe1_rep1
0.58567	CG	S1	nrpe1_rep1
0.00182482	CG	S1	nrpe1_rep1
0	CG	S1	nrpe1_rep1
0.00367197	CG	S1	nrpe1_rep1
0	CG	S1	nrpe1_rep1
0.0737705	CG	S1	nrpe1_rep1
0.341615	CG	S1	nrpe1_rep1
0.302177	CG	S1	nrpe1_rep1
0.609929	CG	S1	nrpe1_rep1
0	CG	S1	nrpe1_rep1
0.00189036	CG	S1	nrpe1_rep1
0.289822	CG	S1	nrpe1_rep1
0.200431	CG	S1	nrpe1_rep1
0.432836	CG	S1	nrpe1_rep1
0.648649	CG	S1	nrpe1_rep1
0.0381679	CG	S1	nrpe1_rep1
0.207154	CG	S1	nrpe1_rep1
0.00299401	CG	S1	nrpe1_rep1
0.00154083	CG	S1	nrpe1_rep1
0.0796524	CG	S1	nrpe1_rep1
0.673535	CG	S1	nrpe1_rep1
0.00259067	CG	S1	nrpe1_rep1
0.00364299	CG	S1	nrpe1_rep1
0	CG	S1	nrpe1_rep1
0.11693	CG	S1	nrpe1_rep1
0.96	CG	S1	nrpe1_rep1
0.21364	CG	S1	nrpe1_rep1
0.270419	CG	S1	nrpe1_rep1
0	CG	S1	nrpe1_rep1
0.00330033	CG	S1	nrpe1_rep1
0.00429185	CG	S1	nrpe1_rep1
0.0030303	CG	S1	nrpe1_rep1
0	CG	S1	nrpe1_rep1
0.420238	CG	S1	nrpe1_rep1
0.00500835	CG	S1	nrpe1_rep1
0.345354	CG	S1	nrpe1_rep1
0.194396	CG	S1	nrpe1_rep1
0.0722543	CG	S1	nrpe1_rep1
0	CG	S1	nrpe1_rep1
0.00196464	CG	S1	nrpe1_rep1
0.370703	CG	S1	nrpe1_rep1
0.00382958	CG	S1	nrpe1_rep1
0.00187617	CG	S1	nrpe1_rep1
0.00319489	CG	S1	nrpe1_rep1
0.247414	CG	S1	nrpe1_rep1
0.0191593	CG	S1	nrpe1_rep1
0.310535	CG	S1	nrpe1_rep1
0.472329	CG	S1	nrpe1_rep1
0	CG	S1	nrpe1_rep1
0	CG	S1	nrpe1_rep1
0.0328068	CG	S1	nrpe1_rep1
0.148083	CG	S1	nrpe1_rep1
0.364281	CG	S1	nrpe1_rep1
0.00295567	CG	S1	nrpe1_rep1
0.135634	CG	S1	nrpe1_rep1
0.0974659	CG	S1	nrpe1_rep1
0.536082	CG	S1	nrpe1_rep1
0.163722	CG	S1	nrpe1_rep1
0.00185989	CG	S1	nrpe1_rep1
0.0658915	CG	S1	nrpe1_rep1
0.253552	CG	S1	nrpe1_rep1
0	CG	S1	nrpe1_rep1
0	CG	S1	nrpe1_rep1
0.0295858	CG	S1	nrpe1_rep1
0.00389105	CG	S1	nrpe1_rep1
0.199176	CG	S1	nrpe1_rep1
0.167832	CG	S1	nrpe1_rep1
0	CG	S1	nrpe1_rep1
0.0695266	CG	S1	nrpe1_rep1
0.00320856	CG	S1	nrpe1_rep1
0.00262467	CG	S1	nrpe1_rep1
0.183333	CG	S1	nrpe1_rep1
0.397906	CG	S1	nrpe1_rep1
0.312039	CG	S1	nrpe1_rep1
0.468459	CG	S1	nrpe1_rep1
0.282819	CG	S1	nrpe1_rep1
0.00204918	CG	S1	nrpe1_rep1
0.185841	CG	S1	nrpe1_rep1
0.0550725	CG	S1	nrpe1_rep1
0.001386	CG	S1	nrpe1_rep1
0.00554017	CG	S1	nrpe1_rep1
0.032888	CG	S1	nrpe1_rep1
0.00197239	CG	S1	nrpe1_rep1
0.00606061	CG	S1	nrpe1_rep1
0.162429	CG	S1	nrpe1_rep1
0.0100354	CG	S1	nrpe1_rep1
0.417699	CG	S1	nrpe1_rep1
0.139145	CG	S1	nrpe1_rep1
0.267358	CG	S1	nrpe1_rep1
0.00982091	CG	S1	nrpe1_rep1
0.00390625	CG	S1	nrpe1_rep1
0	CG	S1	nrpe1_rep1
0.00225479	CG	S1	nrpe1_rep1
0.00145985	CG	S1	nrpe1_rep1
0	CG	S1	nrpe1_rep1
0	CG	S1	nrpe1_rep1
0.116883	CG	S1	nrpe1_rep1
0.00256815	CG	S1	nrpe1_rep1
0.042623	CG	S1	nrpe1_rep1
0.300654	CG	S1	nrpe1_rep1
0	CG	S1	nrpe1_rep1
0.0321317	CG	S1	nrpe1_rep1
0.154433	CG	S1	nrpe1_rep1
0.0362694	CG	S1	nrpe1_rep1
0.0026455	CG	S1	nrpe1_rep1
0.00134862	CG	S1	nrpe1_rep1
0.187646	CG	S1	nrpe1_rep1
0.030303	CG	S1	nrpe1_rep1
0.149708	CG	S1	nrpe1_rep1
0.494467	CG	S1	nrpe1_rep1
0.00134953	CG	S1	nrpe1_rep1
0	CG	S1	nrpe1_rep1
0.0860759	CG	S1	nrpe1_rep1
0.461538	CG	S1	nrpe1_rep1
0.0668524	CG	S1	nrpe1_rep1
0.194497	CG	S1	nrpe1_rep1
0.0538462	CG	S1	nrpe1_rep1
0.336484	CG	S1	nrpe1_rep1
0.00176887	CG	S1	nrpe1_rep1
0.2669	CG	S1	nrpe1_rep1
0.189744	CG	S1	nrpe1_rep1
0.0356537	CG	S1	nrpe1_rep1
0.503012	CG	S1	nrpe1_rep1
0.001221	CG	S1	nrpe1_rep1
0.668712	CG	S1	nrpe1_rep1
0.0590763	CG	S1	nrpe1_rep1
0.413311	CG	S1	nrpe1_rep1
0.359447	CG	S1	nrpe1_rep1
0.00309598	CG	S1	nrpe1_rep1
0.0277557	CG	S1	nrpe1_rep1
0	CG	S1	nrpe1_rep1
0.0639764	CG	S1	nrpe1_rep1
0.0046729	CG	S1	nrpe1_rep1
0.535714	CG	S1	nrpe1_rep1
0	CG	S1	nrpe1_rep1
0.472222	CG	S1	nrpe1_rep1
0.689531	CG	S1	nrpe1_rep1
0.0206767	CG	S1	nrpe1_rep1
0.00854701	CG	S1	nrpe1_rep1
0.111328	CG	S1	nrpe1_rep1
0.0855615	CG	S1	nrpe1_rep1
0.375479	CG	S1	nrpe1_rep1
0.00992556	CG	S1	nrpe1_rep1
0.0536193	CG	S1	nrpe1_rep1
0.00189934	CG	S1	nrpe1_rep1
0.0943756	CG	S1	nrpe1_rep1
0.00186916	CG	S1	nrpe1_rep1
0.00531915	CG	S1	nrpe1_rep1
0.00172712	CG	S1	nrpe1_rep1
0.520212	CG	S1	nrpe1_rep1
0.00572082	CG	S1	nrpe1_rep1
0.0316056	CG	S1	nrpe1_rep1
0.777939	CG	S1	nrpe1_rep1
0.317885	CG	S1	nrpe1_rep1
0.953488	CG	S1	nrpe1_rep1
0.850575	CG	S1	nrpe1_rep1
0.145833	CG	S1	nrpe1_rep1
0.00205761	CG	S1	nrpe1_rep1
0	CG	S1	nrpe1_rep1
0.102074	CG	S1	nrpe1_rep1
0.1693	CG	S1	nrpe1_rep1
0.112487	CG	S1	nrpe1_rep1
0.00424178	CG	S1	nrpe1_rep1
0.0378947	CG	S1	nrpe1_rep1
0.398585	CG	S1	nrpe1_rep1
0.557576	CG	S1	nrpe1_rep1
0.727551	CG	S1	nrpe1_rep1
0.12532	CG	S1	nrpe1_rep1
0.146412	CG	S1	nrpe1_rep1
0	CG	S1	nrpe1_rep1
0.00241546	CG	S1	nrpe1_rep1
0.00735727	CG	S1	nrpe1_rep1
0.475926	CG	S1	nrpe1_rep1
0.564929	CG	S1	nrpe1_rep1
0.471795	CG	S1	nrpe1_rep1
0.00178891	CG	S1	nrpe1_rep1
0.0491382	CG	S1	nrpe1_rep1
0.00309119	CG	S1	nrpe1_rep1
0.366874	CG	S1	nrpe1_rep1
0.00424328	CG	S1	nrpe1_rep1
0.163328	CG	S1	nrpe1_rep1
0.116455	CG	S1	nrpe1_rep1
0.00394477	CG	S1	nrpe1_rep1
0.147405	CG	S1	nrpe1_rep1
0	CG	S1	nrpe1_rep1
0.00972222	CG	S1	nrpe1_rep1
0.738095	CG	S1	nrpe1_rep1
0.00272109	CG	S1	nrpe1_rep1
0.147239	CG	S1	nrpe1_rep1
0.0494652	CG	S1	nrpe1_rep1
0.0465116	CG	S1	nrpe1_rep1
0.00143524	CG	S1	nrpe1_rep1
0	CG	S1	nrpe1_rep1
0.00103842	CG	S1	nrpe1_rep1
0.150943	CG	S1	nrpe1_rep1
0.0104439	CG	S1	nrpe1_rep1
0.0624158	CG	S1	nrpe1_rep1
0.734375	CG	S1	nrpe1_rep1
0.00546448	CG	S1	nrpe1_rep1
0.0672269	CG	S1	nrpe1_rep1
0	CG	S1	nrpe1_rep1
0.00393701	CG	S1	nrpe1_rep1
0.166388	CG	S1	nrpe1_rep1
0.220657	CG	S1	nrpe1_rep1
0.00792079	CG	S1	nrpe1_rep1
0.00423131	CG	S1	nrpe1_rep1
0.243317	CG	S1	nrpe1_rep1
0.243562	CG	S1	nrpe1_rep1
0.00382775	CG	S1	nrpe1_rep1
0.395823	CG	S1	nrpe1_rep1
0.0269321	CG	S1	nrpe1_rep1
0.28729	CG	S1	nrpe1_rep1
0.666667	CG	S1	nrpe1_rep1
0.0918197	CG	S1	nrpe1_rep1
0.269614	CG	S1	nrpe1_rep1
0.0188679	CG	S1	nrpe1_rep1
0.405672	CG	S1	nrpe1_rep1
0.00578035	CG	S1	nrpe1_rep1
0.703125	CG	S1	nrpe1_rep1
0.0738328	CG	S1	nrpe1_rep1
0.0308151	CG	S1	nrpe1_rep1
0.236897	CG	S1	nrpe1_rep1
0.0462819	CG	S1	nrpe1_rep1
0.536293	CG	S1	nrpe1_rep1
0.0122016	CG	S1	nrpe1_rep1
0.074516	CG	S1	nrpe1_rep1
0.0707124	CG	S1	nrpe1_rep1
0.144337	CG	S1	nrpe1_rep1
0.0742678	CG	S1	nrpe1_rep1
0.14591	CG	S1	nrpe1_rep1
0.00261324	CG	S1	nrpe1_rep1
0.809524	CG	S1	nrpe1_rep1
0.00146843	CG	S1	nrpe1_rep1
0.188755	CG	S1	nrpe1_rep1
0.00633914	CG	S1	nrpe1_rep1
0.00535168	CG	S1	nrpe1_rep1
0	CG	S1	nrpe1_rep1
0.913043	CG	S1	nrpe1_rep1
0	CG	S1	nrpe1_rep1
0	CG	S1	nrpe1_rep1
0	CG	S1	nrpe1_rep1
0.199137	CG	S1	nrpe1_rep1
0.00292826	CG	S1	nrpe1_rep1
0.0260546	CG	S1	nrpe1_rep1
0.138955	CG	S1	nrpe1_rep1
0.422265	CG	S1	nrpe1_rep1
0.567568	CG	S1	nrpe1_rep1
0.0925926	CG	S1	nrpe1_rep1
0.039324	CG	S1	nrpe1_rep1
0	CG	S1	nrpe1_rep1
0.573741	CG	S1	nrpe1_rep1
0.0582524	CG	S1	nrpe1_rep1
0.260048	CG	S1	nrpe1_rep1
0.0209918	CG	S1	nrpe1_rep1
0	CG	S1	nrpe1_rep1
0.00321658	CG	S1	nrpe1_rep1
0.00568182	CG	S1	nrpe1_rep1
0	CG	S1	nrpe1_rep1
0	CG	S1	nrpe1_rep1
0.00253593	CG	S1	nrpe1_rep1
0	CG	S1	nrpe1_rep1
0.936803	CG	S1	nrpe1_rep1
0.771505	CG	S1	nrpe1_rep1
0.0682171	CG	S1	nrpe1_rep1
0.588235	CG	S1	nrpe1_rep1
0.928571	CG	S1	nrpe1_rep1
0.0129776	CG	S1	nrpe1_rep1
0.00618557	CG	S1	nrpe1_rep1
0.500315	CG	S1	nrpe1_rep1
0.0406504	CG	S1	nrpe1_rep1
0	CG	S1	nrpe1_rep1
0	CG	S1	nrpe1_rep1
0.110132	CG	S1	nrpe1_rep1
0.00357143	CG	S1	nrpe1_rep1
0	CG	S1	nrpe1_rep1
0.00621118	CG	S1	nrpe1_rep1
0.154567	CG	S1	nrpe1_rep1
0.3	CG	S1	nrpe1_rep1
0.061888	CG	S1	nrpe1_rep1
0.239849	CG	S1	nrpe1_rep1
0	CG	S1	nrpe1_rep1
0.595031	CG	S1	nrpe1_rep1
0.0560716	CG	S1	nrpe1_rep1
0	CG	S1	nrpe1_rep1
0.00230681	CG	S1	nrpe1_rep1
0.064	CG	S1	nrpe1_rep1
0.12412	CG	S1	nrpe1_rep1
0.338764	CG	S1	nrpe1_rep1
0.148571	CG	S1	nrpe1_rep1
0.0313901	CG	S1	nrpe1_rep1
0.421739	CG	S1	nrpe1_rep1
0.024384	CG	S1	nrpe1_rep1
0.125077	CG	S1	nrpe1_rep1
0.398425	CG	S1	nrpe1_rep1
0.00597015	CG	S1	nrpe1_rep1
0.0203106	CG	S1	nrpe1_rep1
0.380034	CG	S1	nrpe1_rep1
0.003465	CG	S1	nrpe1_rep1
0.00124378	CG	S1	nrpe1_rep1
0	CG	S1	nrpe1_rep1
0.0130743	CG	S1	nrpe1_rep1
0.0680093	CG	S1	nrpe1_rep1
0.00482393	CG	S1	nrpe1_rep1
0	CG	S1	nrpe1_rep1
0.94702	CG	S1	nrpe1_rep1
0.00288684	CG	S1	nrpe1_rep1
0.728745	CG	S1	nrpe1_rep1
0	CG	S1	nrpe1_rep1
0.0423186	CG	S1	nrpe1_rep1
0.0516642	CG	S1	nrpe1_rep1
0.00273823	CG	S1	nrpe1_rep1
0.00690714	CG	S1	nrpe1_rep1
0.115633	CG	S1	nrpe1_rep1
0.241061	CG	S1	nrpe1_rep1
0.42743	CG	S1	nrpe1_rep1
0.00564334	CG	S1	nrpe1_rep1
0.0250501	CG	S1	nrpe1_rep1
0.00272387	CG	S1	nrpe1_rep1
0	CG	S1	nrpe1_rep1
0.579399	CG	S1	nrpe1_rep1
0.551762	CG	S1	nrpe1_rep1
0.568047	CG	S1	nrpe1_rep1
0.343284	CG	S1	nrpe1_rep1
0.248614	CG	S1	nrpe1_rep1
0.00184162	CG	S1	nrpe1_rep1
0.00121729	CG	S1	nrpe1_rep1
0.00273973	CG	S1	nrpe1_rep1
0.31003	CG	S1	nrpe1_rep1
0.071831	CG	S1	nrpe1_rep1
0.018107	CG	S1	nrpe1_rep1
0.0133812	CG	S1	nrpe1_rep1
0.261029	CG	S1	nrpe1_rep1
0.00341297	CG	S1	nrpe1_rep1
0.185497	CG	S1	nrpe1_rep1
0	CG	S1	nrpe1_rep1
0.00284322	CG	S1	nrpe1_rep1
0.287671	CG	S1	nrpe1_rep1
0.271003	CG	S1	nrpe1_rep1
0.219178	CG	S1	nrpe1_rep1
0.00384123	CG	S1	nrpe1_rep1
0.014652	CG	S1	nrpe1_rep1
0	CG	S1	nrpe1_rep1
0	CG	S1	nrpe1_rep1
0.579318	CG	S1	nrpe1_rep1
0.47693	CG	S1	nrpe1_rep1
0.177778	CG	S1	nrpe1_rep1
0.0608339	CG	S1	nrpe1_rep1
0.00262467	CG	S1	nrpe1_rep1
0.0319971	CG	S1	nrpe1_rep1
0.00139373	CG	S1	nrpe1_rep1
0.054878	CG	S1	nrpe1_rep1
0.75	CG	S1	nrpe1_rep1
0	CG	S1	nrpe1_rep1
0.0845771	CG	S1	nrpe1_rep1
0.348806	CG	S1	nrpe1_rep1
0.390547	CG	S1	nrpe1_rep1
0.00607287	CG	S1	nrpe1_rep1
0.00559832	CG	S1	nrpe1_rep1
0.5625	CG	S1	nrpe1_rep1
0.266537	CG	S1	nrpe1_rep1
0	CG	S1	nrpe1_rep1
0.00609756	CG	S1	nrpe1_rep1
0.837736	CG	S1	nrpe1_rep1
0.855072	CG	S1	nrpe1_rep1
0.0828423	CG	S1	nrpe1_rep1
0.127464	CG	S1	nrpe1_rep1
0.0030303	CG	S1	nrpe1_rep1
0.522321	CG	S1	nrpe1_rep1
0.125174	CG	S1	nrpe1_rep1
0.0468975	CG	S1	nrpe1_rep1
0.162525	CG	S1	nrpe1_rep1
0.00484848	CG	S1	nrpe1_rep1
0	CG	S1	nrpe1_rep1
0.633971	CG	S1	nrpe1_rep1
0.263636	CG	S1	nrpe1_rep1
0	CG	S1	nrpe1_rep1
0.001321	CG	S1	nrpe1_rep1
0	CG	S1	nrpe1_rep1
0.0114379	CG	S1	nrpe1_rep1
0.272842	CG	S1	nrpe1_rep1
0.836134	CG	S1	nrpe1_rep1
0.025974	CG	S1	nrpe1_rep1
0.362637	CG	S1	nrpe1_rep1
0.00174723	CG	S1	nrpe1_rep1
0	CG	S1	nrpe1_rep1
0	CG	S1	nrpe1_rep1
0.0691563	CG	S1	nrpe1_rep1
0.00339559	CG	S1	nrpe1_rep1
0.855556	CG	S1	nrpe1_rep1
0	CG	S1	nrpe1_rep1
0.00655738	CG	S1	nrpe1_rep1
0.489971	CG	S1	nrpe1_rep1
0.0520362	CG	S1	nrpe1_rep1
0.191265	CG	S1	nrpe1_rep1
0.377346	CG	S1	nrpe1_rep1
0.487952	CG	S1	nrpe1_rep1
0.0320481	CG	S1	nrpe1_rep1
0.0197294	CG	S1	nrpe1_rep1
0	CG	S1	nrpe1_rep1
0.406699	CG	S1	nrpe1_rep1
0.00192308	CG	S1	nrpe1_rep1
0.120439	CG	S1	nrpe1_rep1
0.660183	CG	S1	nrpe1_rep1
0.2	CG	S1	nrpe1_rep1
0.0454545	CG	S1	nrpe1_rep1
0	CG	S1	nrpe1_rep1
0.257923	CG	S1	nrpe1_rep1
0.0811209	CG	S1	nrpe1_rep1
0.0524964	CG	S1	nrpe1_rep1
0.00296443	CG	S1	nrpe1_rep1
0.00281081	CG	S1	nrpe1_rep1
0	CG	S1	nrpe1_rep1
0.163959	CG	S1	nrpe1_rep1
0.00286779	CG	S1	nrpe1_rep1
0.176036	CG	S1	nrpe1_rep1
0.448045	CG	S1	nrpe1_rep1
0.228275	CG	S1	nrpe1_rep1
0	CG	S1	nrpe1_rep1
0.297118	CG	S1	nrpe1_rep1
0.466667	CG	S1	nrpe1_rep1
0.00235294	CG	S1	nrpe1_rep1
0.0318725	CG	S1	nrpe1_rep1
0	CG	S1	nrpe1_rep1
0.0241758	CG	S1	nrpe1_rep1
0.215385	CG	S1	nrpe1_rep1
0.0121065	CG	S1	nrpe1_rep1
0	CG	S1	nrpe1_rep1
0.00213675	CG	S1	nrpe1_rep1
0.333913	CG	S1	nrpe1_rep1
0.00238806	CG	S1	nrpe1_rep1
0.00769231	CG	S1	nrpe1_rep1
0.515924	CG	S1	nrpe1_rep1
0.0794393	CG	S1	nrpe1_rep1
0.394702	CG	S1	nrpe1_rep1
0.311881	CG	S1	nrpe1_rep1
0.0932358	CG	S1	nrpe1_rep1
0.104427	CG	S1	nrpe1_rep1
0.0563204	CG	S1	nrpe1_rep1
0.0594004	CG	S1	nrpe1_rep1
0.00702028	CG	S1	nrpe1_rep1
0.0840826	CG	S1	nrpe1_rep1
0.135675	CG	S1	nrpe1_rep1
0.755245	CG	S1	nrpe1_rep1
0.00400583	CG	S1	nrpe1_rep1
0.00493131	CG	S1	nrpe1_rep1
0.00312989	CG	S1	nrpe1_rep1
0.307407	CG	S1	nrpe1_rep1
0.00530504	CG	S1	nrpe1_rep1
0.0612174	CG	S1	nrpe1_rep1
0.424482	CG	S1	nrpe1_rep1
0.224633	CG	S1	nrpe1_rep1
0.131526	CG	S1	nrpe1_rep1
0.88806	CG	S1	nrpe1_rep1
0	CG	S1	nrpe1_rep1
0.377238	CG	S1	nrpe1_rep1
0	CG	S1	nrpe1_rep1
0.0381232	CG	S1	nrpe1_rep1
0.308227	CG	S1	nrpe1_rep1
0.104348	CG	S1	nrpe1_rep1
0.00700935	CG	S1	nrpe1_rep1
0.010064	CG	S1	nrpe1_rep1
0	CG	S1	nrpe1_rep1
0.102078	CG	S1	nrpe1_rep1
0.555227	CG	S1	nrpe1_rep1
0.00952381	CG	S1	nrpe1_rep1
0.0021645	CG	S1	nrpe1_rep1
0.123478	CG	S1	nrpe1_rep1
0.0163234	CG	S1	nrpe1_rep1
0.00227273	CG	S1	nrpe1_rep1
0.201465	CG	S1	nrpe1_rep1
0	CG	S1	nrpe1_rep1
0	CG	S1	nrpe1_rep1
0.181818	CG	S1	nrpe1_rep1
0.183706	CG	S1	nrpe1_rep1
0.00580271	CG	S1	nrpe1_rep1
0	CG	S1	nrpe1_rep1
0.269972	CG	S1	nrpe1_rep1
0	CG	S1	nrpe1_rep1
0.00759494	CG	S1	nrpe1_rep1
0.000968054	CG	S1	nrpe1_rep1
0	CG	S1	nrpe1_rep1
0.212314	CG	S1	nrpe1_rep1
0.210568	CG	S1	nrpe1_rep1
0.0819748	CG	S1	nrpe1_rep1
0.0931099	CG	S1	nrpe1_rep1
0.563246	CG	S1	nrpe1_rep1
0.00272727	CG	S1	nrpe1_rep1
0.0566982	CG	S1	nrpe1_rep1
0.0269822	CG	S1	nrpe1_rep1
0.395604	CG	S1	nrpe1_rep1
0.257426	CG	S1	nrpe1_rep1
0	CG	S1	nrpe1_rep1
0.107143	CG	S1	nrpe1_rep1
0.294852	CG	S1	nrpe1_rep1
0.279357	CG	S1	nrpe1_rep1
0.00297619	CG	S1	nrpe1_rep1
0.00431344	CG	S1	nrpe1_rep1
0.175938	CG	S1	nrpe1_rep1
0.00364431	CG	S1	nrpe1_rep1
0.00237812	CG	S1	nrpe1_rep1
0.0535332	CG	S1	nrpe1_rep1
0.00916497	CG	S1	nrpe1_rep1
0.00888889	CG	S1	nrpe1_rep1
0.0727863	CG	S1	nrpe1_rep1
0.357798	CG	S1	nrpe1_rep1
0.352	CG	S1	nrpe1_rep1
0.121285	CG	S1	nrpe1_rep1
0.564706	CG	S1	nrpe1_rep1
0	CG	S1	nrpe1_rep1
0.00686106	CG	S1	nrpe1_rep1
0.147727	CG	S1	nrpe1_rep1
0.00252525	CG	S1	nrpe1_rep1
0.344051	CG	S1	nrpe1_rep1
0.710821	CG	S1	nrpe1_rep1
0.0172786	CG	S1	nrpe1_rep1
0.00721154	CG	S1	nrpe1_rep1
0.292978	CG	S1	nrpe1_rep1
0.00786449	CG	S1	nrpe1_rep1
0.489728	CG	S1	nrpe1_rep1
0.0537634	CG	S1	nrpe1_rep1
0.171429	CG	S1	nrpe1_rep1
0.00563116	CG	S1	nrpe1_rep1
0.0776987	CG	S1	nrpe1_rep1
0.523883	CG	S1	nrpe1_rep1
0.304766	CG	S1	nrpe1_rep1
0.00253807	CG	S1	nrpe1_rep1
0.030303	CG	S1	nrpe1_rep1
0.0545906	CG	S1	nrpe1_rep1
0.272109	CG	S1	nrpe1_rep1
0.00411946	CG	S1	nrpe1_rep1
0	CG	S1	nrpe1_rep1
0.00429799	CG	S1	nrpe1_rep1
0.000979432	CG	S1	nrpe1_rep1
0.00821653	CG	S1	nrpe1_rep1
0.0359179	CG	S1	nrpe1_rep1
0.184564	CG	S1	nrpe1_rep1
0.703911	CG	S1	nrpe1_rep1
0.826923	CG	S1	nrpe1_rep1
0.477011	CG	S1	nrpe1_rep1
0.0114943	CG	S1	nrpe1_rep1
0.00191571	CG	S1	nrpe1_rep1
0.310726	CG	S1	nrpe1_rep1
0.622064	CG	S1	nrpe1_rep1
0	CG	S1	nrpe1_rep1
0.00333333	CG	S1	nrpe1_rep1
0.00352983	CG	S1	nrpe1_rep1
0.00360577	CG	S1	nrpe1_rep1
0.0825581	CG	S1	nrpe1_rep1
0.219089	CG	S1	nrpe1_rep1
0.00148883	CG	S1	nrpe1_rep1
0.0526896	CG	S1	nrpe1_rep1
0	CG	S1	nrpe1_rep1
0	CG	S1	nrpe1_rep1
0.255155	CG	S1	nrpe1_rep1
0	CG	S1	nrpe1_rep1
0.0508658	CG	S1	nrpe1_rep1
0.22435	CG	S1	nrpe1_rep1
0.00116279	CG	S1	nrpe1_rep1
0.0301769	CG	S1	nrpe1_rep1
0	CG	S1	nrpe1_rep1
0.0983213	CG	S1	nrpe1_rep1
0	CG	S1	nrpe1_rep1
0.290323	CG	S1	nrpe1_rep1
0.522727	CG	S1	nrpe1_rep1
0.0844444	CG	S1	nrpe1_rep1
0	CG	S1	nrpe1_rep1
0.0810811	CG	S1	nrpe1_rep1
0.00297915	CG	S1	nrpe1_rep1
0	CG	S1	nrpe1_rep1
0.149859	CG	S1	nrpe1_rep1
0	CG	S1	nrpe1_rep1
0.00438596	CG	S1	nrpe1_rep1
0.387	CG	S1	nrpe1_rep1
0	CG	S1	nrpe1_rep1
0.48621	CG	S1	nrpe1_rep1
0.00207039	CG	S1	nrpe1_rep1
0.5	CG	S1	nrpe1_rep1
0.00237812	CG	S1	nrpe1_rep1
0.00335008	CG	S1	nrpe1_rep1
0.0139408	CG	S1	nrpe1_rep1
0.212871	CG	S1	nrpe1_rep1
0.0376712	CG	S1	nrpe1_rep1
0.00107124	CG	S1	nrpe1_rep1
0.0132653	CG	S1	nrpe1_rep1
0.0300167	CG	S1	nrpe1_rep1
0.0011655	CG	S1	nrpe1_rep1
0	CG	S1	nrpe1_rep1
0.711354	CG	S1	nrpe1_rep1
0.0907127	CG	S1	nrpe1_rep1
0.276432	CG	S1	nrpe1_rep1
0.323129	CG	S1	nrpe1_rep1
0.0774264	CG	S1	nrpe1_rep1
0.00428725	CG	S1	nrpe1_rep1
0.2	CG	S1	nrpe1_rep1
0.0795167	CG	S1	nrpe1_rep1
0.0622768	CG	S1	nrpe1_rep1
0.813953	CG	S1	nrpe1_rep1
0	CG	S1	nrpe1_rep1
0.00241546	CG	S1	nrpe1_rep1
0.0294325	CG	S1	nrpe1_rep1
0.00235018	CG	S1	nrpe1_rep1
0.0801058	CG	S1	nrpe1_rep1
0.838384	CG	S1	nrpe1_rep1
0.0224404	CG	S1	nrpe1_rep1
0.00587659	CG	S1	nrpe1_rep1
0.00181159	CG	S1	nrpe1_rep1
0.00542005	CG	S1	nrpe1_rep1
0.0421053	CG	S1	nrpe1_rep1
0	CG	S1	nrpe1_rep1
0	CG	S1	nrpe1_rep1
0	CG	S1	nrpe1_rep1
0.000994036	CG	S1	nrpe1_rep1
0.00409836	CG	S1	nrpe1_rep1
0.3	CG	S1	nrpe1_rep1
0.806295	CG	S1	nrpe1_rep1
0.446498	CG	S1	nrpe1_rep1
0.0891505	CG	S1	nrpe1_rep1
0	CG	S1	nrpe1_rep1
0.00388601	CG	S1	nrpe1_rep1
0.00399772	CG	S1	nrpe1_rep1
0	CG	S1	nrpe1_rep1
0.00446429	CG	S1	nrpe1_rep1
0.251786	CG	S1	nrpe1_rep1
0.127157	CG	S1	nrpe1_rep1
0	CG	S1	nrpe1_rep1
0.407164	CG	S1	nrpe1_rep1
0.00103306	CG	S1	nrpe1_rep1
0.220527	CG	S1	nrpe1_rep1
0.0442428	CG	S1	nrpe1_rep1
0.136219	CG	S1	nrpe1_rep1
0.00179319	CG	S1	nrpe1_rep1
0.00280899	CG	S1	nrpe1_rep1
0.123511	CG	S1	nrpe1_rep1
0.0112166	CG	S1	nrpe1_rep1
0	CG	S1	nrpe1_rep1
0.0135237	CG	S1	nrpe1_rep1
0.0586381	CG	S1	nrpe1_rep1
0	CG	S1	nrpe1_rep1
0.448276	CG	S1	nrpe1_rep1
0.0982175	CG	S1	nrpe1_rep1
0.458333	CG	S1	nrpe1_rep1
0.8375	CG	S1	nrpe1_rep1
0.00815217	CG	S1	nrpe1_rep1
0.00297619	CG	S1	nrpe1_rep1
0.700441	CG	S1	nrpe1_rep1
0.619048	CG	S1	nrpe1_rep1
0.0698217	CG	S1	nrpe1_rep1
0.000492611	CG	S1	nrpe1_rep1
0	CG	S1	nrpe1_rep1
0.150383	CG	S1	nrpe1_rep1
0.00609756	CG	S1	nrpe1_rep1
0.543788	CG	S1	nrpe1_rep1
0	CG	S1	nrpe1_rep1
0.00686324	CG	S1	nrpe1_rep1
0.00507614	CG	S1	nrpe1_rep1
0.0144241	CG	S1	nrpe1_rep1
0.218467	CG	S1	nrpe1_rep1
0.201493	CG	S1	nrpe1_rep1
0.463778	CG	S1	nrpe1_rep1
0.0392459	CG	S1	nrpe1_rep1
0.001997	CG	S1	nrpe1_rep1
0	CG	S1	nrpe1_rep1
0.0645336	CG	S1	nrpe1_rep1
0.0588235	CG	S1	nrpe1_rep1
0.340152	CG	S1	nrpe1_rep1
0.117898	CG	S1	nrpe1_rep1
0.684058	CG	S1	nrpe1_rep1
0.132353	CG	S1	nrpe1_rep1
0.210084	CG	S1	nrpe1_rep1
0.828571	CG	S1	nrpe1_rep1
0	CG	S1	nrpe1_rep1
0.882716	CG	S1	nrpe1_rep1
0.00332779	CG	S1	nrpe1_rep1
0	CG	S1	nrpe1_rep1
0.356215	CG	S1	nrpe1_rep1
0.812018	CG	S1	nrpe1_rep1
0	CG	S1	nrpe1_rep1
0.93	CG	S1	nrpe1_rep1
0.400786	CG	S1	nrpe1_rep1
0.239583	CG	S1	nrpe1_rep1
0.246657	CG	S1	nrpe1_rep1
0.00242718	CG	S1	nrpe1_rep1
0.702029	CG	S1	nrpe1_rep1
0.587719	CG	S1	nrpe1_rep1
0.170349	CG	S1	nrpe1_rep1
0.000946074	CG	S1	nrpe1_rep1
0.0183585	CG	S1	nrpe1_rep1
0.0328862	CG	S1	nrpe1_rep1
0.00431034	CG	S1	nrpe1_rep1
0.162089	CG	S1	nrpe1_rep1
0.436754	CG	S1	nrpe1_rep1
0.00593472	CG	S1	nrpe1_rep1
0.0998532	CG	S1	nrpe1_rep1
0.313054	CG	S1	nrpe1_rep1
0	CG	S1	nrpe1_rep1
0.0014556	CG	S1	nrpe1_rep1
0.489621	CG	S1	nrpe1_rep1
0	CG	S1	nrpe1_rep1
0.00877193	CG	S1	nrpe1_rep1
0	CG	S1	nrpe1_rep1
0.177714	CG	S1	nrpe1_rep1
0.00385914	CG	S1	nrpe1_rep1
0	CG	S1	nrpe1_rep1
0.00240529	CG	S1	nrpe1_rep1
0.767123	CG	S1	nrpe1_rep1
0.107325	CG	S1	nrpe1_rep1
0	CG	S1	nrpe1_rep1
0.00578035	CG	S1	nrpe1_rep1
0.000978474	CG	S1	nrpe1_rep1
0.322917	CG	S1	nrpe1_rep1
0	CG	S1	nrpe1_rep1
0	CG	S1	nrpe1_rep1
0	CG	S1	nrpe1_rep1
0.144124	CG	S1	nrpe1_rep1
0.0296296	CG	S1	nrpe1_rep1
0	CG	S1	nrpe1_rep1
0.0709939	CG	S1	nrpe1_rep1
0.00339367	CG	S1	nrpe1_rep1
0.167742	CG	S1	nrpe1_rep1
0.00977654	CG	S1	nrpe1_rep1
0.00309598	CG	S1	nrpe1_rep1
0	CG	S1	nrpe1_rep1
0.564457	CG	S1	nrpe1_rep1
0	CG	S1	nrpe1_rep1
0	CG	S1	nrpe1_rep1
0.391304	CG	S1	nrpe1_rep1
0.866221	CG	S1	nrpe1_rep1
0.119157	CG	S1	nrpe1_rep1
0.107602	CG	S1	nrpe1_rep1
0.162991	CG	S1	nrpe1_rep1
0.215852	CG	S1	nrpe1_rep1
0.87873	CG	S1	nrpe1_rep1
0.603945	CG	S1	nrpe1_rep1
0.00917431	CG	S1	nrpe1_rep1
0.00447427	CG	S1	nrpe1_rep1
0.00234009	CG	S1	nrpe1_rep1
0.00547945	CG	S1	nrpe1_rep1
0.0106061	CG	S1	nrpe1_rep1
0.0155642	CG	S1	nrpe1_rep1
0.122824	CG	S1	nrpe1_rep1
0.00396825	CG	S1	nrpe1_rep1
0.861111	CG	S1	nrpe1_rep1
0.0947315	CG	S1	nrpe1_rep1
0.457426	CG	S1	nrpe1_rep1
0	CG	S1	nrpe1_rep1
0.353488	CG	S1	nrpe1_rep1
0.0844354	CG	S1	nrpe1_rep1
0.910448	CG	S1	nrpe1_rep1
0.0205279	CG	S1	nrpe1_rep1
0	CG	S1	nrpe1_rep1
0.41844	CG	S1	nrpe1_rep1
0	CG	S1	nrpe1_rep1
0.2765	CG	S1	nrpe1_rep1
0.156514	CG	S1	nrpe1_rep1
0.0839813	CG	S1	nrpe1_rep1
0	CG	S1	nrpe1_rep1
0.826016	CG	S1	nrpe1_rep1
0	CG	S1	nrpe1_rep1
0.126752	CG	S1	nrpe1_rep1
0.0037037	CG	S1	nrpe1_rep1
0.16924	CG	S1	nrpe1_rep1
0	CG	S1	nrpe1_rep1
0	CG	S1	nrpe1_rep1
0.566755	CG	S1	nrpe1_rep1
0.0716113	CG	S1	nrpe1_rep1
0.0731235	CG	S1	nrpe1_rep1
0.146259	CG	S1	nrpe1_rep1
0.00840336	CG	S1	nrpe1_rep1
0.422481	CG	S1	nrpe1_rep1
0.520525	CG	S1	nrpe1_rep1
0.00286328	CG	S1	nrpe1_rep1
0	CG	S1	nrpe1_rep1
0.611276	CG	S1	nrpe1_rep1
0.396552	CG	S1	nrpe1_rep1
0	CG	S1	nrpe1_rep1
0.0138889	CG	S1	nrpe1_rep1
0	CG	S1	nrpe1_rep1
0.00364631	CG	S1	nrpe1_rep1
0	CG	S1	nrpe1_rep1
0.540237	CG	S1	nrpe1_rep1
0.0993691	CG	S1	nrpe1_rep1
0.00656096	CG	S1	nrpe1_rep1
0.0374332	CG	S1	nrpe1_rep1
0.025	CG	S1	nrpe1_rep1
0.00620567	CG	S1	nrpe1_rep1
0.152838	CG	S1	nrpe1_rep1
0.00389105	CG	S1	nrpe1_rep1
0.0608021	CG	S1	nrpe1_rep1
0	CG	S1	nrpe1_rep1
0.111913	CG	S1	nrpe1_rep1
0.342314	CG	S1	nrpe1_rep1
0	CG	S1	nrpe1_rep1
0.209429	CG	S1	nrpe1_rep1
0.0130425	CG	S1	nrpe1_rep1
0.0877404	CG	S1	nrpe1_rep1
0.328751	CG	S1	nrpe1_rep1
0.156069	CG	S1	nrpe1_rep1
0.00591716	CG	S1	nrpe1_rep1
0.159657	CG	S1	nrpe1_rep1
0.0102889	CG	S1	nrpe1_rep1
0.857143	CG	S1	nrpe1_rep1
0.0359432	CG	S1	nrpe1_rep1
0.409556	CG	S1	nrpe1_rep1
0.13253	CG	S1	nrpe1_rep1
0	CG	S1	nrpe1_rep1
0.537037	CG	S1	nrpe1_rep1
0.110538	CG	S1	nrpe1_rep1
0.0678733	CG	S1	nrpe1_rep1
0.150413	CG	S1	nrpe1_rep1
0.0309478	CG	S1	nrpe1_rep1
0.0289855	CG	S1	nrpe1_rep1
0.00633641	CG	S1	nrpe1_rep1
0.882353	CG	S1	nrpe1_rep1
0.00157604	CG	S1	nrpe1_rep1
0.168337	CG	S1	nrpe1_rep1
0.00196657	CG	S1	nrpe1_rep1
0.00816327	CG	S1	nrpe1_rep1
0.260163	CG	S1	nrpe1_rep1
0.675277	CG	S1	nrpe1_rep1
0.0708861	CG	S1	nrpe1_rep1
0.386243	CG	S1	nrpe1_rep1
0.455939	CG	S1	nrpe1_rep1
0.0301802	CG	S1	nrpe1_rep1
0.00149477	CG	S1	nrpe1_rep1
0.0839866	CG	S1	nrpe1_rep1
0.0124688	CG	S1	nrpe1_rep1
0.00295858	CG	S1	nrpe1_rep1
0	CG	S1	nrpe1_rep1
0.102273	CG	S1	nrpe1_rep1
0.169742	CG	S1	nrpe1_rep1
0.215686	CG	S1	nrpe1_rep1
0.0588748	CG	S1	nrpe1_rep1
0.00493421	CG	S1	nrpe1_rep1
0.0093149	CG	S1	nrpe1_rep1
0.0262594	CG	S1	nrpe1_rep1
0.00128535	CG	S1	nrpe1_rep1
0.34986	CG	S1	nrpe1_rep1
0.00144092	CG	S1	nrpe1_rep1
0.5	CG	S1	nrpe1_rep1
0.476839	CG	S1	nrpe1_rep1
0	CG	S1	nrpe1_rep1
0.153061	CG	S1	nrpe1_rep1
0.0422535	CG	S1	nrpe1_rep1
0.319489	CG	S1	nrpe1_rep1
0.00953079	CG	S1	nrpe1_rep1
0.346939	CG	S1	nrpe1_rep1
0.586207	CG	S1	nrpe1_rep1
0.15642	CG	S1	nrpe1_rep1
0.226855	CG	S1	nrpe1_rep1
0.00336377	CG	S1	nrpe1_rep1
0.149362	CG	S1	nrpe1_rep1
0.285714	CG	S1	nrpe1_rep1
0.330789	CG	S1	nrpe1_rep1
0.271186	CG	S1	nrpe1_rep1
0.493617	CG	S1	nrpe1_rep1
0.167364	CG	S1	nrpe1_rep1
0.290107	CG	S1	nrpe1_rep1
0.266272	CG	S1	nrpe1_rep1
0.241486	CG	S1	nrpe1_rep1
0.0333497	CG	S1	nrpe1_rep1
0.292211	CG	S1	nrpe1_rep1
0	CG	S1	nrpe1_rep1
0.517007	CG	S1	nrpe1_rep1
0.00125865	CG	S1	nrpe1_rep1
0.0362319	CG	S1	nrpe1_rep1
0.00692042	CG	S1	nrpe1_rep1
0.120792	CG	S1	nrpe1_rep1
0.00187617	CG	S1	nrpe1_rep1
0.0102564	CG	S1	nrpe1_rep1
0.10352	CG	S1	nrpe1_rep1
0.870968	CG	S1	nrpe1_rep1
0.00838926	CG	S1	nrpe1_rep1
0.00407498	CG	S1	nrpe1_rep1
0.0188679	CG	S1	nrpe1_rep1
0.0564124	CG	S1	nrpe1_rep1
0.344416	CG	S1	nrpe1_rep1
0.316498	CG	S1	nrpe1_rep1
0.0381054	CG	S1	nrpe1_rep1
0.00185185	CG	S1	nrpe1_rep1
0.0632244	CG	S1	nrpe1_rep1
0.0019802	CG	S1	nrpe1_rep1
0.34414	CG	S1	nrpe1_rep1
0.734499	CG	S1	nrpe1_rep1
0.196862	CG	S1	nrpe1_rep1
0	CG	S1	nrpe1_rep1
0.69697	CG	S1	nrpe1_rep1
0	CG	S1	nrpe1_rep1
0.55626	CG	S1	nrpe1_rep1
0.00631912	CG	S1	nrpe1_rep1
0.150694	CG	S1	nrpe1_rep1
0	CG	S1	nrpe1_rep1
0.469274	CG	S1	nrpe1_rep1
0.345188	CG	S1	nrpe1_rep1
0.243474	CG	S1	nrpe1_rep1
0.00258398	CG	S1	nrpe1_rep1
0.0678057	CG	S1	nrpe1_rep1
0	CG	S1	nrpe1_rep1
0.896213	CG	S1	nrpe1_rep1
0.224511	CG	S1	nrpe1_rep1
0.307263	CG	S1	nrpe1_rep1
0.0446097	CG	S1	nrpe1_rep1
0.0246777	CG	S1	nrpe1_rep1
0.00258398	CG	S1	nrpe1_rep1
0.316103	CG	S1	nrpe1_rep1
0.00206897	CG	S1	nrpe1_rep1
0.00586166	CG	S1	nrpe1_rep1
0	CG	S1	nrpe1_rep1
0.0552297	CG	S1	nrpe1_rep1
0.130721	CG	S1	nrpe1_rep1
0.438178	CG	S1	nrpe1_rep1
0.00996016	CG	S1	nrpe1_rep1
0.883041	CG	S1	nrpe1_rep1
0.777778	CG	S1	nrpe1_rep1
0.0318725	CG	S1	nrpe1_rep1
0	CG	S1	nrpe1_rep1
0.566667	CG	S1	nrpe1_rep1
0.255603	CG	S1	nrpe1_rep1
0.00283688	CG	S1	nrpe1_rep1
0.00224972	CG	S1	nrpe1_rep1
0.00472367	CG	S1	nrpe1_rep1
0.0013459	CG	S1	nrpe1_rep1
0.243051	CG	S1	nrpe1_rep1
0.0015083	CG	S1	nrpe1_rep1
0.00384615	CG	S1	nrpe1_rep1
0.00952381	CG	S1	nrpe1_rep1
0.284404	CG	S1	nrpe1_rep1
0.0755064	CG	S1	nrpe1_rep1
0.242347	CG	S1	nrpe1_rep1
0.00284495	CG	S1	nrpe1_rep1
0.258065	CG	S1	nrpe1_rep1
0	CG	S1	nrpe1_rep1
0.726027	CG	S1	nrpe1_rep1
0.00392157	CG	S1	nrpe1_rep1
0.00340136	CG	S1	nrpe1_rep1
0.275362	CG	S1	nrpe1_rep1
0.00382897	CG	S1	nrpe1_rep1
0.192982	CG	S1	nrpe1_rep1
0.421663	CG	S1	nrpe1_rep1
0.0181818	CG	S1	nrpe1_rep1
0.0752089	CG	S1	nrpe1_rep1
0	CG	S1	nrpe1_rep1
0.00835655	CG	S1	nrpe1_rep1
0.225185	CG	S1	nrpe1_rep1
0.00733138	CG	S1	nrpe1_rep1
0	CG	S1	nrpe1_rep1
0	CG	S1	nrpe1_rep1
0.188525	CG	S1	nrpe1_rep1
0.00743494	CG	S1	nrpe1_rep1
0.184971	CG	S1	nrpe1_rep1
0.815789	CG	S1	nrpe1_rep1
0	CG	S1	nrpe1_rep1
0.0152004	CG	S1	nrpe1_rep1
0.225217	CG	S1	nrpe1_rep1
0.00202224	CG	S1	nrpe1_rep1
0.106297	CG	S1	nrpe1_rep1
0.00328947	CG	S1	nrpe1_rep1
0.184211	CG	S1	nrpe1_rep1
0.0030326	CG	S1	nrpe1_rep1
0.502392	CG	S1	nrpe1_rep1
0.0052356	CG	S1	nrpe1_rep1
0.15864	CG	S1	nrpe1_rep1
0.0400721	CG	S1	nrpe1_rep1
0.0926366	CG	S1	nrpe1_rep1
0.000806452	CG	S1	nrpe1_rep1
0.220339	CG	S1	nrpe1_rep1
0.00285171	CG	S1	nrpe1_rep1
0.0468719	CG	S1	nrpe1_rep1
0.459016	CG	S1	nrpe1_rep1
0.339928	CG	S1	nrpe1_rep1
0.280936	CG	S1	nrpe1_rep1
0.00297619	CG	S1	nrpe1_rep1
0.312343	CG	S1	nrpe1_rep1
0.381119	CG	S1	nrpe1_rep1
0.00365408	CG	S1	nrpe1_rep1
0.00503405	CG	S1	nrpe1_rep1
0.00283286	CG	S1	nrpe1_rep1
0.319703	CG	S1	nrpe1_rep1
0.0221723	CG	S1	nrpe1_rep1
0.0030581	CG	S1	nrpe1_rep1
0.00118483	CG	S1	nrpe1_rep1
0.20059	CG	S1	nrpe1_rep1
0.179443	CG	S1	nrpe1_rep1
0	CG	S1	nrpe1_rep1
0.00564972	CG	S1	nrpe1_rep1
0.00240964	CG	S1	nrpe1_rep1
0.0737126	CG	S1	nrpe1_rep1
0.00550964	CG	S1	nrpe1_rep1
0.056797	CG	S1	nrpe1_rep1
0.107229	CG	S1	nrpe1_rep1
0.0155266	CG	S1	nrpe1_rep1
0.0696798	CG	S1	nrpe1_rep1
0.000877963	CG	S1	nrpe1_rep1
0.562724	CG	S1	nrpe1_rep1
0.550193	CG	S1	nrpe1_rep1
0.239529	CG	S1	nrpe1_rep1
0.219424	CG	S1	nrpe1_rep1
0.00137552	CG	S1	nrpe1_rep1
0.061343	CG	S1	nrpe1_rep1
0.232945	CG	S1	nrpe1_rep1
0.125948	CG	S1	nrpe1_rep1
0.965318	CG	S1	nrpe1_rep1
0.0381558	CG	S1	nrpe1_rep1
0.0118044	CG	S1	nrpe1_rep1
0.491446	CG	S1	nrpe1_rep1
0.00411523	CG	S1	nrpe1_rep1
0.0319149	CG	S1	nrpe1_rep1
0.560976	CG	S1	nrpe1_rep1
0	CG	S1	nrpe1_rep1
0.0381746	CG	S1	nrpe1_rep1
0.103492	CG	S1	nrpe1_rep1
0.519678	CG	S1	nrpe1_rep1
0.288136	CG	S1	nrpe1_rep1
0	CG	S1	nrpe1_rep1
0.00742574	CG	S1	nrpe1_rep1
0.422566	CG	S1	nrpe1_rep1
0	CG	S1	nrpe1_rep1
0.00559651	CG	S1	nrpe1_rep1
0.0381422	CG	S1	nrpe1_rep1
0.184937	CG	S1	nrpe1_rep1
0.37415	CG	S1	nrpe1_rep1
0.180787	CG	S1	nrpe1_rep1
0.0985915	CG	S1	nrpe1_rep1
0	CG	S1	nrpe1_rep1
0.0243056	CG	S1	nrpe1_rep1
0.0392321	CG	S1	nrpe1_rep1
0.00523104	CG	S1	nrpe1_rep1
0.24257	CG	S1	nrpe1_rep1
0.0141844	CG	S1	nrpe1_rep1
0	CG	S1	nrpe1_rep1
0.729456	CG	S1	nrpe1_rep1
0.00920245	CG	S1	nrpe1_rep1
0.00336587	CG	S1	nrpe1_rep1
0.00227273	CG	S1	nrpe1_rep1
0.0770957	CG	S1	nrpe1_rep1
0.65625	CG	S1	nrpe1_rep1
0.650704	CG	S1	nrpe1_rep1
0.0215538	CG	S1	nrpe1_rep1
0.00307102	CG	S1	nrpe1_rep1
0	CG	S1	nrpe1_rep1
0.00140647	CG	S1	nrpe1_rep1
0.004	CG	S1	nrpe1_rep1
0.00340136	CG	S1	nrpe1_rep1
0.284615	CG	S1	nrpe1_rep1
0.256356	CG	S1	nrpe1_rep1
0.147788	CG	S1	nrpe1_rep1
0.182118	CG	S1	nrpe1_rep1
0.109647	CG	S1	nrpe1_rep1
0.205832	CG	S1	nrpe1_rep1
0.0696686	CG	S1	nrpe1_rep1
0.0039312	CG	S1	nrpe1_rep1
0.11437	CG	S1	nrpe1_rep1
0	CG	S1	nrpe1_rep1
0	CG	S1	nrpe1_rep1
0.370297	CG	S1	nrpe1_rep1
0.449679	CG	S1	nrpe1_rep1
0.636364	CG	S1	nrpe1_rep1
0.522968	CG	S1	nrpe1_rep1
0.115129	CG	S1	nrpe1_rep1
0.290424	CG	S1	nrpe1_rep1
0	CG	S1	nrpe1_rep1
0.805117	CG	S1	nrpe1_rep1
0.531674	CG	S1	nrpe1_rep1
0.725926	CG	S1	nrpe1_rep1
0.0108359	CG	S1	nrpe1_rep1
0.0533333	CG	S1	nrpe1_rep1
0.10989	CG	S1	nrpe1_rep1
0.0064154	CG	S1	nrpe1_rep1
0.00172513	CG	S1	nrpe1_rep1
0.00112549	CG	S1	nrpe1_rep1
0.00757576	CG	S1	nrpe1_rep1
0.00654206	CG	S1	nrpe1_rep1
0.833333	CG	S1	nrpe1_rep1
0	CG	S1	nrpe1_rep1
0.00792952	CG	S1	nrpe1_rep1
0.199405	CG	S1	nrpe1_rep1
0.00466563	CG	S1	nrpe1_rep1
0	CG	S1	nrpe1_rep1
0.00315457	CG	S1	nrpe1_rep1
0.0693878	CG	S1	nrpe1_rep1
0	CG	S1	nrpe1_rep1
0.0511811	CG	S1	nrpe1_rep1
0.0034188	CG	S1	nrpe1_rep1
0.0989583	CG	S1	nrpe1_rep1
0.382716	CG	S1	nrpe1_rep1
0.382418	CG	S1	nrpe1_rep1
0.175342	CG	S1	nrpe1_rep1
0.207379	CG	S1	nrpe1_rep1
0.00294406	CG	S1	nrpe1_rep1
0.00425532	CG	S1	nrpe1_rep1
0.0025663	CG	S1	nrpe1_rep1
0.00392542	CG	S1	nrpe1_rep1
0.00339415	CG	S1	nrpe1_rep1
0.155978	CG	S1	nrpe1_rep1
0	CG	S1	nrpe1_rep1
0.00273224	CG	S1	nrpe1_rep1
0	CG	S1	nrpe1_rep1
0.294509	CG	S1	nrpe1_rep1
0.045893	CG	S1	nrpe1_rep1
0.681818	CG	S1	nrpe1_rep1
0.00208986	CG	S1	nrpe1_rep1
0.0150614	CG	S1	nrpe1_rep1
0.324517	CG	S1	nrpe1_rep1
0.00304878	CG	S1	nrpe1_rep1
0.0359445	CG	S1	nrpe1_rep1
0.00463679	CG	S1	nrpe1_rep1
0.0113708	CG	S1	nrpe1_rep1
0.036622	CG	S1	nrpe1_rep1
0.00539084	CG	S1	nrpe1_rep1
0.110485	CG	S1	nrpe1_rep1
0.710366	CG	S1	nrpe1_rep1
0.605487	CG	S1	nrpe1_rep1
0	CG	S1	nrpe1_rep1
0.00292398	CG	S1	nrpe1_rep1
0	CG	S1	nrpe1_rep1
0.141328	CG	S1	nrpe1_rep1
0.197611	CG	S1	nrpe1_rep1
0.0124046	CG	S1	nrpe1_rep1
0.538127	CG	S1	nrpe1_rep1
0.412523	CG	S1	nrpe1_rep1
0.424974	CG	S1	nrpe1_rep1
0.136126	CG	S1	nrpe1_rep1
0	CG	S1	nrpe1_rep1
0.468208	CG	S1	nrpe1_rep1
0	CG	S1	nrpe1_rep1
0.097931	CG	S1	nrpe1_rep1
0.625111	CG	S1	nrpe1_rep1
0.002	CG	S1	nrpe1_rep1
0.0374332	CG	S1	nrpe1_rep1
0.112462	CG	S1	nrpe1_rep1
0.00362976	CG	S1	nrpe1_rep1
0.383531	CG	S1	nrpe1_rep1
0.00318471	CG	S1	nrpe1_rep1
0.502545	CG	S1	nrpe1_rep1
0.049505	CG	S1	nrpe1_rep1
0.237425	CG	S1	nrpe1_rep1
0.50499	CG	S1	nrpe1_rep1
0.161987	CG	S1	nrpe1_rep1
0.0908265	CG	S1	nrpe1_rep1
0	CG	S1	nrpe1_rep1
0.059832	CG	S1	nrpe1_rep1
0.294199	CG	S1	nrpe1_rep1
0.0160296	CG	S1	nrpe1_rep1
0.00295276	CG	S1	nrpe1_rep1
0.00177462	CG	S1	nrpe1_rep1
0.392857	CG	S1	nrpe1_rep1
0.136842	CG	S1	nrpe1_rep1
0.00229533	CG	S1	nrpe1_rep1
0.848138	CG	S1	nrpe1_rep1
0.0217391	CG	S1	nrpe1_rep1
0.10207	CG	S1	nrpe1_rep1
0.00186567	CG	S1	nrpe1_rep1
0.00353357	CG	S1	nrpe1_rep1
0.00096432	CG	S1	nrpe1_rep1
0.89759	CG	S1	nrpe1_rep1
0.0211742	CG	S1	nrpe1_rep1
0.484716	CG	S1	nrpe1_rep1
0.195876	CG	S1	nrpe1_rep1
0.00249792	CG	S1	nrpe1_rep1
0.0784672	CG	S1	nrpe1_rep1
0.00502513	CG	S1	nrpe1_rep1
0.138178	CG	S1	nrpe1_rep1
0.00440529	CG	S1	nrpe1_rep1
0.483918	CG	S1	nrpe1_rep1
0.25	CG	S1	nrpe1_rep1
0.0018018	CG	S1	nrpe1_rep1
0.00274725	CG	S1	nrpe1_rep1
0	CG	S1	nrpe1_rep1
0.0430148	CG	S1	nrpe1_rep1
0.45098	CG	S1	nrpe1_rep1
0.0416254	CG	S1	nrpe1_rep1
0.00440529	CG	S1	nrpe1_rep1
0	CG	S1	nrpe1_rep1
0.182781	CG	S1	nrpe1_rep1
0.0679837	CG	S1	nrpe1_rep1
0.00193798	CG	S1	nrpe1_rep1
0	CG	S1	nrpe1_rep1
0.418079	CG	S1	nrpe1_rep1
0.00930439	CG	S1	nrpe1_rep1
0.00305437	CG	S1	nrpe1_rep1
0.0262369	CG	S1	nrpe1_rep1
0.0757576	CG	S1	nrpe1_rep1
0.0396825	CG	S1	nrpe1_rep1
0	CG	S1	nrpe1_rep1
0.0754422	CG	S1	nrpe1_rep1
0	CG	S1	nrpe1_rep1
0.25487	CG	S1	nrpe1_rep1
0	CG	S1	nrpe1_rep1
0.028133	CG	S1	nrpe1_rep1
0.00198216	CG	S1	nrpe1_rep1
0.00353857	CG	S1	nrpe1_rep1
0.0032	CG	S1	nrpe1_rep1
0.00552486	CG	S1	nrpe1_rep1
0.00290216	CG	S1	nrpe1_rep1
0.00174825	CG	S1	nrpe1_rep1
0.00338983	CG	S1	nrpe1_rep1
0	CG	S1	nrpe1_rep1
0.0131492	CG	S1	nrpe1_rep1
0	CG	S1	nrpe1_rep1
0.00220751	CG	S1	nrpe1_rep1
0.129176	CG	S1	nrpe1_rep1
0.00393314	CG	S1	nrpe1_rep1
0	CG	S1	nrpe1_rep1
0.00276778	CG	S1	nrpe1_rep1
0.00163399	CG	S1	nrpe1_rep1
0.00318471	CG	S1	nrpe1_rep1
0	CG	S1	nrpe1_rep1
0.728814	CG	S1	nrpe1_rep1
0.000783699	CG	S1	nrpe1_rep1
0.413357	CG	S1	nrpe1_rep1
0	CG	S1	nrpe1_rep1
0.864322	CG	S1	nrpe1_rep1
0.0104895	CG	S1	nrpe1_rep1
0.0208605	CG	S1	nrpe1_rep1
0.00353357	CG	S1	nrpe1_rep1
0.0438947	CG	S1	nrpe1_rep1
0.370793	CG	S1	nrpe1_rep1
0.00118624	CG	S1	nrpe1_rep1
0.004004	CG	S1	nrpe1_rep1
0.036061	CG	S1	nrpe1_rep1
0.00115207	CG	S1	nrpe1_rep1
0.103281	CG	S1	nrpe1_rep1
0	CG	S1	nrpe1_rep1
0.0269058	CG	S1	nrpe1_rep1
0	CG	S1	nrpe1_rep1
0.00216216	CG	S1	nrpe1_rep1
0.00337349	CG	S1	nrpe1_rep1
0.153473	CG	S1	nrpe1_rep1
0.18038	CG	S1	nrpe1_rep1
0.0204082	CG	S1	nrpe1_rep1
0.437931	CG	S1	nrpe1_rep1
0.00902669	CG	S1	nrpe1_rep1
0	CG	S1	nrpe1_rep1
0.762911	CG	S1	nrpe1_rep1
0.768786	CG	S1	nrpe1_rep1
0.403409	CG	S1	nrpe1_rep1
0.108987	CG	S1	nrpe1_rep1
0.05	CG	S1	nrpe1_rep1
0.00377358	CG	S1	nrpe1_rep1
0.116776	CG	S1	nrpe1_rep1
0.519441	CG	S1	nrpe1_rep1
0.419244	CG	S1	nrpe1_rep1
0.223108	CG	S1	nrpe1_rep1
0	CG	S1	nrpe1_rep1
0	CG	S1	nrpe1_rep1
0.0196078	CG	S1	nrpe1_rep1
0	CG	S1	nrpe1_rep1
0.305376	CG	S1	nrpe1_rep1
0.130068	CG	S1	nrpe1_rep1
0.214493	CG	S1	nrpe1_rep1
0.22205	CG	S1	nrpe1_rep1
0.474576	CG	S1	nrpe1_rep1
0.0335821	CG	S1	nrpe1_rep1
0.00357087	CG	S1	nrpe1_rep1
0.00974659	CG	S1	nrpe1_rep1
0	CG	S1	nrpe1_rep1
0.0038835	CG	S1	nrpe1_rep1
0.00111732	CG	S1	nrpe1_rep1
0.663957	CG	S1	nrpe1_rep1
0.0185714	CG	S1	nrpe1_rep1
0.0168675	CG	S1	nrpe1_rep1
0.0075188	CG	S1	nrpe1_rep1
0.0663483	CG	S1	nrpe1_rep1
0.0218503	CG	S1	nrpe1_rep1
0.0462963	CG	S1	nrpe1_rep1
0.00183599	CG	S1	nrpe1_rep1
0.0117581	CG	S1	nrpe1_rep1
0.136585	CG	S1	nrpe1_rep1
0.00352113	CG	S1	nrpe1_rep1
0.054878	CG	S1	nrpe1_rep1
0.088585	CG	S1	nrpe1_rep1
0.59526	CG	S1	nrpe1_rep1
0.379197	CG	S1	nrpe1_rep1
0.0273712	CG	S1	nrpe1_rep1
0.78	CG	S1	nrpe1_rep1
0.8	CG	S1	nrpe1_rep1
0.0493288	CG	S1	nrpe1_rep1
0.538076	CG	S1	nrpe1_rep1
0	CG	S1	nrpe1_rep1
0.0157171	CG	S1	nrpe1_rep1
0.00393701	CG	S1	nrpe1_rep1
0.0822112	CG	S1	nrpe1_rep1
0.267735	CG	S1	nrpe1_rep1
0	CG	S1	nrpe1_rep1
0.0517241	CG	S1	nrpe1_rep1
0.0119422	CG	S1	nrpe1_rep1
0.725705	CG	S1	nrpe1_rep1
0.148627	CG	S1	nrpe1_rep1
0.147166	CG	S1	nrpe1_rep1
0.0527241	CG	S1	nrpe1_rep1
0.0772947	CG	S1	nrpe1_rep1
0.00357143	CG	S1	nrpe1_rep1
0	CG	S1	nrpe1_rep1
0.0104712	CG	S1	nrpe1_rep1
0.0500722	CG	S1	nrpe1_rep1
0.00215054	CG	S1	nrpe1_rep1
0.213979	CG	S1	nrpe1_rep1
0.0190972	CG	S1	nrpe1_rep1
0.0436242	CG	S1	nrpe1_rep1
0.0266129	CG	S1	nrpe1_rep1
0.0320764	CG	S1	nrpe1_rep1
0.00292398	CG	S1	nrpe1_rep1
0.197802	CG	S1	nrpe1_rep1
0.0079579	CG	S1	nrpe1_rep1
0.49635	CG	S1	nrpe1_rep1
0.020202	CG	S1	nrpe1_rep1
0.0039968	CG	S1	nrpe1_rep1
0.00344086	CG	S1	nrpe1_rep1
0.121212	CG	S1	nrpe1_rep1
0.0513141	CG	S1	nrpe1_rep1
0	CG	S1	nrpe1_rep1
0.00342857	CG	S1	nrpe1_rep1
0.286119	CG	S1	nrpe1_rep1
0.137966	CG	S1	nrpe1_rep1
0.57842	CG	S1	nrpe1_rep1
0	CG	S1	nrpe1_rep1
0.833333	CG	S1	nrpe1_rep1
0.0701145	CG	S1	nrpe1_rep1
0.228972	CG	S1	nrpe1_rep1
0.447044	CG	S1	nrpe1_rep1
0.00512821	CG	S1	nrpe1_rep1
0.0337785	CG	S1	nrpe1_rep1
0.000475511	CG	S1	nrpe1_rep1
0.855335	CG	S1	nrpe1_rep1
0	CG	S1	nrpe1_rep1
0.00447094	CG	S1	nrpe1_rep1
0.0245776	CG	S1	nrpe1_rep1
0	CG	S1	nrpe1_rep1
0.846591	CG	S1	nrpe1_rep1
0.421053	CG	S1	nrpe1_rep1
0.349265	CG	S1	nrpe1_rep1
0.171664	CG	S1	nrpe1_rep1
0.0876982	CG	S1	nrpe1_rep1
0.0028169	CG	S1	nrpe1_rep1
0.157619	CG	S1	nrpe1_rep1
0.00306748	CG	S1	nrpe1_rep1
0.320175	CG	S1	nrpe1_rep1
0	CG	S1	nrpe1_rep1
0	CG	S1	nrpe1_rep1
0	CG	S1	nrpe1_rep1
0	CG	S1	nrpe1_rep1
0.00471698	CG	S1	nrpe1_rep1
0.00585366	CG	S1	nrpe1_rep1
0	CG	S1	nrpe1_rep1
0.00895522	CG	S1	nrpe1_rep1
0.583429	CG	S1	nrpe1_rep1
0.598742	CG	S1	nrpe1_rep1
0.00784314	CG	S1	nrpe1_rep1
0.00653595	CG	S1	nrpe1_rep1
0.0217984	CG	S1	nrpe1_rep1
0.2	CG	S1	nrpe1_rep1
0.0713359	CG	S1	nrpe1_rep1
0.0773015	CG	S1	nrpe1_rep1
0.135117	CG	S1	nrpe1_rep1
0.514793	CG	S1	nrpe1_rep1
0.334746	CG	S1	nrpe1_rep1
0.282869	CG	S1	nrpe1_rep1
0.235897	CG	S1	nrpe1_rep1
0.555797	CG	S1	nrpe1_rep1
0.84472	CG	S1	nrpe1_rep1
[truncated: 998,000+ more rows]
